# Supplementary material for: Exact model reduction of combinatorial reaction networks
Source: BMC Syst Biol. 2008 Aug 28;2:78. doi: 10.1186/1752-0509-2-78 (PMC2570670; doi:10.1186/1752-0509-2-78)
Supplement: Additional file 1 — Matlab simulation files for the complete 5,182 ODE model of EGF and insulin receptor crosstalk. [file 1752-0509-2-78-S1.zip]

Archive with 3 entries (3 files):
- crosstalk_modular_unreduced.m
- JacobiMatrix.m
- SparseMatrixNew.mat
