# Supplementary material for: Exact model reduction of combinatorial reaction networks
Source: BMC Syst Biol. 2008 Aug 28;2:78. doi: 10.1186/1752-0509-2-78 (PMC2570670; doi:10.1186/1752-0509-2-78)
Supplement: Additional file 1 — Matlab simulation files for the complete 5,182 ODE model of EGF and insulin receptor crosstalk. [file 1752-0509-2-78-S1.zip › crosstalk_modular_unreduced.m]

% Simulate the model by executing this file

function crosstalk_modular_unreduced
close all;

%%%%% initial values %%%%%
EGFR2_0_0_0_0_0_0_t0=0;
EGFR2_0_0_0_0_0_Grb2_t0=0;
EGFR2_0_0_0_0_0_ShcP_t0=0;
EGFR2_0_0_0_0_0_Shc_t0=0;
EGFR2_0_0_0_0_0_SosP_t0=0;
EGFR2_0_0_0_0_0_Sos_t0=0;
EGFR2_0_0_0_0_0_p_t0=0;
EGFR2_0_0_0_0_Grb2_0_t0=0;
EGFR2_0_0_0_0_Grb2_Grb2_t0=0;
EGFR2_0_0_0_0_Grb2_ShcP_t0=0;
EGFR2_0_0_0_0_Grb2_Shc_t0=0;
EGFR2_0_0_0_0_Grb2_SosP_t0=0;
EGFR2_0_0_0_0_Grb2_Sos_t0=0;
EGFR2_0_0_0_0_Grb2_p_t0=0;
EGFR2_0_0_0_0_Sos_0_t0=0;
EGFR2_0_0_0_0_Sos_Grb2_t0=0;
EGFR2_0_0_0_0_Sos_ShcP_t0=0;
EGFR2_0_0_0_0_Sos_Shc_t0=0;
EGFR2_0_0_0_0_Sos_SosP_t0=0;
EGFR2_0_0_0_0_Sos_Sos_t0=0;
EGFR2_0_0_0_0_Sos_p_t0=0;
EGFR2_0_0_0_0_SosP_0_t0=0;
EGFR2_0_0_0_0_SosP_Grb2_t0=0;
EGFR2_0_0_0_0_SosP_ShcP_t0=0;
EGFR2_0_0_0_0_SosP_Shc_t0=0;
EGFR2_0_0_0_0_SosP_SosP_t0=0;
EGFR2_0_0_0_0_SosP_Sos_t0=0;
EGFR2_0_0_0_0_SosP_p_t0=0;
EGFR2_0_0_0_0_p_0_t0=0;
EGFR2_0_0_0_0_p_Grb2_t0=0;
EGFR2_0_0_0_0_p_ShcP_t0=0;
EGFR2_0_0_0_0_p_Shc_t0=0;
EGFR2_0_0_0_0_p_SosP_t0=0;
EGFR2_0_0_0_0_p_Sos_t0=0;
EGFR2_0_0_0_0_p_p_t0=0;
EGFR2_0_0_0_EGF_0_0_t0=0;
EGFR2_0_0_0_EGF_0_Grb2_t0=0;
EGFR2_0_0_0_EGF_0_ShcP_t0=0;
EGFR2_0_0_0_EGF_0_Shc_t0=0;
EGFR2_0_0_0_EGF_0_SosP_t0=0;
EGFR2_0_0_0_EGF_0_Sos_t0=0;
EGFR2_0_0_0_EGF_0_p_t0=0;
EGFR2_0_0_0_EGF_Grb2_0_t0=0;
EGFR2_0_0_0_EGF_Grb2_Grb2_t0=0;
EGFR2_0_0_0_EGF_Grb2_ShcP_t0=0;
EGFR2_0_0_0_EGF_Grb2_Shc_t0=0;
EGFR2_0_0_0_EGF_Grb2_SosP_t0=0;
EGFR2_0_0_0_EGF_Grb2_Sos_t0=0;
EGFR2_0_0_0_EGF_Grb2_p_t0=0;
EGFR2_0_0_0_EGF_Sos_0_t0=0;
EGFR2_0_0_0_EGF_Sos_Grb2_t0=0;
EGFR2_0_0_0_EGF_Sos_ShcP_t0=0;
EGFR2_0_0_0_EGF_Sos_Shc_t0=0;
EGFR2_0_0_0_EGF_Sos_SosP_t0=0;
EGFR2_0_0_0_EGF_Sos_Sos_t0=0;
EGFR2_0_0_0_EGF_Sos_p_t0=0;
EGFR2_0_0_0_EGF_SosP_0_t0=0;
EGFR2_0_0_0_EGF_SosP_Grb2_t0=0;
EGFR2_0_0_0_EGF_SosP_ShcP_t0=0;
EGFR2_0_0_0_EGF_SosP_Shc_t0=0;
EGFR2_0_0_0_EGF_SosP_SosP_t0=0;
EGFR2_0_0_0_EGF_SosP_Sos_t0=0;
EGFR2_0_0_0_EGF_SosP_p_t0=0;
EGFR2_0_0_0_EGF_p_0_t0=0;
EGFR2_0_0_0_EGF_p_Grb2_t0=0;
EGFR2_0_0_0_EGF_p_ShcP_t0=0;
EGFR2_0_0_0_EGF_p_Shc_t0=0;
EGFR2_0_0_0_EGF_p_SosP_t0=0;
EGFR2_0_0_0_EGF_p_Sos_t0=0;
EGFR2_0_0_0_EGF_p_p_t0=0;
EGFR2_0_0_Grb2_0_0_0_t0=0;
EGFR2_0_0_Grb2_0_0_Grb2_t0=0;
EGFR2_0_0_Grb2_0_0_ShcP_t0=0;
EGFR2_0_0_Grb2_0_0_Shc_t0=0;
EGFR2_0_0_Grb2_0_0_SosP_t0=0;
EGFR2_0_0_Grb2_0_0_Sos_t0=0;
EGFR2_0_0_Grb2_0_0_p_t0=0;
EGFR2_0_0_Grb2_0_Grb2_0_t0=0;
EGFR2_0_0_Grb2_0_Grb2_Grb2_t0=0;
EGFR2_0_0_Grb2_0_Grb2_ShcP_t0=0;
EGFR2_0_0_Grb2_0_Grb2_Shc_t0=0;
EGFR2_0_0_Grb2_0_Grb2_SosP_t0=0;
EGFR2_0_0_Grb2_0_Grb2_Sos_t0=0;
EGFR2_0_0_Grb2_0_Grb2_p_t0=0;
EGFR2_0_0_Grb2_0_Sos_0_t0=0;
EGFR2_0_0_Grb2_0_Sos_Grb2_t0=0;
EGFR2_0_0_Grb2_0_Sos_ShcP_t0=0;
EGFR2_0_0_Grb2_0_Sos_Shc_t0=0;
EGFR2_0_0_Grb2_0_Sos_SosP_t0=0;
EGFR2_0_0_Grb2_0_Sos_Sos_t0=0;
EGFR2_0_0_Grb2_0_Sos_p_t0=0;
EGFR2_0_0_Grb2_0_SosP_0_t0=0;
EGFR2_0_0_Grb2_0_SosP_Grb2_t0=0;
EGFR2_0_0_Grb2_0_SosP_ShcP_t0=0;
EGFR2_0_0_Grb2_0_SosP_Shc_t0=0;
EGFR2_0_0_Grb2_0_SosP_SosP_t0=0;
EGFR2_0_0_Grb2_0_SosP_Sos_t0=0;
EGFR2_0_0_Grb2_0_SosP_p_t0=0;
EGFR2_0_0_Grb2_0_p_0_t0=0;
EGFR2_0_0_Grb2_0_p_Grb2_t0=0;
EGFR2_0_0_Grb2_0_p_ShcP_t0=0;
EGFR2_0_0_Grb2_0_p_Shc_t0=0;
EGFR2_0_0_Grb2_0_p_SosP_t0=0;
EGFR2_0_0_Grb2_0_p_Sos_t0=0;
EGFR2_0_0_Grb2_0_p_p_t0=0;
EGFR2_0_0_Grb2_EGF_0_0_t0=0;
EGFR2_0_0_Grb2_EGF_0_Grb2_t0=0;
EGFR2_0_0_Grb2_EGF_0_ShcP_t0=0;
EGFR2_0_0_Grb2_EGF_0_Shc_t0=0;
EGFR2_0_0_Grb2_EGF_0_SosP_t0=0;
EGFR2_0_0_Grb2_EGF_0_Sos_t0=0;
EGFR2_0_0_Grb2_EGF_0_p_t0=0;
EGFR2_0_0_Grb2_EGF_Grb2_0_t0=0;
EGFR2_0_0_Grb2_EGF_Grb2_Grb2_t0=0;
EGFR2_0_0_Grb2_EGF_Grb2_ShcP_t0=0;
EGFR2_0_0_Grb2_EGF_Grb2_Shc_t0=0;
EGFR2_0_0_Grb2_EGF_Grb2_SosP_t0=0;
EGFR2_0_0_Grb2_EGF_Grb2_Sos_t0=0;
EGFR2_0_0_Grb2_EGF_Grb2_p_t0=0;
EGFR2_0_0_Grb2_EGF_Sos_0_t0=0;
EGFR2_0_0_Grb2_EGF_Sos_Grb2_t0=0;
EGFR2_0_0_Grb2_EGF_Sos_ShcP_t0=0;
EGFR2_0_0_Grb2_EGF_Sos_Shc_t0=0;
EGFR2_0_0_Grb2_EGF_Sos_SosP_t0=0;
EGFR2_0_0_Grb2_EGF_Sos_Sos_t0=0;
EGFR2_0_0_Grb2_EGF_Sos_p_t0=0;
EGFR2_0_0_Grb2_EGF_SosP_0_t0=0;
EGFR2_0_0_Grb2_EGF_SosP_Grb2_t0=0;
EGFR2_0_0_Grb2_EGF_SosP_ShcP_t0=0;
EGFR2_0_0_Grb2_EGF_SosP_Shc_t0=0;
EGFR2_0_0_Grb2_EGF_SosP_SosP_t0=0;
EGFR2_0_0_Grb2_EGF_SosP_Sos_t0=0;
EGFR2_0_0_Grb2_EGF_SosP_p_t0=0;
EGFR2_0_0_Grb2_EGF_p_0_t0=0;
EGFR2_0_0_Grb2_EGF_p_Grb2_t0=0;
EGFR2_0_0_Grb2_EGF_p_ShcP_t0=0;
EGFR2_0_0_Grb2_EGF_p_Shc_t0=0;
EGFR2_0_0_Grb2_EGF_p_SosP_t0=0;
EGFR2_0_0_Grb2_EGF_p_Sos_t0=0;
EGFR2_0_0_Grb2_EGF_p_p_t0=0;
EGFR2_0_0_Shc_0_0_0_t0=0;
EGFR2_0_0_Shc_0_0_Grb2_t0=0;
EGFR2_0_0_Shc_0_0_ShcP_t0=0;
EGFR2_0_0_Shc_0_0_Shc_t0=0;
EGFR2_0_0_Shc_0_0_SosP_t0=0;
EGFR2_0_0_Shc_0_0_Sos_t0=0;
EGFR2_0_0_Shc_0_0_p_t0=0;
EGFR2_0_0_Shc_0_Grb2_0_t0=0;
EGFR2_0_0_Shc_0_Grb2_Grb2_t0=0;
EGFR2_0_0_Shc_0_Grb2_ShcP_t0=0;
EGFR2_0_0_Shc_0_Grb2_Shc_t0=0;
EGFR2_0_0_Shc_0_Grb2_SosP_t0=0;
EGFR2_0_0_Shc_0_Grb2_Sos_t0=0;
EGFR2_0_0_Shc_0_Grb2_p_t0=0;
EGFR2_0_0_Shc_0_Sos_0_t0=0;
EGFR2_0_0_Shc_0_Sos_Grb2_t0=0;
EGFR2_0_0_Shc_0_Sos_ShcP_t0=0;
EGFR2_0_0_Shc_0_Sos_Shc_t0=0;
EGFR2_0_0_Shc_0_Sos_SosP_t0=0;
EGFR2_0_0_Shc_0_Sos_Sos_t0=0;
EGFR2_0_0_Shc_0_Sos_p_t0=0;
EGFR2_0_0_Shc_0_SosP_0_t0=0;
EGFR2_0_0_Shc_0_SosP_Grb2_t0=0;
EGFR2_0_0_Shc_0_SosP_ShcP_t0=0;
EGFR2_0_0_Shc_0_SosP_Shc_t0=0;
EGFR2_0_0_Shc_0_SosP_SosP_t0=0;
EGFR2_0_0_Shc_0_SosP_Sos_t0=0;
EGFR2_0_0_Shc_0_SosP_p_t0=0;
EGFR2_0_0_Shc_0_p_0_t0=0;
EGFR2_0_0_Shc_0_p_Grb2_t0=0;
EGFR2_0_0_Shc_0_p_ShcP_t0=0;
EGFR2_0_0_Shc_0_p_Shc_t0=0;
EGFR2_0_0_Shc_0_p_SosP_t0=0;
EGFR2_0_0_Shc_0_p_Sos_t0=0;
EGFR2_0_0_Shc_0_p_p_t0=0;
EGFR2_0_0_Shc_EGF_0_0_t0=0;
EGFR2_0_0_Shc_EGF_0_Grb2_t0=0;
EGFR2_0_0_Shc_EGF_0_ShcP_t0=0;
EGFR2_0_0_Shc_EGF_0_Shc_t0=0;
EGFR2_0_0_Shc_EGF_0_SosP_t0=0;
EGFR2_0_0_Shc_EGF_0_Sos_t0=0;
EGFR2_0_0_Shc_EGF_0_p_t0=0;
EGFR2_0_0_Shc_EGF_Grb2_0_t0=0;
EGFR2_0_0_Shc_EGF_Grb2_Grb2_t0=0;
EGFR2_0_0_Shc_EGF_Grb2_ShcP_t0=0;
EGFR2_0_0_Shc_EGF_Grb2_Shc_t0=0;
EGFR2_0_0_Shc_EGF_Grb2_SosP_t0=0;
EGFR2_0_0_Shc_EGF_Grb2_Sos_t0=0;
EGFR2_0_0_Shc_EGF_Grb2_p_t0=0;
EGFR2_0_0_Shc_EGF_Sos_0_t0=0;
EGFR2_0_0_Shc_EGF_Sos_Grb2_t0=0;
EGFR2_0_0_Shc_EGF_Sos_ShcP_t0=0;
EGFR2_0_0_Shc_EGF_Sos_Shc_t0=0;
EGFR2_0_0_Shc_EGF_Sos_SosP_t0=0;
EGFR2_0_0_Shc_EGF_Sos_Sos_t0=0;
EGFR2_0_0_Shc_EGF_Sos_p_t0=0;
EGFR2_0_0_Shc_EGF_SosP_0_t0=0;
EGFR2_0_0_Shc_EGF_SosP_Grb2_t0=0;
EGFR2_0_0_Shc_EGF_SosP_ShcP_t0=0;
EGFR2_0_0_Shc_EGF_SosP_Shc_t0=0;
EGFR2_0_0_Shc_EGF_SosP_SosP_t0=0;
EGFR2_0_0_Shc_EGF_SosP_Sos_t0=0;
EGFR2_0_0_Shc_EGF_SosP_p_t0=0;
EGFR2_0_0_Shc_EGF_p_0_t0=0;
EGFR2_0_0_Shc_EGF_p_Grb2_t0=0;
EGFR2_0_0_Shc_EGF_p_ShcP_t0=0;
EGFR2_0_0_Shc_EGF_p_Shc_t0=0;
EGFR2_0_0_Shc_EGF_p_SosP_t0=0;
EGFR2_0_0_Shc_EGF_p_Sos_t0=0;
EGFR2_0_0_Shc_EGF_p_p_t0=0;
EGFR2_0_0_ShcP_0_0_0_t0=0;
EGFR2_0_0_ShcP_0_0_Grb2_t0=0;
EGFR2_0_0_ShcP_0_0_ShcP_t0=0;
EGFR2_0_0_ShcP_0_0_Shc_t0=0;
EGFR2_0_0_ShcP_0_0_SosP_t0=0;
EGFR2_0_0_ShcP_0_0_Sos_t0=0;
EGFR2_0_0_ShcP_0_0_p_t0=0;
EGFR2_0_0_ShcP_0_Grb2_0_t0=0;
EGFR2_0_0_ShcP_0_Grb2_Grb2_t0=0;
EGFR2_0_0_ShcP_0_Grb2_ShcP_t0=0;
EGFR2_0_0_ShcP_0_Grb2_Shc_t0=0;
EGFR2_0_0_ShcP_0_Grb2_SosP_t0=0;
EGFR2_0_0_ShcP_0_Grb2_Sos_t0=0;
EGFR2_0_0_ShcP_0_Grb2_p_t0=0;
EGFR2_0_0_ShcP_0_Sos_0_t0=0;
EGFR2_0_0_ShcP_0_Sos_Grb2_t0=0;
EGFR2_0_0_ShcP_0_Sos_ShcP_t0=0;
EGFR2_0_0_ShcP_0_Sos_Shc_t0=0;
EGFR2_0_0_ShcP_0_Sos_SosP_t0=0;
EGFR2_0_0_ShcP_0_Sos_Sos_t0=0;
EGFR2_0_0_ShcP_0_Sos_p_t0=0;
EGFR2_0_0_ShcP_0_SosP_0_t0=0;
EGFR2_0_0_ShcP_0_SosP_Grb2_t0=0;
EGFR2_0_0_ShcP_0_SosP_ShcP_t0=0;
EGFR2_0_0_ShcP_0_SosP_Shc_t0=0;
EGFR2_0_0_ShcP_0_SosP_SosP_t0=0;
EGFR2_0_0_ShcP_0_SosP_Sos_t0=0;
EGFR2_0_0_ShcP_0_SosP_p_t0=0;
EGFR2_0_0_ShcP_0_p_0_t0=0;
EGFR2_0_0_ShcP_0_p_Grb2_t0=0;
EGFR2_0_0_ShcP_0_p_ShcP_t0=0;
EGFR2_0_0_ShcP_0_p_Shc_t0=0;
EGFR2_0_0_ShcP_0_p_SosP_t0=0;
EGFR2_0_0_ShcP_0_p_Sos_t0=0;
EGFR2_0_0_ShcP_0_p_p_t0=0;
EGFR2_0_0_ShcP_EGF_0_0_t0=0;
EGFR2_0_0_ShcP_EGF_0_Grb2_t0=0;
EGFR2_0_0_ShcP_EGF_0_ShcP_t0=0;
EGFR2_0_0_ShcP_EGF_0_Shc_t0=0;
EGFR2_0_0_ShcP_EGF_0_SosP_t0=0;
EGFR2_0_0_ShcP_EGF_0_Sos_t0=0;
EGFR2_0_0_ShcP_EGF_0_p_t0=0;
EGFR2_0_0_ShcP_EGF_Grb2_0_t0=0;
EGFR2_0_0_ShcP_EGF_Grb2_Grb2_t0=0;
EGFR2_0_0_ShcP_EGF_Grb2_ShcP_t0=0;
EGFR2_0_0_ShcP_EGF_Grb2_Shc_t0=0;
EGFR2_0_0_ShcP_EGF_Grb2_SosP_t0=0;
EGFR2_0_0_ShcP_EGF_Grb2_Sos_t0=0;
EGFR2_0_0_ShcP_EGF_Grb2_p_t0=0;
EGFR2_0_0_ShcP_EGF_Sos_0_t0=0;
EGFR2_0_0_ShcP_EGF_Sos_Grb2_t0=0;
EGFR2_0_0_ShcP_EGF_Sos_ShcP_t0=0;
EGFR2_0_0_ShcP_EGF_Sos_Shc_t0=0;
EGFR2_0_0_ShcP_EGF_Sos_SosP_t0=0;
EGFR2_0_0_ShcP_EGF_Sos_Sos_t0=0;
EGFR2_0_0_ShcP_EGF_Sos_p_t0=0;
EGFR2_0_0_ShcP_EGF_SosP_0_t0=0;
EGFR2_0_0_ShcP_EGF_SosP_Grb2_t0=0;
EGFR2_0_0_ShcP_EGF_SosP_ShcP_t0=0;
EGFR2_0_0_ShcP_EGF_SosP_Shc_t0=0;
EGFR2_0_0_ShcP_EGF_SosP_SosP_t0=0;
EGFR2_0_0_ShcP_EGF_SosP_Sos_t0=0;
EGFR2_0_0_ShcP_EGF_SosP_p_t0=0;
EGFR2_0_0_ShcP_EGF_p_0_t0=0;
EGFR2_0_0_ShcP_EGF_p_Grb2_t0=0;
EGFR2_0_0_ShcP_EGF_p_ShcP_t0=0;
EGFR2_0_0_ShcP_EGF_p_Shc_t0=0;
EGFR2_0_0_ShcP_EGF_p_SosP_t0=0;
EGFR2_0_0_ShcP_EGF_p_Sos_t0=0;
EGFR2_0_0_ShcP_EGF_p_p_t0=0;
EGFR2_0_0_Sos_0_0_0_t0=0;
EGFR2_0_0_Sos_0_0_Grb2_t0=0;
EGFR2_0_0_Sos_0_0_ShcP_t0=0;
EGFR2_0_0_Sos_0_0_Shc_t0=0;
EGFR2_0_0_Sos_0_0_SosP_t0=0;
EGFR2_0_0_Sos_0_0_Sos_t0=0;
EGFR2_0_0_Sos_0_0_p_t0=0;
EGFR2_0_0_Sos_0_Grb2_0_t0=0;
EGFR2_0_0_Sos_0_Grb2_Grb2_t0=0;
EGFR2_0_0_Sos_0_Grb2_ShcP_t0=0;
EGFR2_0_0_Sos_0_Grb2_Shc_t0=0;
EGFR2_0_0_Sos_0_Grb2_SosP_t0=0;
EGFR2_0_0_Sos_0_Grb2_Sos_t0=0;
EGFR2_0_0_Sos_0_Grb2_p_t0=0;
EGFR2_0_0_Sos_0_Sos_0_t0=0;
EGFR2_0_0_Sos_0_Sos_Grb2_t0=0;
EGFR2_0_0_Sos_0_Sos_ShcP_t0=0;
EGFR2_0_0_Sos_0_Sos_Shc_t0=0;
EGFR2_0_0_Sos_0_Sos_SosP_t0=0;
EGFR2_0_0_Sos_0_Sos_Sos_t0=0;
EGFR2_0_0_Sos_0_Sos_p_t0=0;
EGFR2_0_0_Sos_0_SosP_0_t0=0;
EGFR2_0_0_Sos_0_SosP_Grb2_t0=0;
EGFR2_0_0_Sos_0_SosP_ShcP_t0=0;
EGFR2_0_0_Sos_0_SosP_Shc_t0=0;
EGFR2_0_0_Sos_0_SosP_SosP_t0=0;
EGFR2_0_0_Sos_0_SosP_Sos_t0=0;
EGFR2_0_0_Sos_0_SosP_p_t0=0;
EGFR2_0_0_Sos_0_p_0_t0=0;
EGFR2_0_0_Sos_0_p_Grb2_t0=0;
EGFR2_0_0_Sos_0_p_ShcP_t0=0;
EGFR2_0_0_Sos_0_p_Shc_t0=0;
EGFR2_0_0_Sos_0_p_SosP_t0=0;
EGFR2_0_0_Sos_0_p_Sos_t0=0;
EGFR2_0_0_Sos_0_p_p_t0=0;
EGFR2_0_0_Sos_EGF_0_0_t0=0;
EGFR2_0_0_Sos_EGF_0_Grb2_t0=0;
EGFR2_0_0_Sos_EGF_0_ShcP_t0=0;
EGFR2_0_0_Sos_EGF_0_Shc_t0=0;
EGFR2_0_0_Sos_EGF_0_SosP_t0=0;
EGFR2_0_0_Sos_EGF_0_Sos_t0=0;
EGFR2_0_0_Sos_EGF_0_p_t0=0;
EGFR2_0_0_Sos_EGF_Grb2_0_t0=0;
EGFR2_0_0_Sos_EGF_Grb2_Grb2_t0=0;
EGFR2_0_0_Sos_EGF_Grb2_ShcP_t0=0;
EGFR2_0_0_Sos_EGF_Grb2_Shc_t0=0;
EGFR2_0_0_Sos_EGF_Grb2_SosP_t0=0;
EGFR2_0_0_Sos_EGF_Grb2_Sos_t0=0;
EGFR2_0_0_Sos_EGF_Grb2_p_t0=0;
EGFR2_0_0_Sos_EGF_Sos_0_t0=0;
EGFR2_0_0_Sos_EGF_Sos_Grb2_t0=0;
EGFR2_0_0_Sos_EGF_Sos_ShcP_t0=0;
EGFR2_0_0_Sos_EGF_Sos_Shc_t0=0;
EGFR2_0_0_Sos_EGF_Sos_SosP_t0=0;
EGFR2_0_0_Sos_EGF_Sos_Sos_t0=0;
EGFR2_0_0_Sos_EGF_Sos_p_t0=0;
EGFR2_0_0_Sos_EGF_SosP_0_t0=0;
EGFR2_0_0_Sos_EGF_SosP_Grb2_t0=0;
EGFR2_0_0_Sos_EGF_SosP_ShcP_t0=0;
EGFR2_0_0_Sos_EGF_SosP_Shc_t0=0;
EGFR2_0_0_Sos_EGF_SosP_SosP_t0=0;
EGFR2_0_0_Sos_EGF_SosP_Sos_t0=0;
EGFR2_0_0_Sos_EGF_SosP_p_t0=0;
EGFR2_0_0_Sos_EGF_p_0_t0=0;
EGFR2_0_0_Sos_EGF_p_Grb2_t0=0;
EGFR2_0_0_Sos_EGF_p_ShcP_t0=0;
EGFR2_0_0_Sos_EGF_p_Shc_t0=0;
EGFR2_0_0_Sos_EGF_p_SosP_t0=0;
EGFR2_0_0_Sos_EGF_p_Sos_t0=0;
EGFR2_0_0_Sos_EGF_p_p_t0=0;
EGFR2_0_0_SosP_0_0_0_t0=0;
EGFR2_0_0_SosP_0_0_Grb2_t0=0;
EGFR2_0_0_SosP_0_0_ShcP_t0=0;
EGFR2_0_0_SosP_0_0_Shc_t0=0;
EGFR2_0_0_SosP_0_0_SosP_t0=0;
EGFR2_0_0_SosP_0_0_Sos_t0=0;
EGFR2_0_0_SosP_0_0_p_t0=0;
EGFR2_0_0_SosP_0_Grb2_0_t0=0;
EGFR2_0_0_SosP_0_Grb2_Grb2_t0=0;
EGFR2_0_0_SosP_0_Grb2_ShcP_t0=0;
EGFR2_0_0_SosP_0_Grb2_Shc_t0=0;
EGFR2_0_0_SosP_0_Grb2_SosP_t0=0;
EGFR2_0_0_SosP_0_Grb2_Sos_t0=0;
EGFR2_0_0_SosP_0_Grb2_p_t0=0;
EGFR2_0_0_SosP_0_Sos_0_t0=0;
EGFR2_0_0_SosP_0_Sos_Grb2_t0=0;
EGFR2_0_0_SosP_0_Sos_ShcP_t0=0;
EGFR2_0_0_SosP_0_Sos_Shc_t0=0;
EGFR2_0_0_SosP_0_Sos_SosP_t0=0;
EGFR2_0_0_SosP_0_Sos_Sos_t0=0;
EGFR2_0_0_SosP_0_Sos_p_t0=0;
EGFR2_0_0_SosP_0_SosP_0_t0=0;
EGFR2_0_0_SosP_0_SosP_Grb2_t0=0;
EGFR2_0_0_SosP_0_SosP_ShcP_t0=0;
EGFR2_0_0_SosP_0_SosP_Shc_t0=0;
EGFR2_0_0_SosP_0_SosP_SosP_t0=0;
EGFR2_0_0_SosP_0_SosP_Sos_t0=0;
EGFR2_0_0_SosP_0_SosP_p_t0=0;
EGFR2_0_0_SosP_0_p_0_t0=0;
EGFR2_0_0_SosP_0_p_Grb2_t0=0;
EGFR2_0_0_SosP_0_p_ShcP_t0=0;
EGFR2_0_0_SosP_0_p_Shc_t0=0;
EGFR2_0_0_SosP_0_p_SosP_t0=0;
EGFR2_0_0_SosP_0_p_Sos_t0=0;
EGFR2_0_0_SosP_0_p_p_t0=0;
EGFR2_0_0_SosP_EGF_0_0_t0=0;
EGFR2_0_0_SosP_EGF_0_Grb2_t0=0;
EGFR2_0_0_SosP_EGF_0_ShcP_t0=0;
EGFR2_0_0_SosP_EGF_0_Shc_t0=0;
EGFR2_0_0_SosP_EGF_0_SosP_t0=0;
EGFR2_0_0_SosP_EGF_0_Sos_t0=0;
EGFR2_0_0_SosP_EGF_0_p_t0=0;
EGFR2_0_0_SosP_EGF_Grb2_0_t0=0;
EGFR2_0_0_SosP_EGF_Grb2_Grb2_t0=0;
EGFR2_0_0_SosP_EGF_Grb2_ShcP_t0=0;
EGFR2_0_0_SosP_EGF_Grb2_Shc_t0=0;
EGFR2_0_0_SosP_EGF_Grb2_SosP_t0=0;
EGFR2_0_0_SosP_EGF_Grb2_Sos_t0=0;
EGFR2_0_0_SosP_EGF_Grb2_p_t0=0;
EGFR2_0_0_SosP_EGF_Sos_0_t0=0;
EGFR2_0_0_SosP_EGF_Sos_Grb2_t0=0;
EGFR2_0_0_SosP_EGF_Sos_ShcP_t0=0;
EGFR2_0_0_SosP_EGF_Sos_Shc_t0=0;
EGFR2_0_0_SosP_EGF_Sos_SosP_t0=0;
EGFR2_0_0_SosP_EGF_Sos_Sos_t0=0;
EGFR2_0_0_SosP_EGF_Sos_p_t0=0;
EGFR2_0_0_SosP_EGF_SosP_0_t0=0;
EGFR2_0_0_SosP_EGF_SosP_Grb2_t0=0;
EGFR2_0_0_SosP_EGF_SosP_ShcP_t0=0;
EGFR2_0_0_SosP_EGF_SosP_Shc_t0=0;
EGFR2_0_0_SosP_EGF_SosP_SosP_t0=0;
EGFR2_0_0_SosP_EGF_SosP_Sos_t0=0;
EGFR2_0_0_SosP_EGF_SosP_p_t0=0;
EGFR2_0_0_SosP_EGF_p_0_t0=0;
EGFR2_0_0_SosP_EGF_p_Grb2_t0=0;
EGFR2_0_0_SosP_EGF_p_ShcP_t0=0;
EGFR2_0_0_SosP_EGF_p_Shc_t0=0;
EGFR2_0_0_SosP_EGF_p_SosP_t0=0;
EGFR2_0_0_SosP_EGF_p_Sos_t0=0;
EGFR2_0_0_SosP_EGF_p_p_t0=0;
EGFR2_0_0_p_0_0_0_t0=0;
EGFR2_0_0_p_0_0_Grb2_t0=0;
EGFR2_0_0_p_0_0_ShcP_t0=0;
EGFR2_0_0_p_0_0_Shc_t0=0;
EGFR2_0_0_p_0_0_SosP_t0=0;
EGFR2_0_0_p_0_0_Sos_t0=0;
EGFR2_0_0_p_0_0_p_t0=0;
EGFR2_0_0_p_0_Grb2_0_t0=0;
EGFR2_0_0_p_0_Grb2_Grb2_t0=0;
EGFR2_0_0_p_0_Grb2_ShcP_t0=0;
EGFR2_0_0_p_0_Grb2_Shc_t0=0;
EGFR2_0_0_p_0_Grb2_SosP_t0=0;
EGFR2_0_0_p_0_Grb2_Sos_t0=0;
EGFR2_0_0_p_0_Grb2_p_t0=0;
EGFR2_0_0_p_0_Sos_0_t0=0;
EGFR2_0_0_p_0_Sos_Grb2_t0=0;
EGFR2_0_0_p_0_Sos_ShcP_t0=0;
EGFR2_0_0_p_0_Sos_Shc_t0=0;
EGFR2_0_0_p_0_Sos_SosP_t0=0;
EGFR2_0_0_p_0_Sos_Sos_t0=0;
EGFR2_0_0_p_0_Sos_p_t0=0;
EGFR2_0_0_p_0_SosP_0_t0=0;
EGFR2_0_0_p_0_SosP_Grb2_t0=0;
EGFR2_0_0_p_0_SosP_ShcP_t0=0;
EGFR2_0_0_p_0_SosP_Shc_t0=0;
EGFR2_0_0_p_0_SosP_SosP_t0=0;
EGFR2_0_0_p_0_SosP_Sos_t0=0;
EGFR2_0_0_p_0_SosP_p_t0=0;
EGFR2_0_0_p_0_p_0_t0=0;
EGFR2_0_0_p_0_p_Grb2_t0=0;
EGFR2_0_0_p_0_p_ShcP_t0=0;
EGFR2_0_0_p_0_p_Shc_t0=0;
EGFR2_0_0_p_0_p_SosP_t0=0;
EGFR2_0_0_p_0_p_Sos_t0=0;
EGFR2_0_0_p_0_p_p_t0=0;
EGFR2_0_0_p_EGF_0_0_t0=0;
EGFR2_0_0_p_EGF_0_Grb2_t0=0;
EGFR2_0_0_p_EGF_0_ShcP_t0=0;
EGFR2_0_0_p_EGF_0_Shc_t0=0;
EGFR2_0_0_p_EGF_0_SosP_t0=0;
EGFR2_0_0_p_EGF_0_Sos_t0=0;
EGFR2_0_0_p_EGF_0_p_t0=0;
EGFR2_0_0_p_EGF_Grb2_0_t0=0;
EGFR2_0_0_p_EGF_Grb2_Grb2_t0=0;
EGFR2_0_0_p_EGF_Grb2_ShcP_t0=0;
EGFR2_0_0_p_EGF_Grb2_Shc_t0=0;
EGFR2_0_0_p_EGF_Grb2_SosP_t0=0;
EGFR2_0_0_p_EGF_Grb2_Sos_t0=0;
EGFR2_0_0_p_EGF_Grb2_p_t0=0;
EGFR2_0_0_p_EGF_Sos_0_t0=0;
EGFR2_0_0_p_EGF_Sos_Grb2_t0=0;
EGFR2_0_0_p_EGF_Sos_ShcP_t0=0;
EGFR2_0_0_p_EGF_Sos_Shc_t0=0;
EGFR2_0_0_p_EGF_Sos_SosP_t0=0;
EGFR2_0_0_p_EGF_Sos_Sos_t0=0;
EGFR2_0_0_p_EGF_Sos_p_t0=0;
EGFR2_0_0_p_EGF_SosP_0_t0=0;
EGFR2_0_0_p_EGF_SosP_Grb2_t0=0;
EGFR2_0_0_p_EGF_SosP_ShcP_t0=0;
EGFR2_0_0_p_EGF_SosP_Shc_t0=0;
EGFR2_0_0_p_EGF_SosP_SosP_t0=0;
EGFR2_0_0_p_EGF_SosP_Sos_t0=0;
EGFR2_0_0_p_EGF_SosP_p_t0=0;
EGFR2_0_0_p_EGF_p_0_t0=0;
EGFR2_0_0_p_EGF_p_Grb2_t0=0;
EGFR2_0_0_p_EGF_p_ShcP_t0=0;
EGFR2_0_0_p_EGF_p_Shc_t0=0;
EGFR2_0_0_p_EGF_p_SosP_t0=0;
EGFR2_0_0_p_EGF_p_Sos_t0=0;
EGFR2_0_0_p_EGF_p_p_t0=0;
EGFR2_0_Grb2_0_0_0_0_t0=0;
EGFR2_0_Grb2_0_0_0_Grb2_t0=0;
EGFR2_0_Grb2_0_0_0_ShcP_t0=0;
EGFR2_0_Grb2_0_0_0_Shc_t0=0;
EGFR2_0_Grb2_0_0_0_SosP_t0=0;
EGFR2_0_Grb2_0_0_0_Sos_t0=0;
EGFR2_0_Grb2_0_0_0_p_t0=0;
EGFR2_0_Grb2_0_0_Grb2_0_t0=0;
EGFR2_0_Grb2_0_0_Grb2_Grb2_t0=0;
EGFR2_0_Grb2_0_0_Grb2_ShcP_t0=0;
EGFR2_0_Grb2_0_0_Grb2_Shc_t0=0;
EGFR2_0_Grb2_0_0_Grb2_SosP_t0=0;
EGFR2_0_Grb2_0_0_Grb2_Sos_t0=0;
EGFR2_0_Grb2_0_0_Grb2_p_t0=0;
EGFR2_0_Grb2_0_0_Sos_0_t0=0;
EGFR2_0_Grb2_0_0_Sos_Grb2_t0=0;
EGFR2_0_Grb2_0_0_Sos_ShcP_t0=0;
EGFR2_0_Grb2_0_0_Sos_Shc_t0=0;
EGFR2_0_Grb2_0_0_Sos_SosP_t0=0;
EGFR2_0_Grb2_0_0_Sos_Sos_t0=0;
EGFR2_0_Grb2_0_0_Sos_p_t0=0;
EGFR2_0_Grb2_0_0_SosP_0_t0=0;
EGFR2_0_Grb2_0_0_SosP_Grb2_t0=0;
EGFR2_0_Grb2_0_0_SosP_ShcP_t0=0;
EGFR2_0_Grb2_0_0_SosP_Shc_t0=0;
EGFR2_0_Grb2_0_0_SosP_SosP_t0=0;
EGFR2_0_Grb2_0_0_SosP_Sos_t0=0;
EGFR2_0_Grb2_0_0_SosP_p_t0=0;
EGFR2_0_Grb2_0_0_p_0_t0=0;
EGFR2_0_Grb2_0_0_p_Grb2_t0=0;
EGFR2_0_Grb2_0_0_p_ShcP_t0=0;
EGFR2_0_Grb2_0_0_p_Shc_t0=0;
EGFR2_0_Grb2_0_0_p_SosP_t0=0;
EGFR2_0_Grb2_0_0_p_Sos_t0=0;
EGFR2_0_Grb2_0_0_p_p_t0=0;
EGFR2_0_Grb2_0_EGF_0_0_t0=0;
EGFR2_0_Grb2_0_EGF_0_Grb2_t0=0;
EGFR2_0_Grb2_0_EGF_0_ShcP_t0=0;
EGFR2_0_Grb2_0_EGF_0_Shc_t0=0;
EGFR2_0_Grb2_0_EGF_0_SosP_t0=0;
EGFR2_0_Grb2_0_EGF_0_Sos_t0=0;
EGFR2_0_Grb2_0_EGF_0_p_t0=0;
EGFR2_0_Grb2_0_EGF_Grb2_0_t0=0;
EGFR2_0_Grb2_0_EGF_Grb2_Grb2_t0=0;
EGFR2_0_Grb2_0_EGF_Grb2_ShcP_t0=0;
EGFR2_0_Grb2_0_EGF_Grb2_Shc_t0=0;
EGFR2_0_Grb2_0_EGF_Grb2_SosP_t0=0;
EGFR2_0_Grb2_0_EGF_Grb2_Sos_t0=0;
EGFR2_0_Grb2_0_EGF_Grb2_p_t0=0;
EGFR2_0_Grb2_0_EGF_Sos_0_t0=0;
EGFR2_0_Grb2_0_EGF_Sos_Grb2_t0=0;
EGFR2_0_Grb2_0_EGF_Sos_ShcP_t0=0;
EGFR2_0_Grb2_0_EGF_Sos_Shc_t0=0;
EGFR2_0_Grb2_0_EGF_Sos_SosP_t0=0;
EGFR2_0_Grb2_0_EGF_Sos_Sos_t0=0;
EGFR2_0_Grb2_0_EGF_Sos_p_t0=0;
EGFR2_0_Grb2_0_EGF_SosP_0_t0=0;
EGFR2_0_Grb2_0_EGF_SosP_Grb2_t0=0;
EGFR2_0_Grb2_0_EGF_SosP_ShcP_t0=0;
EGFR2_0_Grb2_0_EGF_SosP_Shc_t0=0;
EGFR2_0_Grb2_0_EGF_SosP_SosP_t0=0;
EGFR2_0_Grb2_0_EGF_SosP_Sos_t0=0;
EGFR2_0_Grb2_0_EGF_SosP_p_t0=0;
EGFR2_0_Grb2_0_EGF_p_0_t0=0;
EGFR2_0_Grb2_0_EGF_p_Grb2_t0=0;
EGFR2_0_Grb2_0_EGF_p_ShcP_t0=0;
EGFR2_0_Grb2_0_EGF_p_Shc_t0=0;
EGFR2_0_Grb2_0_EGF_p_SosP_t0=0;
EGFR2_0_Grb2_0_EGF_p_Sos_t0=0;
EGFR2_0_Grb2_0_EGF_p_p_t0=0;
EGFR2_0_Grb2_Grb2_0_0_0_t0=0;
EGFR2_0_Grb2_Grb2_0_0_Grb2_t0=0;
EGFR2_0_Grb2_Grb2_0_0_ShcP_t0=0;
EGFR2_0_Grb2_Grb2_0_0_Shc_t0=0;
EGFR2_0_Grb2_Grb2_0_0_SosP_t0=0;
EGFR2_0_Grb2_Grb2_0_0_Sos_t0=0;
EGFR2_0_Grb2_Grb2_0_0_p_t0=0;
EGFR2_0_Grb2_Grb2_0_Grb2_0_t0=0;
EGFR2_0_Grb2_Grb2_0_Grb2_Grb2_t0=0;
EGFR2_0_Grb2_Grb2_0_Grb2_ShcP_t0=0;
EGFR2_0_Grb2_Grb2_0_Grb2_Shc_t0=0;
EGFR2_0_Grb2_Grb2_0_Grb2_SosP_t0=0;
EGFR2_0_Grb2_Grb2_0_Grb2_Sos_t0=0;
EGFR2_0_Grb2_Grb2_0_Grb2_p_t0=0;
EGFR2_0_Grb2_Grb2_0_Sos_0_t0=0;
EGFR2_0_Grb2_Grb2_0_Sos_Grb2_t0=0;
EGFR2_0_Grb2_Grb2_0_Sos_ShcP_t0=0;
EGFR2_0_Grb2_Grb2_0_Sos_Shc_t0=0;
EGFR2_0_Grb2_Grb2_0_Sos_SosP_t0=0;
EGFR2_0_Grb2_Grb2_0_Sos_Sos_t0=0;
EGFR2_0_Grb2_Grb2_0_Sos_p_t0=0;
EGFR2_0_Grb2_Grb2_0_SosP_0_t0=0;
EGFR2_0_Grb2_Grb2_0_SosP_Grb2_t0=0;
EGFR2_0_Grb2_Grb2_0_SosP_ShcP_t0=0;
EGFR2_0_Grb2_Grb2_0_SosP_Shc_t0=0;
EGFR2_0_Grb2_Grb2_0_SosP_SosP_t0=0;
EGFR2_0_Grb2_Grb2_0_SosP_Sos_t0=0;
EGFR2_0_Grb2_Grb2_0_SosP_p_t0=0;
EGFR2_0_Grb2_Grb2_0_p_0_t0=0;
EGFR2_0_Grb2_Grb2_0_p_Grb2_t0=0;
EGFR2_0_Grb2_Grb2_0_p_ShcP_t0=0;
EGFR2_0_Grb2_Grb2_0_p_Shc_t0=0;
EGFR2_0_Grb2_Grb2_0_p_SosP_t0=0;
EGFR2_0_Grb2_Grb2_0_p_Sos_t0=0;
EGFR2_0_Grb2_Grb2_0_p_p_t0=0;
EGFR2_0_Grb2_Grb2_EGF_0_0_t0=0;
EGFR2_0_Grb2_Grb2_EGF_0_Grb2_t0=0;
EGFR2_0_Grb2_Grb2_EGF_0_ShcP_t0=0;
EGFR2_0_Grb2_Grb2_EGF_0_Shc_t0=0;
EGFR2_0_Grb2_Grb2_EGF_0_SosP_t0=0;
EGFR2_0_Grb2_Grb2_EGF_0_Sos_t0=0;
EGFR2_0_Grb2_Grb2_EGF_0_p_t0=0;
EGFR2_0_Grb2_Grb2_EGF_Grb2_0_t0=0;
EGFR2_0_Grb2_Grb2_EGF_Grb2_Grb2_t0=0;
EGFR2_0_Grb2_Grb2_EGF_Grb2_ShcP_t0=0;
EGFR2_0_Grb2_Grb2_EGF_Grb2_Shc_t0=0;
EGFR2_0_Grb2_Grb2_EGF_Grb2_SosP_t0=0;
EGFR2_0_Grb2_Grb2_EGF_Grb2_Sos_t0=0;
EGFR2_0_Grb2_Grb2_EGF_Grb2_p_t0=0;
EGFR2_0_Grb2_Grb2_EGF_Sos_0_t0=0;
EGFR2_0_Grb2_Grb2_EGF_Sos_Grb2_t0=0;
EGFR2_0_Grb2_Grb2_EGF_Sos_ShcP_t0=0;
EGFR2_0_Grb2_Grb2_EGF_Sos_Shc_t0=0;
EGFR2_0_Grb2_Grb2_EGF_Sos_SosP_t0=0;
EGFR2_0_Grb2_Grb2_EGF_Sos_Sos_t0=0;
EGFR2_0_Grb2_Grb2_EGF_Sos_p_t0=0;
EGFR2_0_Grb2_Grb2_EGF_SosP_0_t0=0;
EGFR2_0_Grb2_Grb2_EGF_SosP_Grb2_t0=0;
EGFR2_0_Grb2_Grb2_EGF_SosP_ShcP_t0=0;
EGFR2_0_Grb2_Grb2_EGF_SosP_Shc_t0=0;
EGFR2_0_Grb2_Grb2_EGF_SosP_SosP_t0=0;
EGFR2_0_Grb2_Grb2_EGF_SosP_Sos_t0=0;
EGFR2_0_Grb2_Grb2_EGF_SosP_p_t0=0;
EGFR2_0_Grb2_Grb2_EGF_p_0_t0=0;
EGFR2_0_Grb2_Grb2_EGF_p_Grb2_t0=0;
EGFR2_0_Grb2_Grb2_EGF_p_ShcP_t0=0;
EGFR2_0_Grb2_Grb2_EGF_p_Shc_t0=0;
EGFR2_0_Grb2_Grb2_EGF_p_SosP_t0=0;
EGFR2_0_Grb2_Grb2_EGF_p_Sos_t0=0;
EGFR2_0_Grb2_Grb2_EGF_p_p_t0=0;
EGFR2_0_Grb2_Shc_0_0_0_t0=0;
EGFR2_0_Grb2_Shc_0_0_Grb2_t0=0;
EGFR2_0_Grb2_Shc_0_0_ShcP_t0=0;
EGFR2_0_Grb2_Shc_0_0_Shc_t0=0;
EGFR2_0_Grb2_Shc_0_0_SosP_t0=0;
EGFR2_0_Grb2_Shc_0_0_Sos_t0=0;
EGFR2_0_Grb2_Shc_0_0_p_t0=0;
EGFR2_0_Grb2_Shc_0_Grb2_0_t0=0;
EGFR2_0_Grb2_Shc_0_Grb2_Grb2_t0=0;
EGFR2_0_Grb2_Shc_0_Grb2_ShcP_t0=0;
EGFR2_0_Grb2_Shc_0_Grb2_Shc_t0=0;
EGFR2_0_Grb2_Shc_0_Grb2_SosP_t0=0;
EGFR2_0_Grb2_Shc_0_Grb2_Sos_t0=0;
EGFR2_0_Grb2_Shc_0_Grb2_p_t0=0;
EGFR2_0_Grb2_Shc_0_Sos_0_t0=0;
EGFR2_0_Grb2_Shc_0_Sos_Grb2_t0=0;
EGFR2_0_Grb2_Shc_0_Sos_ShcP_t0=0;
EGFR2_0_Grb2_Shc_0_Sos_Shc_t0=0;
EGFR2_0_Grb2_Shc_0_Sos_SosP_t0=0;
EGFR2_0_Grb2_Shc_0_Sos_Sos_t0=0;
EGFR2_0_Grb2_Shc_0_Sos_p_t0=0;
EGFR2_0_Grb2_Shc_0_SosP_0_t0=0;
EGFR2_0_Grb2_Shc_0_SosP_Grb2_t0=0;
EGFR2_0_Grb2_Shc_0_SosP_ShcP_t0=0;
EGFR2_0_Grb2_Shc_0_SosP_Shc_t0=0;
EGFR2_0_Grb2_Shc_0_SosP_SosP_t0=0;
EGFR2_0_Grb2_Shc_0_SosP_Sos_t0=0;
EGFR2_0_Grb2_Shc_0_SosP_p_t0=0;
EGFR2_0_Grb2_Shc_0_p_0_t0=0;
EGFR2_0_Grb2_Shc_0_p_Grb2_t0=0;
EGFR2_0_Grb2_Shc_0_p_ShcP_t0=0;
EGFR2_0_Grb2_Shc_0_p_Shc_t0=0;
EGFR2_0_Grb2_Shc_0_p_SosP_t0=0;
EGFR2_0_Grb2_Shc_0_p_Sos_t0=0;
EGFR2_0_Grb2_Shc_0_p_p_t0=0;
EGFR2_0_Grb2_Shc_EGF_0_0_t0=0;
EGFR2_0_Grb2_Shc_EGF_0_Grb2_t0=0;
EGFR2_0_Grb2_Shc_EGF_0_ShcP_t0=0;
EGFR2_0_Grb2_Shc_EGF_0_Shc_t0=0;
EGFR2_0_Grb2_Shc_EGF_0_SosP_t0=0;
EGFR2_0_Grb2_Shc_EGF_0_Sos_t0=0;
EGFR2_0_Grb2_Shc_EGF_0_p_t0=0;
EGFR2_0_Grb2_Shc_EGF_Grb2_0_t0=0;
EGFR2_0_Grb2_Shc_EGF_Grb2_Grb2_t0=0;
EGFR2_0_Grb2_Shc_EGF_Grb2_ShcP_t0=0;
EGFR2_0_Grb2_Shc_EGF_Grb2_Shc_t0=0;
EGFR2_0_Grb2_Shc_EGF_Grb2_SosP_t0=0;
EGFR2_0_Grb2_Shc_EGF_Grb2_Sos_t0=0;
EGFR2_0_Grb2_Shc_EGF_Grb2_p_t0=0;
EGFR2_0_Grb2_Shc_EGF_Sos_0_t0=0;
EGFR2_0_Grb2_Shc_EGF_Sos_Grb2_t0=0;
EGFR2_0_Grb2_Shc_EGF_Sos_ShcP_t0=0;
EGFR2_0_Grb2_Shc_EGF_Sos_Shc_t0=0;
EGFR2_0_Grb2_Shc_EGF_Sos_SosP_t0=0;
EGFR2_0_Grb2_Shc_EGF_Sos_Sos_t0=0;
EGFR2_0_Grb2_Shc_EGF_Sos_p_t0=0;
EGFR2_0_Grb2_Shc_EGF_SosP_0_t0=0;
EGFR2_0_Grb2_Shc_EGF_SosP_Grb2_t0=0;
EGFR2_0_Grb2_Shc_EGF_SosP_ShcP_t0=0;
EGFR2_0_Grb2_Shc_EGF_SosP_Shc_t0=0;
EGFR2_0_Grb2_Shc_EGF_SosP_SosP_t0=0;
EGFR2_0_Grb2_Shc_EGF_SosP_Sos_t0=0;
EGFR2_0_Grb2_Shc_EGF_SosP_p_t0=0;
EGFR2_0_Grb2_Shc_EGF_p_0_t0=0;
EGFR2_0_Grb2_Shc_EGF_p_Grb2_t0=0;
EGFR2_0_Grb2_Shc_EGF_p_ShcP_t0=0;
EGFR2_0_Grb2_Shc_EGF_p_Shc_t0=0;
EGFR2_0_Grb2_Shc_EGF_p_SosP_t0=0;
EGFR2_0_Grb2_Shc_EGF_p_Sos_t0=0;
EGFR2_0_Grb2_Shc_EGF_p_p_t0=0;
EGFR2_0_Grb2_ShcP_0_0_0_t0=0;
EGFR2_0_Grb2_ShcP_0_0_Grb2_t0=0;
EGFR2_0_Grb2_ShcP_0_0_ShcP_t0=0;
EGFR2_0_Grb2_ShcP_0_0_Shc_t0=0;
EGFR2_0_Grb2_ShcP_0_0_SosP_t0=0;
EGFR2_0_Grb2_ShcP_0_0_Sos_t0=0;
EGFR2_0_Grb2_ShcP_0_0_p_t0=0;
EGFR2_0_Grb2_ShcP_0_Grb2_0_t0=0;
EGFR2_0_Grb2_ShcP_0_Grb2_Grb2_t0=0;
EGFR2_0_Grb2_ShcP_0_Grb2_ShcP_t0=0;
EGFR2_0_Grb2_ShcP_0_Grb2_Shc_t0=0;
EGFR2_0_Grb2_ShcP_0_Grb2_SosP_t0=0;
EGFR2_0_Grb2_ShcP_0_Grb2_Sos_t0=0;
EGFR2_0_Grb2_ShcP_0_Grb2_p_t0=0;
EGFR2_0_Grb2_ShcP_0_Sos_0_t0=0;
EGFR2_0_Grb2_ShcP_0_Sos_Grb2_t0=0;
EGFR2_0_Grb2_ShcP_0_Sos_ShcP_t0=0;
EGFR2_0_Grb2_ShcP_0_Sos_Shc_t0=0;
EGFR2_0_Grb2_ShcP_0_Sos_SosP_t0=0;
EGFR2_0_Grb2_ShcP_0_Sos_Sos_t0=0;
EGFR2_0_Grb2_ShcP_0_Sos_p_t0=0;
EGFR2_0_Grb2_ShcP_0_SosP_0_t0=0;
EGFR2_0_Grb2_ShcP_0_SosP_Grb2_t0=0;
EGFR2_0_Grb2_ShcP_0_SosP_ShcP_t0=0;
EGFR2_0_Grb2_ShcP_0_SosP_Shc_t0=0;
EGFR2_0_Grb2_ShcP_0_SosP_SosP_t0=0;
EGFR2_0_Grb2_ShcP_0_SosP_Sos_t0=0;
EGFR2_0_Grb2_ShcP_0_SosP_p_t0=0;
EGFR2_0_Grb2_ShcP_0_p_0_t0=0;
EGFR2_0_Grb2_ShcP_0_p_Grb2_t0=0;
EGFR2_0_Grb2_ShcP_0_p_ShcP_t0=0;
EGFR2_0_Grb2_ShcP_0_p_Shc_t0=0;
EGFR2_0_Grb2_ShcP_0_p_SosP_t0=0;
EGFR2_0_Grb2_ShcP_0_p_Sos_t0=0;
EGFR2_0_Grb2_ShcP_0_p_p_t0=0;
EGFR2_0_Grb2_ShcP_EGF_0_0_t0=0;
EGFR2_0_Grb2_ShcP_EGF_0_Grb2_t0=0;
EGFR2_0_Grb2_ShcP_EGF_0_ShcP_t0=0;
EGFR2_0_Grb2_ShcP_EGF_0_Shc_t0=0;
EGFR2_0_Grb2_ShcP_EGF_0_SosP_t0=0;
EGFR2_0_Grb2_ShcP_EGF_0_Sos_t0=0;
EGFR2_0_Grb2_ShcP_EGF_0_p_t0=0;
EGFR2_0_Grb2_ShcP_EGF_Grb2_0_t0=0;
EGFR2_0_Grb2_ShcP_EGF_Grb2_Grb2_t0=0;
EGFR2_0_Grb2_ShcP_EGF_Grb2_ShcP_t0=0;
EGFR2_0_Grb2_ShcP_EGF_Grb2_Shc_t0=0;
EGFR2_0_Grb2_ShcP_EGF_Grb2_SosP_t0=0;
EGFR2_0_Grb2_ShcP_EGF_Grb2_Sos_t0=0;
EGFR2_0_Grb2_ShcP_EGF_Grb2_p_t0=0;
EGFR2_0_Grb2_ShcP_EGF_Sos_0_t0=0;
EGFR2_0_Grb2_ShcP_EGF_Sos_Grb2_t0=0;
EGFR2_0_Grb2_ShcP_EGF_Sos_ShcP_t0=0;
EGFR2_0_Grb2_ShcP_EGF_Sos_Shc_t0=0;
EGFR2_0_Grb2_ShcP_EGF_Sos_SosP_t0=0;
EGFR2_0_Grb2_ShcP_EGF_Sos_Sos_t0=0;
EGFR2_0_Grb2_ShcP_EGF_Sos_p_t0=0;
EGFR2_0_Grb2_ShcP_EGF_SosP_0_t0=0;
EGFR2_0_Grb2_ShcP_EGF_SosP_Grb2_t0=0;
EGFR2_0_Grb2_ShcP_EGF_SosP_ShcP_t0=0;
EGFR2_0_Grb2_ShcP_EGF_SosP_Shc_t0=0;
EGFR2_0_Grb2_ShcP_EGF_SosP_SosP_t0=0;
EGFR2_0_Grb2_ShcP_EGF_SosP_Sos_t0=0;
EGFR2_0_Grb2_ShcP_EGF_SosP_p_t0=0;
EGFR2_0_Grb2_ShcP_EGF_p_0_t0=0;
EGFR2_0_Grb2_ShcP_EGF_p_Grb2_t0=0;
EGFR2_0_Grb2_ShcP_EGF_p_ShcP_t0=0;
EGFR2_0_Grb2_ShcP_EGF_p_Shc_t0=0;
EGFR2_0_Grb2_ShcP_EGF_p_SosP_t0=0;
EGFR2_0_Grb2_ShcP_EGF_p_Sos_t0=0;
EGFR2_0_Grb2_ShcP_EGF_p_p_t0=0;
EGFR2_0_Grb2_Sos_0_0_0_t0=0;
EGFR2_0_Grb2_Sos_0_0_Grb2_t0=0;
EGFR2_0_Grb2_Sos_0_0_ShcP_t0=0;
EGFR2_0_Grb2_Sos_0_0_Shc_t0=0;
EGFR2_0_Grb2_Sos_0_0_SosP_t0=0;
EGFR2_0_Grb2_Sos_0_0_Sos_t0=0;
EGFR2_0_Grb2_Sos_0_0_p_t0=0;
EGFR2_0_Grb2_Sos_0_Grb2_0_t0=0;
EGFR2_0_Grb2_Sos_0_Grb2_Grb2_t0=0;
EGFR2_0_Grb2_Sos_0_Grb2_ShcP_t0=0;
EGFR2_0_Grb2_Sos_0_Grb2_Shc_t0=0;
EGFR2_0_Grb2_Sos_0_Grb2_SosP_t0=0;
EGFR2_0_Grb2_Sos_0_Grb2_Sos_t0=0;
EGFR2_0_Grb2_Sos_0_Grb2_p_t0=0;
EGFR2_0_Grb2_Sos_0_Sos_0_t0=0;
EGFR2_0_Grb2_Sos_0_Sos_Grb2_t0=0;
EGFR2_0_Grb2_Sos_0_Sos_ShcP_t0=0;
EGFR2_0_Grb2_Sos_0_Sos_Shc_t0=0;
EGFR2_0_Grb2_Sos_0_Sos_SosP_t0=0;
EGFR2_0_Grb2_Sos_0_Sos_Sos_t0=0;
EGFR2_0_Grb2_Sos_0_Sos_p_t0=0;
EGFR2_0_Grb2_Sos_0_SosP_0_t0=0;
EGFR2_0_Grb2_Sos_0_SosP_Grb2_t0=0;
EGFR2_0_Grb2_Sos_0_SosP_ShcP_t0=0;
EGFR2_0_Grb2_Sos_0_SosP_Shc_t0=0;
EGFR2_0_Grb2_Sos_0_SosP_SosP_t0=0;
EGFR2_0_Grb2_Sos_0_SosP_Sos_t0=0;
EGFR2_0_Grb2_Sos_0_SosP_p_t0=0;
EGFR2_0_Grb2_Sos_0_p_0_t0=0;
EGFR2_0_Grb2_Sos_0_p_Grb2_t0=0;
EGFR2_0_Grb2_Sos_0_p_ShcP_t0=0;
EGFR2_0_Grb2_Sos_0_p_Shc_t0=0;
EGFR2_0_Grb2_Sos_0_p_SosP_t0=0;
EGFR2_0_Grb2_Sos_0_p_Sos_t0=0;
EGFR2_0_Grb2_Sos_0_p_p_t0=0;
EGFR2_0_Grb2_Sos_EGF_0_0_t0=0;
EGFR2_0_Grb2_Sos_EGF_0_Grb2_t0=0;
EGFR2_0_Grb2_Sos_EGF_0_ShcP_t0=0;
EGFR2_0_Grb2_Sos_EGF_0_Shc_t0=0;
EGFR2_0_Grb2_Sos_EGF_0_SosP_t0=0;
EGFR2_0_Grb2_Sos_EGF_0_Sos_t0=0;
EGFR2_0_Grb2_Sos_EGF_0_p_t0=0;
EGFR2_0_Grb2_Sos_EGF_Grb2_0_t0=0;
EGFR2_0_Grb2_Sos_EGF_Grb2_Grb2_t0=0;
EGFR2_0_Grb2_Sos_EGF_Grb2_ShcP_t0=0;
EGFR2_0_Grb2_Sos_EGF_Grb2_Shc_t0=0;
EGFR2_0_Grb2_Sos_EGF_Grb2_SosP_t0=0;
EGFR2_0_Grb2_Sos_EGF_Grb2_Sos_t0=0;
EGFR2_0_Grb2_Sos_EGF_Grb2_p_t0=0;
EGFR2_0_Grb2_Sos_EGF_Sos_0_t0=0;
EGFR2_0_Grb2_Sos_EGF_Sos_Grb2_t0=0;
EGFR2_0_Grb2_Sos_EGF_Sos_ShcP_t0=0;
EGFR2_0_Grb2_Sos_EGF_Sos_Shc_t0=0;
EGFR2_0_Grb2_Sos_EGF_Sos_SosP_t0=0;
EGFR2_0_Grb2_Sos_EGF_Sos_Sos_t0=0;
EGFR2_0_Grb2_Sos_EGF_Sos_p_t0=0;
EGFR2_0_Grb2_Sos_EGF_SosP_0_t0=0;
EGFR2_0_Grb2_Sos_EGF_SosP_Grb2_t0=0;
EGFR2_0_Grb2_Sos_EGF_SosP_ShcP_t0=0;
EGFR2_0_Grb2_Sos_EGF_SosP_Shc_t0=0;
EGFR2_0_Grb2_Sos_EGF_SosP_SosP_t0=0;
EGFR2_0_Grb2_Sos_EGF_SosP_Sos_t0=0;
EGFR2_0_Grb2_Sos_EGF_SosP_p_t0=0;
EGFR2_0_Grb2_Sos_EGF_p_0_t0=0;
EGFR2_0_Grb2_Sos_EGF_p_Grb2_t0=0;
EGFR2_0_Grb2_Sos_EGF_p_ShcP_t0=0;
EGFR2_0_Grb2_Sos_EGF_p_Shc_t0=0;
EGFR2_0_Grb2_Sos_EGF_p_SosP_t0=0;
EGFR2_0_Grb2_Sos_EGF_p_Sos_t0=0;
EGFR2_0_Grb2_Sos_EGF_p_p_t0=0;
EGFR2_0_Grb2_SosP_0_0_0_t0=0;
EGFR2_0_Grb2_SosP_0_0_Grb2_t0=0;
EGFR2_0_Grb2_SosP_0_0_ShcP_t0=0;
EGFR2_0_Grb2_SosP_0_0_Shc_t0=0;
EGFR2_0_Grb2_SosP_0_0_SosP_t0=0;
EGFR2_0_Grb2_SosP_0_0_Sos_t0=0;
EGFR2_0_Grb2_SosP_0_0_p_t0=0;
EGFR2_0_Grb2_SosP_0_Grb2_0_t0=0;
EGFR2_0_Grb2_SosP_0_Grb2_Grb2_t0=0;
EGFR2_0_Grb2_SosP_0_Grb2_ShcP_t0=0;
EGFR2_0_Grb2_SosP_0_Grb2_Shc_t0=0;
EGFR2_0_Grb2_SosP_0_Grb2_SosP_t0=0;
EGFR2_0_Grb2_SosP_0_Grb2_Sos_t0=0;
EGFR2_0_Grb2_SosP_0_Grb2_p_t0=0;
EGFR2_0_Grb2_SosP_0_Sos_0_t0=0;
EGFR2_0_Grb2_SosP_0_Sos_Grb2_t0=0;
EGFR2_0_Grb2_SosP_0_Sos_ShcP_t0=0;
EGFR2_0_Grb2_SosP_0_Sos_Shc_t0=0;
EGFR2_0_Grb2_SosP_0_Sos_SosP_t0=0;
EGFR2_0_Grb2_SosP_0_Sos_Sos_t0=0;
EGFR2_0_Grb2_SosP_0_Sos_p_t0=0;
EGFR2_0_Grb2_SosP_0_SosP_0_t0=0;
EGFR2_0_Grb2_SosP_0_SosP_Grb2_t0=0;
EGFR2_0_Grb2_SosP_0_SosP_ShcP_t0=0;
EGFR2_0_Grb2_SosP_0_SosP_Shc_t0=0;
EGFR2_0_Grb2_SosP_0_SosP_SosP_t0=0;
EGFR2_0_Grb2_SosP_0_SosP_Sos_t0=0;
EGFR2_0_Grb2_SosP_0_SosP_p_t0=0;
EGFR2_0_Grb2_SosP_0_p_0_t0=0;
EGFR2_0_Grb2_SosP_0_p_Grb2_t0=0;
EGFR2_0_Grb2_SosP_0_p_ShcP_t0=0;
EGFR2_0_Grb2_SosP_0_p_Shc_t0=0;
EGFR2_0_Grb2_SosP_0_p_SosP_t0=0;
EGFR2_0_Grb2_SosP_0_p_Sos_t0=0;
EGFR2_0_Grb2_SosP_0_p_p_t0=0;
EGFR2_0_Grb2_SosP_EGF_0_0_t0=0;
EGFR2_0_Grb2_SosP_EGF_0_Grb2_t0=0;
EGFR2_0_Grb2_SosP_EGF_0_ShcP_t0=0;
EGFR2_0_Grb2_SosP_EGF_0_Shc_t0=0;
EGFR2_0_Grb2_SosP_EGF_0_SosP_t0=0;
EGFR2_0_Grb2_SosP_EGF_0_Sos_t0=0;
EGFR2_0_Grb2_SosP_EGF_0_p_t0=0;
EGFR2_0_Grb2_SosP_EGF_Grb2_0_t0=0;
EGFR2_0_Grb2_SosP_EGF_Grb2_Grb2_t0=0;
EGFR2_0_Grb2_SosP_EGF_Grb2_ShcP_t0=0;
EGFR2_0_Grb2_SosP_EGF_Grb2_Shc_t0=0;
EGFR2_0_Grb2_SosP_EGF_Grb2_SosP_t0=0;
EGFR2_0_Grb2_SosP_EGF_Grb2_Sos_t0=0;
EGFR2_0_Grb2_SosP_EGF_Grb2_p_t0=0;
EGFR2_0_Grb2_SosP_EGF_Sos_0_t0=0;
EGFR2_0_Grb2_SosP_EGF_Sos_Grb2_t0=0;
EGFR2_0_Grb2_SosP_EGF_Sos_ShcP_t0=0;
EGFR2_0_Grb2_SosP_EGF_Sos_Shc_t0=0;
EGFR2_0_Grb2_SosP_EGF_Sos_SosP_t0=0;
EGFR2_0_Grb2_SosP_EGF_Sos_Sos_t0=0;
EGFR2_0_Grb2_SosP_EGF_Sos_p_t0=0;
EGFR2_0_Grb2_SosP_EGF_SosP_0_t0=0;
EGFR2_0_Grb2_SosP_EGF_SosP_Grb2_t0=0;
EGFR2_0_Grb2_SosP_EGF_SosP_ShcP_t0=0;
EGFR2_0_Grb2_SosP_EGF_SosP_Shc_t0=0;
EGFR2_0_Grb2_SosP_EGF_SosP_SosP_t0=0;
EGFR2_0_Grb2_SosP_EGF_SosP_Sos_t0=0;
EGFR2_0_Grb2_SosP_EGF_SosP_p_t0=0;
EGFR2_0_Grb2_SosP_EGF_p_0_t0=0;
EGFR2_0_Grb2_SosP_EGF_p_Grb2_t0=0;
EGFR2_0_Grb2_SosP_EGF_p_ShcP_t0=0;
EGFR2_0_Grb2_SosP_EGF_p_Shc_t0=0;
EGFR2_0_Grb2_SosP_EGF_p_SosP_t0=0;
EGFR2_0_Grb2_SosP_EGF_p_Sos_t0=0;
EGFR2_0_Grb2_SosP_EGF_p_p_t0=0;
EGFR2_0_Grb2_p_0_0_0_t0=0;
EGFR2_0_Grb2_p_0_0_Grb2_t0=0;
EGFR2_0_Grb2_p_0_0_ShcP_t0=0;
EGFR2_0_Grb2_p_0_0_Shc_t0=0;
EGFR2_0_Grb2_p_0_0_SosP_t0=0;
EGFR2_0_Grb2_p_0_0_Sos_t0=0;
EGFR2_0_Grb2_p_0_0_p_t0=0;
EGFR2_0_Grb2_p_0_Grb2_0_t0=0;
EGFR2_0_Grb2_p_0_Grb2_Grb2_t0=0;
EGFR2_0_Grb2_p_0_Grb2_ShcP_t0=0;
EGFR2_0_Grb2_p_0_Grb2_Shc_t0=0;
EGFR2_0_Grb2_p_0_Grb2_SosP_t0=0;
EGFR2_0_Grb2_p_0_Grb2_Sos_t0=0;
EGFR2_0_Grb2_p_0_Grb2_p_t0=0;
EGFR2_0_Grb2_p_0_Sos_0_t0=0;
EGFR2_0_Grb2_p_0_Sos_Grb2_t0=0;
EGFR2_0_Grb2_p_0_Sos_ShcP_t0=0;
EGFR2_0_Grb2_p_0_Sos_Shc_t0=0;
EGFR2_0_Grb2_p_0_Sos_SosP_t0=0;
EGFR2_0_Grb2_p_0_Sos_Sos_t0=0;
EGFR2_0_Grb2_p_0_Sos_p_t0=0;
EGFR2_0_Grb2_p_0_SosP_0_t0=0;
EGFR2_0_Grb2_p_0_SosP_Grb2_t0=0;
EGFR2_0_Grb2_p_0_SosP_ShcP_t0=0;
EGFR2_0_Grb2_p_0_SosP_Shc_t0=0;
EGFR2_0_Grb2_p_0_SosP_SosP_t0=0;
EGFR2_0_Grb2_p_0_SosP_Sos_t0=0;
EGFR2_0_Grb2_p_0_SosP_p_t0=0;
EGFR2_0_Grb2_p_0_p_0_t0=0;
EGFR2_0_Grb2_p_0_p_Grb2_t0=0;
EGFR2_0_Grb2_p_0_p_ShcP_t0=0;
EGFR2_0_Grb2_p_0_p_Shc_t0=0;
EGFR2_0_Grb2_p_0_p_SosP_t0=0;
EGFR2_0_Grb2_p_0_p_Sos_t0=0;
EGFR2_0_Grb2_p_0_p_p_t0=0;
EGFR2_0_Grb2_p_EGF_0_0_t0=0;
EGFR2_0_Grb2_p_EGF_0_Grb2_t0=0;
EGFR2_0_Grb2_p_EGF_0_ShcP_t0=0;
EGFR2_0_Grb2_p_EGF_0_Shc_t0=0;
EGFR2_0_Grb2_p_EGF_0_SosP_t0=0;
EGFR2_0_Grb2_p_EGF_0_Sos_t0=0;
EGFR2_0_Grb2_p_EGF_0_p_t0=0;
EGFR2_0_Grb2_p_EGF_Grb2_0_t0=0;
EGFR2_0_Grb2_p_EGF_Grb2_Grb2_t0=0;
EGFR2_0_Grb2_p_EGF_Grb2_ShcP_t0=0;
EGFR2_0_Grb2_p_EGF_Grb2_Shc_t0=0;
EGFR2_0_Grb2_p_EGF_Grb2_SosP_t0=0;
EGFR2_0_Grb2_p_EGF_Grb2_Sos_t0=0;
EGFR2_0_Grb2_p_EGF_Grb2_p_t0=0;
EGFR2_0_Grb2_p_EGF_Sos_0_t0=0;
EGFR2_0_Grb2_p_EGF_Sos_Grb2_t0=0;
EGFR2_0_Grb2_p_EGF_Sos_ShcP_t0=0;
EGFR2_0_Grb2_p_EGF_Sos_Shc_t0=0;
EGFR2_0_Grb2_p_EGF_Sos_SosP_t0=0;
EGFR2_0_Grb2_p_EGF_Sos_Sos_t0=0;
EGFR2_0_Grb2_p_EGF_Sos_p_t0=0;
EGFR2_0_Grb2_p_EGF_SosP_0_t0=0;
EGFR2_0_Grb2_p_EGF_SosP_Grb2_t0=0;
EGFR2_0_Grb2_p_EGF_SosP_ShcP_t0=0;
EGFR2_0_Grb2_p_EGF_SosP_Shc_t0=0;
EGFR2_0_Grb2_p_EGF_SosP_SosP_t0=0;
EGFR2_0_Grb2_p_EGF_SosP_Sos_t0=0;
EGFR2_0_Grb2_p_EGF_SosP_p_t0=0;
EGFR2_0_Grb2_p_EGF_p_0_t0=0;
EGFR2_0_Grb2_p_EGF_p_Grb2_t0=0;
EGFR2_0_Grb2_p_EGF_p_ShcP_t0=0;
EGFR2_0_Grb2_p_EGF_p_Shc_t0=0;
EGFR2_0_Grb2_p_EGF_p_SosP_t0=0;
EGFR2_0_Grb2_p_EGF_p_Sos_t0=0;
EGFR2_0_Grb2_p_EGF_p_p_t0=0;
EGFR2_0_Sos_0_0_0_0_t0=0;
EGFR2_0_Sos_0_0_0_Grb2_t0=0;
EGFR2_0_Sos_0_0_0_ShcP_t0=0;
EGFR2_0_Sos_0_0_0_Shc_t0=0;
EGFR2_0_Sos_0_0_0_SosP_t0=0;
EGFR2_0_Sos_0_0_0_Sos_t0=0;
EGFR2_0_Sos_0_0_0_p_t0=0;
EGFR2_0_Sos_0_0_Grb2_0_t0=0;
EGFR2_0_Sos_0_0_Grb2_Grb2_t0=0;
EGFR2_0_Sos_0_0_Grb2_ShcP_t0=0;
EGFR2_0_Sos_0_0_Grb2_Shc_t0=0;
EGFR2_0_Sos_0_0_Grb2_SosP_t0=0;
EGFR2_0_Sos_0_0_Grb2_Sos_t0=0;
EGFR2_0_Sos_0_0_Grb2_p_t0=0;
EGFR2_0_Sos_0_0_Sos_0_t0=0;
EGFR2_0_Sos_0_0_Sos_Grb2_t0=0;
EGFR2_0_Sos_0_0_Sos_ShcP_t0=0;
EGFR2_0_Sos_0_0_Sos_Shc_t0=0;
EGFR2_0_Sos_0_0_Sos_SosP_t0=0;
EGFR2_0_Sos_0_0_Sos_Sos_t0=0;
EGFR2_0_Sos_0_0_Sos_p_t0=0;
EGFR2_0_Sos_0_0_SosP_0_t0=0;
EGFR2_0_Sos_0_0_SosP_Grb2_t0=0;
EGFR2_0_Sos_0_0_SosP_ShcP_t0=0;
EGFR2_0_Sos_0_0_SosP_Shc_t0=0;
EGFR2_0_Sos_0_0_SosP_SosP_t0=0;
EGFR2_0_Sos_0_0_SosP_Sos_t0=0;
EGFR2_0_Sos_0_0_SosP_p_t0=0;
EGFR2_0_Sos_0_0_p_0_t0=0;
EGFR2_0_Sos_0_0_p_Grb2_t0=0;
EGFR2_0_Sos_0_0_p_ShcP_t0=0;
EGFR2_0_Sos_0_0_p_Shc_t0=0;
EGFR2_0_Sos_0_0_p_SosP_t0=0;
EGFR2_0_Sos_0_0_p_Sos_t0=0;
EGFR2_0_Sos_0_0_p_p_t0=0;
EGFR2_0_Sos_0_EGF_0_0_t0=0;
EGFR2_0_Sos_0_EGF_0_Grb2_t0=0;
EGFR2_0_Sos_0_EGF_0_ShcP_t0=0;
EGFR2_0_Sos_0_EGF_0_Shc_t0=0;
EGFR2_0_Sos_0_EGF_0_SosP_t0=0;
EGFR2_0_Sos_0_EGF_0_Sos_t0=0;
EGFR2_0_Sos_0_EGF_0_p_t0=0;
EGFR2_0_Sos_0_EGF_Grb2_0_t0=0;
EGFR2_0_Sos_0_EGF_Grb2_Grb2_t0=0;
EGFR2_0_Sos_0_EGF_Grb2_ShcP_t0=0;
EGFR2_0_Sos_0_EGF_Grb2_Shc_t0=0;
EGFR2_0_Sos_0_EGF_Grb2_SosP_t0=0;
EGFR2_0_Sos_0_EGF_Grb2_Sos_t0=0;
EGFR2_0_Sos_0_EGF_Grb2_p_t0=0;
EGFR2_0_Sos_0_EGF_Sos_0_t0=0;
EGFR2_0_Sos_0_EGF_Sos_Grb2_t0=0;
EGFR2_0_Sos_0_EGF_Sos_ShcP_t0=0;
EGFR2_0_Sos_0_EGF_Sos_Shc_t0=0;
EGFR2_0_Sos_0_EGF_Sos_SosP_t0=0;
EGFR2_0_Sos_0_EGF_Sos_Sos_t0=0;
EGFR2_0_Sos_0_EGF_Sos_p_t0=0;
EGFR2_0_Sos_0_EGF_SosP_0_t0=0;
EGFR2_0_Sos_0_EGF_SosP_Grb2_t0=0;
EGFR2_0_Sos_0_EGF_SosP_ShcP_t0=0;
EGFR2_0_Sos_0_EGF_SosP_Shc_t0=0;
EGFR2_0_Sos_0_EGF_SosP_SosP_t0=0;
EGFR2_0_Sos_0_EGF_SosP_Sos_t0=0;
EGFR2_0_Sos_0_EGF_SosP_p_t0=0;
EGFR2_0_Sos_0_EGF_p_0_t0=0;
EGFR2_0_Sos_0_EGF_p_Grb2_t0=0;
EGFR2_0_Sos_0_EGF_p_ShcP_t0=0;
EGFR2_0_Sos_0_EGF_p_Shc_t0=0;
EGFR2_0_Sos_0_EGF_p_SosP_t0=0;
EGFR2_0_Sos_0_EGF_p_Sos_t0=0;
EGFR2_0_Sos_0_EGF_p_p_t0=0;
EGFR2_0_Sos_Grb2_0_0_0_t0=0;
EGFR2_0_Sos_Grb2_0_0_Grb2_t0=0;
EGFR2_0_Sos_Grb2_0_0_ShcP_t0=0;
EGFR2_0_Sos_Grb2_0_0_Shc_t0=0;
EGFR2_0_Sos_Grb2_0_0_SosP_t0=0;
EGFR2_0_Sos_Grb2_0_0_Sos_t0=0;
EGFR2_0_Sos_Grb2_0_0_p_t0=0;
EGFR2_0_Sos_Grb2_0_Grb2_0_t0=0;
EGFR2_0_Sos_Grb2_0_Grb2_Grb2_t0=0;
EGFR2_0_Sos_Grb2_0_Grb2_ShcP_t0=0;
EGFR2_0_Sos_Grb2_0_Grb2_Shc_t0=0;
EGFR2_0_Sos_Grb2_0_Grb2_SosP_t0=0;
EGFR2_0_Sos_Grb2_0_Grb2_Sos_t0=0;
EGFR2_0_Sos_Grb2_0_Grb2_p_t0=0;
EGFR2_0_Sos_Grb2_0_Sos_0_t0=0;
EGFR2_0_Sos_Grb2_0_Sos_Grb2_t0=0;
EGFR2_0_Sos_Grb2_0_Sos_ShcP_t0=0;
EGFR2_0_Sos_Grb2_0_Sos_Shc_t0=0;
EGFR2_0_Sos_Grb2_0_Sos_SosP_t0=0;
EGFR2_0_Sos_Grb2_0_Sos_Sos_t0=0;
EGFR2_0_Sos_Grb2_0_Sos_p_t0=0;
EGFR2_0_Sos_Grb2_0_SosP_0_t0=0;
EGFR2_0_Sos_Grb2_0_SosP_Grb2_t0=0;
EGFR2_0_Sos_Grb2_0_SosP_ShcP_t0=0;
EGFR2_0_Sos_Grb2_0_SosP_Shc_t0=0;
EGFR2_0_Sos_Grb2_0_SosP_SosP_t0=0;
EGFR2_0_Sos_Grb2_0_SosP_Sos_t0=0;
EGFR2_0_Sos_Grb2_0_SosP_p_t0=0;
EGFR2_0_Sos_Grb2_0_p_0_t0=0;
EGFR2_0_Sos_Grb2_0_p_Grb2_t0=0;
EGFR2_0_Sos_Grb2_0_p_ShcP_t0=0;
EGFR2_0_Sos_Grb2_0_p_Shc_t0=0;
EGFR2_0_Sos_Grb2_0_p_SosP_t0=0;
EGFR2_0_Sos_Grb2_0_p_Sos_t0=0;
EGFR2_0_Sos_Grb2_0_p_p_t0=0;
EGFR2_0_Sos_Grb2_EGF_0_0_t0=0;
EGFR2_0_Sos_Grb2_EGF_0_Grb2_t0=0;
EGFR2_0_Sos_Grb2_EGF_0_ShcP_t0=0;
EGFR2_0_Sos_Grb2_EGF_0_Shc_t0=0;
EGFR2_0_Sos_Grb2_EGF_0_SosP_t0=0;
EGFR2_0_Sos_Grb2_EGF_0_Sos_t0=0;
EGFR2_0_Sos_Grb2_EGF_0_p_t0=0;
EGFR2_0_Sos_Grb2_EGF_Grb2_0_t0=0;
EGFR2_0_Sos_Grb2_EGF_Grb2_Grb2_t0=0;
EGFR2_0_Sos_Grb2_EGF_Grb2_ShcP_t0=0;
EGFR2_0_Sos_Grb2_EGF_Grb2_Shc_t0=0;
EGFR2_0_Sos_Grb2_EGF_Grb2_SosP_t0=0;
EGFR2_0_Sos_Grb2_EGF_Grb2_Sos_t0=0;
EGFR2_0_Sos_Grb2_EGF_Grb2_p_t0=0;
EGFR2_0_Sos_Grb2_EGF_Sos_0_t0=0;
EGFR2_0_Sos_Grb2_EGF_Sos_Grb2_t0=0;
EGFR2_0_Sos_Grb2_EGF_Sos_ShcP_t0=0;
EGFR2_0_Sos_Grb2_EGF_Sos_Shc_t0=0;
EGFR2_0_Sos_Grb2_EGF_Sos_SosP_t0=0;
EGFR2_0_Sos_Grb2_EGF_Sos_Sos_t0=0;
EGFR2_0_Sos_Grb2_EGF_Sos_p_t0=0;
EGFR2_0_Sos_Grb2_EGF_SosP_0_t0=0;
EGFR2_0_Sos_Grb2_EGF_SosP_Grb2_t0=0;
EGFR2_0_Sos_Grb2_EGF_SosP_ShcP_t0=0;
EGFR2_0_Sos_Grb2_EGF_SosP_Shc_t0=0;
EGFR2_0_Sos_Grb2_EGF_SosP_SosP_t0=0;
EGFR2_0_Sos_Grb2_EGF_SosP_Sos_t0=0;
EGFR2_0_Sos_Grb2_EGF_SosP_p_t0=0;
EGFR2_0_Sos_Grb2_EGF_p_0_t0=0;
EGFR2_0_Sos_Grb2_EGF_p_Grb2_t0=0;
EGFR2_0_Sos_Grb2_EGF_p_ShcP_t0=0;
EGFR2_0_Sos_Grb2_EGF_p_Shc_t0=0;
EGFR2_0_Sos_Grb2_EGF_p_SosP_t0=0;
EGFR2_0_Sos_Grb2_EGF_p_Sos_t0=0;
EGFR2_0_Sos_Grb2_EGF_p_p_t0=0;
EGFR2_0_Sos_Shc_0_0_0_t0=0;
EGFR2_0_Sos_Shc_0_0_Grb2_t0=0;
EGFR2_0_Sos_Shc_0_0_ShcP_t0=0;
EGFR2_0_Sos_Shc_0_0_Shc_t0=0;
EGFR2_0_Sos_Shc_0_0_SosP_t0=0;
EGFR2_0_Sos_Shc_0_0_Sos_t0=0;
EGFR2_0_Sos_Shc_0_0_p_t0=0;
EGFR2_0_Sos_Shc_0_Grb2_0_t0=0;
EGFR2_0_Sos_Shc_0_Grb2_Grb2_t0=0;
EGFR2_0_Sos_Shc_0_Grb2_ShcP_t0=0;
EGFR2_0_Sos_Shc_0_Grb2_Shc_t0=0;
EGFR2_0_Sos_Shc_0_Grb2_SosP_t0=0;
EGFR2_0_Sos_Shc_0_Grb2_Sos_t0=0;
EGFR2_0_Sos_Shc_0_Grb2_p_t0=0;
EGFR2_0_Sos_Shc_0_Sos_0_t0=0;
EGFR2_0_Sos_Shc_0_Sos_Grb2_t0=0;
EGFR2_0_Sos_Shc_0_Sos_ShcP_t0=0;
EGFR2_0_Sos_Shc_0_Sos_Shc_t0=0;
EGFR2_0_Sos_Shc_0_Sos_SosP_t0=0;
EGFR2_0_Sos_Shc_0_Sos_Sos_t0=0;
EGFR2_0_Sos_Shc_0_Sos_p_t0=0;
EGFR2_0_Sos_Shc_0_SosP_0_t0=0;
EGFR2_0_Sos_Shc_0_SosP_Grb2_t0=0;
EGFR2_0_Sos_Shc_0_SosP_ShcP_t0=0;
EGFR2_0_Sos_Shc_0_SosP_Shc_t0=0;
EGFR2_0_Sos_Shc_0_SosP_SosP_t0=0;
EGFR2_0_Sos_Shc_0_SosP_Sos_t0=0;
EGFR2_0_Sos_Shc_0_SosP_p_t0=0;
EGFR2_0_Sos_Shc_0_p_0_t0=0;
EGFR2_0_Sos_Shc_0_p_Grb2_t0=0;
EGFR2_0_Sos_Shc_0_p_ShcP_t0=0;
EGFR2_0_Sos_Shc_0_p_Shc_t0=0;
EGFR2_0_Sos_Shc_0_p_SosP_t0=0;
EGFR2_0_Sos_Shc_0_p_Sos_t0=0;
EGFR2_0_Sos_Shc_0_p_p_t0=0;
EGFR2_0_Sos_Shc_EGF_0_0_t0=0;
EGFR2_0_Sos_Shc_EGF_0_Grb2_t0=0;
EGFR2_0_Sos_Shc_EGF_0_ShcP_t0=0;
EGFR2_0_Sos_Shc_EGF_0_Shc_t0=0;
EGFR2_0_Sos_Shc_EGF_0_SosP_t0=0;
EGFR2_0_Sos_Shc_EGF_0_Sos_t0=0;
EGFR2_0_Sos_Shc_EGF_0_p_t0=0;
EGFR2_0_Sos_Shc_EGF_Grb2_0_t0=0;
EGFR2_0_Sos_Shc_EGF_Grb2_Grb2_t0=0;
EGFR2_0_Sos_Shc_EGF_Grb2_ShcP_t0=0;
EGFR2_0_Sos_Shc_EGF_Grb2_Shc_t0=0;
EGFR2_0_Sos_Shc_EGF_Grb2_SosP_t0=0;
EGFR2_0_Sos_Shc_EGF_Grb2_Sos_t0=0;
EGFR2_0_Sos_Shc_EGF_Grb2_p_t0=0;
EGFR2_0_Sos_Shc_EGF_Sos_0_t0=0;
EGFR2_0_Sos_Shc_EGF_Sos_Grb2_t0=0;
EGFR2_0_Sos_Shc_EGF_Sos_ShcP_t0=0;
EGFR2_0_Sos_Shc_EGF_Sos_Shc_t0=0;
EGFR2_0_Sos_Shc_EGF_Sos_SosP_t0=0;
EGFR2_0_Sos_Shc_EGF_Sos_Sos_t0=0;
EGFR2_0_Sos_Shc_EGF_Sos_p_t0=0;
EGFR2_0_Sos_Shc_EGF_SosP_0_t0=0;
EGFR2_0_Sos_Shc_EGF_SosP_Grb2_t0=0;
EGFR2_0_Sos_Shc_EGF_SosP_ShcP_t0=0;
EGFR2_0_Sos_Shc_EGF_SosP_Shc_t0=0;
EGFR2_0_Sos_Shc_EGF_SosP_SosP_t0=0;
EGFR2_0_Sos_Shc_EGF_SosP_Sos_t0=0;
EGFR2_0_Sos_Shc_EGF_SosP_p_t0=0;
EGFR2_0_Sos_Shc_EGF_p_0_t0=0;
EGFR2_0_Sos_Shc_EGF_p_Grb2_t0=0;
EGFR2_0_Sos_Shc_EGF_p_ShcP_t0=0;
EGFR2_0_Sos_Shc_EGF_p_Shc_t0=0;
EGFR2_0_Sos_Shc_EGF_p_SosP_t0=0;
EGFR2_0_Sos_Shc_EGF_p_Sos_t0=0;
EGFR2_0_Sos_Shc_EGF_p_p_t0=0;
EGFR2_0_Sos_ShcP_0_0_0_t0=0;
EGFR2_0_Sos_ShcP_0_0_Grb2_t0=0;
EGFR2_0_Sos_ShcP_0_0_ShcP_t0=0;
EGFR2_0_Sos_ShcP_0_0_Shc_t0=0;
EGFR2_0_Sos_ShcP_0_0_SosP_t0=0;
EGFR2_0_Sos_ShcP_0_0_Sos_t0=0;
EGFR2_0_Sos_ShcP_0_0_p_t0=0;
EGFR2_0_Sos_ShcP_0_Grb2_0_t0=0;
EGFR2_0_Sos_ShcP_0_Grb2_Grb2_t0=0;
EGFR2_0_Sos_ShcP_0_Grb2_ShcP_t0=0;
EGFR2_0_Sos_ShcP_0_Grb2_Shc_t0=0;
EGFR2_0_Sos_ShcP_0_Grb2_SosP_t0=0;
EGFR2_0_Sos_ShcP_0_Grb2_Sos_t0=0;
EGFR2_0_Sos_ShcP_0_Grb2_p_t0=0;
EGFR2_0_Sos_ShcP_0_Sos_0_t0=0;
EGFR2_0_Sos_ShcP_0_Sos_Grb2_t0=0;
EGFR2_0_Sos_ShcP_0_Sos_ShcP_t0=0;
EGFR2_0_Sos_ShcP_0_Sos_Shc_t0=0;
EGFR2_0_Sos_ShcP_0_Sos_SosP_t0=0;
EGFR2_0_Sos_ShcP_0_Sos_Sos_t0=0;
EGFR2_0_Sos_ShcP_0_Sos_p_t0=0;
EGFR2_0_Sos_ShcP_0_SosP_0_t0=0;
EGFR2_0_Sos_ShcP_0_SosP_Grb2_t0=0;
EGFR2_0_Sos_ShcP_0_SosP_ShcP_t0=0;
EGFR2_0_Sos_ShcP_0_SosP_Shc_t0=0;
EGFR2_0_Sos_ShcP_0_SosP_SosP_t0=0;
EGFR2_0_Sos_ShcP_0_SosP_Sos_t0=0;
EGFR2_0_Sos_ShcP_0_SosP_p_t0=0;
EGFR2_0_Sos_ShcP_0_p_0_t0=0;
EGFR2_0_Sos_ShcP_0_p_Grb2_t0=0;
EGFR2_0_Sos_ShcP_0_p_ShcP_t0=0;
EGFR2_0_Sos_ShcP_0_p_Shc_t0=0;
EGFR2_0_Sos_ShcP_0_p_SosP_t0=0;
EGFR2_0_Sos_ShcP_0_p_Sos_t0=0;
EGFR2_0_Sos_ShcP_0_p_p_t0=0;
EGFR2_0_Sos_ShcP_EGF_0_0_t0=0;
EGFR2_0_Sos_ShcP_EGF_0_Grb2_t0=0;
EGFR2_0_Sos_ShcP_EGF_0_ShcP_t0=0;
EGFR2_0_Sos_ShcP_EGF_0_Shc_t0=0;
EGFR2_0_Sos_ShcP_EGF_0_SosP_t0=0;
EGFR2_0_Sos_ShcP_EGF_0_Sos_t0=0;
EGFR2_0_Sos_ShcP_EGF_0_p_t0=0;
EGFR2_0_Sos_ShcP_EGF_Grb2_0_t0=0;
EGFR2_0_Sos_ShcP_EGF_Grb2_Grb2_t0=0;
EGFR2_0_Sos_ShcP_EGF_Grb2_ShcP_t0=0;
EGFR2_0_Sos_ShcP_EGF_Grb2_Shc_t0=0;
EGFR2_0_Sos_ShcP_EGF_Grb2_SosP_t0=0;
EGFR2_0_Sos_ShcP_EGF_Grb2_Sos_t0=0;
EGFR2_0_Sos_ShcP_EGF_Grb2_p_t0=0;
EGFR2_0_Sos_ShcP_EGF_Sos_0_t0=0;
EGFR2_0_Sos_ShcP_EGF_Sos_Grb2_t0=0;
EGFR2_0_Sos_ShcP_EGF_Sos_ShcP_t0=0;
EGFR2_0_Sos_ShcP_EGF_Sos_Shc_t0=0;
EGFR2_0_Sos_ShcP_EGF_Sos_SosP_t0=0;
EGFR2_0_Sos_ShcP_EGF_Sos_Sos_t0=0;
EGFR2_0_Sos_ShcP_EGF_Sos_p_t0=0;
EGFR2_0_Sos_ShcP_EGF_SosP_0_t0=0;
EGFR2_0_Sos_ShcP_EGF_SosP_Grb2_t0=0;
EGFR2_0_Sos_ShcP_EGF_SosP_ShcP_t0=0;
EGFR2_0_Sos_ShcP_EGF_SosP_Shc_t0=0;
EGFR2_0_Sos_ShcP_EGF_SosP_SosP_t0=0;
EGFR2_0_Sos_ShcP_EGF_SosP_Sos_t0=0;
EGFR2_0_Sos_ShcP_EGF_SosP_p_t0=0;
EGFR2_0_Sos_ShcP_EGF_p_0_t0=0;
EGFR2_0_Sos_ShcP_EGF_p_Grb2_t0=0;
EGFR2_0_Sos_ShcP_EGF_p_ShcP_t0=0;
EGFR2_0_Sos_ShcP_EGF_p_Shc_t0=0;
EGFR2_0_Sos_ShcP_EGF_p_SosP_t0=0;
EGFR2_0_Sos_ShcP_EGF_p_Sos_t0=0;
EGFR2_0_Sos_ShcP_EGF_p_p_t0=0;
EGFR2_0_Sos_Sos_0_0_0_t0=0;
EGFR2_0_Sos_Sos_0_0_Grb2_t0=0;
EGFR2_0_Sos_Sos_0_0_ShcP_t0=0;
EGFR2_0_Sos_Sos_0_0_Shc_t0=0;
EGFR2_0_Sos_Sos_0_0_SosP_t0=0;
EGFR2_0_Sos_Sos_0_0_Sos_t0=0;
EGFR2_0_Sos_Sos_0_0_p_t0=0;
EGFR2_0_Sos_Sos_0_Grb2_0_t0=0;
EGFR2_0_Sos_Sos_0_Grb2_Grb2_t0=0;
EGFR2_0_Sos_Sos_0_Grb2_ShcP_t0=0;
EGFR2_0_Sos_Sos_0_Grb2_Shc_t0=0;
EGFR2_0_Sos_Sos_0_Grb2_SosP_t0=0;
EGFR2_0_Sos_Sos_0_Grb2_Sos_t0=0;
EGFR2_0_Sos_Sos_0_Grb2_p_t0=0;
EGFR2_0_Sos_Sos_0_Sos_0_t0=0;
EGFR2_0_Sos_Sos_0_Sos_Grb2_t0=0;
EGFR2_0_Sos_Sos_0_Sos_ShcP_t0=0;
EGFR2_0_Sos_Sos_0_Sos_Shc_t0=0;
EGFR2_0_Sos_Sos_0_Sos_SosP_t0=0;
EGFR2_0_Sos_Sos_0_Sos_Sos_t0=0;
EGFR2_0_Sos_Sos_0_Sos_p_t0=0;
EGFR2_0_Sos_Sos_0_SosP_0_t0=0;
EGFR2_0_Sos_Sos_0_SosP_Grb2_t0=0;
EGFR2_0_Sos_Sos_0_SosP_ShcP_t0=0;
EGFR2_0_Sos_Sos_0_SosP_Shc_t0=0;
EGFR2_0_Sos_Sos_0_SosP_SosP_t0=0;
EGFR2_0_Sos_Sos_0_SosP_Sos_t0=0;
EGFR2_0_Sos_Sos_0_SosP_p_t0=0;
EGFR2_0_Sos_Sos_0_p_0_t0=0;
EGFR2_0_Sos_Sos_0_p_Grb2_t0=0;
EGFR2_0_Sos_Sos_0_p_ShcP_t0=0;
EGFR2_0_Sos_Sos_0_p_Shc_t0=0;
EGFR2_0_Sos_Sos_0_p_SosP_t0=0;
EGFR2_0_Sos_Sos_0_p_Sos_t0=0;
EGFR2_0_Sos_Sos_0_p_p_t0=0;
EGFR2_0_Sos_Sos_EGF_0_0_t0=0;
EGFR2_0_Sos_Sos_EGF_0_Grb2_t0=0;
EGFR2_0_Sos_Sos_EGF_0_ShcP_t0=0;
EGFR2_0_Sos_Sos_EGF_0_Shc_t0=0;
EGFR2_0_Sos_Sos_EGF_0_SosP_t0=0;
EGFR2_0_Sos_Sos_EGF_0_Sos_t0=0;
EGFR2_0_Sos_Sos_EGF_0_p_t0=0;
EGFR2_0_Sos_Sos_EGF_Grb2_0_t0=0;
EGFR2_0_Sos_Sos_EGF_Grb2_Grb2_t0=0;
EGFR2_0_Sos_Sos_EGF_Grb2_ShcP_t0=0;
EGFR2_0_Sos_Sos_EGF_Grb2_Shc_t0=0;
EGFR2_0_Sos_Sos_EGF_Grb2_SosP_t0=0;
EGFR2_0_Sos_Sos_EGF_Grb2_Sos_t0=0;
EGFR2_0_Sos_Sos_EGF_Grb2_p_t0=0;
EGFR2_0_Sos_Sos_EGF_Sos_0_t0=0;
EGFR2_0_Sos_Sos_EGF_Sos_Grb2_t0=0;
EGFR2_0_Sos_Sos_EGF_Sos_ShcP_t0=0;
EGFR2_0_Sos_Sos_EGF_Sos_Shc_t0=0;
EGFR2_0_Sos_Sos_EGF_Sos_SosP_t0=0;
EGFR2_0_Sos_Sos_EGF_Sos_Sos_t0=0;
EGFR2_0_Sos_Sos_EGF_Sos_p_t0=0;
EGFR2_0_Sos_Sos_EGF_SosP_0_t0=0;
EGFR2_0_Sos_Sos_EGF_SosP_Grb2_t0=0;
EGFR2_0_Sos_Sos_EGF_SosP_ShcP_t0=0;
EGFR2_0_Sos_Sos_EGF_SosP_Shc_t0=0;
EGFR2_0_Sos_Sos_EGF_SosP_SosP_t0=0;
EGFR2_0_Sos_Sos_EGF_SosP_Sos_t0=0;
EGFR2_0_Sos_Sos_EGF_SosP_p_t0=0;
EGFR2_0_Sos_Sos_EGF_p_0_t0=0;
EGFR2_0_Sos_Sos_EGF_p_Grb2_t0=0;
EGFR2_0_Sos_Sos_EGF_p_ShcP_t0=0;
EGFR2_0_Sos_Sos_EGF_p_Shc_t0=0;
EGFR2_0_Sos_Sos_EGF_p_SosP_t0=0;
EGFR2_0_Sos_Sos_EGF_p_Sos_t0=0;
EGFR2_0_Sos_Sos_EGF_p_p_t0=0;
EGFR2_0_Sos_SosP_0_0_0_t0=0;
EGFR2_0_Sos_SosP_0_0_Grb2_t0=0;
EGFR2_0_Sos_SosP_0_0_ShcP_t0=0;
EGFR2_0_Sos_SosP_0_0_Shc_t0=0;
EGFR2_0_Sos_SosP_0_0_SosP_t0=0;
EGFR2_0_Sos_SosP_0_0_Sos_t0=0;
EGFR2_0_Sos_SosP_0_0_p_t0=0;
EGFR2_0_Sos_SosP_0_Grb2_0_t0=0;
EGFR2_0_Sos_SosP_0_Grb2_Grb2_t0=0;
EGFR2_0_Sos_SosP_0_Grb2_ShcP_t0=0;
EGFR2_0_Sos_SosP_0_Grb2_Shc_t0=0;
EGFR2_0_Sos_SosP_0_Grb2_SosP_t0=0;
EGFR2_0_Sos_SosP_0_Grb2_Sos_t0=0;
EGFR2_0_Sos_SosP_0_Grb2_p_t0=0;
EGFR2_0_Sos_SosP_0_Sos_0_t0=0;
EGFR2_0_Sos_SosP_0_Sos_Grb2_t0=0;
EGFR2_0_Sos_SosP_0_Sos_ShcP_t0=0;
EGFR2_0_Sos_SosP_0_Sos_Shc_t0=0;
EGFR2_0_Sos_SosP_0_Sos_SosP_t0=0;
EGFR2_0_Sos_SosP_0_Sos_Sos_t0=0;
EGFR2_0_Sos_SosP_0_Sos_p_t0=0;
EGFR2_0_Sos_SosP_0_SosP_0_t0=0;
EGFR2_0_Sos_SosP_0_SosP_Grb2_t0=0;
EGFR2_0_Sos_SosP_0_SosP_ShcP_t0=0;
EGFR2_0_Sos_SosP_0_SosP_Shc_t0=0;
EGFR2_0_Sos_SosP_0_SosP_SosP_t0=0;
EGFR2_0_Sos_SosP_0_SosP_Sos_t0=0;
EGFR2_0_Sos_SosP_0_SosP_p_t0=0;
EGFR2_0_Sos_SosP_0_p_0_t0=0;
EGFR2_0_Sos_SosP_0_p_Grb2_t0=0;
EGFR2_0_Sos_SosP_0_p_ShcP_t0=0;
EGFR2_0_Sos_SosP_0_p_Shc_t0=0;
EGFR2_0_Sos_SosP_0_p_SosP_t0=0;
EGFR2_0_Sos_SosP_0_p_Sos_t0=0;
EGFR2_0_Sos_SosP_0_p_p_t0=0;
EGFR2_0_Sos_SosP_EGF_0_0_t0=0;
EGFR2_0_Sos_SosP_EGF_0_Grb2_t0=0;
EGFR2_0_Sos_SosP_EGF_0_ShcP_t0=0;
EGFR2_0_Sos_SosP_EGF_0_Shc_t0=0;
EGFR2_0_Sos_SosP_EGF_0_SosP_t0=0;
EGFR2_0_Sos_SosP_EGF_0_Sos_t0=0;
EGFR2_0_Sos_SosP_EGF_0_p_t0=0;
EGFR2_0_Sos_SosP_EGF_Grb2_0_t0=0;
EGFR2_0_Sos_SosP_EGF_Grb2_Grb2_t0=0;
EGFR2_0_Sos_SosP_EGF_Grb2_ShcP_t0=0;
EGFR2_0_Sos_SosP_EGF_Grb2_Shc_t0=0;
EGFR2_0_Sos_SosP_EGF_Grb2_SosP_t0=0;
EGFR2_0_Sos_SosP_EGF_Grb2_Sos_t0=0;
EGFR2_0_Sos_SosP_EGF_Grb2_p_t0=0;
EGFR2_0_Sos_SosP_EGF_Sos_0_t0=0;
EGFR2_0_Sos_SosP_EGF_Sos_Grb2_t0=0;
EGFR2_0_Sos_SosP_EGF_Sos_ShcP_t0=0;
EGFR2_0_Sos_SosP_EGF_Sos_Shc_t0=0;
EGFR2_0_Sos_SosP_EGF_Sos_SosP_t0=0;
EGFR2_0_Sos_SosP_EGF_Sos_Sos_t0=0;
EGFR2_0_Sos_SosP_EGF_Sos_p_t0=0;
EGFR2_0_Sos_SosP_EGF_SosP_0_t0=0;
EGFR2_0_Sos_SosP_EGF_SosP_Grb2_t0=0;
EGFR2_0_Sos_SosP_EGF_SosP_ShcP_t0=0;
EGFR2_0_Sos_SosP_EGF_SosP_Shc_t0=0;
EGFR2_0_Sos_SosP_EGF_SosP_SosP_t0=0;
EGFR2_0_Sos_SosP_EGF_SosP_Sos_t0=0;
EGFR2_0_Sos_SosP_EGF_SosP_p_t0=0;
EGFR2_0_Sos_SosP_EGF_p_0_t0=0;
EGFR2_0_Sos_SosP_EGF_p_Grb2_t0=0;
EGFR2_0_Sos_SosP_EGF_p_ShcP_t0=0;
EGFR2_0_Sos_SosP_EGF_p_Shc_t0=0;
EGFR2_0_Sos_SosP_EGF_p_SosP_t0=0;
EGFR2_0_Sos_SosP_EGF_p_Sos_t0=0;
EGFR2_0_Sos_SosP_EGF_p_p_t0=0;
EGFR2_0_Sos_p_0_0_0_t0=0;
EGFR2_0_Sos_p_0_0_Grb2_t0=0;
EGFR2_0_Sos_p_0_0_ShcP_t0=0;
EGFR2_0_Sos_p_0_0_Shc_t0=0;
EGFR2_0_Sos_p_0_0_SosP_t0=0;
EGFR2_0_Sos_p_0_0_Sos_t0=0;
EGFR2_0_Sos_p_0_0_p_t0=0;
EGFR2_0_Sos_p_0_Grb2_0_t0=0;
EGFR2_0_Sos_p_0_Grb2_Grb2_t0=0;
EGFR2_0_Sos_p_0_Grb2_ShcP_t0=0;
EGFR2_0_Sos_p_0_Grb2_Shc_t0=0;
EGFR2_0_Sos_p_0_Grb2_SosP_t0=0;
EGFR2_0_Sos_p_0_Grb2_Sos_t0=0;
EGFR2_0_Sos_p_0_Grb2_p_t0=0;
EGFR2_0_Sos_p_0_Sos_0_t0=0;
EGFR2_0_Sos_p_0_Sos_Grb2_t0=0;
EGFR2_0_Sos_p_0_Sos_ShcP_t0=0;
EGFR2_0_Sos_p_0_Sos_Shc_t0=0;
EGFR2_0_Sos_p_0_Sos_SosP_t0=0;
EGFR2_0_Sos_p_0_Sos_Sos_t0=0;
EGFR2_0_Sos_p_0_Sos_p_t0=0;
EGFR2_0_Sos_p_0_SosP_0_t0=0;
EGFR2_0_Sos_p_0_SosP_Grb2_t0=0;
EGFR2_0_Sos_p_0_SosP_ShcP_t0=0;
EGFR2_0_Sos_p_0_SosP_Shc_t0=0;
EGFR2_0_Sos_p_0_SosP_SosP_t0=0;
EGFR2_0_Sos_p_0_SosP_Sos_t0=0;
EGFR2_0_Sos_p_0_SosP_p_t0=0;
EGFR2_0_Sos_p_0_p_0_t0=0;
EGFR2_0_Sos_p_0_p_Grb2_t0=0;
EGFR2_0_Sos_p_0_p_ShcP_t0=0;
EGFR2_0_Sos_p_0_p_Shc_t0=0;
EGFR2_0_Sos_p_0_p_SosP_t0=0;
EGFR2_0_Sos_p_0_p_Sos_t0=0;
EGFR2_0_Sos_p_0_p_p_t0=0;
EGFR2_0_Sos_p_EGF_0_0_t0=0;
EGFR2_0_Sos_p_EGF_0_Grb2_t0=0;
EGFR2_0_Sos_p_EGF_0_ShcP_t0=0;
EGFR2_0_Sos_p_EGF_0_Shc_t0=0;
EGFR2_0_Sos_p_EGF_0_SosP_t0=0;
EGFR2_0_Sos_p_EGF_0_Sos_t0=0;
EGFR2_0_Sos_p_EGF_0_p_t0=0;
EGFR2_0_Sos_p_EGF_Grb2_0_t0=0;
EGFR2_0_Sos_p_EGF_Grb2_Grb2_t0=0;
EGFR2_0_Sos_p_EGF_Grb2_ShcP_t0=0;
EGFR2_0_Sos_p_EGF_Grb2_Shc_t0=0;
EGFR2_0_Sos_p_EGF_Grb2_SosP_t0=0;
EGFR2_0_Sos_p_EGF_Grb2_Sos_t0=0;
EGFR2_0_Sos_p_EGF_Grb2_p_t0=0;
EGFR2_0_Sos_p_EGF_Sos_0_t0=0;
EGFR2_0_Sos_p_EGF_Sos_Grb2_t0=0;
EGFR2_0_Sos_p_EGF_Sos_ShcP_t0=0;
EGFR2_0_Sos_p_EGF_Sos_Shc_t0=0;
EGFR2_0_Sos_p_EGF_Sos_SosP_t0=0;
EGFR2_0_Sos_p_EGF_Sos_Sos_t0=0;
EGFR2_0_Sos_p_EGF_Sos_p_t0=0;
EGFR2_0_Sos_p_EGF_SosP_0_t0=0;
EGFR2_0_Sos_p_EGF_SosP_Grb2_t0=0;
EGFR2_0_Sos_p_EGF_SosP_ShcP_t0=0;
EGFR2_0_Sos_p_EGF_SosP_Shc_t0=0;
EGFR2_0_Sos_p_EGF_SosP_SosP_t0=0;
EGFR2_0_Sos_p_EGF_SosP_Sos_t0=0;
EGFR2_0_Sos_p_EGF_SosP_p_t0=0;
EGFR2_0_Sos_p_EGF_p_0_t0=0;
EGFR2_0_Sos_p_EGF_p_Grb2_t0=0;
EGFR2_0_Sos_p_EGF_p_ShcP_t0=0;
EGFR2_0_Sos_p_EGF_p_Shc_t0=0;
EGFR2_0_Sos_p_EGF_p_SosP_t0=0;
EGFR2_0_Sos_p_EGF_p_Sos_t0=0;
EGFR2_0_Sos_p_EGF_p_p_t0=0;
EGFR2_0_SosP_0_0_0_0_t0=0;
EGFR2_0_SosP_0_0_0_Grb2_t0=0;
EGFR2_0_SosP_0_0_0_ShcP_t0=0;
EGFR2_0_SosP_0_0_0_Shc_t0=0;
EGFR2_0_SosP_0_0_0_SosP_t0=0;
EGFR2_0_SosP_0_0_0_Sos_t0=0;
EGFR2_0_SosP_0_0_0_p_t0=0;
EGFR2_0_SosP_0_0_Grb2_0_t0=0;
EGFR2_0_SosP_0_0_Grb2_Grb2_t0=0;
EGFR2_0_SosP_0_0_Grb2_ShcP_t0=0;
EGFR2_0_SosP_0_0_Grb2_Shc_t0=0;
EGFR2_0_SosP_0_0_Grb2_SosP_t0=0;
EGFR2_0_SosP_0_0_Grb2_Sos_t0=0;
EGFR2_0_SosP_0_0_Grb2_p_t0=0;
EGFR2_0_SosP_0_0_Sos_0_t0=0;
EGFR2_0_SosP_0_0_Sos_Grb2_t0=0;
EGFR2_0_SosP_0_0_Sos_ShcP_t0=0;
EGFR2_0_SosP_0_0_Sos_Shc_t0=0;
EGFR2_0_SosP_0_0_Sos_SosP_t0=0;
EGFR2_0_SosP_0_0_Sos_Sos_t0=0;
EGFR2_0_SosP_0_0_Sos_p_t0=0;
EGFR2_0_SosP_0_0_SosP_0_t0=0;
EGFR2_0_SosP_0_0_SosP_Grb2_t0=0;
EGFR2_0_SosP_0_0_SosP_ShcP_t0=0;
EGFR2_0_SosP_0_0_SosP_Shc_t0=0;
EGFR2_0_SosP_0_0_SosP_SosP_t0=0;
EGFR2_0_SosP_0_0_SosP_Sos_t0=0;
EGFR2_0_SosP_0_0_SosP_p_t0=0;
EGFR2_0_SosP_0_0_p_0_t0=0;
EGFR2_0_SosP_0_0_p_Grb2_t0=0;
EGFR2_0_SosP_0_0_p_ShcP_t0=0;
EGFR2_0_SosP_0_0_p_Shc_t0=0;
EGFR2_0_SosP_0_0_p_SosP_t0=0;
EGFR2_0_SosP_0_0_p_Sos_t0=0;
EGFR2_0_SosP_0_0_p_p_t0=0;
EGFR2_0_SosP_0_EGF_0_0_t0=0;
EGFR2_0_SosP_0_EGF_0_Grb2_t0=0;
EGFR2_0_SosP_0_EGF_0_ShcP_t0=0;
EGFR2_0_SosP_0_EGF_0_Shc_t0=0;
EGFR2_0_SosP_0_EGF_0_SosP_t0=0;
EGFR2_0_SosP_0_EGF_0_Sos_t0=0;
EGFR2_0_SosP_0_EGF_0_p_t0=0;
EGFR2_0_SosP_0_EGF_Grb2_0_t0=0;
EGFR2_0_SosP_0_EGF_Grb2_Grb2_t0=0;
EGFR2_0_SosP_0_EGF_Grb2_ShcP_t0=0;
EGFR2_0_SosP_0_EGF_Grb2_Shc_t0=0;
EGFR2_0_SosP_0_EGF_Grb2_SosP_t0=0;
EGFR2_0_SosP_0_EGF_Grb2_Sos_t0=0;
EGFR2_0_SosP_0_EGF_Grb2_p_t0=0;
EGFR2_0_SosP_0_EGF_Sos_0_t0=0;
EGFR2_0_SosP_0_EGF_Sos_Grb2_t0=0;
EGFR2_0_SosP_0_EGF_Sos_ShcP_t0=0;
EGFR2_0_SosP_0_EGF_Sos_Shc_t0=0;
EGFR2_0_SosP_0_EGF_Sos_SosP_t0=0;
EGFR2_0_SosP_0_EGF_Sos_Sos_t0=0;
EGFR2_0_SosP_0_EGF_Sos_p_t0=0;
EGFR2_0_SosP_0_EGF_SosP_0_t0=0;
EGFR2_0_SosP_0_EGF_SosP_Grb2_t0=0;
EGFR2_0_SosP_0_EGF_SosP_ShcP_t0=0;
EGFR2_0_SosP_0_EGF_SosP_Shc_t0=0;
EGFR2_0_SosP_0_EGF_SosP_SosP_t0=0;
EGFR2_0_SosP_0_EGF_SosP_Sos_t0=0;
EGFR2_0_SosP_0_EGF_SosP_p_t0=0;
EGFR2_0_SosP_0_EGF_p_0_t0=0;
EGFR2_0_SosP_0_EGF_p_Grb2_t0=0;
EGFR2_0_SosP_0_EGF_p_ShcP_t0=0;
EGFR2_0_SosP_0_EGF_p_Shc_t0=0;
EGFR2_0_SosP_0_EGF_p_SosP_t0=0;
EGFR2_0_SosP_0_EGF_p_Sos_t0=0;
EGFR2_0_SosP_0_EGF_p_p_t0=0;
EGFR2_0_SosP_Grb2_0_0_0_t0=0;
EGFR2_0_SosP_Grb2_0_0_Grb2_t0=0;
EGFR2_0_SosP_Grb2_0_0_ShcP_t0=0;
EGFR2_0_SosP_Grb2_0_0_Shc_t0=0;
EGFR2_0_SosP_Grb2_0_0_SosP_t0=0;
EGFR2_0_SosP_Grb2_0_0_Sos_t0=0;
EGFR2_0_SosP_Grb2_0_0_p_t0=0;
EGFR2_0_SosP_Grb2_0_Grb2_0_t0=0;
EGFR2_0_SosP_Grb2_0_Grb2_Grb2_t0=0;
EGFR2_0_SosP_Grb2_0_Grb2_ShcP_t0=0;
EGFR2_0_SosP_Grb2_0_Grb2_Shc_t0=0;
EGFR2_0_SosP_Grb2_0_Grb2_SosP_t0=0;
EGFR2_0_SosP_Grb2_0_Grb2_Sos_t0=0;
EGFR2_0_SosP_Grb2_0_Grb2_p_t0=0;
EGFR2_0_SosP_Grb2_0_Sos_0_t0=0;
EGFR2_0_SosP_Grb2_0_Sos_Grb2_t0=0;
EGFR2_0_SosP_Grb2_0_Sos_ShcP_t0=0;
EGFR2_0_SosP_Grb2_0_Sos_Shc_t0=0;
EGFR2_0_SosP_Grb2_0_Sos_SosP_t0=0;
EGFR2_0_SosP_Grb2_0_Sos_Sos_t0=0;
EGFR2_0_SosP_Grb2_0_Sos_p_t0=0;
EGFR2_0_SosP_Grb2_0_SosP_0_t0=0;
EGFR2_0_SosP_Grb2_0_SosP_Grb2_t0=0;
EGFR2_0_SosP_Grb2_0_SosP_ShcP_t0=0;
EGFR2_0_SosP_Grb2_0_SosP_Shc_t0=0;
EGFR2_0_SosP_Grb2_0_SosP_SosP_t0=0;
EGFR2_0_SosP_Grb2_0_SosP_Sos_t0=0;
EGFR2_0_SosP_Grb2_0_SosP_p_t0=0;
EGFR2_0_SosP_Grb2_0_p_0_t0=0;
EGFR2_0_SosP_Grb2_0_p_Grb2_t0=0;
EGFR2_0_SosP_Grb2_0_p_ShcP_t0=0;
EGFR2_0_SosP_Grb2_0_p_Shc_t0=0;
EGFR2_0_SosP_Grb2_0_p_SosP_t0=0;
EGFR2_0_SosP_Grb2_0_p_Sos_t0=0;
EGFR2_0_SosP_Grb2_0_p_p_t0=0;
EGFR2_0_SosP_Grb2_EGF_0_0_t0=0;
EGFR2_0_SosP_Grb2_EGF_0_Grb2_t0=0;
EGFR2_0_SosP_Grb2_EGF_0_ShcP_t0=0;
EGFR2_0_SosP_Grb2_EGF_0_Shc_t0=0;
EGFR2_0_SosP_Grb2_EGF_0_SosP_t0=0;
EGFR2_0_SosP_Grb2_EGF_0_Sos_t0=0;
EGFR2_0_SosP_Grb2_EGF_0_p_t0=0;
EGFR2_0_SosP_Grb2_EGF_Grb2_0_t0=0;
EGFR2_0_SosP_Grb2_EGF_Grb2_Grb2_t0=0;
EGFR2_0_SosP_Grb2_EGF_Grb2_ShcP_t0=0;
EGFR2_0_SosP_Grb2_EGF_Grb2_Shc_t0=0;
EGFR2_0_SosP_Grb2_EGF_Grb2_SosP_t0=0;
EGFR2_0_SosP_Grb2_EGF_Grb2_Sos_t0=0;
EGFR2_0_SosP_Grb2_EGF_Grb2_p_t0=0;
EGFR2_0_SosP_Grb2_EGF_Sos_0_t0=0;
EGFR2_0_SosP_Grb2_EGF_Sos_Grb2_t0=0;
EGFR2_0_SosP_Grb2_EGF_Sos_ShcP_t0=0;
EGFR2_0_SosP_Grb2_EGF_Sos_Shc_t0=0;
EGFR2_0_SosP_Grb2_EGF_Sos_SosP_t0=0;
EGFR2_0_SosP_Grb2_EGF_Sos_Sos_t0=0;
EGFR2_0_SosP_Grb2_EGF_Sos_p_t0=0;
EGFR2_0_SosP_Grb2_EGF_SosP_0_t0=0;
EGFR2_0_SosP_Grb2_EGF_SosP_Grb2_t0=0;
EGFR2_0_SosP_Grb2_EGF_SosP_ShcP_t0=0;
EGFR2_0_SosP_Grb2_EGF_SosP_Shc_t0=0;
EGFR2_0_SosP_Grb2_EGF_SosP_SosP_t0=0;
EGFR2_0_SosP_Grb2_EGF_SosP_Sos_t0=0;
EGFR2_0_SosP_Grb2_EGF_SosP_p_t0=0;
EGFR2_0_SosP_Grb2_EGF_p_0_t0=0;
EGFR2_0_SosP_Grb2_EGF_p_Grb2_t0=0;
EGFR2_0_SosP_Grb2_EGF_p_ShcP_t0=0;
EGFR2_0_SosP_Grb2_EGF_p_Shc_t0=0;
EGFR2_0_SosP_Grb2_EGF_p_SosP_t0=0;
EGFR2_0_SosP_Grb2_EGF_p_Sos_t0=0;
EGFR2_0_SosP_Grb2_EGF_p_p_t0=0;
EGFR2_0_SosP_Shc_0_0_0_t0=0;
EGFR2_0_SosP_Shc_0_0_Grb2_t0=0;
EGFR2_0_SosP_Shc_0_0_ShcP_t0=0;
EGFR2_0_SosP_Shc_0_0_Shc_t0=0;
EGFR2_0_SosP_Shc_0_0_SosP_t0=0;
EGFR2_0_SosP_Shc_0_0_Sos_t0=0;
EGFR2_0_SosP_Shc_0_0_p_t0=0;
EGFR2_0_SosP_Shc_0_Grb2_0_t0=0;
EGFR2_0_SosP_Shc_0_Grb2_Grb2_t0=0;
EGFR2_0_SosP_Shc_0_Grb2_ShcP_t0=0;
EGFR2_0_SosP_Shc_0_Grb2_Shc_t0=0;
EGFR2_0_SosP_Shc_0_Grb2_SosP_t0=0;
EGFR2_0_SosP_Shc_0_Grb2_Sos_t0=0;
EGFR2_0_SosP_Shc_0_Grb2_p_t0=0;
EGFR2_0_SosP_Shc_0_Sos_0_t0=0;
EGFR2_0_SosP_Shc_0_Sos_Grb2_t0=0;
EGFR2_0_SosP_Shc_0_Sos_ShcP_t0=0;
EGFR2_0_SosP_Shc_0_Sos_Shc_t0=0;
EGFR2_0_SosP_Shc_0_Sos_SosP_t0=0;
EGFR2_0_SosP_Shc_0_Sos_Sos_t0=0;
EGFR2_0_SosP_Shc_0_Sos_p_t0=0;
EGFR2_0_SosP_Shc_0_SosP_0_t0=0;
EGFR2_0_SosP_Shc_0_SosP_Grb2_t0=0;
EGFR2_0_SosP_Shc_0_SosP_ShcP_t0=0;
EGFR2_0_SosP_Shc_0_SosP_Shc_t0=0;
EGFR2_0_SosP_Shc_0_SosP_SosP_t0=0;
EGFR2_0_SosP_Shc_0_SosP_Sos_t0=0;
EGFR2_0_SosP_Shc_0_SosP_p_t0=0;
EGFR2_0_SosP_Shc_0_p_0_t0=0;
EGFR2_0_SosP_Shc_0_p_Grb2_t0=0;
EGFR2_0_SosP_Shc_0_p_ShcP_t0=0;
EGFR2_0_SosP_Shc_0_p_Shc_t0=0;
EGFR2_0_SosP_Shc_0_p_SosP_t0=0;
EGFR2_0_SosP_Shc_0_p_Sos_t0=0;
EGFR2_0_SosP_Shc_0_p_p_t0=0;
EGFR2_0_SosP_Shc_EGF_0_0_t0=0;
EGFR2_0_SosP_Shc_EGF_0_Grb2_t0=0;
EGFR2_0_SosP_Shc_EGF_0_ShcP_t0=0;
EGFR2_0_SosP_Shc_EGF_0_Shc_t0=0;
EGFR2_0_SosP_Shc_EGF_0_SosP_t0=0;
EGFR2_0_SosP_Shc_EGF_0_Sos_t0=0;
EGFR2_0_SosP_Shc_EGF_0_p_t0=0;
EGFR2_0_SosP_Shc_EGF_Grb2_0_t0=0;
EGFR2_0_SosP_Shc_EGF_Grb2_Grb2_t0=0;
EGFR2_0_SosP_Shc_EGF_Grb2_ShcP_t0=0;
EGFR2_0_SosP_Shc_EGF_Grb2_Shc_t0=0;
EGFR2_0_SosP_Shc_EGF_Grb2_SosP_t0=0;
EGFR2_0_SosP_Shc_EGF_Grb2_Sos_t0=0;
EGFR2_0_SosP_Shc_EGF_Grb2_p_t0=0;
EGFR2_0_SosP_Shc_EGF_Sos_0_t0=0;
EGFR2_0_SosP_Shc_EGF_Sos_Grb2_t0=0;
EGFR2_0_SosP_Shc_EGF_Sos_ShcP_t0=0;
EGFR2_0_SosP_Shc_EGF_Sos_Shc_t0=0;
EGFR2_0_SosP_Shc_EGF_Sos_SosP_t0=0;
EGFR2_0_SosP_Shc_EGF_Sos_Sos_t0=0;
EGFR2_0_SosP_Shc_EGF_Sos_p_t0=0;
EGFR2_0_SosP_Shc_EGF_SosP_0_t0=0;
EGFR2_0_SosP_Shc_EGF_SosP_Grb2_t0=0;
EGFR2_0_SosP_Shc_EGF_SosP_ShcP_t0=0;
EGFR2_0_SosP_Shc_EGF_SosP_Shc_t0=0;
EGFR2_0_SosP_Shc_EGF_SosP_SosP_t0=0;
EGFR2_0_SosP_Shc_EGF_SosP_Sos_t0=0;
EGFR2_0_SosP_Shc_EGF_SosP_p_t0=0;
EGFR2_0_SosP_Shc_EGF_p_0_t0=0;
EGFR2_0_SosP_Shc_EGF_p_Grb2_t0=0;
EGFR2_0_SosP_Shc_EGF_p_ShcP_t0=0;
EGFR2_0_SosP_Shc_EGF_p_Shc_t0=0;
EGFR2_0_SosP_Shc_EGF_p_SosP_t0=0;
EGFR2_0_SosP_Shc_EGF_p_Sos_t0=0;
EGFR2_0_SosP_Shc_EGF_p_p_t0=0;
EGFR2_0_SosP_ShcP_0_0_0_t0=0;
EGFR2_0_SosP_ShcP_0_0_Grb2_t0=0;
EGFR2_0_SosP_ShcP_0_0_ShcP_t0=0;
EGFR2_0_SosP_ShcP_0_0_Shc_t0=0;
EGFR2_0_SosP_ShcP_0_0_SosP_t0=0;
EGFR2_0_SosP_ShcP_0_0_Sos_t0=0;
EGFR2_0_SosP_ShcP_0_0_p_t0=0;
EGFR2_0_SosP_ShcP_0_Grb2_0_t0=0;
EGFR2_0_SosP_ShcP_0_Grb2_Grb2_t0=0;
EGFR2_0_SosP_ShcP_0_Grb2_ShcP_t0=0;
EGFR2_0_SosP_ShcP_0_Grb2_Shc_t0=0;
EGFR2_0_SosP_ShcP_0_Grb2_SosP_t0=0;
EGFR2_0_SosP_ShcP_0_Grb2_Sos_t0=0;
EGFR2_0_SosP_ShcP_0_Grb2_p_t0=0;
EGFR2_0_SosP_ShcP_0_Sos_0_t0=0;
EGFR2_0_SosP_ShcP_0_Sos_Grb2_t0=0;
EGFR2_0_SosP_ShcP_0_Sos_ShcP_t0=0;
EGFR2_0_SosP_ShcP_0_Sos_Shc_t0=0;
EGFR2_0_SosP_ShcP_0_Sos_SosP_t0=0;
EGFR2_0_SosP_ShcP_0_Sos_Sos_t0=0;
EGFR2_0_SosP_ShcP_0_Sos_p_t0=0;
EGFR2_0_SosP_ShcP_0_SosP_0_t0=0;
EGFR2_0_SosP_ShcP_0_SosP_Grb2_t0=0;
EGFR2_0_SosP_ShcP_0_SosP_ShcP_t0=0;
EGFR2_0_SosP_ShcP_0_SosP_Shc_t0=0;
EGFR2_0_SosP_ShcP_0_SosP_SosP_t0=0;
EGFR2_0_SosP_ShcP_0_SosP_Sos_t0=0;
EGFR2_0_SosP_ShcP_0_SosP_p_t0=0;
EGFR2_0_SosP_ShcP_0_p_0_t0=0;
EGFR2_0_SosP_ShcP_0_p_Grb2_t0=0;
EGFR2_0_SosP_ShcP_0_p_ShcP_t0=0;
EGFR2_0_SosP_ShcP_0_p_Shc_t0=0;
EGFR2_0_SosP_ShcP_0_p_SosP_t0=0;
EGFR2_0_SosP_ShcP_0_p_Sos_t0=0;
EGFR2_0_SosP_ShcP_0_p_p_t0=0;
EGFR2_0_SosP_ShcP_EGF_0_0_t0=0;
EGFR2_0_SosP_ShcP_EGF_0_Grb2_t0=0;
EGFR2_0_SosP_ShcP_EGF_0_ShcP_t0=0;
EGFR2_0_SosP_ShcP_EGF_0_Shc_t0=0;
EGFR2_0_SosP_ShcP_EGF_0_SosP_t0=0;
EGFR2_0_SosP_ShcP_EGF_0_Sos_t0=0;
EGFR2_0_SosP_ShcP_EGF_0_p_t0=0;
EGFR2_0_SosP_ShcP_EGF_Grb2_0_t0=0;
EGFR2_0_SosP_ShcP_EGF_Grb2_Grb2_t0=0;
EGFR2_0_SosP_ShcP_EGF_Grb2_ShcP_t0=0;
EGFR2_0_SosP_ShcP_EGF_Grb2_Shc_t0=0;
EGFR2_0_SosP_ShcP_EGF_Grb2_SosP_t0=0;
EGFR2_0_SosP_ShcP_EGF_Grb2_Sos_t0=0;
EGFR2_0_SosP_ShcP_EGF_Grb2_p_t0=0;
EGFR2_0_SosP_ShcP_EGF_Sos_0_t0=0;
EGFR2_0_SosP_ShcP_EGF_Sos_Grb2_t0=0;
EGFR2_0_SosP_ShcP_EGF_Sos_ShcP_t0=0;
EGFR2_0_SosP_ShcP_EGF_Sos_Shc_t0=0;
EGFR2_0_SosP_ShcP_EGF_Sos_SosP_t0=0;
EGFR2_0_SosP_ShcP_EGF_Sos_Sos_t0=0;
EGFR2_0_SosP_ShcP_EGF_Sos_p_t0=0;
EGFR2_0_SosP_ShcP_EGF_SosP_0_t0=0;
EGFR2_0_SosP_ShcP_EGF_SosP_Grb2_t0=0;
EGFR2_0_SosP_ShcP_EGF_SosP_ShcP_t0=0;
EGFR2_0_SosP_ShcP_EGF_SosP_Shc_t0=0;
EGFR2_0_SosP_ShcP_EGF_SosP_SosP_t0=0;
EGFR2_0_SosP_ShcP_EGF_SosP_Sos_t0=0;
EGFR2_0_SosP_ShcP_EGF_SosP_p_t0=0;
EGFR2_0_SosP_ShcP_EGF_p_0_t0=0;
EGFR2_0_SosP_ShcP_EGF_p_Grb2_t0=0;
EGFR2_0_SosP_ShcP_EGF_p_ShcP_t0=0;
EGFR2_0_SosP_ShcP_EGF_p_Shc_t0=0;
EGFR2_0_SosP_ShcP_EGF_p_SosP_t0=0;
EGFR2_0_SosP_ShcP_EGF_p_Sos_t0=0;
EGFR2_0_SosP_ShcP_EGF_p_p_t0=0;
EGFR2_0_SosP_Sos_0_0_0_t0=0;
EGFR2_0_SosP_Sos_0_0_Grb2_t0=0;
EGFR2_0_SosP_Sos_0_0_ShcP_t0=0;
EGFR2_0_SosP_Sos_0_0_Shc_t0=0;
EGFR2_0_SosP_Sos_0_0_SosP_t0=0;
EGFR2_0_SosP_Sos_0_0_Sos_t0=0;
EGFR2_0_SosP_Sos_0_0_p_t0=0;
EGFR2_0_SosP_Sos_0_Grb2_0_t0=0;
EGFR2_0_SosP_Sos_0_Grb2_Grb2_t0=0;
EGFR2_0_SosP_Sos_0_Grb2_ShcP_t0=0;
EGFR2_0_SosP_Sos_0_Grb2_Shc_t0=0;
EGFR2_0_SosP_Sos_0_Grb2_SosP_t0=0;
EGFR2_0_SosP_Sos_0_Grb2_Sos_t0=0;
EGFR2_0_SosP_Sos_0_Grb2_p_t0=0;
EGFR2_0_SosP_Sos_0_Sos_0_t0=0;
EGFR2_0_SosP_Sos_0_Sos_Grb2_t0=0;
EGFR2_0_SosP_Sos_0_Sos_ShcP_t0=0;
EGFR2_0_SosP_Sos_0_Sos_Shc_t0=0;
EGFR2_0_SosP_Sos_0_Sos_SosP_t0=0;
EGFR2_0_SosP_Sos_0_Sos_Sos_t0=0;
EGFR2_0_SosP_Sos_0_Sos_p_t0=0;
EGFR2_0_SosP_Sos_0_SosP_0_t0=0;
EGFR2_0_SosP_Sos_0_SosP_Grb2_t0=0;
EGFR2_0_SosP_Sos_0_SosP_ShcP_t0=0;
EGFR2_0_SosP_Sos_0_SosP_Shc_t0=0;
EGFR2_0_SosP_Sos_0_SosP_SosP_t0=0;
EGFR2_0_SosP_Sos_0_SosP_Sos_t0=0;
EGFR2_0_SosP_Sos_0_SosP_p_t0=0;
EGFR2_0_SosP_Sos_0_p_0_t0=0;
EGFR2_0_SosP_Sos_0_p_Grb2_t0=0;
EGFR2_0_SosP_Sos_0_p_ShcP_t0=0;
EGFR2_0_SosP_Sos_0_p_Shc_t0=0;
EGFR2_0_SosP_Sos_0_p_SosP_t0=0;
EGFR2_0_SosP_Sos_0_p_Sos_t0=0;
EGFR2_0_SosP_Sos_0_p_p_t0=0;
EGFR2_0_SosP_Sos_EGF_0_0_t0=0;
EGFR2_0_SosP_Sos_EGF_0_Grb2_t0=0;
EGFR2_0_SosP_Sos_EGF_0_ShcP_t0=0;
EGFR2_0_SosP_Sos_EGF_0_Shc_t0=0;
EGFR2_0_SosP_Sos_EGF_0_SosP_t0=0;
EGFR2_0_SosP_Sos_EGF_0_Sos_t0=0;
EGFR2_0_SosP_Sos_EGF_0_p_t0=0;
EGFR2_0_SosP_Sos_EGF_Grb2_0_t0=0;
EGFR2_0_SosP_Sos_EGF_Grb2_Grb2_t0=0;
EGFR2_0_SosP_Sos_EGF_Grb2_ShcP_t0=0;
EGFR2_0_SosP_Sos_EGF_Grb2_Shc_t0=0;
EGFR2_0_SosP_Sos_EGF_Grb2_SosP_t0=0;
EGFR2_0_SosP_Sos_EGF_Grb2_Sos_t0=0;
EGFR2_0_SosP_Sos_EGF_Grb2_p_t0=0;
EGFR2_0_SosP_Sos_EGF_Sos_0_t0=0;
EGFR2_0_SosP_Sos_EGF_Sos_Grb2_t0=0;
EGFR2_0_SosP_Sos_EGF_Sos_ShcP_t0=0;
EGFR2_0_SosP_Sos_EGF_Sos_Shc_t0=0;
EGFR2_0_SosP_Sos_EGF_Sos_SosP_t0=0;
EGFR2_0_SosP_Sos_EGF_Sos_Sos_t0=0;
EGFR2_0_SosP_Sos_EGF_Sos_p_t0=0;
EGFR2_0_SosP_Sos_EGF_SosP_0_t0=0;
EGFR2_0_SosP_Sos_EGF_SosP_Grb2_t0=0;
EGFR2_0_SosP_Sos_EGF_SosP_ShcP_t0=0;
EGFR2_0_SosP_Sos_EGF_SosP_Shc_t0=0;
EGFR2_0_SosP_Sos_EGF_SosP_SosP_t0=0;
EGFR2_0_SosP_Sos_EGF_SosP_Sos_t0=0;
EGFR2_0_SosP_Sos_EGF_SosP_p_t0=0;
EGFR2_0_SosP_Sos_EGF_p_0_t0=0;
EGFR2_0_SosP_Sos_EGF_p_Grb2_t0=0;
EGFR2_0_SosP_Sos_EGF_p_ShcP_t0=0;
EGFR2_0_SosP_Sos_EGF_p_Shc_t0=0;
EGFR2_0_SosP_Sos_EGF_p_SosP_t0=0;
EGFR2_0_SosP_Sos_EGF_p_Sos_t0=0;
EGFR2_0_SosP_Sos_EGF_p_p_t0=0;
EGFR2_0_SosP_SosP_0_0_0_t0=0;
EGFR2_0_SosP_SosP_0_0_Grb2_t0=0;
EGFR2_0_SosP_SosP_0_0_ShcP_t0=0;
EGFR2_0_SosP_SosP_0_0_Shc_t0=0;
EGFR2_0_SosP_SosP_0_0_SosP_t0=0;
EGFR2_0_SosP_SosP_0_0_Sos_t0=0;
EGFR2_0_SosP_SosP_0_0_p_t0=0;
EGFR2_0_SosP_SosP_0_Grb2_0_t0=0;
EGFR2_0_SosP_SosP_0_Grb2_Grb2_t0=0;
EGFR2_0_SosP_SosP_0_Grb2_ShcP_t0=0;
EGFR2_0_SosP_SosP_0_Grb2_Shc_t0=0;
EGFR2_0_SosP_SosP_0_Grb2_SosP_t0=0;
EGFR2_0_SosP_SosP_0_Grb2_Sos_t0=0;
EGFR2_0_SosP_SosP_0_Grb2_p_t0=0;
EGFR2_0_SosP_SosP_0_Sos_0_t0=0;
EGFR2_0_SosP_SosP_0_Sos_Grb2_t0=0;
EGFR2_0_SosP_SosP_0_Sos_ShcP_t0=0;
EGFR2_0_SosP_SosP_0_Sos_Shc_t0=0;
EGFR2_0_SosP_SosP_0_Sos_SosP_t0=0;
EGFR2_0_SosP_SosP_0_Sos_Sos_t0=0;
EGFR2_0_SosP_SosP_0_Sos_p_t0=0;
EGFR2_0_SosP_SosP_0_SosP_0_t0=0;
EGFR2_0_SosP_SosP_0_SosP_Grb2_t0=0;
EGFR2_0_SosP_SosP_0_SosP_ShcP_t0=0;
EGFR2_0_SosP_SosP_0_SosP_Shc_t0=0;
EGFR2_0_SosP_SosP_0_SosP_SosP_t0=0;
EGFR2_0_SosP_SosP_0_SosP_Sos_t0=0;
EGFR2_0_SosP_SosP_0_SosP_p_t0=0;
EGFR2_0_SosP_SosP_0_p_0_t0=0;
EGFR2_0_SosP_SosP_0_p_Grb2_t0=0;
EGFR2_0_SosP_SosP_0_p_ShcP_t0=0;
EGFR2_0_SosP_SosP_0_p_Shc_t0=0;
EGFR2_0_SosP_SosP_0_p_SosP_t0=0;
EGFR2_0_SosP_SosP_0_p_Sos_t0=0;
EGFR2_0_SosP_SosP_0_p_p_t0=0;
EGFR2_0_SosP_SosP_EGF_0_0_t0=0;
EGFR2_0_SosP_SosP_EGF_0_Grb2_t0=0;
EGFR2_0_SosP_SosP_EGF_0_ShcP_t0=0;
EGFR2_0_SosP_SosP_EGF_0_Shc_t0=0;
EGFR2_0_SosP_SosP_EGF_0_SosP_t0=0;
EGFR2_0_SosP_SosP_EGF_0_Sos_t0=0;
EGFR2_0_SosP_SosP_EGF_0_p_t0=0;
EGFR2_0_SosP_SosP_EGF_Grb2_0_t0=0;
EGFR2_0_SosP_SosP_EGF_Grb2_Grb2_t0=0;
EGFR2_0_SosP_SosP_EGF_Grb2_ShcP_t0=0;
EGFR2_0_SosP_SosP_EGF_Grb2_Shc_t0=0;
EGFR2_0_SosP_SosP_EGF_Grb2_SosP_t0=0;
EGFR2_0_SosP_SosP_EGF_Grb2_Sos_t0=0;
EGFR2_0_SosP_SosP_EGF_Grb2_p_t0=0;
EGFR2_0_SosP_SosP_EGF_Sos_0_t0=0;
EGFR2_0_SosP_SosP_EGF_Sos_Grb2_t0=0;
EGFR2_0_SosP_SosP_EGF_Sos_ShcP_t0=0;
EGFR2_0_SosP_SosP_EGF_Sos_Shc_t0=0;
EGFR2_0_SosP_SosP_EGF_Sos_SosP_t0=0;
EGFR2_0_SosP_SosP_EGF_Sos_Sos_t0=0;
EGFR2_0_SosP_SosP_EGF_Sos_p_t0=0;
EGFR2_0_SosP_SosP_EGF_SosP_0_t0=0;
EGFR2_0_SosP_SosP_EGF_SosP_Grb2_t0=0;
EGFR2_0_SosP_SosP_EGF_SosP_ShcP_t0=0;
EGFR2_0_SosP_SosP_EGF_SosP_Shc_t0=0;
EGFR2_0_SosP_SosP_EGF_SosP_SosP_t0=0;
EGFR2_0_SosP_SosP_EGF_SosP_Sos_t0=0;
EGFR2_0_SosP_SosP_EGF_SosP_p_t0=0;
EGFR2_0_SosP_SosP_EGF_p_0_t0=0;
EGFR2_0_SosP_SosP_EGF_p_Grb2_t0=0;
EGFR2_0_SosP_SosP_EGF_p_ShcP_t0=0;
EGFR2_0_SosP_SosP_EGF_p_Shc_t0=0;
EGFR2_0_SosP_SosP_EGF_p_SosP_t0=0;
EGFR2_0_SosP_SosP_EGF_p_Sos_t0=0;
EGFR2_0_SosP_SosP_EGF_p_p_t0=0;
EGFR2_0_SosP_p_0_0_0_t0=0;
EGFR2_0_SosP_p_0_0_Grb2_t0=0;
EGFR2_0_SosP_p_0_0_ShcP_t0=0;
EGFR2_0_SosP_p_0_0_Shc_t0=0;
EGFR2_0_SosP_p_0_0_SosP_t0=0;
EGFR2_0_SosP_p_0_0_Sos_t0=0;
EGFR2_0_SosP_p_0_0_p_t0=0;
EGFR2_0_SosP_p_0_Grb2_0_t0=0;
EGFR2_0_SosP_p_0_Grb2_Grb2_t0=0;
EGFR2_0_SosP_p_0_Grb2_ShcP_t0=0;
EGFR2_0_SosP_p_0_Grb2_Shc_t0=0;
EGFR2_0_SosP_p_0_Grb2_SosP_t0=0;
EGFR2_0_SosP_p_0_Grb2_Sos_t0=0;
EGFR2_0_SosP_p_0_Grb2_p_t0=0;
EGFR2_0_SosP_p_0_Sos_0_t0=0;
EGFR2_0_SosP_p_0_Sos_Grb2_t0=0;
EGFR2_0_SosP_p_0_Sos_ShcP_t0=0;
EGFR2_0_SosP_p_0_Sos_Shc_t0=0;
EGFR2_0_SosP_p_0_Sos_SosP_t0=0;
EGFR2_0_SosP_p_0_Sos_Sos_t0=0;
EGFR2_0_SosP_p_0_Sos_p_t0=0;
EGFR2_0_SosP_p_0_SosP_0_t0=0;
EGFR2_0_SosP_p_0_SosP_Grb2_t0=0;
EGFR2_0_SosP_p_0_SosP_ShcP_t0=0;
EGFR2_0_SosP_p_0_SosP_Shc_t0=0;
EGFR2_0_SosP_p_0_SosP_SosP_t0=0;
EGFR2_0_SosP_p_0_SosP_Sos_t0=0;
EGFR2_0_SosP_p_0_SosP_p_t0=0;
EGFR2_0_SosP_p_0_p_0_t0=0;
EGFR2_0_SosP_p_0_p_Grb2_t0=0;
EGFR2_0_SosP_p_0_p_ShcP_t0=0;
EGFR2_0_SosP_p_0_p_Shc_t0=0;
EGFR2_0_SosP_p_0_p_SosP_t0=0;
EGFR2_0_SosP_p_0_p_Sos_t0=0;
EGFR2_0_SosP_p_0_p_p_t0=0;
EGFR2_0_SosP_p_EGF_0_0_t0=0;
EGFR2_0_SosP_p_EGF_0_Grb2_t0=0;
EGFR2_0_SosP_p_EGF_0_ShcP_t0=0;
EGFR2_0_SosP_p_EGF_0_Shc_t0=0;
EGFR2_0_SosP_p_EGF_0_SosP_t0=0;
EGFR2_0_SosP_p_EGF_0_Sos_t0=0;
EGFR2_0_SosP_p_EGF_0_p_t0=0;
EGFR2_0_SosP_p_EGF_Grb2_0_t0=0;
EGFR2_0_SosP_p_EGF_Grb2_Grb2_t0=0;
EGFR2_0_SosP_p_EGF_Grb2_ShcP_t0=0;
EGFR2_0_SosP_p_EGF_Grb2_Shc_t0=0;
EGFR2_0_SosP_p_EGF_Grb2_SosP_t0=0;
EGFR2_0_SosP_p_EGF_Grb2_Sos_t0=0;
EGFR2_0_SosP_p_EGF_Grb2_p_t0=0;
EGFR2_0_SosP_p_EGF_Sos_0_t0=0;
EGFR2_0_SosP_p_EGF_Sos_Grb2_t0=0;
EGFR2_0_SosP_p_EGF_Sos_ShcP_t0=0;
EGFR2_0_SosP_p_EGF_Sos_Shc_t0=0;
EGFR2_0_SosP_p_EGF_Sos_SosP_t0=0;
EGFR2_0_SosP_p_EGF_Sos_Sos_t0=0;
EGFR2_0_SosP_p_EGF_Sos_p_t0=0;
EGFR2_0_SosP_p_EGF_SosP_0_t0=0;
EGFR2_0_SosP_p_EGF_SosP_Grb2_t0=0;
EGFR2_0_SosP_p_EGF_SosP_ShcP_t0=0;
EGFR2_0_SosP_p_EGF_SosP_Shc_t0=0;
EGFR2_0_SosP_p_EGF_SosP_SosP_t0=0;
EGFR2_0_SosP_p_EGF_SosP_Sos_t0=0;
EGFR2_0_SosP_p_EGF_SosP_p_t0=0;
EGFR2_0_SosP_p_EGF_p_0_t0=0;
EGFR2_0_SosP_p_EGF_p_Grb2_t0=0;
EGFR2_0_SosP_p_EGF_p_ShcP_t0=0;
EGFR2_0_SosP_p_EGF_p_Shc_t0=0;
EGFR2_0_SosP_p_EGF_p_SosP_t0=0;
EGFR2_0_SosP_p_EGF_p_Sos_t0=0;
EGFR2_0_SosP_p_EGF_p_p_t0=0;
EGFR2_0_p_0_0_0_0_t0=0;
EGFR2_0_p_0_0_0_Grb2_t0=0;
EGFR2_0_p_0_0_0_ShcP_t0=0;
EGFR2_0_p_0_0_0_Shc_t0=0;
EGFR2_0_p_0_0_0_SosP_t0=0;
EGFR2_0_p_0_0_0_Sos_t0=0;
EGFR2_0_p_0_0_0_p_t0=0;
EGFR2_0_p_0_0_Grb2_0_t0=0;
EGFR2_0_p_0_0_Grb2_Grb2_t0=0;
EGFR2_0_p_0_0_Grb2_ShcP_t0=0;
EGFR2_0_p_0_0_Grb2_Shc_t0=0;
EGFR2_0_p_0_0_Grb2_SosP_t0=0;
EGFR2_0_p_0_0_Grb2_Sos_t0=0;
EGFR2_0_p_0_0_Grb2_p_t0=0;
EGFR2_0_p_0_0_Sos_0_t0=0;
EGFR2_0_p_0_0_Sos_Grb2_t0=0;
EGFR2_0_p_0_0_Sos_ShcP_t0=0;
EGFR2_0_p_0_0_Sos_Shc_t0=0;
EGFR2_0_p_0_0_Sos_SosP_t0=0;
EGFR2_0_p_0_0_Sos_Sos_t0=0;
EGFR2_0_p_0_0_Sos_p_t0=0;
EGFR2_0_p_0_0_SosP_0_t0=0;
EGFR2_0_p_0_0_SosP_Grb2_t0=0;
EGFR2_0_p_0_0_SosP_ShcP_t0=0;
EGFR2_0_p_0_0_SosP_Shc_t0=0;
EGFR2_0_p_0_0_SosP_SosP_t0=0;
EGFR2_0_p_0_0_SosP_Sos_t0=0;
EGFR2_0_p_0_0_SosP_p_t0=0;
EGFR2_0_p_0_0_p_0_t0=0;
EGFR2_0_p_0_0_p_Grb2_t0=0;
EGFR2_0_p_0_0_p_ShcP_t0=0;
EGFR2_0_p_0_0_p_Shc_t0=0;
EGFR2_0_p_0_0_p_SosP_t0=0;
EGFR2_0_p_0_0_p_Sos_t0=0;
EGFR2_0_p_0_0_p_p_t0=0;
EGFR2_0_p_0_EGF_0_0_t0=0;
EGFR2_0_p_0_EGF_0_Grb2_t0=0;
EGFR2_0_p_0_EGF_0_ShcP_t0=0;
EGFR2_0_p_0_EGF_0_Shc_t0=0;
EGFR2_0_p_0_EGF_0_SosP_t0=0;
EGFR2_0_p_0_EGF_0_Sos_t0=0;
EGFR2_0_p_0_EGF_0_p_t0=0;
EGFR2_0_p_0_EGF_Grb2_0_t0=0;
EGFR2_0_p_0_EGF_Grb2_Grb2_t0=0;
EGFR2_0_p_0_EGF_Grb2_ShcP_t0=0;
EGFR2_0_p_0_EGF_Grb2_Shc_t0=0;
EGFR2_0_p_0_EGF_Grb2_SosP_t0=0;
EGFR2_0_p_0_EGF_Grb2_Sos_t0=0;
EGFR2_0_p_0_EGF_Grb2_p_t0=0;
EGFR2_0_p_0_EGF_Sos_0_t0=0;
EGFR2_0_p_0_EGF_Sos_Grb2_t0=0;
EGFR2_0_p_0_EGF_Sos_ShcP_t0=0;
EGFR2_0_p_0_EGF_Sos_Shc_t0=0;
EGFR2_0_p_0_EGF_Sos_SosP_t0=0;
EGFR2_0_p_0_EGF_Sos_Sos_t0=0;
EGFR2_0_p_0_EGF_Sos_p_t0=0;
EGFR2_0_p_0_EGF_SosP_0_t0=0;
EGFR2_0_p_0_EGF_SosP_Grb2_t0=0;
EGFR2_0_p_0_EGF_SosP_ShcP_t0=0;
EGFR2_0_p_0_EGF_SosP_Shc_t0=0;
EGFR2_0_p_0_EGF_SosP_SosP_t0=0;
EGFR2_0_p_0_EGF_SosP_Sos_t0=0;
EGFR2_0_p_0_EGF_SosP_p_t0=0;
EGFR2_0_p_0_EGF_p_0_t0=0;
EGFR2_0_p_0_EGF_p_Grb2_t0=0;
EGFR2_0_p_0_EGF_p_ShcP_t0=0;
EGFR2_0_p_0_EGF_p_Shc_t0=0;
EGFR2_0_p_0_EGF_p_SosP_t0=0;
EGFR2_0_p_0_EGF_p_Sos_t0=0;
EGFR2_0_p_0_EGF_p_p_t0=0;
EGFR2_0_p_Grb2_0_0_0_t0=0;
EGFR2_0_p_Grb2_0_0_Grb2_t0=0;
EGFR2_0_p_Grb2_0_0_ShcP_t0=0;
EGFR2_0_p_Grb2_0_0_Shc_t0=0;
EGFR2_0_p_Grb2_0_0_SosP_t0=0;
EGFR2_0_p_Grb2_0_0_Sos_t0=0;
EGFR2_0_p_Grb2_0_0_p_t0=0;
EGFR2_0_p_Grb2_0_Grb2_0_t0=0;
EGFR2_0_p_Grb2_0_Grb2_Grb2_t0=0;
EGFR2_0_p_Grb2_0_Grb2_ShcP_t0=0;
EGFR2_0_p_Grb2_0_Grb2_Shc_t0=0;
EGFR2_0_p_Grb2_0_Grb2_SosP_t0=0;
EGFR2_0_p_Grb2_0_Grb2_Sos_t0=0;
EGFR2_0_p_Grb2_0_Grb2_p_t0=0;
EGFR2_0_p_Grb2_0_Sos_0_t0=0;
EGFR2_0_p_Grb2_0_Sos_Grb2_t0=0;
EGFR2_0_p_Grb2_0_Sos_ShcP_t0=0;
EGFR2_0_p_Grb2_0_Sos_Shc_t0=0;
EGFR2_0_p_Grb2_0_Sos_SosP_t0=0;
EGFR2_0_p_Grb2_0_Sos_Sos_t0=0;
EGFR2_0_p_Grb2_0_Sos_p_t0=0;
EGFR2_0_p_Grb2_0_SosP_0_t0=0;
EGFR2_0_p_Grb2_0_SosP_Grb2_t0=0;
EGFR2_0_p_Grb2_0_SosP_ShcP_t0=0;
EGFR2_0_p_Grb2_0_SosP_Shc_t0=0;
EGFR2_0_p_Grb2_0_SosP_SosP_t0=0;
EGFR2_0_p_Grb2_0_SosP_Sos_t0=0;
EGFR2_0_p_Grb2_0_SosP_p_t0=0;
EGFR2_0_p_Grb2_0_p_0_t0=0;
EGFR2_0_p_Grb2_0_p_Grb2_t0=0;
EGFR2_0_p_Grb2_0_p_ShcP_t0=0;
EGFR2_0_p_Grb2_0_p_Shc_t0=0;
EGFR2_0_p_Grb2_0_p_SosP_t0=0;
EGFR2_0_p_Grb2_0_p_Sos_t0=0;
EGFR2_0_p_Grb2_0_p_p_t0=0;
EGFR2_0_p_Grb2_EGF_0_0_t0=0;
EGFR2_0_p_Grb2_EGF_0_Grb2_t0=0;
EGFR2_0_p_Grb2_EGF_0_ShcP_t0=0;
EGFR2_0_p_Grb2_EGF_0_Shc_t0=0;
EGFR2_0_p_Grb2_EGF_0_SosP_t0=0;
EGFR2_0_p_Grb2_EGF_0_Sos_t0=0;
EGFR2_0_p_Grb2_EGF_0_p_t0=0;
EGFR2_0_p_Grb2_EGF_Grb2_0_t0=0;
EGFR2_0_p_Grb2_EGF_Grb2_Grb2_t0=0;
EGFR2_0_p_Grb2_EGF_Grb2_ShcP_t0=0;
EGFR2_0_p_Grb2_EGF_Grb2_Shc_t0=0;
EGFR2_0_p_Grb2_EGF_Grb2_SosP_t0=0;
EGFR2_0_p_Grb2_EGF_Grb2_Sos_t0=0;
EGFR2_0_p_Grb2_EGF_Grb2_p_t0=0;
EGFR2_0_p_Grb2_EGF_Sos_0_t0=0;
EGFR2_0_p_Grb2_EGF_Sos_Grb2_t0=0;
EGFR2_0_p_Grb2_EGF_Sos_ShcP_t0=0;
EGFR2_0_p_Grb2_EGF_Sos_Shc_t0=0;
EGFR2_0_p_Grb2_EGF_Sos_SosP_t0=0;
EGFR2_0_p_Grb2_EGF_Sos_Sos_t0=0;
EGFR2_0_p_Grb2_EGF_Sos_p_t0=0;
EGFR2_0_p_Grb2_EGF_SosP_0_t0=0;
EGFR2_0_p_Grb2_EGF_SosP_Grb2_t0=0;
EGFR2_0_p_Grb2_EGF_SosP_ShcP_t0=0;
EGFR2_0_p_Grb2_EGF_SosP_Shc_t0=0;
EGFR2_0_p_Grb2_EGF_SosP_SosP_t0=0;
EGFR2_0_p_Grb2_EGF_SosP_Sos_t0=0;
EGFR2_0_p_Grb2_EGF_SosP_p_t0=0;
EGFR2_0_p_Grb2_EGF_p_0_t0=0;
EGFR2_0_p_Grb2_EGF_p_Grb2_t0=0;
EGFR2_0_p_Grb2_EGF_p_ShcP_t0=0;
EGFR2_0_p_Grb2_EGF_p_Shc_t0=0;
EGFR2_0_p_Grb2_EGF_p_SosP_t0=0;
EGFR2_0_p_Grb2_EGF_p_Sos_t0=0;
EGFR2_0_p_Grb2_EGF_p_p_t0=0;
EGFR2_0_p_Shc_0_0_0_t0=0;
EGFR2_0_p_Shc_0_0_Grb2_t0=0;
EGFR2_0_p_Shc_0_0_ShcP_t0=0;
EGFR2_0_p_Shc_0_0_Shc_t0=0;
EGFR2_0_p_Shc_0_0_SosP_t0=0;
EGFR2_0_p_Shc_0_0_Sos_t0=0;
EGFR2_0_p_Shc_0_0_p_t0=0;
EGFR2_0_p_Shc_0_Grb2_0_t0=0;
EGFR2_0_p_Shc_0_Grb2_Grb2_t0=0;
EGFR2_0_p_Shc_0_Grb2_ShcP_t0=0;
EGFR2_0_p_Shc_0_Grb2_Shc_t0=0;
EGFR2_0_p_Shc_0_Grb2_SosP_t0=0;
EGFR2_0_p_Shc_0_Grb2_Sos_t0=0;
EGFR2_0_p_Shc_0_Grb2_p_t0=0;
EGFR2_0_p_Shc_0_Sos_0_t0=0;
EGFR2_0_p_Shc_0_Sos_Grb2_t0=0;
EGFR2_0_p_Shc_0_Sos_ShcP_t0=0;
EGFR2_0_p_Shc_0_Sos_Shc_t0=0;
EGFR2_0_p_Shc_0_Sos_SosP_t0=0;
EGFR2_0_p_Shc_0_Sos_Sos_t0=0;
EGFR2_0_p_Shc_0_Sos_p_t0=0;
EGFR2_0_p_Shc_0_SosP_0_t0=0;
EGFR2_0_p_Shc_0_SosP_Grb2_t0=0;
EGFR2_0_p_Shc_0_SosP_ShcP_t0=0;
EGFR2_0_p_Shc_0_SosP_Shc_t0=0;
EGFR2_0_p_Shc_0_SosP_SosP_t0=0;
EGFR2_0_p_Shc_0_SosP_Sos_t0=0;
EGFR2_0_p_Shc_0_SosP_p_t0=0;
EGFR2_0_p_Shc_0_p_0_t0=0;
EGFR2_0_p_Shc_0_p_Grb2_t0=0;
EGFR2_0_p_Shc_0_p_ShcP_t0=0;
EGFR2_0_p_Shc_0_p_Shc_t0=0;
EGFR2_0_p_Shc_0_p_SosP_t0=0;
EGFR2_0_p_Shc_0_p_Sos_t0=0;
EGFR2_0_p_Shc_0_p_p_t0=0;
EGFR2_0_p_Shc_EGF_0_0_t0=0;
EGFR2_0_p_Shc_EGF_0_Grb2_t0=0;
EGFR2_0_p_Shc_EGF_0_ShcP_t0=0;
EGFR2_0_p_Shc_EGF_0_Shc_t0=0;
EGFR2_0_p_Shc_EGF_0_SosP_t0=0;
EGFR2_0_p_Shc_EGF_0_Sos_t0=0;
EGFR2_0_p_Shc_EGF_0_p_t0=0;
EGFR2_0_p_Shc_EGF_Grb2_0_t0=0;
EGFR2_0_p_Shc_EGF_Grb2_Grb2_t0=0;
EGFR2_0_p_Shc_EGF_Grb2_ShcP_t0=0;
EGFR2_0_p_Shc_EGF_Grb2_Shc_t0=0;
EGFR2_0_p_Shc_EGF_Grb2_SosP_t0=0;
EGFR2_0_p_Shc_EGF_Grb2_Sos_t0=0;
EGFR2_0_p_Shc_EGF_Grb2_p_t0=0;
EGFR2_0_p_Shc_EGF_Sos_0_t0=0;
EGFR2_0_p_Shc_EGF_Sos_Grb2_t0=0;
EGFR2_0_p_Shc_EGF_Sos_ShcP_t0=0;
EGFR2_0_p_Shc_EGF_Sos_Shc_t0=0;
EGFR2_0_p_Shc_EGF_Sos_SosP_t0=0;
EGFR2_0_p_Shc_EGF_Sos_Sos_t0=0;
EGFR2_0_p_Shc_EGF_Sos_p_t0=0;
EGFR2_0_p_Shc_EGF_SosP_0_t0=0;
EGFR2_0_p_Shc_EGF_SosP_Grb2_t0=0;
EGFR2_0_p_Shc_EGF_SosP_ShcP_t0=0;
EGFR2_0_p_Shc_EGF_SosP_Shc_t0=0;
EGFR2_0_p_Shc_EGF_SosP_SosP_t0=0;
EGFR2_0_p_Shc_EGF_SosP_Sos_t0=0;
EGFR2_0_p_Shc_EGF_SosP_p_t0=0;
EGFR2_0_p_Shc_EGF_p_0_t0=0;
EGFR2_0_p_Shc_EGF_p_Grb2_t0=0;
EGFR2_0_p_Shc_EGF_p_ShcP_t0=0;
EGFR2_0_p_Shc_EGF_p_Shc_t0=0;
EGFR2_0_p_Shc_EGF_p_SosP_t0=0;
EGFR2_0_p_Shc_EGF_p_Sos_t0=0;
EGFR2_0_p_Shc_EGF_p_p_t0=0;
EGFR2_0_p_ShcP_0_0_0_t0=0;
EGFR2_0_p_ShcP_0_0_Grb2_t0=0;
EGFR2_0_p_ShcP_0_0_ShcP_t0=0;
EGFR2_0_p_ShcP_0_0_Shc_t0=0;
EGFR2_0_p_ShcP_0_0_SosP_t0=0;
EGFR2_0_p_ShcP_0_0_Sos_t0=0;
EGFR2_0_p_ShcP_0_0_p_t0=0;
EGFR2_0_p_ShcP_0_Grb2_0_t0=0;
EGFR2_0_p_ShcP_0_Grb2_Grb2_t0=0;
EGFR2_0_p_ShcP_0_Grb2_ShcP_t0=0;
EGFR2_0_p_ShcP_0_Grb2_Shc_t0=0;
EGFR2_0_p_ShcP_0_Grb2_SosP_t0=0;
EGFR2_0_p_ShcP_0_Grb2_Sos_t0=0;
EGFR2_0_p_ShcP_0_Grb2_p_t0=0;
EGFR2_0_p_ShcP_0_Sos_0_t0=0;
EGFR2_0_p_ShcP_0_Sos_Grb2_t0=0;
EGFR2_0_p_ShcP_0_Sos_ShcP_t0=0;
EGFR2_0_p_ShcP_0_Sos_Shc_t0=0;
EGFR2_0_p_ShcP_0_Sos_SosP_t0=0;
EGFR2_0_p_ShcP_0_Sos_Sos_t0=0;
EGFR2_0_p_ShcP_0_Sos_p_t0=0;
EGFR2_0_p_ShcP_0_SosP_0_t0=0;
EGFR2_0_p_ShcP_0_SosP_Grb2_t0=0;
EGFR2_0_p_ShcP_0_SosP_ShcP_t0=0;
EGFR2_0_p_ShcP_0_SosP_Shc_t0=0;
EGFR2_0_p_ShcP_0_SosP_SosP_t0=0;
EGFR2_0_p_ShcP_0_SosP_Sos_t0=0;
EGFR2_0_p_ShcP_0_SosP_p_t0=0;
EGFR2_0_p_ShcP_0_p_0_t0=0;
EGFR2_0_p_ShcP_0_p_Grb2_t0=0;
EGFR2_0_p_ShcP_0_p_ShcP_t0=0;
EGFR2_0_p_ShcP_0_p_Shc_t0=0;
EGFR2_0_p_ShcP_0_p_SosP_t0=0;
EGFR2_0_p_ShcP_0_p_Sos_t0=0;
EGFR2_0_p_ShcP_0_p_p_t0=0;
EGFR2_0_p_ShcP_EGF_0_0_t0=0;
EGFR2_0_p_ShcP_EGF_0_Grb2_t0=0;
EGFR2_0_p_ShcP_EGF_0_ShcP_t0=0;
EGFR2_0_p_ShcP_EGF_0_Shc_t0=0;
EGFR2_0_p_ShcP_EGF_0_SosP_t0=0;
EGFR2_0_p_ShcP_EGF_0_Sos_t0=0;
EGFR2_0_p_ShcP_EGF_0_p_t0=0;
EGFR2_0_p_ShcP_EGF_Grb2_0_t0=0;
EGFR2_0_p_ShcP_EGF_Grb2_Grb2_t0=0;
EGFR2_0_p_ShcP_EGF_Grb2_ShcP_t0=0;
EGFR2_0_p_ShcP_EGF_Grb2_Shc_t0=0;
EGFR2_0_p_ShcP_EGF_Grb2_SosP_t0=0;
EGFR2_0_p_ShcP_EGF_Grb2_Sos_t0=0;
EGFR2_0_p_ShcP_EGF_Grb2_p_t0=0;
EGFR2_0_p_ShcP_EGF_Sos_0_t0=0;
EGFR2_0_p_ShcP_EGF_Sos_Grb2_t0=0;
EGFR2_0_p_ShcP_EGF_Sos_ShcP_t0=0;
EGFR2_0_p_ShcP_EGF_Sos_Shc_t0=0;
EGFR2_0_p_ShcP_EGF_Sos_SosP_t0=0;
EGFR2_0_p_ShcP_EGF_Sos_Sos_t0=0;
EGFR2_0_p_ShcP_EGF_Sos_p_t0=0;
EGFR2_0_p_ShcP_EGF_SosP_0_t0=0;
EGFR2_0_p_ShcP_EGF_SosP_Grb2_t0=0;
EGFR2_0_p_ShcP_EGF_SosP_ShcP_t0=0;
EGFR2_0_p_ShcP_EGF_SosP_Shc_t0=0;
EGFR2_0_p_ShcP_EGF_SosP_SosP_t0=0;
EGFR2_0_p_ShcP_EGF_SosP_Sos_t0=0;
EGFR2_0_p_ShcP_EGF_SosP_p_t0=0;
EGFR2_0_p_ShcP_EGF_p_0_t0=0;
EGFR2_0_p_ShcP_EGF_p_Grb2_t0=0;
EGFR2_0_p_ShcP_EGF_p_ShcP_t0=0;
EGFR2_0_p_ShcP_EGF_p_Shc_t0=0;
EGFR2_0_p_ShcP_EGF_p_SosP_t0=0;
EGFR2_0_p_ShcP_EGF_p_Sos_t0=0;
EGFR2_0_p_ShcP_EGF_p_p_t0=0;
EGFR2_0_p_Sos_0_0_0_t0=0;
EGFR2_0_p_Sos_0_0_Grb2_t0=0;
EGFR2_0_p_Sos_0_0_ShcP_t0=0;
EGFR2_0_p_Sos_0_0_Shc_t0=0;
EGFR2_0_p_Sos_0_0_SosP_t0=0;
EGFR2_0_p_Sos_0_0_Sos_t0=0;
EGFR2_0_p_Sos_0_0_p_t0=0;
EGFR2_0_p_Sos_0_Grb2_0_t0=0;
EGFR2_0_p_Sos_0_Grb2_Grb2_t0=0;
EGFR2_0_p_Sos_0_Grb2_ShcP_t0=0;
EGFR2_0_p_Sos_0_Grb2_Shc_t0=0;
EGFR2_0_p_Sos_0_Grb2_SosP_t0=0;
EGFR2_0_p_Sos_0_Grb2_Sos_t0=0;
EGFR2_0_p_Sos_0_Grb2_p_t0=0;
EGFR2_0_p_Sos_0_Sos_0_t0=0;
EGFR2_0_p_Sos_0_Sos_Grb2_t0=0;
EGFR2_0_p_Sos_0_Sos_ShcP_t0=0;
EGFR2_0_p_Sos_0_Sos_Shc_t0=0;
EGFR2_0_p_Sos_0_Sos_SosP_t0=0;
EGFR2_0_p_Sos_0_Sos_Sos_t0=0;
EGFR2_0_p_Sos_0_Sos_p_t0=0;
EGFR2_0_p_Sos_0_SosP_0_t0=0;
EGFR2_0_p_Sos_0_SosP_Grb2_t0=0;
EGFR2_0_p_Sos_0_SosP_ShcP_t0=0;
EGFR2_0_p_Sos_0_SosP_Shc_t0=0;
EGFR2_0_p_Sos_0_SosP_SosP_t0=0;
EGFR2_0_p_Sos_0_SosP_Sos_t0=0;
EGFR2_0_p_Sos_0_SosP_p_t0=0;
EGFR2_0_p_Sos_0_p_0_t0=0;
EGFR2_0_p_Sos_0_p_Grb2_t0=0;
EGFR2_0_p_Sos_0_p_ShcP_t0=0;
EGFR2_0_p_Sos_0_p_Shc_t0=0;
EGFR2_0_p_Sos_0_p_SosP_t0=0;
EGFR2_0_p_Sos_0_p_Sos_t0=0;
EGFR2_0_p_Sos_0_p_p_t0=0;
EGFR2_0_p_Sos_EGF_0_0_t0=0;
EGFR2_0_p_Sos_EGF_0_Grb2_t0=0;
EGFR2_0_p_Sos_EGF_0_ShcP_t0=0;
EGFR2_0_p_Sos_EGF_0_Shc_t0=0;
EGFR2_0_p_Sos_EGF_0_SosP_t0=0;
EGFR2_0_p_Sos_EGF_0_Sos_t0=0;
EGFR2_0_p_Sos_EGF_0_p_t0=0;
EGFR2_0_p_Sos_EGF_Grb2_0_t0=0;
EGFR2_0_p_Sos_EGF_Grb2_Grb2_t0=0;
EGFR2_0_p_Sos_EGF_Grb2_ShcP_t0=0;
EGFR2_0_p_Sos_EGF_Grb2_Shc_t0=0;
EGFR2_0_p_Sos_EGF_Grb2_SosP_t0=0;
EGFR2_0_p_Sos_EGF_Grb2_Sos_t0=0;
EGFR2_0_p_Sos_EGF_Grb2_p_t0=0;
EGFR2_0_p_Sos_EGF_Sos_0_t0=0;
EGFR2_0_p_Sos_EGF_Sos_Grb2_t0=0;
EGFR2_0_p_Sos_EGF_Sos_ShcP_t0=0;
EGFR2_0_p_Sos_EGF_Sos_Shc_t0=0;
EGFR2_0_p_Sos_EGF_Sos_SosP_t0=0;
EGFR2_0_p_Sos_EGF_Sos_Sos_t0=0;
EGFR2_0_p_Sos_EGF_Sos_p_t0=0;
EGFR2_0_p_Sos_EGF_SosP_0_t0=0;
EGFR2_0_p_Sos_EGF_SosP_Grb2_t0=0;
EGFR2_0_p_Sos_EGF_SosP_ShcP_t0=0;
EGFR2_0_p_Sos_EGF_SosP_Shc_t0=0;
EGFR2_0_p_Sos_EGF_SosP_SosP_t0=0;
EGFR2_0_p_Sos_EGF_SosP_Sos_t0=0;
EGFR2_0_p_Sos_EGF_SosP_p_t0=0;
EGFR2_0_p_Sos_EGF_p_0_t0=0;
EGFR2_0_p_Sos_EGF_p_Grb2_t0=0;
EGFR2_0_p_Sos_EGF_p_ShcP_t0=0;
EGFR2_0_p_Sos_EGF_p_Shc_t0=0;
EGFR2_0_p_Sos_EGF_p_SosP_t0=0;
EGFR2_0_p_Sos_EGF_p_Sos_t0=0;
EGFR2_0_p_Sos_EGF_p_p_t0=0;
EGFR2_0_p_SosP_0_0_0_t0=0;
EGFR2_0_p_SosP_0_0_Grb2_t0=0;
EGFR2_0_p_SosP_0_0_ShcP_t0=0;
EGFR2_0_p_SosP_0_0_Shc_t0=0;
EGFR2_0_p_SosP_0_0_SosP_t0=0;
EGFR2_0_p_SosP_0_0_Sos_t0=0;
EGFR2_0_p_SosP_0_0_p_t0=0;
EGFR2_0_p_SosP_0_Grb2_0_t0=0;
EGFR2_0_p_SosP_0_Grb2_Grb2_t0=0;
EGFR2_0_p_SosP_0_Grb2_ShcP_t0=0;
EGFR2_0_p_SosP_0_Grb2_Shc_t0=0;
EGFR2_0_p_SosP_0_Grb2_SosP_t0=0;
EGFR2_0_p_SosP_0_Grb2_Sos_t0=0;
EGFR2_0_p_SosP_0_Grb2_p_t0=0;
EGFR2_0_p_SosP_0_Sos_0_t0=0;
EGFR2_0_p_SosP_0_Sos_Grb2_t0=0;
EGFR2_0_p_SosP_0_Sos_ShcP_t0=0;
EGFR2_0_p_SosP_0_Sos_Shc_t0=0;
EGFR2_0_p_SosP_0_Sos_SosP_t0=0;
EGFR2_0_p_SosP_0_Sos_Sos_t0=0;
EGFR2_0_p_SosP_0_Sos_p_t0=0;
EGFR2_0_p_SosP_0_SosP_0_t0=0;
EGFR2_0_p_SosP_0_SosP_Grb2_t0=0;
EGFR2_0_p_SosP_0_SosP_ShcP_t0=0;
EGFR2_0_p_SosP_0_SosP_Shc_t0=0;
EGFR2_0_p_SosP_0_SosP_SosP_t0=0;
EGFR2_0_p_SosP_0_SosP_Sos_t0=0;
EGFR2_0_p_SosP_0_SosP_p_t0=0;
EGFR2_0_p_SosP_0_p_0_t0=0;
EGFR2_0_p_SosP_0_p_Grb2_t0=0;
EGFR2_0_p_SosP_0_p_ShcP_t0=0;
EGFR2_0_p_SosP_0_p_Shc_t0=0;
EGFR2_0_p_SosP_0_p_SosP_t0=0;
EGFR2_0_p_SosP_0_p_Sos_t0=0;
EGFR2_0_p_SosP_0_p_p_t0=0;
EGFR2_0_p_SosP_EGF_0_0_t0=0;
EGFR2_0_p_SosP_EGF_0_Grb2_t0=0;
EGFR2_0_p_SosP_EGF_0_ShcP_t0=0;
EGFR2_0_p_SosP_EGF_0_Shc_t0=0;
EGFR2_0_p_SosP_EGF_0_SosP_t0=0;
EGFR2_0_p_SosP_EGF_0_Sos_t0=0;
EGFR2_0_p_SosP_EGF_0_p_t0=0;
EGFR2_0_p_SosP_EGF_Grb2_0_t0=0;
EGFR2_0_p_SosP_EGF_Grb2_Grb2_t0=0;
EGFR2_0_p_SosP_EGF_Grb2_ShcP_t0=0;
EGFR2_0_p_SosP_EGF_Grb2_Shc_t0=0;
EGFR2_0_p_SosP_EGF_Grb2_SosP_t0=0;
EGFR2_0_p_SosP_EGF_Grb2_Sos_t0=0;
EGFR2_0_p_SosP_EGF_Grb2_p_t0=0;
EGFR2_0_p_SosP_EGF_Sos_0_t0=0;
EGFR2_0_p_SosP_EGF_Sos_Grb2_t0=0;
EGFR2_0_p_SosP_EGF_Sos_ShcP_t0=0;
EGFR2_0_p_SosP_EGF_Sos_Shc_t0=0;
EGFR2_0_p_SosP_EGF_Sos_SosP_t0=0;
EGFR2_0_p_SosP_EGF_Sos_Sos_t0=0;
EGFR2_0_p_SosP_EGF_Sos_p_t0=0;
EGFR2_0_p_SosP_EGF_SosP_0_t0=0;
EGFR2_0_p_SosP_EGF_SosP_Grb2_t0=0;
EGFR2_0_p_SosP_EGF_SosP_ShcP_t0=0;
EGFR2_0_p_SosP_EGF_SosP_Shc_t0=0;
EGFR2_0_p_SosP_EGF_SosP_SosP_t0=0;
EGFR2_0_p_SosP_EGF_SosP_Sos_t0=0;
EGFR2_0_p_SosP_EGF_SosP_p_t0=0;
EGFR2_0_p_SosP_EGF_p_0_t0=0;
EGFR2_0_p_SosP_EGF_p_Grb2_t0=0;
EGFR2_0_p_SosP_EGF_p_ShcP_t0=0;
EGFR2_0_p_SosP_EGF_p_Shc_t0=0;
EGFR2_0_p_SosP_EGF_p_SosP_t0=0;
EGFR2_0_p_SosP_EGF_p_Sos_t0=0;
EGFR2_0_p_SosP_EGF_p_p_t0=0;
EGFR2_0_p_p_0_0_0_t0=0;
EGFR2_0_p_p_0_0_Grb2_t0=0;
EGFR2_0_p_p_0_0_ShcP_t0=0;
EGFR2_0_p_p_0_0_Shc_t0=0;
EGFR2_0_p_p_0_0_SosP_t0=0;
EGFR2_0_p_p_0_0_Sos_t0=0;
EGFR2_0_p_p_0_0_p_t0=0;
EGFR2_0_p_p_0_Grb2_0_t0=0;
EGFR2_0_p_p_0_Grb2_Grb2_t0=0;
EGFR2_0_p_p_0_Grb2_ShcP_t0=0;
EGFR2_0_p_p_0_Grb2_Shc_t0=0;
EGFR2_0_p_p_0_Grb2_SosP_t0=0;
EGFR2_0_p_p_0_Grb2_Sos_t0=0;
EGFR2_0_p_p_0_Grb2_p_t0=0;
EGFR2_0_p_p_0_Sos_0_t0=0;
EGFR2_0_p_p_0_Sos_Grb2_t0=0;
EGFR2_0_p_p_0_Sos_ShcP_t0=0;
EGFR2_0_p_p_0_Sos_Shc_t0=0;
EGFR2_0_p_p_0_Sos_SosP_t0=0;
EGFR2_0_p_p_0_Sos_Sos_t0=0;
EGFR2_0_p_p_0_Sos_p_t0=0;
EGFR2_0_p_p_0_SosP_0_t0=0;
EGFR2_0_p_p_0_SosP_Grb2_t0=0;
EGFR2_0_p_p_0_SosP_ShcP_t0=0;
EGFR2_0_p_p_0_SosP_Shc_t0=0;
EGFR2_0_p_p_0_SosP_SosP_t0=0;
EGFR2_0_p_p_0_SosP_Sos_t0=0;
EGFR2_0_p_p_0_SosP_p_t0=0;
EGFR2_0_p_p_0_p_0_t0=0;
EGFR2_0_p_p_0_p_Grb2_t0=0;
EGFR2_0_p_p_0_p_ShcP_t0=0;
EGFR2_0_p_p_0_p_Shc_t0=0;
EGFR2_0_p_p_0_p_SosP_t0=0;
EGFR2_0_p_p_0_p_Sos_t0=0;
EGFR2_0_p_p_0_p_p_t0=0;
EGFR2_0_p_p_EGF_0_0_t0=0;
EGFR2_0_p_p_EGF_0_Grb2_t0=0;
EGFR2_0_p_p_EGF_0_ShcP_t0=0;
EGFR2_0_p_p_EGF_0_Shc_t0=0;
EGFR2_0_p_p_EGF_0_SosP_t0=0;
EGFR2_0_p_p_EGF_0_Sos_t0=0;
EGFR2_0_p_p_EGF_0_p_t0=0;
EGFR2_0_p_p_EGF_Grb2_0_t0=0;
EGFR2_0_p_p_EGF_Grb2_Grb2_t0=0;
EGFR2_0_p_p_EGF_Grb2_ShcP_t0=0;
EGFR2_0_p_p_EGF_Grb2_Shc_t0=0;
EGFR2_0_p_p_EGF_Grb2_SosP_t0=0;
EGFR2_0_p_p_EGF_Grb2_Sos_t0=0;
EGFR2_0_p_p_EGF_Grb2_p_t0=0;
EGFR2_0_p_p_EGF_Sos_0_t0=0;
EGFR2_0_p_p_EGF_Sos_Grb2_t0=0;
EGFR2_0_p_p_EGF_Sos_ShcP_t0=0;
EGFR2_0_p_p_EGF_Sos_Shc_t0=0;
EGFR2_0_p_p_EGF_Sos_SosP_t0=0;
EGFR2_0_p_p_EGF_Sos_Sos_t0=0;
EGFR2_0_p_p_EGF_Sos_p_t0=0;
EGFR2_0_p_p_EGF_SosP_0_t0=0;
EGFR2_0_p_p_EGF_SosP_Grb2_t0=0;
EGFR2_0_p_p_EGF_SosP_ShcP_t0=0;
EGFR2_0_p_p_EGF_SosP_Shc_t0=0;
EGFR2_0_p_p_EGF_SosP_SosP_t0=0;
EGFR2_0_p_p_EGF_SosP_Sos_t0=0;
EGFR2_0_p_p_EGF_SosP_p_t0=0;
EGFR2_0_p_p_EGF_p_0_t0=0;
EGFR2_0_p_p_EGF_p_Grb2_t0=0;
EGFR2_0_p_p_EGF_p_ShcP_t0=0;
EGFR2_0_p_p_EGF_p_Shc_t0=0;
EGFR2_0_p_p_EGF_p_SosP_t0=0;
EGFR2_0_p_p_EGF_p_Sos_t0=0;
EGFR2_0_p_p_EGF_p_p_t0=0;
EGFR2_EGF_0_0_0_0_0_t0=0;
EGFR2_EGF_0_0_0_0_Grb2_t0=0;
EGFR2_EGF_0_0_0_0_ShcP_t0=0;
EGFR2_EGF_0_0_0_0_Shc_t0=0;
EGFR2_EGF_0_0_0_0_SosP_t0=0;
EGFR2_EGF_0_0_0_0_Sos_t0=0;
EGFR2_EGF_0_0_0_0_p_t0=0;
EGFR2_EGF_0_0_0_Grb2_0_t0=0;
EGFR2_EGF_0_0_0_Grb2_Grb2_t0=0;
EGFR2_EGF_0_0_0_Grb2_ShcP_t0=0;
EGFR2_EGF_0_0_0_Grb2_Shc_t0=0;
EGFR2_EGF_0_0_0_Grb2_SosP_t0=0;
EGFR2_EGF_0_0_0_Grb2_Sos_t0=0;
EGFR2_EGF_0_0_0_Grb2_p_t0=0;
EGFR2_EGF_0_0_0_Sos_0_t0=0;
EGFR2_EGF_0_0_0_Sos_Grb2_t0=0;
EGFR2_EGF_0_0_0_Sos_ShcP_t0=0;
EGFR2_EGF_0_0_0_Sos_Shc_t0=0;
EGFR2_EGF_0_0_0_Sos_SosP_t0=0;
EGFR2_EGF_0_0_0_Sos_Sos_t0=0;
EGFR2_EGF_0_0_0_Sos_p_t0=0;
EGFR2_EGF_0_0_0_SosP_0_t0=0;
EGFR2_EGF_0_0_0_SosP_Grb2_t0=0;
EGFR2_EGF_0_0_0_SosP_ShcP_t0=0;
EGFR2_EGF_0_0_0_SosP_Shc_t0=0;
EGFR2_EGF_0_0_0_SosP_SosP_t0=0;
EGFR2_EGF_0_0_0_SosP_Sos_t0=0;
EGFR2_EGF_0_0_0_SosP_p_t0=0;
EGFR2_EGF_0_0_0_p_0_t0=0;
EGFR2_EGF_0_0_0_p_Grb2_t0=0;
EGFR2_EGF_0_0_0_p_ShcP_t0=0;
EGFR2_EGF_0_0_0_p_Shc_t0=0;
EGFR2_EGF_0_0_0_p_SosP_t0=0;
EGFR2_EGF_0_0_0_p_Sos_t0=0;
EGFR2_EGF_0_0_0_p_p_t0=0;
EGFR2_EGF_0_0_EGF_0_0_t0=0;
EGFR2_EGF_0_0_EGF_0_Grb2_t0=0;
EGFR2_EGF_0_0_EGF_0_ShcP_t0=0;
EGFR2_EGF_0_0_EGF_0_Shc_t0=0;
EGFR2_EGF_0_0_EGF_0_SosP_t0=0;
EGFR2_EGF_0_0_EGF_0_Sos_t0=0;
EGFR2_EGF_0_0_EGF_0_p_t0=0;
EGFR2_EGF_0_0_EGF_Grb2_0_t0=0;
EGFR2_EGF_0_0_EGF_Grb2_Grb2_t0=0;
EGFR2_EGF_0_0_EGF_Grb2_ShcP_t0=0;
EGFR2_EGF_0_0_EGF_Grb2_Shc_t0=0;
EGFR2_EGF_0_0_EGF_Grb2_SosP_t0=0;
EGFR2_EGF_0_0_EGF_Grb2_Sos_t0=0;
EGFR2_EGF_0_0_EGF_Grb2_p_t0=0;
EGFR2_EGF_0_0_EGF_Sos_0_t0=0;
EGFR2_EGF_0_0_EGF_Sos_Grb2_t0=0;
EGFR2_EGF_0_0_EGF_Sos_ShcP_t0=0;
EGFR2_EGF_0_0_EGF_Sos_Shc_t0=0;
EGFR2_EGF_0_0_EGF_Sos_SosP_t0=0;
EGFR2_EGF_0_0_EGF_Sos_Sos_t0=0;
EGFR2_EGF_0_0_EGF_Sos_p_t0=0;
EGFR2_EGF_0_0_EGF_SosP_0_t0=0;
EGFR2_EGF_0_0_EGF_SosP_Grb2_t0=0;
EGFR2_EGF_0_0_EGF_SosP_ShcP_t0=0;
EGFR2_EGF_0_0_EGF_SosP_Shc_t0=0;
EGFR2_EGF_0_0_EGF_SosP_SosP_t0=0;
EGFR2_EGF_0_0_EGF_SosP_Sos_t0=0;
EGFR2_EGF_0_0_EGF_SosP_p_t0=0;
EGFR2_EGF_0_0_EGF_p_0_t0=0;
EGFR2_EGF_0_0_EGF_p_Grb2_t0=0;
EGFR2_EGF_0_0_EGF_p_ShcP_t0=0;
EGFR2_EGF_0_0_EGF_p_Shc_t0=0;
EGFR2_EGF_0_0_EGF_p_SosP_t0=0;
EGFR2_EGF_0_0_EGF_p_Sos_t0=0;
EGFR2_EGF_0_0_EGF_p_p_t0=0;
EGFR2_EGF_0_Grb2_0_0_0_t0=0;
EGFR2_EGF_0_Grb2_0_0_Grb2_t0=0;
EGFR2_EGF_0_Grb2_0_0_ShcP_t0=0;
EGFR2_EGF_0_Grb2_0_0_Shc_t0=0;
EGFR2_EGF_0_Grb2_0_0_SosP_t0=0;
EGFR2_EGF_0_Grb2_0_0_Sos_t0=0;
EGFR2_EGF_0_Grb2_0_0_p_t0=0;
EGFR2_EGF_0_Grb2_0_Grb2_0_t0=0;
EGFR2_EGF_0_Grb2_0_Grb2_Grb2_t0=0;
EGFR2_EGF_0_Grb2_0_Grb2_ShcP_t0=0;
EGFR2_EGF_0_Grb2_0_Grb2_Shc_t0=0;
EGFR2_EGF_0_Grb2_0_Grb2_SosP_t0=0;
EGFR2_EGF_0_Grb2_0_Grb2_Sos_t0=0;
EGFR2_EGF_0_Grb2_0_Grb2_p_t0=0;
EGFR2_EGF_0_Grb2_0_Sos_0_t0=0;
EGFR2_EGF_0_Grb2_0_Sos_Grb2_t0=0;
EGFR2_EGF_0_Grb2_0_Sos_ShcP_t0=0;
EGFR2_EGF_0_Grb2_0_Sos_Shc_t0=0;
EGFR2_EGF_0_Grb2_0_Sos_SosP_t0=0;
EGFR2_EGF_0_Grb2_0_Sos_Sos_t0=0;
EGFR2_EGF_0_Grb2_0_Sos_p_t0=0;
EGFR2_EGF_0_Grb2_0_SosP_0_t0=0;
EGFR2_EGF_0_Grb2_0_SosP_Grb2_t0=0;
EGFR2_EGF_0_Grb2_0_SosP_ShcP_t0=0;
EGFR2_EGF_0_Grb2_0_SosP_Shc_t0=0;
EGFR2_EGF_0_Grb2_0_SosP_SosP_t0=0;
EGFR2_EGF_0_Grb2_0_SosP_Sos_t0=0;
EGFR2_EGF_0_Grb2_0_SosP_p_t0=0;
EGFR2_EGF_0_Grb2_0_p_0_t0=0;
EGFR2_EGF_0_Grb2_0_p_Grb2_t0=0;
EGFR2_EGF_0_Grb2_0_p_ShcP_t0=0;
EGFR2_EGF_0_Grb2_0_p_Shc_t0=0;
EGFR2_EGF_0_Grb2_0_p_SosP_t0=0;
EGFR2_EGF_0_Grb2_0_p_Sos_t0=0;
EGFR2_EGF_0_Grb2_0_p_p_t0=0;
EGFR2_EGF_0_Grb2_EGF_0_0_t0=0;
EGFR2_EGF_0_Grb2_EGF_0_Grb2_t0=0;
EGFR2_EGF_0_Grb2_EGF_0_ShcP_t0=0;
EGFR2_EGF_0_Grb2_EGF_0_Shc_t0=0;
EGFR2_EGF_0_Grb2_EGF_0_SosP_t0=0;
EGFR2_EGF_0_Grb2_EGF_0_Sos_t0=0;
EGFR2_EGF_0_Grb2_EGF_0_p_t0=0;
EGFR2_EGF_0_Grb2_EGF_Grb2_0_t0=0;
EGFR2_EGF_0_Grb2_EGF_Grb2_Grb2_t0=0;
EGFR2_EGF_0_Grb2_EGF_Grb2_ShcP_t0=0;
EGFR2_EGF_0_Grb2_EGF_Grb2_Shc_t0=0;
EGFR2_EGF_0_Grb2_EGF_Grb2_SosP_t0=0;
EGFR2_EGF_0_Grb2_EGF_Grb2_Sos_t0=0;
EGFR2_EGF_0_Grb2_EGF_Grb2_p_t0=0;
EGFR2_EGF_0_Grb2_EGF_Sos_0_t0=0;
EGFR2_EGF_0_Grb2_EGF_Sos_Grb2_t0=0;
EGFR2_EGF_0_Grb2_EGF_Sos_ShcP_t0=0;
EGFR2_EGF_0_Grb2_EGF_Sos_Shc_t0=0;
EGFR2_EGF_0_Grb2_EGF_Sos_SosP_t0=0;
EGFR2_EGF_0_Grb2_EGF_Sos_Sos_t0=0;
EGFR2_EGF_0_Grb2_EGF_Sos_p_t0=0;
EGFR2_EGF_0_Grb2_EGF_SosP_0_t0=0;
EGFR2_EGF_0_Grb2_EGF_SosP_Grb2_t0=0;
EGFR2_EGF_0_Grb2_EGF_SosP_ShcP_t0=0;
EGFR2_EGF_0_Grb2_EGF_SosP_Shc_t0=0;
EGFR2_EGF_0_Grb2_EGF_SosP_SosP_t0=0;
EGFR2_EGF_0_Grb2_EGF_SosP_Sos_t0=0;
EGFR2_EGF_0_Grb2_EGF_SosP_p_t0=0;
EGFR2_EGF_0_Grb2_EGF_p_0_t0=0;
EGFR2_EGF_0_Grb2_EGF_p_Grb2_t0=0;
EGFR2_EGF_0_Grb2_EGF_p_ShcP_t0=0;
EGFR2_EGF_0_Grb2_EGF_p_Shc_t0=0;
EGFR2_EGF_0_Grb2_EGF_p_SosP_t0=0;
EGFR2_EGF_0_Grb2_EGF_p_Sos_t0=0;
EGFR2_EGF_0_Grb2_EGF_p_p_t0=0;
EGFR2_EGF_0_Shc_0_0_0_t0=0;
EGFR2_EGF_0_Shc_0_0_Grb2_t0=0;
EGFR2_EGF_0_Shc_0_0_ShcP_t0=0;
EGFR2_EGF_0_Shc_0_0_Shc_t0=0;
EGFR2_EGF_0_Shc_0_0_SosP_t0=0;
EGFR2_EGF_0_Shc_0_0_Sos_t0=0;
EGFR2_EGF_0_Shc_0_0_p_t0=0;
EGFR2_EGF_0_Shc_0_Grb2_0_t0=0;
EGFR2_EGF_0_Shc_0_Grb2_Grb2_t0=0;
EGFR2_EGF_0_Shc_0_Grb2_ShcP_t0=0;
EGFR2_EGF_0_Shc_0_Grb2_Shc_t0=0;
EGFR2_EGF_0_Shc_0_Grb2_SosP_t0=0;
EGFR2_EGF_0_Shc_0_Grb2_Sos_t0=0;
EGFR2_EGF_0_Shc_0_Grb2_p_t0=0;
EGFR2_EGF_0_Shc_0_Sos_0_t0=0;
EGFR2_EGF_0_Shc_0_Sos_Grb2_t0=0;
EGFR2_EGF_0_Shc_0_Sos_ShcP_t0=0;
EGFR2_EGF_0_Shc_0_Sos_Shc_t0=0;
EGFR2_EGF_0_Shc_0_Sos_SosP_t0=0;
EGFR2_EGF_0_Shc_0_Sos_Sos_t0=0;
EGFR2_EGF_0_Shc_0_Sos_p_t0=0;
EGFR2_EGF_0_Shc_0_SosP_0_t0=0;
EGFR2_EGF_0_Shc_0_SosP_Grb2_t0=0;
EGFR2_EGF_0_Shc_0_SosP_ShcP_t0=0;
EGFR2_EGF_0_Shc_0_SosP_Shc_t0=0;
EGFR2_EGF_0_Shc_0_SosP_SosP_t0=0;
EGFR2_EGF_0_Shc_0_SosP_Sos_t0=0;
EGFR2_EGF_0_Shc_0_SosP_p_t0=0;
EGFR2_EGF_0_Shc_0_p_0_t0=0;
EGFR2_EGF_0_Shc_0_p_Grb2_t0=0;
EGFR2_EGF_0_Shc_0_p_ShcP_t0=0;
EGFR2_EGF_0_Shc_0_p_Shc_t0=0;
EGFR2_EGF_0_Shc_0_p_SosP_t0=0;
EGFR2_EGF_0_Shc_0_p_Sos_t0=0;
EGFR2_EGF_0_Shc_0_p_p_t0=0;
EGFR2_EGF_0_Shc_EGF_0_0_t0=0;
EGFR2_EGF_0_Shc_EGF_0_Grb2_t0=0;
EGFR2_EGF_0_Shc_EGF_0_ShcP_t0=0;
EGFR2_EGF_0_Shc_EGF_0_Shc_t0=0;
EGFR2_EGF_0_Shc_EGF_0_SosP_t0=0;
EGFR2_EGF_0_Shc_EGF_0_Sos_t0=0;
EGFR2_EGF_0_Shc_EGF_0_p_t0=0;
EGFR2_EGF_0_Shc_EGF_Grb2_0_t0=0;
EGFR2_EGF_0_Shc_EGF_Grb2_Grb2_t0=0;
EGFR2_EGF_0_Shc_EGF_Grb2_ShcP_t0=0;
EGFR2_EGF_0_Shc_EGF_Grb2_Shc_t0=0;
EGFR2_EGF_0_Shc_EGF_Grb2_SosP_t0=0;
EGFR2_EGF_0_Shc_EGF_Grb2_Sos_t0=0;
EGFR2_EGF_0_Shc_EGF_Grb2_p_t0=0;
EGFR2_EGF_0_Shc_EGF_Sos_0_t0=0;
EGFR2_EGF_0_Shc_EGF_Sos_Grb2_t0=0;
EGFR2_EGF_0_Shc_EGF_Sos_ShcP_t0=0;
EGFR2_EGF_0_Shc_EGF_Sos_Shc_t0=0;
EGFR2_EGF_0_Shc_EGF_Sos_SosP_t0=0;
EGFR2_EGF_0_Shc_EGF_Sos_Sos_t0=0;
EGFR2_EGF_0_Shc_EGF_Sos_p_t0=0;
EGFR2_EGF_0_Shc_EGF_SosP_0_t0=0;
EGFR2_EGF_0_Shc_EGF_SosP_Grb2_t0=0;
EGFR2_EGF_0_Shc_EGF_SosP_ShcP_t0=0;
EGFR2_EGF_0_Shc_EGF_SosP_Shc_t0=0;
EGFR2_EGF_0_Shc_EGF_SosP_SosP_t0=0;
EGFR2_EGF_0_Shc_EGF_SosP_Sos_t0=0;
EGFR2_EGF_0_Shc_EGF_SosP_p_t0=0;
EGFR2_EGF_0_Shc_EGF_p_0_t0=0;
EGFR2_EGF_0_Shc_EGF_p_Grb2_t0=0;
EGFR2_EGF_0_Shc_EGF_p_ShcP_t0=0;
EGFR2_EGF_0_Shc_EGF_p_Shc_t0=0;
EGFR2_EGF_0_Shc_EGF_p_SosP_t0=0;
EGFR2_EGF_0_Shc_EGF_p_Sos_t0=0;
EGFR2_EGF_0_Shc_EGF_p_p_t0=0;
EGFR2_EGF_0_ShcP_0_0_0_t0=0;
EGFR2_EGF_0_ShcP_0_0_Grb2_t0=0;
EGFR2_EGF_0_ShcP_0_0_ShcP_t0=0;
EGFR2_EGF_0_ShcP_0_0_Shc_t0=0;
EGFR2_EGF_0_ShcP_0_0_SosP_t0=0;
EGFR2_EGF_0_ShcP_0_0_Sos_t0=0;
EGFR2_EGF_0_ShcP_0_0_p_t0=0;
EGFR2_EGF_0_ShcP_0_Grb2_0_t0=0;
EGFR2_EGF_0_ShcP_0_Grb2_Grb2_t0=0;
EGFR2_EGF_0_ShcP_0_Grb2_ShcP_t0=0;
EGFR2_EGF_0_ShcP_0_Grb2_Shc_t0=0;
EGFR2_EGF_0_ShcP_0_Grb2_SosP_t0=0;
EGFR2_EGF_0_ShcP_0_Grb2_Sos_t0=0;
EGFR2_EGF_0_ShcP_0_Grb2_p_t0=0;
EGFR2_EGF_0_ShcP_0_Sos_0_t0=0;
EGFR2_EGF_0_ShcP_0_Sos_Grb2_t0=0;
EGFR2_EGF_0_ShcP_0_Sos_ShcP_t0=0;
EGFR2_EGF_0_ShcP_0_Sos_Shc_t0=0;
EGFR2_EGF_0_ShcP_0_Sos_SosP_t0=0;
EGFR2_EGF_0_ShcP_0_Sos_Sos_t0=0;
EGFR2_EGF_0_ShcP_0_Sos_p_t0=0;
EGFR2_EGF_0_ShcP_0_SosP_0_t0=0;
EGFR2_EGF_0_ShcP_0_SosP_Grb2_t0=0;
EGFR2_EGF_0_ShcP_0_SosP_ShcP_t0=0;
EGFR2_EGF_0_ShcP_0_SosP_Shc_t0=0;
EGFR2_EGF_0_ShcP_0_SosP_SosP_t0=0;
EGFR2_EGF_0_ShcP_0_SosP_Sos_t0=0;
EGFR2_EGF_0_ShcP_0_SosP_p_t0=0;
EGFR2_EGF_0_ShcP_0_p_0_t0=0;
EGFR2_EGF_0_ShcP_0_p_Grb2_t0=0;
EGFR2_EGF_0_ShcP_0_p_ShcP_t0=0;
EGFR2_EGF_0_ShcP_0_p_Shc_t0=0;
EGFR2_EGF_0_ShcP_0_p_SosP_t0=0;
EGFR2_EGF_0_ShcP_0_p_Sos_t0=0;
EGFR2_EGF_0_ShcP_0_p_p_t0=0;
EGFR2_EGF_0_ShcP_EGF_0_0_t0=0;
EGFR2_EGF_0_ShcP_EGF_0_Grb2_t0=0;
EGFR2_EGF_0_ShcP_EGF_0_ShcP_t0=0;
EGFR2_EGF_0_ShcP_EGF_0_Shc_t0=0;
EGFR2_EGF_0_ShcP_EGF_0_SosP_t0=0;
EGFR2_EGF_0_ShcP_EGF_0_Sos_t0=0;
EGFR2_EGF_0_ShcP_EGF_0_p_t0=0;
EGFR2_EGF_0_ShcP_EGF_Grb2_0_t0=0;
EGFR2_EGF_0_ShcP_EGF_Grb2_Grb2_t0=0;
EGFR2_EGF_0_ShcP_EGF_Grb2_ShcP_t0=0;
EGFR2_EGF_0_ShcP_EGF_Grb2_Shc_t0=0;
EGFR2_EGF_0_ShcP_EGF_Grb2_SosP_t0=0;
EGFR2_EGF_0_ShcP_EGF_Grb2_Sos_t0=0;
EGFR2_EGF_0_ShcP_EGF_Grb2_p_t0=0;
EGFR2_EGF_0_ShcP_EGF_Sos_0_t0=0;
EGFR2_EGF_0_ShcP_EGF_Sos_Grb2_t0=0;
EGFR2_EGF_0_ShcP_EGF_Sos_ShcP_t0=0;
EGFR2_EGF_0_ShcP_EGF_Sos_Shc_t0=0;
EGFR2_EGF_0_ShcP_EGF_Sos_SosP_t0=0;
EGFR2_EGF_0_ShcP_EGF_Sos_Sos_t0=0;
EGFR2_EGF_0_ShcP_EGF_Sos_p_t0=0;
EGFR2_EGF_0_ShcP_EGF_SosP_0_t0=0;
EGFR2_EGF_0_ShcP_EGF_SosP_Grb2_t0=0;
EGFR2_EGF_0_ShcP_EGF_SosP_ShcP_t0=0;
EGFR2_EGF_0_ShcP_EGF_SosP_Shc_t0=0;
EGFR2_EGF_0_ShcP_EGF_SosP_SosP_t0=0;
EGFR2_EGF_0_ShcP_EGF_SosP_Sos_t0=0;
EGFR2_EGF_0_ShcP_EGF_SosP_p_t0=0;
EGFR2_EGF_0_ShcP_EGF_p_0_t0=0;
EGFR2_EGF_0_ShcP_EGF_p_Grb2_t0=0;
EGFR2_EGF_0_ShcP_EGF_p_ShcP_t0=0;
EGFR2_EGF_0_ShcP_EGF_p_Shc_t0=0;
EGFR2_EGF_0_ShcP_EGF_p_SosP_t0=0;
EGFR2_EGF_0_ShcP_EGF_p_Sos_t0=0;
EGFR2_EGF_0_ShcP_EGF_p_p_t0=0;
EGFR2_EGF_0_Sos_0_0_0_t0=0;
EGFR2_EGF_0_Sos_0_0_Grb2_t0=0;
EGFR2_EGF_0_Sos_0_0_ShcP_t0=0;
EGFR2_EGF_0_Sos_0_0_Shc_t0=0;
EGFR2_EGF_0_Sos_0_0_SosP_t0=0;
EGFR2_EGF_0_Sos_0_0_Sos_t0=0;
EGFR2_EGF_0_Sos_0_0_p_t0=0;
EGFR2_EGF_0_Sos_0_Grb2_0_t0=0;
EGFR2_EGF_0_Sos_0_Grb2_Grb2_t0=0;
EGFR2_EGF_0_Sos_0_Grb2_ShcP_t0=0;
EGFR2_EGF_0_Sos_0_Grb2_Shc_t0=0;
EGFR2_EGF_0_Sos_0_Grb2_SosP_t0=0;
EGFR2_EGF_0_Sos_0_Grb2_Sos_t0=0;
EGFR2_EGF_0_Sos_0_Grb2_p_t0=0;
EGFR2_EGF_0_Sos_0_Sos_0_t0=0;
EGFR2_EGF_0_Sos_0_Sos_Grb2_t0=0;
EGFR2_EGF_0_Sos_0_Sos_ShcP_t0=0;
EGFR2_EGF_0_Sos_0_Sos_Shc_t0=0;
EGFR2_EGF_0_Sos_0_Sos_SosP_t0=0;
EGFR2_EGF_0_Sos_0_Sos_Sos_t0=0;
EGFR2_EGF_0_Sos_0_Sos_p_t0=0;
EGFR2_EGF_0_Sos_0_SosP_0_t0=0;
EGFR2_EGF_0_Sos_0_SosP_Grb2_t0=0;
EGFR2_EGF_0_Sos_0_SosP_ShcP_t0=0;
EGFR2_EGF_0_Sos_0_SosP_Shc_t0=0;
EGFR2_EGF_0_Sos_0_SosP_SosP_t0=0;
EGFR2_EGF_0_Sos_0_SosP_Sos_t0=0;
EGFR2_EGF_0_Sos_0_SosP_p_t0=0;
EGFR2_EGF_0_Sos_0_p_0_t0=0;
EGFR2_EGF_0_Sos_0_p_Grb2_t0=0;
EGFR2_EGF_0_Sos_0_p_ShcP_t0=0;
EGFR2_EGF_0_Sos_0_p_Shc_t0=0;
EGFR2_EGF_0_Sos_0_p_SosP_t0=0;
EGFR2_EGF_0_Sos_0_p_Sos_t0=0;
EGFR2_EGF_0_Sos_0_p_p_t0=0;
EGFR2_EGF_0_Sos_EGF_0_0_t0=0;
EGFR2_EGF_0_Sos_EGF_0_Grb2_t0=0;
EGFR2_EGF_0_Sos_EGF_0_ShcP_t0=0;
EGFR2_EGF_0_Sos_EGF_0_Shc_t0=0;
EGFR2_EGF_0_Sos_EGF_0_SosP_t0=0;
EGFR2_EGF_0_Sos_EGF_0_Sos_t0=0;
EGFR2_EGF_0_Sos_EGF_0_p_t0=0;
EGFR2_EGF_0_Sos_EGF_Grb2_0_t0=0;
EGFR2_EGF_0_Sos_EGF_Grb2_Grb2_t0=0;
EGFR2_EGF_0_Sos_EGF_Grb2_ShcP_t0=0;
EGFR2_EGF_0_Sos_EGF_Grb2_Shc_t0=0;
EGFR2_EGF_0_Sos_EGF_Grb2_SosP_t0=0;
EGFR2_EGF_0_Sos_EGF_Grb2_Sos_t0=0;
EGFR2_EGF_0_Sos_EGF_Grb2_p_t0=0;
EGFR2_EGF_0_Sos_EGF_Sos_0_t0=0;
EGFR2_EGF_0_Sos_EGF_Sos_Grb2_t0=0;
EGFR2_EGF_0_Sos_EGF_Sos_ShcP_t0=0;
EGFR2_EGF_0_Sos_EGF_Sos_Shc_t0=0;
EGFR2_EGF_0_Sos_EGF_Sos_SosP_t0=0;
EGFR2_EGF_0_Sos_EGF_Sos_Sos_t0=0;
EGFR2_EGF_0_Sos_EGF_Sos_p_t0=0;
EGFR2_EGF_0_Sos_EGF_SosP_0_t0=0;
EGFR2_EGF_0_Sos_EGF_SosP_Grb2_t0=0;
EGFR2_EGF_0_Sos_EGF_SosP_ShcP_t0=0;
EGFR2_EGF_0_Sos_EGF_SosP_Shc_t0=0;
EGFR2_EGF_0_Sos_EGF_SosP_SosP_t0=0;
EGFR2_EGF_0_Sos_EGF_SosP_Sos_t0=0;
EGFR2_EGF_0_Sos_EGF_SosP_p_t0=0;
EGFR2_EGF_0_Sos_EGF_p_0_t0=0;
EGFR2_EGF_0_Sos_EGF_p_Grb2_t0=0;
EGFR2_EGF_0_Sos_EGF_p_ShcP_t0=0;
EGFR2_EGF_0_Sos_EGF_p_Shc_t0=0;
EGFR2_EGF_0_Sos_EGF_p_SosP_t0=0;
EGFR2_EGF_0_Sos_EGF_p_Sos_t0=0;
EGFR2_EGF_0_Sos_EGF_p_p_t0=0;
EGFR2_EGF_0_SosP_0_0_0_t0=0;
EGFR2_EGF_0_SosP_0_0_Grb2_t0=0;
EGFR2_EGF_0_SosP_0_0_ShcP_t0=0;
EGFR2_EGF_0_SosP_0_0_Shc_t0=0;
EGFR2_EGF_0_SosP_0_0_SosP_t0=0;
EGFR2_EGF_0_SosP_0_0_Sos_t0=0;
EGFR2_EGF_0_SosP_0_0_p_t0=0;
EGFR2_EGF_0_SosP_0_Grb2_0_t0=0;
EGFR2_EGF_0_SosP_0_Grb2_Grb2_t0=0;
EGFR2_EGF_0_SosP_0_Grb2_ShcP_t0=0;
EGFR2_EGF_0_SosP_0_Grb2_Shc_t0=0;
EGFR2_EGF_0_SosP_0_Grb2_SosP_t0=0;
EGFR2_EGF_0_SosP_0_Grb2_Sos_t0=0;
EGFR2_EGF_0_SosP_0_Grb2_p_t0=0;
EGFR2_EGF_0_SosP_0_Sos_0_t0=0;
EGFR2_EGF_0_SosP_0_Sos_Grb2_t0=0;
EGFR2_EGF_0_SosP_0_Sos_ShcP_t0=0;
EGFR2_EGF_0_SosP_0_Sos_Shc_t0=0;
EGFR2_EGF_0_SosP_0_Sos_SosP_t0=0;
EGFR2_EGF_0_SosP_0_Sos_Sos_t0=0;
EGFR2_EGF_0_SosP_0_Sos_p_t0=0;
EGFR2_EGF_0_SosP_0_SosP_0_t0=0;
EGFR2_EGF_0_SosP_0_SosP_Grb2_t0=0;
EGFR2_EGF_0_SosP_0_SosP_ShcP_t0=0;
EGFR2_EGF_0_SosP_0_SosP_Shc_t0=0;
EGFR2_EGF_0_SosP_0_SosP_SosP_t0=0;
EGFR2_EGF_0_SosP_0_SosP_Sos_t0=0;
EGFR2_EGF_0_SosP_0_SosP_p_t0=0;
EGFR2_EGF_0_SosP_0_p_0_t0=0;
EGFR2_EGF_0_SosP_0_p_Grb2_t0=0;
EGFR2_EGF_0_SosP_0_p_ShcP_t0=0;
EGFR2_EGF_0_SosP_0_p_Shc_t0=0;
EGFR2_EGF_0_SosP_0_p_SosP_t0=0;
EGFR2_EGF_0_SosP_0_p_Sos_t0=0;
EGFR2_EGF_0_SosP_0_p_p_t0=0;
EGFR2_EGF_0_SosP_EGF_0_0_t0=0;
EGFR2_EGF_0_SosP_EGF_0_Grb2_t0=0;
EGFR2_EGF_0_SosP_EGF_0_ShcP_t0=0;
EGFR2_EGF_0_SosP_EGF_0_Shc_t0=0;
EGFR2_EGF_0_SosP_EGF_0_SosP_t0=0;
EGFR2_EGF_0_SosP_EGF_0_Sos_t0=0;
EGFR2_EGF_0_SosP_EGF_0_p_t0=0;
EGFR2_EGF_0_SosP_EGF_Grb2_0_t0=0;
EGFR2_EGF_0_SosP_EGF_Grb2_Grb2_t0=0;
EGFR2_EGF_0_SosP_EGF_Grb2_ShcP_t0=0;
EGFR2_EGF_0_SosP_EGF_Grb2_Shc_t0=0;
EGFR2_EGF_0_SosP_EGF_Grb2_SosP_t0=0;
EGFR2_EGF_0_SosP_EGF_Grb2_Sos_t0=0;
EGFR2_EGF_0_SosP_EGF_Grb2_p_t0=0;
EGFR2_EGF_0_SosP_EGF_Sos_0_t0=0;
EGFR2_EGF_0_SosP_EGF_Sos_Grb2_t0=0;
EGFR2_EGF_0_SosP_EGF_Sos_ShcP_t0=0;
EGFR2_EGF_0_SosP_EGF_Sos_Shc_t0=0;
EGFR2_EGF_0_SosP_EGF_Sos_SosP_t0=0;
EGFR2_EGF_0_SosP_EGF_Sos_Sos_t0=0;
EGFR2_EGF_0_SosP_EGF_Sos_p_t0=0;
EGFR2_EGF_0_SosP_EGF_SosP_0_t0=0;
EGFR2_EGF_0_SosP_EGF_SosP_Grb2_t0=0;
EGFR2_EGF_0_SosP_EGF_SosP_ShcP_t0=0;
EGFR2_EGF_0_SosP_EGF_SosP_Shc_t0=0;
EGFR2_EGF_0_SosP_EGF_SosP_SosP_t0=0;
EGFR2_EGF_0_SosP_EGF_SosP_Sos_t0=0;
EGFR2_EGF_0_SosP_EGF_SosP_p_t0=0;
EGFR2_EGF_0_SosP_EGF_p_0_t0=0;
EGFR2_EGF_0_SosP_EGF_p_Grb2_t0=0;
EGFR2_EGF_0_SosP_EGF_p_ShcP_t0=0;
EGFR2_EGF_0_SosP_EGF_p_Shc_t0=0;
EGFR2_EGF_0_SosP_EGF_p_SosP_t0=0;
EGFR2_EGF_0_SosP_EGF_p_Sos_t0=0;
EGFR2_EGF_0_SosP_EGF_p_p_t0=0;
EGFR2_EGF_0_p_0_0_0_t0=0;
EGFR2_EGF_0_p_0_0_Grb2_t0=0;
EGFR2_EGF_0_p_0_0_ShcP_t0=0;
EGFR2_EGF_0_p_0_0_Shc_t0=0;
EGFR2_EGF_0_p_0_0_SosP_t0=0;
EGFR2_EGF_0_p_0_0_Sos_t0=0;
EGFR2_EGF_0_p_0_0_p_t0=0;
EGFR2_EGF_0_p_0_Grb2_0_t0=0;
EGFR2_EGF_0_p_0_Grb2_Grb2_t0=0;
EGFR2_EGF_0_p_0_Grb2_ShcP_t0=0;
EGFR2_EGF_0_p_0_Grb2_Shc_t0=0;
EGFR2_EGF_0_p_0_Grb2_SosP_t0=0;
EGFR2_EGF_0_p_0_Grb2_Sos_t0=0;
EGFR2_EGF_0_p_0_Grb2_p_t0=0;
EGFR2_EGF_0_p_0_Sos_0_t0=0;
EGFR2_EGF_0_p_0_Sos_Grb2_t0=0;
EGFR2_EGF_0_p_0_Sos_ShcP_t0=0;
EGFR2_EGF_0_p_0_Sos_Shc_t0=0;
EGFR2_EGF_0_p_0_Sos_SosP_t0=0;
EGFR2_EGF_0_p_0_Sos_Sos_t0=0;
EGFR2_EGF_0_p_0_Sos_p_t0=0;
EGFR2_EGF_0_p_0_SosP_0_t0=0;
EGFR2_EGF_0_p_0_SosP_Grb2_t0=0;
EGFR2_EGF_0_p_0_SosP_ShcP_t0=0;
EGFR2_EGF_0_p_0_SosP_Shc_t0=0;
EGFR2_EGF_0_p_0_SosP_SosP_t0=0;
EGFR2_EGF_0_p_0_SosP_Sos_t0=0;
EGFR2_EGF_0_p_0_SosP_p_t0=0;
EGFR2_EGF_0_p_0_p_0_t0=0;
EGFR2_EGF_0_p_0_p_Grb2_t0=0;
EGFR2_EGF_0_p_0_p_ShcP_t0=0;
EGFR2_EGF_0_p_0_p_Shc_t0=0;
EGFR2_EGF_0_p_0_p_SosP_t0=0;
EGFR2_EGF_0_p_0_p_Sos_t0=0;
EGFR2_EGF_0_p_0_p_p_t0=0;
EGFR2_EGF_0_p_EGF_0_0_t0=0;
EGFR2_EGF_0_p_EGF_0_Grb2_t0=0;
EGFR2_EGF_0_p_EGF_0_ShcP_t0=0;
EGFR2_EGF_0_p_EGF_0_Shc_t0=0;
EGFR2_EGF_0_p_EGF_0_SosP_t0=0;
EGFR2_EGF_0_p_EGF_0_Sos_t0=0;
EGFR2_EGF_0_p_EGF_0_p_t0=0;
EGFR2_EGF_0_p_EGF_Grb2_0_t0=0;
EGFR2_EGF_0_p_EGF_Grb2_Grb2_t0=0;
EGFR2_EGF_0_p_EGF_Grb2_ShcP_t0=0;
EGFR2_EGF_0_p_EGF_Grb2_Shc_t0=0;
EGFR2_EGF_0_p_EGF_Grb2_SosP_t0=0;
EGFR2_EGF_0_p_EGF_Grb2_Sos_t0=0;
EGFR2_EGF_0_p_EGF_Grb2_p_t0=0;
EGFR2_EGF_0_p_EGF_Sos_0_t0=0;
EGFR2_EGF_0_p_EGF_Sos_Grb2_t0=0;
EGFR2_EGF_0_p_EGF_Sos_ShcP_t0=0;
EGFR2_EGF_0_p_EGF_Sos_Shc_t0=0;
EGFR2_EGF_0_p_EGF_Sos_SosP_t0=0;
EGFR2_EGF_0_p_EGF_Sos_Sos_t0=0;
EGFR2_EGF_0_p_EGF_Sos_p_t0=0;
EGFR2_EGF_0_p_EGF_SosP_0_t0=0;
EGFR2_EGF_0_p_EGF_SosP_Grb2_t0=0;
EGFR2_EGF_0_p_EGF_SosP_ShcP_t0=0;
EGFR2_EGF_0_p_EGF_SosP_Shc_t0=0;
EGFR2_EGF_0_p_EGF_SosP_SosP_t0=0;
EGFR2_EGF_0_p_EGF_SosP_Sos_t0=0;
EGFR2_EGF_0_p_EGF_SosP_p_t0=0;
EGFR2_EGF_0_p_EGF_p_0_t0=0;
EGFR2_EGF_0_p_EGF_p_Grb2_t0=0;
EGFR2_EGF_0_p_EGF_p_ShcP_t0=0;
EGFR2_EGF_0_p_EGF_p_Shc_t0=0;
EGFR2_EGF_0_p_EGF_p_SosP_t0=0;
EGFR2_EGF_0_p_EGF_p_Sos_t0=0;
EGFR2_EGF_0_p_EGF_p_p_t0=0;
EGFR2_EGF_Grb2_0_0_0_0_t0=0;
EGFR2_EGF_Grb2_0_0_0_Grb2_t0=0;
EGFR2_EGF_Grb2_0_0_0_ShcP_t0=0;
EGFR2_EGF_Grb2_0_0_0_Shc_t0=0;
EGFR2_EGF_Grb2_0_0_0_SosP_t0=0;
EGFR2_EGF_Grb2_0_0_0_Sos_t0=0;
EGFR2_EGF_Grb2_0_0_0_p_t0=0;
EGFR2_EGF_Grb2_0_0_Grb2_0_t0=0;
EGFR2_EGF_Grb2_0_0_Grb2_Grb2_t0=0;
EGFR2_EGF_Grb2_0_0_Grb2_ShcP_t0=0;
EGFR2_EGF_Grb2_0_0_Grb2_Shc_t0=0;
EGFR2_EGF_Grb2_0_0_Grb2_SosP_t0=0;
EGFR2_EGF_Grb2_0_0_Grb2_Sos_t0=0;
EGFR2_EGF_Grb2_0_0_Grb2_p_t0=0;
EGFR2_EGF_Grb2_0_0_Sos_0_t0=0;
EGFR2_EGF_Grb2_0_0_Sos_Grb2_t0=0;
EGFR2_EGF_Grb2_0_0_Sos_ShcP_t0=0;
EGFR2_EGF_Grb2_0_0_Sos_Shc_t0=0;
EGFR2_EGF_Grb2_0_0_Sos_SosP_t0=0;
EGFR2_EGF_Grb2_0_0_Sos_Sos_t0=0;
EGFR2_EGF_Grb2_0_0_Sos_p_t0=0;
EGFR2_EGF_Grb2_0_0_SosP_0_t0=0;
EGFR2_EGF_Grb2_0_0_SosP_Grb2_t0=0;
EGFR2_EGF_Grb2_0_0_SosP_ShcP_t0=0;
EGFR2_EGF_Grb2_0_0_SosP_Shc_t0=0;
EGFR2_EGF_Grb2_0_0_SosP_SosP_t0=0;
EGFR2_EGF_Grb2_0_0_SosP_Sos_t0=0;
EGFR2_EGF_Grb2_0_0_SosP_p_t0=0;
EGFR2_EGF_Grb2_0_0_p_0_t0=0;
EGFR2_EGF_Grb2_0_0_p_Grb2_t0=0;
EGFR2_EGF_Grb2_0_0_p_ShcP_t0=0;
EGFR2_EGF_Grb2_0_0_p_Shc_t0=0;
EGFR2_EGF_Grb2_0_0_p_SosP_t0=0;
EGFR2_EGF_Grb2_0_0_p_Sos_t0=0;
EGFR2_EGF_Grb2_0_0_p_p_t0=0;
EGFR2_EGF_Grb2_0_EGF_0_0_t0=0;
EGFR2_EGF_Grb2_0_EGF_0_Grb2_t0=0;
EGFR2_EGF_Grb2_0_EGF_0_ShcP_t0=0;
EGFR2_EGF_Grb2_0_EGF_0_Shc_t0=0;
EGFR2_EGF_Grb2_0_EGF_0_SosP_t0=0;
EGFR2_EGF_Grb2_0_EGF_0_Sos_t0=0;
EGFR2_EGF_Grb2_0_EGF_0_p_t0=0;
EGFR2_EGF_Grb2_0_EGF_Grb2_0_t0=0;
EGFR2_EGF_Grb2_0_EGF_Grb2_Grb2_t0=0;
EGFR2_EGF_Grb2_0_EGF_Grb2_ShcP_t0=0;
EGFR2_EGF_Grb2_0_EGF_Grb2_Shc_t0=0;
EGFR2_EGF_Grb2_0_EGF_Grb2_SosP_t0=0;
EGFR2_EGF_Grb2_0_EGF_Grb2_Sos_t0=0;
EGFR2_EGF_Grb2_0_EGF_Grb2_p_t0=0;
EGFR2_EGF_Grb2_0_EGF_Sos_0_t0=0;
EGFR2_EGF_Grb2_0_EGF_Sos_Grb2_t0=0;
EGFR2_EGF_Grb2_0_EGF_Sos_ShcP_t0=0;
EGFR2_EGF_Grb2_0_EGF_Sos_Shc_t0=0;
EGFR2_EGF_Grb2_0_EGF_Sos_SosP_t0=0;
EGFR2_EGF_Grb2_0_EGF_Sos_Sos_t0=0;
EGFR2_EGF_Grb2_0_EGF_Sos_p_t0=0;
EGFR2_EGF_Grb2_0_EGF_SosP_0_t0=0;
EGFR2_EGF_Grb2_0_EGF_SosP_Grb2_t0=0;
EGFR2_EGF_Grb2_0_EGF_SosP_ShcP_t0=0;
EGFR2_EGF_Grb2_0_EGF_SosP_Shc_t0=0;
EGFR2_EGF_Grb2_0_EGF_SosP_SosP_t0=0;
EGFR2_EGF_Grb2_0_EGF_SosP_Sos_t0=0;
EGFR2_EGF_Grb2_0_EGF_SosP_p_t0=0;
EGFR2_EGF_Grb2_0_EGF_p_0_t0=0;
EGFR2_EGF_Grb2_0_EGF_p_Grb2_t0=0;
EGFR2_EGF_Grb2_0_EGF_p_ShcP_t0=0;
EGFR2_EGF_Grb2_0_EGF_p_Shc_t0=0;
EGFR2_EGF_Grb2_0_EGF_p_SosP_t0=0;
EGFR2_EGF_Grb2_0_EGF_p_Sos_t0=0;
EGFR2_EGF_Grb2_0_EGF_p_p_t0=0;
EGFR2_EGF_Grb2_Grb2_0_0_0_t0=0;
EGFR2_EGF_Grb2_Grb2_0_0_Grb2_t0=0;
EGFR2_EGF_Grb2_Grb2_0_0_ShcP_t0=0;
EGFR2_EGF_Grb2_Grb2_0_0_Shc_t0=0;
EGFR2_EGF_Grb2_Grb2_0_0_SosP_t0=0;
EGFR2_EGF_Grb2_Grb2_0_0_Sos_t0=0;
EGFR2_EGF_Grb2_Grb2_0_0_p_t0=0;
EGFR2_EGF_Grb2_Grb2_0_Grb2_0_t0=0;
EGFR2_EGF_Grb2_Grb2_0_Grb2_Grb2_t0=0;
EGFR2_EGF_Grb2_Grb2_0_Grb2_ShcP_t0=0;
EGFR2_EGF_Grb2_Grb2_0_Grb2_Shc_t0=0;
EGFR2_EGF_Grb2_Grb2_0_Grb2_SosP_t0=0;
EGFR2_EGF_Grb2_Grb2_0_Grb2_Sos_t0=0;
EGFR2_EGF_Grb2_Grb2_0_Grb2_p_t0=0;
EGFR2_EGF_Grb2_Grb2_0_Sos_0_t0=0;
EGFR2_EGF_Grb2_Grb2_0_Sos_Grb2_t0=0;
EGFR2_EGF_Grb2_Grb2_0_Sos_ShcP_t0=0;
EGFR2_EGF_Grb2_Grb2_0_Sos_Shc_t0=0;
EGFR2_EGF_Grb2_Grb2_0_Sos_SosP_t0=0;
EGFR2_EGF_Grb2_Grb2_0_Sos_Sos_t0=0;
EGFR2_EGF_Grb2_Grb2_0_Sos_p_t0=0;
EGFR2_EGF_Grb2_Grb2_0_SosP_0_t0=0;
EGFR2_EGF_Grb2_Grb2_0_SosP_Grb2_t0=0;
EGFR2_EGF_Grb2_Grb2_0_SosP_ShcP_t0=0;
EGFR2_EGF_Grb2_Grb2_0_SosP_Shc_t0=0;
EGFR2_EGF_Grb2_Grb2_0_SosP_SosP_t0=0;
EGFR2_EGF_Grb2_Grb2_0_SosP_Sos_t0=0;
EGFR2_EGF_Grb2_Grb2_0_SosP_p_t0=0;
EGFR2_EGF_Grb2_Grb2_0_p_0_t0=0;
EGFR2_EGF_Grb2_Grb2_0_p_Grb2_t0=0;
EGFR2_EGF_Grb2_Grb2_0_p_ShcP_t0=0;
EGFR2_EGF_Grb2_Grb2_0_p_Shc_t0=0;
EGFR2_EGF_Grb2_Grb2_0_p_SosP_t0=0;
EGFR2_EGF_Grb2_Grb2_0_p_Sos_t0=0;
EGFR2_EGF_Grb2_Grb2_0_p_p_t0=0;
EGFR2_EGF_Grb2_Grb2_EGF_0_0_t0=0;
EGFR2_EGF_Grb2_Grb2_EGF_0_Grb2_t0=0;
EGFR2_EGF_Grb2_Grb2_EGF_0_ShcP_t0=0;
EGFR2_EGF_Grb2_Grb2_EGF_0_Shc_t0=0;
EGFR2_EGF_Grb2_Grb2_EGF_0_SosP_t0=0;
EGFR2_EGF_Grb2_Grb2_EGF_0_Sos_t0=0;
EGFR2_EGF_Grb2_Grb2_EGF_0_p_t0=0;
EGFR2_EGF_Grb2_Grb2_EGF_Grb2_0_t0=0;
EGFR2_EGF_Grb2_Grb2_EGF_Grb2_Grb2_t0=0;
EGFR2_EGF_Grb2_Grb2_EGF_Grb2_ShcP_t0=0;
EGFR2_EGF_Grb2_Grb2_EGF_Grb2_Shc_t0=0;
EGFR2_EGF_Grb2_Grb2_EGF_Grb2_SosP_t0=0;
EGFR2_EGF_Grb2_Grb2_EGF_Grb2_Sos_t0=0;
EGFR2_EGF_Grb2_Grb2_EGF_Grb2_p_t0=0;
EGFR2_EGF_Grb2_Grb2_EGF_Sos_0_t0=0;
EGFR2_EGF_Grb2_Grb2_EGF_Sos_Grb2_t0=0;
EGFR2_EGF_Grb2_Grb2_EGF_Sos_ShcP_t0=0;
EGFR2_EGF_Grb2_Grb2_EGF_Sos_Shc_t0=0;
EGFR2_EGF_Grb2_Grb2_EGF_Sos_SosP_t0=0;
EGFR2_EGF_Grb2_Grb2_EGF_Sos_Sos_t0=0;
EGFR2_EGF_Grb2_Grb2_EGF_Sos_p_t0=0;
EGFR2_EGF_Grb2_Grb2_EGF_SosP_0_t0=0;
EGFR2_EGF_Grb2_Grb2_EGF_SosP_Grb2_t0=0;
EGFR2_EGF_Grb2_Grb2_EGF_SosP_ShcP_t0=0;
EGFR2_EGF_Grb2_Grb2_EGF_SosP_Shc_t0=0;
EGFR2_EGF_Grb2_Grb2_EGF_SosP_SosP_t0=0;
EGFR2_EGF_Grb2_Grb2_EGF_SosP_Sos_t0=0;
EGFR2_EGF_Grb2_Grb2_EGF_SosP_p_t0=0;
EGFR2_EGF_Grb2_Grb2_EGF_p_0_t0=0;
EGFR2_EGF_Grb2_Grb2_EGF_p_Grb2_t0=0;
EGFR2_EGF_Grb2_Grb2_EGF_p_ShcP_t0=0;
EGFR2_EGF_Grb2_Grb2_EGF_p_Shc_t0=0;
EGFR2_EGF_Grb2_Grb2_EGF_p_SosP_t0=0;
EGFR2_EGF_Grb2_Grb2_EGF_p_Sos_t0=0;
EGFR2_EGF_Grb2_Grb2_EGF_p_p_t0=0;
EGFR2_EGF_Grb2_Shc_0_0_0_t0=0;
EGFR2_EGF_Grb2_Shc_0_0_Grb2_t0=0;
EGFR2_EGF_Grb2_Shc_0_0_ShcP_t0=0;
EGFR2_EGF_Grb2_Shc_0_0_Shc_t0=0;
EGFR2_EGF_Grb2_Shc_0_0_SosP_t0=0;
EGFR2_EGF_Grb2_Shc_0_0_Sos_t0=0;
EGFR2_EGF_Grb2_Shc_0_0_p_t0=0;
EGFR2_EGF_Grb2_Shc_0_Grb2_0_t0=0;
EGFR2_EGF_Grb2_Shc_0_Grb2_Grb2_t0=0;
EGFR2_EGF_Grb2_Shc_0_Grb2_ShcP_t0=0;
EGFR2_EGF_Grb2_Shc_0_Grb2_Shc_t0=0;
EGFR2_EGF_Grb2_Shc_0_Grb2_SosP_t0=0;
EGFR2_EGF_Grb2_Shc_0_Grb2_Sos_t0=0;
EGFR2_EGF_Grb2_Shc_0_Grb2_p_t0=0;
EGFR2_EGF_Grb2_Shc_0_Sos_0_t0=0;
EGFR2_EGF_Grb2_Shc_0_Sos_Grb2_t0=0;
EGFR2_EGF_Grb2_Shc_0_Sos_ShcP_t0=0;
EGFR2_EGF_Grb2_Shc_0_Sos_Shc_t0=0;
EGFR2_EGF_Grb2_Shc_0_Sos_SosP_t0=0;
EGFR2_EGF_Grb2_Shc_0_Sos_Sos_t0=0;
EGFR2_EGF_Grb2_Shc_0_Sos_p_t0=0;
EGFR2_EGF_Grb2_Shc_0_SosP_0_t0=0;
EGFR2_EGF_Grb2_Shc_0_SosP_Grb2_t0=0;
EGFR2_EGF_Grb2_Shc_0_SosP_ShcP_t0=0;
EGFR2_EGF_Grb2_Shc_0_SosP_Shc_t0=0;
EGFR2_EGF_Grb2_Shc_0_SosP_SosP_t0=0;
EGFR2_EGF_Grb2_Shc_0_SosP_Sos_t0=0;
EGFR2_EGF_Grb2_Shc_0_SosP_p_t0=0;
EGFR2_EGF_Grb2_Shc_0_p_0_t0=0;
EGFR2_EGF_Grb2_Shc_0_p_Grb2_t0=0;
EGFR2_EGF_Grb2_Shc_0_p_ShcP_t0=0;
EGFR2_EGF_Grb2_Shc_0_p_Shc_t0=0;
EGFR2_EGF_Grb2_Shc_0_p_SosP_t0=0;
EGFR2_EGF_Grb2_Shc_0_p_Sos_t0=0;
EGFR2_EGF_Grb2_Shc_0_p_p_t0=0;
EGFR2_EGF_Grb2_Shc_EGF_0_0_t0=0;
EGFR2_EGF_Grb2_Shc_EGF_0_Grb2_t0=0;
EGFR2_EGF_Grb2_Shc_EGF_0_ShcP_t0=0;
EGFR2_EGF_Grb2_Shc_EGF_0_Shc_t0=0;
EGFR2_EGF_Grb2_Shc_EGF_0_SosP_t0=0;
EGFR2_EGF_Grb2_Shc_EGF_0_Sos_t0=0;
EGFR2_EGF_Grb2_Shc_EGF_0_p_t0=0;
EGFR2_EGF_Grb2_Shc_EGF_Grb2_0_t0=0;
EGFR2_EGF_Grb2_Shc_EGF_Grb2_Grb2_t0=0;
EGFR2_EGF_Grb2_Shc_EGF_Grb2_ShcP_t0=0;
EGFR2_EGF_Grb2_Shc_EGF_Grb2_Shc_t0=0;
EGFR2_EGF_Grb2_Shc_EGF_Grb2_SosP_t0=0;
EGFR2_EGF_Grb2_Shc_EGF_Grb2_Sos_t0=0;
EGFR2_EGF_Grb2_Shc_EGF_Grb2_p_t0=0;
EGFR2_EGF_Grb2_Shc_EGF_Sos_0_t0=0;
EGFR2_EGF_Grb2_Shc_EGF_Sos_Grb2_t0=0;
EGFR2_EGF_Grb2_Shc_EGF_Sos_ShcP_t0=0;
EGFR2_EGF_Grb2_Shc_EGF_Sos_Shc_t0=0;
EGFR2_EGF_Grb2_Shc_EGF_Sos_SosP_t0=0;
EGFR2_EGF_Grb2_Shc_EGF_Sos_Sos_t0=0;
EGFR2_EGF_Grb2_Shc_EGF_Sos_p_t0=0;
EGFR2_EGF_Grb2_Shc_EGF_SosP_0_t0=0;
EGFR2_EGF_Grb2_Shc_EGF_SosP_Grb2_t0=0;
EGFR2_EGF_Grb2_Shc_EGF_SosP_ShcP_t0=0;
EGFR2_EGF_Grb2_Shc_EGF_SosP_Shc_t0=0;
EGFR2_EGF_Grb2_Shc_EGF_SosP_SosP_t0=0;
EGFR2_EGF_Grb2_Shc_EGF_SosP_Sos_t0=0;
EGFR2_EGF_Grb2_Shc_EGF_SosP_p_t0=0;
EGFR2_EGF_Grb2_Shc_EGF_p_0_t0=0;
EGFR2_EGF_Grb2_Shc_EGF_p_Grb2_t0=0;
EGFR2_EGF_Grb2_Shc_EGF_p_ShcP_t0=0;
EGFR2_EGF_Grb2_Shc_EGF_p_Shc_t0=0;
EGFR2_EGF_Grb2_Shc_EGF_p_SosP_t0=0;
EGFR2_EGF_Grb2_Shc_EGF_p_Sos_t0=0;
EGFR2_EGF_Grb2_Shc_EGF_p_p_t0=0;
EGFR2_EGF_Grb2_ShcP_0_0_0_t0=0;
EGFR2_EGF_Grb2_ShcP_0_0_Grb2_t0=0;
EGFR2_EGF_Grb2_ShcP_0_0_ShcP_t0=0;
EGFR2_EGF_Grb2_ShcP_0_0_Shc_t0=0;
EGFR2_EGF_Grb2_ShcP_0_0_SosP_t0=0;
EGFR2_EGF_Grb2_ShcP_0_0_Sos_t0=0;
EGFR2_EGF_Grb2_ShcP_0_0_p_t0=0;
EGFR2_EGF_Grb2_ShcP_0_Grb2_0_t0=0;
EGFR2_EGF_Grb2_ShcP_0_Grb2_Grb2_t0=0;
EGFR2_EGF_Grb2_ShcP_0_Grb2_ShcP_t0=0;
EGFR2_EGF_Grb2_ShcP_0_Grb2_Shc_t0=0;
EGFR2_EGF_Grb2_ShcP_0_Grb2_SosP_t0=0;
EGFR2_EGF_Grb2_ShcP_0_Grb2_Sos_t0=0;
EGFR2_EGF_Grb2_ShcP_0_Grb2_p_t0=0;
EGFR2_EGF_Grb2_ShcP_0_Sos_0_t0=0;
EGFR2_EGF_Grb2_ShcP_0_Sos_Grb2_t0=0;
EGFR2_EGF_Grb2_ShcP_0_Sos_ShcP_t0=0;
EGFR2_EGF_Grb2_ShcP_0_Sos_Shc_t0=0;
EGFR2_EGF_Grb2_ShcP_0_Sos_SosP_t0=0;
EGFR2_EGF_Grb2_ShcP_0_Sos_Sos_t0=0;
EGFR2_EGF_Grb2_ShcP_0_Sos_p_t0=0;
EGFR2_EGF_Grb2_ShcP_0_SosP_0_t0=0;
EGFR2_EGF_Grb2_ShcP_0_SosP_Grb2_t0=0;
EGFR2_EGF_Grb2_ShcP_0_SosP_ShcP_t0=0;
EGFR2_EGF_Grb2_ShcP_0_SosP_Shc_t0=0;
EGFR2_EGF_Grb2_ShcP_0_SosP_SosP_t0=0;
EGFR2_EGF_Grb2_ShcP_0_SosP_Sos_t0=0;
EGFR2_EGF_Grb2_ShcP_0_SosP_p_t0=0;
EGFR2_EGF_Grb2_ShcP_0_p_0_t0=0;
EGFR2_EGF_Grb2_ShcP_0_p_Grb2_t0=0;
EGFR2_EGF_Grb2_ShcP_0_p_ShcP_t0=0;
EGFR2_EGF_Grb2_ShcP_0_p_Shc_t0=0;
EGFR2_EGF_Grb2_ShcP_0_p_SosP_t0=0;
EGFR2_EGF_Grb2_ShcP_0_p_Sos_t0=0;
EGFR2_EGF_Grb2_ShcP_0_p_p_t0=0;
EGFR2_EGF_Grb2_ShcP_EGF_0_0_t0=0;
EGFR2_EGF_Grb2_ShcP_EGF_0_Grb2_t0=0;
EGFR2_EGF_Grb2_ShcP_EGF_0_ShcP_t0=0;
EGFR2_EGF_Grb2_ShcP_EGF_0_Shc_t0=0;
EGFR2_EGF_Grb2_ShcP_EGF_0_SosP_t0=0;
EGFR2_EGF_Grb2_ShcP_EGF_0_Sos_t0=0;
EGFR2_EGF_Grb2_ShcP_EGF_0_p_t0=0;
EGFR2_EGF_Grb2_ShcP_EGF_Grb2_0_t0=0;
EGFR2_EGF_Grb2_ShcP_EGF_Grb2_Grb2_t0=0;
EGFR2_EGF_Grb2_ShcP_EGF_Grb2_ShcP_t0=0;
EGFR2_EGF_Grb2_ShcP_EGF_Grb2_Shc_t0=0;
EGFR2_EGF_Grb2_ShcP_EGF_Grb2_SosP_t0=0;
EGFR2_EGF_Grb2_ShcP_EGF_Grb2_Sos_t0=0;
EGFR2_EGF_Grb2_ShcP_EGF_Grb2_p_t0=0;
EGFR2_EGF_Grb2_ShcP_EGF_Sos_0_t0=0;
EGFR2_EGF_Grb2_ShcP_EGF_Sos_Grb2_t0=0;
EGFR2_EGF_Grb2_ShcP_EGF_Sos_ShcP_t0=0;
EGFR2_EGF_Grb2_ShcP_EGF_Sos_Shc_t0=0;
EGFR2_EGF_Grb2_ShcP_EGF_Sos_SosP_t0=0;
EGFR2_EGF_Grb2_ShcP_EGF_Sos_Sos_t0=0;
EGFR2_EGF_Grb2_ShcP_EGF_Sos_p_t0=0;
EGFR2_EGF_Grb2_ShcP_EGF_SosP_0_t0=0;
EGFR2_EGF_Grb2_ShcP_EGF_SosP_Grb2_t0=0;
EGFR2_EGF_Grb2_ShcP_EGF_SosP_ShcP_t0=0;
EGFR2_EGF_Grb2_ShcP_EGF_SosP_Shc_t0=0;
EGFR2_EGF_Grb2_ShcP_EGF_SosP_SosP_t0=0;
EGFR2_EGF_Grb2_ShcP_EGF_SosP_Sos_t0=0;
EGFR2_EGF_Grb2_ShcP_EGF_SosP_p_t0=0;
EGFR2_EGF_Grb2_ShcP_EGF_p_0_t0=0;
EGFR2_EGF_Grb2_ShcP_EGF_p_Grb2_t0=0;
EGFR2_EGF_Grb2_ShcP_EGF_p_ShcP_t0=0;
EGFR2_EGF_Grb2_ShcP_EGF_p_Shc_t0=0;
EGFR2_EGF_Grb2_ShcP_EGF_p_SosP_t0=0;
EGFR2_EGF_Grb2_ShcP_EGF_p_Sos_t0=0;
EGFR2_EGF_Grb2_ShcP_EGF_p_p_t0=0;
EGFR2_EGF_Grb2_Sos_0_0_0_t0=0;
EGFR2_EGF_Grb2_Sos_0_0_Grb2_t0=0;
EGFR2_EGF_Grb2_Sos_0_0_ShcP_t0=0;
EGFR2_EGF_Grb2_Sos_0_0_Shc_t0=0;
EGFR2_EGF_Grb2_Sos_0_0_SosP_t0=0;
EGFR2_EGF_Grb2_Sos_0_0_Sos_t0=0;
EGFR2_EGF_Grb2_Sos_0_0_p_t0=0;
EGFR2_EGF_Grb2_Sos_0_Grb2_0_t0=0;
EGFR2_EGF_Grb2_Sos_0_Grb2_Grb2_t0=0;
EGFR2_EGF_Grb2_Sos_0_Grb2_ShcP_t0=0;
EGFR2_EGF_Grb2_Sos_0_Grb2_Shc_t0=0;
EGFR2_EGF_Grb2_Sos_0_Grb2_SosP_t0=0;
EGFR2_EGF_Grb2_Sos_0_Grb2_Sos_t0=0;
EGFR2_EGF_Grb2_Sos_0_Grb2_p_t0=0;
EGFR2_EGF_Grb2_Sos_0_Sos_0_t0=0;
EGFR2_EGF_Grb2_Sos_0_Sos_Grb2_t0=0;
EGFR2_EGF_Grb2_Sos_0_Sos_ShcP_t0=0;
EGFR2_EGF_Grb2_Sos_0_Sos_Shc_t0=0;
EGFR2_EGF_Grb2_Sos_0_Sos_SosP_t0=0;
EGFR2_EGF_Grb2_Sos_0_Sos_Sos_t0=0;
EGFR2_EGF_Grb2_Sos_0_Sos_p_t0=0;
EGFR2_EGF_Grb2_Sos_0_SosP_0_t0=0;
EGFR2_EGF_Grb2_Sos_0_SosP_Grb2_t0=0;
EGFR2_EGF_Grb2_Sos_0_SosP_ShcP_t0=0;
EGFR2_EGF_Grb2_Sos_0_SosP_Shc_t0=0;
EGFR2_EGF_Grb2_Sos_0_SosP_SosP_t0=0;
EGFR2_EGF_Grb2_Sos_0_SosP_Sos_t0=0;
EGFR2_EGF_Grb2_Sos_0_SosP_p_t0=0;
EGFR2_EGF_Grb2_Sos_0_p_0_t0=0;
EGFR2_EGF_Grb2_Sos_0_p_Grb2_t0=0;
EGFR2_EGF_Grb2_Sos_0_p_ShcP_t0=0;
EGFR2_EGF_Grb2_Sos_0_p_Shc_t0=0;
EGFR2_EGF_Grb2_Sos_0_p_SosP_t0=0;
EGFR2_EGF_Grb2_Sos_0_p_Sos_t0=0;
EGFR2_EGF_Grb2_Sos_0_p_p_t0=0;
EGFR2_EGF_Grb2_Sos_EGF_0_0_t0=0;
EGFR2_EGF_Grb2_Sos_EGF_0_Grb2_t0=0;
EGFR2_EGF_Grb2_Sos_EGF_0_ShcP_t0=0;
EGFR2_EGF_Grb2_Sos_EGF_0_Shc_t0=0;
EGFR2_EGF_Grb2_Sos_EGF_0_SosP_t0=0;
EGFR2_EGF_Grb2_Sos_EGF_0_Sos_t0=0;
EGFR2_EGF_Grb2_Sos_EGF_0_p_t0=0;
EGFR2_EGF_Grb2_Sos_EGF_Grb2_0_t0=0;
EGFR2_EGF_Grb2_Sos_EGF_Grb2_Grb2_t0=0;
EGFR2_EGF_Grb2_Sos_EGF_Grb2_ShcP_t0=0;
EGFR2_EGF_Grb2_Sos_EGF_Grb2_Shc_t0=0;
EGFR2_EGF_Grb2_Sos_EGF_Grb2_SosP_t0=0;
EGFR2_EGF_Grb2_Sos_EGF_Grb2_Sos_t0=0;
EGFR2_EGF_Grb2_Sos_EGF_Grb2_p_t0=0;
EGFR2_EGF_Grb2_Sos_EGF_Sos_0_t0=0;
EGFR2_EGF_Grb2_Sos_EGF_Sos_Grb2_t0=0;
EGFR2_EGF_Grb2_Sos_EGF_Sos_ShcP_t0=0;
EGFR2_EGF_Grb2_Sos_EGF_Sos_Shc_t0=0;
EGFR2_EGF_Grb2_Sos_EGF_Sos_SosP_t0=0;
EGFR2_EGF_Grb2_Sos_EGF_Sos_Sos_t0=0;
EGFR2_EGF_Grb2_Sos_EGF_Sos_p_t0=0;
EGFR2_EGF_Grb2_Sos_EGF_SosP_0_t0=0;
EGFR2_EGF_Grb2_Sos_EGF_SosP_Grb2_t0=0;
EGFR2_EGF_Grb2_Sos_EGF_SosP_ShcP_t0=0;
EGFR2_EGF_Grb2_Sos_EGF_SosP_Shc_t0=0;
EGFR2_EGF_Grb2_Sos_EGF_SosP_SosP_t0=0;
EGFR2_EGF_Grb2_Sos_EGF_SosP_Sos_t0=0;
EGFR2_EGF_Grb2_Sos_EGF_SosP_p_t0=0;
EGFR2_EGF_Grb2_Sos_EGF_p_0_t0=0;
EGFR2_EGF_Grb2_Sos_EGF_p_Grb2_t0=0;
EGFR2_EGF_Grb2_Sos_EGF_p_ShcP_t0=0;
EGFR2_EGF_Grb2_Sos_EGF_p_Shc_t0=0;
EGFR2_EGF_Grb2_Sos_EGF_p_SosP_t0=0;
EGFR2_EGF_Grb2_Sos_EGF_p_Sos_t0=0;
EGFR2_EGF_Grb2_Sos_EGF_p_p_t0=0;
EGFR2_EGF_Grb2_SosP_0_0_0_t0=0;
EGFR2_EGF_Grb2_SosP_0_0_Grb2_t0=0;
EGFR2_EGF_Grb2_SosP_0_0_ShcP_t0=0;
EGFR2_EGF_Grb2_SosP_0_0_Shc_t0=0;
EGFR2_EGF_Grb2_SosP_0_0_SosP_t0=0;
EGFR2_EGF_Grb2_SosP_0_0_Sos_t0=0;
EGFR2_EGF_Grb2_SosP_0_0_p_t0=0;
EGFR2_EGF_Grb2_SosP_0_Grb2_0_t0=0;
EGFR2_EGF_Grb2_SosP_0_Grb2_Grb2_t0=0;
EGFR2_EGF_Grb2_SosP_0_Grb2_ShcP_t0=0;
EGFR2_EGF_Grb2_SosP_0_Grb2_Shc_t0=0;
EGFR2_EGF_Grb2_SosP_0_Grb2_SosP_t0=0;
EGFR2_EGF_Grb2_SosP_0_Grb2_Sos_t0=0;
EGFR2_EGF_Grb2_SosP_0_Grb2_p_t0=0;
EGFR2_EGF_Grb2_SosP_0_Sos_0_t0=0;
EGFR2_EGF_Grb2_SosP_0_Sos_Grb2_t0=0;
EGFR2_EGF_Grb2_SosP_0_Sos_ShcP_t0=0;
EGFR2_EGF_Grb2_SosP_0_Sos_Shc_t0=0;
EGFR2_EGF_Grb2_SosP_0_Sos_SosP_t0=0;
EGFR2_EGF_Grb2_SosP_0_Sos_Sos_t0=0;
EGFR2_EGF_Grb2_SosP_0_Sos_p_t0=0;
EGFR2_EGF_Grb2_SosP_0_SosP_0_t0=0;
EGFR2_EGF_Grb2_SosP_0_SosP_Grb2_t0=0;
EGFR2_EGF_Grb2_SosP_0_SosP_ShcP_t0=0;
EGFR2_EGF_Grb2_SosP_0_SosP_Shc_t0=0;
EGFR2_EGF_Grb2_SosP_0_SosP_SosP_t0=0;
EGFR2_EGF_Grb2_SosP_0_SosP_Sos_t0=0;
EGFR2_EGF_Grb2_SosP_0_SosP_p_t0=0;
EGFR2_EGF_Grb2_SosP_0_p_0_t0=0;
EGFR2_EGF_Grb2_SosP_0_p_Grb2_t0=0;
EGFR2_EGF_Grb2_SosP_0_p_ShcP_t0=0;
EGFR2_EGF_Grb2_SosP_0_p_Shc_t0=0;
EGFR2_EGF_Grb2_SosP_0_p_SosP_t0=0;
EGFR2_EGF_Grb2_SosP_0_p_Sos_t0=0;
EGFR2_EGF_Grb2_SosP_0_p_p_t0=0;
EGFR2_EGF_Grb2_SosP_EGF_0_0_t0=0;
EGFR2_EGF_Grb2_SosP_EGF_0_Grb2_t0=0;
EGFR2_EGF_Grb2_SosP_EGF_0_ShcP_t0=0;
EGFR2_EGF_Grb2_SosP_EGF_0_Shc_t0=0;
EGFR2_EGF_Grb2_SosP_EGF_0_SosP_t0=0;
EGFR2_EGF_Grb2_SosP_EGF_0_Sos_t0=0;
EGFR2_EGF_Grb2_SosP_EGF_0_p_t0=0;
EGFR2_EGF_Grb2_SosP_EGF_Grb2_0_t0=0;
EGFR2_EGF_Grb2_SosP_EGF_Grb2_Grb2_t0=0;
EGFR2_EGF_Grb2_SosP_EGF_Grb2_ShcP_t0=0;
EGFR2_EGF_Grb2_SosP_EGF_Grb2_Shc_t0=0;
EGFR2_EGF_Grb2_SosP_EGF_Grb2_SosP_t0=0;
EGFR2_EGF_Grb2_SosP_EGF_Grb2_Sos_t0=0;
EGFR2_EGF_Grb2_SosP_EGF_Grb2_p_t0=0;
EGFR2_EGF_Grb2_SosP_EGF_Sos_0_t0=0;
EGFR2_EGF_Grb2_SosP_EGF_Sos_Grb2_t0=0;
EGFR2_EGF_Grb2_SosP_EGF_Sos_ShcP_t0=0;
EGFR2_EGF_Grb2_SosP_EGF_Sos_Shc_t0=0;
EGFR2_EGF_Grb2_SosP_EGF_Sos_SosP_t0=0;
EGFR2_EGF_Grb2_SosP_EGF_Sos_Sos_t0=0;
EGFR2_EGF_Grb2_SosP_EGF_Sos_p_t0=0;
EGFR2_EGF_Grb2_SosP_EGF_SosP_0_t0=0;
EGFR2_EGF_Grb2_SosP_EGF_SosP_Grb2_t0=0;
EGFR2_EGF_Grb2_SosP_EGF_SosP_ShcP_t0=0;
EGFR2_EGF_Grb2_SosP_EGF_SosP_Shc_t0=0;
EGFR2_EGF_Grb2_SosP_EGF_SosP_SosP_t0=0;
EGFR2_EGF_Grb2_SosP_EGF_SosP_Sos_t0=0;
EGFR2_EGF_Grb2_SosP_EGF_SosP_p_t0=0;
EGFR2_EGF_Grb2_SosP_EGF_p_0_t0=0;
EGFR2_EGF_Grb2_SosP_EGF_p_Grb2_t0=0;
EGFR2_EGF_Grb2_SosP_EGF_p_ShcP_t0=0;
EGFR2_EGF_Grb2_SosP_EGF_p_Shc_t0=0;
EGFR2_EGF_Grb2_SosP_EGF_p_SosP_t0=0;
EGFR2_EGF_Grb2_SosP_EGF_p_Sos_t0=0;
EGFR2_EGF_Grb2_SosP_EGF_p_p_t0=0;
EGFR2_EGF_Grb2_p_0_0_0_t0=0;
EGFR2_EGF_Grb2_p_0_0_Grb2_t0=0;
EGFR2_EGF_Grb2_p_0_0_ShcP_t0=0;
EGFR2_EGF_Grb2_p_0_0_Shc_t0=0;
EGFR2_EGF_Grb2_p_0_0_SosP_t0=0;
EGFR2_EGF_Grb2_p_0_0_Sos_t0=0;
EGFR2_EGF_Grb2_p_0_0_p_t0=0;
EGFR2_EGF_Grb2_p_0_Grb2_0_t0=0;
EGFR2_EGF_Grb2_p_0_Grb2_Grb2_t0=0;
EGFR2_EGF_Grb2_p_0_Grb2_ShcP_t0=0;
EGFR2_EGF_Grb2_p_0_Grb2_Shc_t0=0;
EGFR2_EGF_Grb2_p_0_Grb2_SosP_t0=0;
EGFR2_EGF_Grb2_p_0_Grb2_Sos_t0=0;
EGFR2_EGF_Grb2_p_0_Grb2_p_t0=0;
EGFR2_EGF_Grb2_p_0_Sos_0_t0=0;
EGFR2_EGF_Grb2_p_0_Sos_Grb2_t0=0;
EGFR2_EGF_Grb2_p_0_Sos_ShcP_t0=0;
EGFR2_EGF_Grb2_p_0_Sos_Shc_t0=0;
EGFR2_EGF_Grb2_p_0_Sos_SosP_t0=0;
EGFR2_EGF_Grb2_p_0_Sos_Sos_t0=0;
EGFR2_EGF_Grb2_p_0_Sos_p_t0=0;
EGFR2_EGF_Grb2_p_0_SosP_0_t0=0;
EGFR2_EGF_Grb2_p_0_SosP_Grb2_t0=0;
EGFR2_EGF_Grb2_p_0_SosP_ShcP_t0=0;
EGFR2_EGF_Grb2_p_0_SosP_Shc_t0=0;
EGFR2_EGF_Grb2_p_0_SosP_SosP_t0=0;
EGFR2_EGF_Grb2_p_0_SosP_Sos_t0=0;
EGFR2_EGF_Grb2_p_0_SosP_p_t0=0;
EGFR2_EGF_Grb2_p_0_p_0_t0=0;
EGFR2_EGF_Grb2_p_0_p_Grb2_t0=0;
EGFR2_EGF_Grb2_p_0_p_ShcP_t0=0;
EGFR2_EGF_Grb2_p_0_p_Shc_t0=0;
EGFR2_EGF_Grb2_p_0_p_SosP_t0=0;
EGFR2_EGF_Grb2_p_0_p_Sos_t0=0;
EGFR2_EGF_Grb2_p_0_p_p_t0=0;
EGFR2_EGF_Grb2_p_EGF_0_0_t0=0;
EGFR2_EGF_Grb2_p_EGF_0_Grb2_t0=0;
EGFR2_EGF_Grb2_p_EGF_0_ShcP_t0=0;
EGFR2_EGF_Grb2_p_EGF_0_Shc_t0=0;
EGFR2_EGF_Grb2_p_EGF_0_SosP_t0=0;
EGFR2_EGF_Grb2_p_EGF_0_Sos_t0=0;
EGFR2_EGF_Grb2_p_EGF_0_p_t0=0;
EGFR2_EGF_Grb2_p_EGF_Grb2_0_t0=0;
EGFR2_EGF_Grb2_p_EGF_Grb2_Grb2_t0=0;
EGFR2_EGF_Grb2_p_EGF_Grb2_ShcP_t0=0;
EGFR2_EGF_Grb2_p_EGF_Grb2_Shc_t0=0;
EGFR2_EGF_Grb2_p_EGF_Grb2_SosP_t0=0;
EGFR2_EGF_Grb2_p_EGF_Grb2_Sos_t0=0;
EGFR2_EGF_Grb2_p_EGF_Grb2_p_t0=0;
EGFR2_EGF_Grb2_p_EGF_Sos_0_t0=0;
EGFR2_EGF_Grb2_p_EGF_Sos_Grb2_t0=0;
EGFR2_EGF_Grb2_p_EGF_Sos_ShcP_t0=0;
EGFR2_EGF_Grb2_p_EGF_Sos_Shc_t0=0;
EGFR2_EGF_Grb2_p_EGF_Sos_SosP_t0=0;
EGFR2_EGF_Grb2_p_EGF_Sos_Sos_t0=0;
EGFR2_EGF_Grb2_p_EGF_Sos_p_t0=0;
EGFR2_EGF_Grb2_p_EGF_SosP_0_t0=0;
EGFR2_EGF_Grb2_p_EGF_SosP_Grb2_t0=0;
EGFR2_EGF_Grb2_p_EGF_SosP_ShcP_t0=0;
EGFR2_EGF_Grb2_p_EGF_SosP_Shc_t0=0;
EGFR2_EGF_Grb2_p_EGF_SosP_SosP_t0=0;
EGFR2_EGF_Grb2_p_EGF_SosP_Sos_t0=0;
EGFR2_EGF_Grb2_p_EGF_SosP_p_t0=0;
EGFR2_EGF_Grb2_p_EGF_p_0_t0=0;
EGFR2_EGF_Grb2_p_EGF_p_Grb2_t0=0;
EGFR2_EGF_Grb2_p_EGF_p_ShcP_t0=0;
EGFR2_EGF_Grb2_p_EGF_p_Shc_t0=0;
EGFR2_EGF_Grb2_p_EGF_p_SosP_t0=0;
EGFR2_EGF_Grb2_p_EGF_p_Sos_t0=0;
EGFR2_EGF_Grb2_p_EGF_p_p_t0=0;
EGFR2_EGF_Sos_0_0_0_0_t0=0;
EGFR2_EGF_Sos_0_0_0_Grb2_t0=0;
EGFR2_EGF_Sos_0_0_0_ShcP_t0=0;
EGFR2_EGF_Sos_0_0_0_Shc_t0=0;
EGFR2_EGF_Sos_0_0_0_SosP_t0=0;
EGFR2_EGF_Sos_0_0_0_Sos_t0=0;
EGFR2_EGF_Sos_0_0_0_p_t0=0;
EGFR2_EGF_Sos_0_0_Grb2_0_t0=0;
EGFR2_EGF_Sos_0_0_Grb2_Grb2_t0=0;
EGFR2_EGF_Sos_0_0_Grb2_ShcP_t0=0;
EGFR2_EGF_Sos_0_0_Grb2_Shc_t0=0;
EGFR2_EGF_Sos_0_0_Grb2_SosP_t0=0;
EGFR2_EGF_Sos_0_0_Grb2_Sos_t0=0;
EGFR2_EGF_Sos_0_0_Grb2_p_t0=0;
EGFR2_EGF_Sos_0_0_Sos_0_t0=0;
EGFR2_EGF_Sos_0_0_Sos_Grb2_t0=0;
EGFR2_EGF_Sos_0_0_Sos_ShcP_t0=0;
EGFR2_EGF_Sos_0_0_Sos_Shc_t0=0;
EGFR2_EGF_Sos_0_0_Sos_SosP_t0=0;
EGFR2_EGF_Sos_0_0_Sos_Sos_t0=0;
EGFR2_EGF_Sos_0_0_Sos_p_t0=0;
EGFR2_EGF_Sos_0_0_SosP_0_t0=0;
EGFR2_EGF_Sos_0_0_SosP_Grb2_t0=0;
EGFR2_EGF_Sos_0_0_SosP_ShcP_t0=0;
EGFR2_EGF_Sos_0_0_SosP_Shc_t0=0;
EGFR2_EGF_Sos_0_0_SosP_SosP_t0=0;
EGFR2_EGF_Sos_0_0_SosP_Sos_t0=0;
EGFR2_EGF_Sos_0_0_SosP_p_t0=0;
EGFR2_EGF_Sos_0_0_p_0_t0=0;
EGFR2_EGF_Sos_0_0_p_Grb2_t0=0;
EGFR2_EGF_Sos_0_0_p_ShcP_t0=0;
EGFR2_EGF_Sos_0_0_p_Shc_t0=0;
EGFR2_EGF_Sos_0_0_p_SosP_t0=0;
EGFR2_EGF_Sos_0_0_p_Sos_t0=0;
EGFR2_EGF_Sos_0_0_p_p_t0=0;
EGFR2_EGF_Sos_0_EGF_0_0_t0=0;
EGFR2_EGF_Sos_0_EGF_0_Grb2_t0=0;
EGFR2_EGF_Sos_0_EGF_0_ShcP_t0=0;
EGFR2_EGF_Sos_0_EGF_0_Shc_t0=0;
EGFR2_EGF_Sos_0_EGF_0_SosP_t0=0;
EGFR2_EGF_Sos_0_EGF_0_Sos_t0=0;
EGFR2_EGF_Sos_0_EGF_0_p_t0=0;
EGFR2_EGF_Sos_0_EGF_Grb2_0_t0=0;
EGFR2_EGF_Sos_0_EGF_Grb2_Grb2_t0=0;
EGFR2_EGF_Sos_0_EGF_Grb2_ShcP_t0=0;
EGFR2_EGF_Sos_0_EGF_Grb2_Shc_t0=0;
EGFR2_EGF_Sos_0_EGF_Grb2_SosP_t0=0;
EGFR2_EGF_Sos_0_EGF_Grb2_Sos_t0=0;
EGFR2_EGF_Sos_0_EGF_Grb2_p_t0=0;
EGFR2_EGF_Sos_0_EGF_Sos_0_t0=0;
EGFR2_EGF_Sos_0_EGF_Sos_Grb2_t0=0;
EGFR2_EGF_Sos_0_EGF_Sos_ShcP_t0=0;
EGFR2_EGF_Sos_0_EGF_Sos_Shc_t0=0;
EGFR2_EGF_Sos_0_EGF_Sos_SosP_t0=0;
EGFR2_EGF_Sos_0_EGF_Sos_Sos_t0=0;
EGFR2_EGF_Sos_0_EGF_Sos_p_t0=0;
EGFR2_EGF_Sos_0_EGF_SosP_0_t0=0;
EGFR2_EGF_Sos_0_EGF_SosP_Grb2_t0=0;
EGFR2_EGF_Sos_0_EGF_SosP_ShcP_t0=0;
EGFR2_EGF_Sos_0_EGF_SosP_Shc_t0=0;
EGFR2_EGF_Sos_0_EGF_SosP_SosP_t0=0;
EGFR2_EGF_Sos_0_EGF_SosP_Sos_t0=0;
EGFR2_EGF_Sos_0_EGF_SosP_p_t0=0;
EGFR2_EGF_Sos_0_EGF_p_0_t0=0;
EGFR2_EGF_Sos_0_EGF_p_Grb2_t0=0;
EGFR2_EGF_Sos_0_EGF_p_ShcP_t0=0;
EGFR2_EGF_Sos_0_EGF_p_Shc_t0=0;
EGFR2_EGF_Sos_0_EGF_p_SosP_t0=0;
EGFR2_EGF_Sos_0_EGF_p_Sos_t0=0;
EGFR2_EGF_Sos_0_EGF_p_p_t0=0;
EGFR2_EGF_Sos_Grb2_0_0_0_t0=0;
EGFR2_EGF_Sos_Grb2_0_0_Grb2_t0=0;
EGFR2_EGF_Sos_Grb2_0_0_ShcP_t0=0;
EGFR2_EGF_Sos_Grb2_0_0_Shc_t0=0;
EGFR2_EGF_Sos_Grb2_0_0_SosP_t0=0;
EGFR2_EGF_Sos_Grb2_0_0_Sos_t0=0;
EGFR2_EGF_Sos_Grb2_0_0_p_t0=0;
EGFR2_EGF_Sos_Grb2_0_Grb2_0_t0=0;
EGFR2_EGF_Sos_Grb2_0_Grb2_Grb2_t0=0;
EGFR2_EGF_Sos_Grb2_0_Grb2_ShcP_t0=0;
EGFR2_EGF_Sos_Grb2_0_Grb2_Shc_t0=0;
EGFR2_EGF_Sos_Grb2_0_Grb2_SosP_t0=0;
EGFR2_EGF_Sos_Grb2_0_Grb2_Sos_t0=0;
EGFR2_EGF_Sos_Grb2_0_Grb2_p_t0=0;
EGFR2_EGF_Sos_Grb2_0_Sos_0_t0=0;
EGFR2_EGF_Sos_Grb2_0_Sos_Grb2_t0=0;
EGFR2_EGF_Sos_Grb2_0_Sos_ShcP_t0=0;
EGFR2_EGF_Sos_Grb2_0_Sos_Shc_t0=0;
EGFR2_EGF_Sos_Grb2_0_Sos_SosP_t0=0;
EGFR2_EGF_Sos_Grb2_0_Sos_Sos_t0=0;
EGFR2_EGF_Sos_Grb2_0_Sos_p_t0=0;
EGFR2_EGF_Sos_Grb2_0_SosP_0_t0=0;
EGFR2_EGF_Sos_Grb2_0_SosP_Grb2_t0=0;
EGFR2_EGF_Sos_Grb2_0_SosP_ShcP_t0=0;
EGFR2_EGF_Sos_Grb2_0_SosP_Shc_t0=0;
EGFR2_EGF_Sos_Grb2_0_SosP_SosP_t0=0;
EGFR2_EGF_Sos_Grb2_0_SosP_Sos_t0=0;
EGFR2_EGF_Sos_Grb2_0_SosP_p_t0=0;
EGFR2_EGF_Sos_Grb2_0_p_0_t0=0;
EGFR2_EGF_Sos_Grb2_0_p_Grb2_t0=0;
EGFR2_EGF_Sos_Grb2_0_p_ShcP_t0=0;
EGFR2_EGF_Sos_Grb2_0_p_Shc_t0=0;
EGFR2_EGF_Sos_Grb2_0_p_SosP_t0=0;
EGFR2_EGF_Sos_Grb2_0_p_Sos_t0=0;
EGFR2_EGF_Sos_Grb2_0_p_p_t0=0;
EGFR2_EGF_Sos_Grb2_EGF_0_0_t0=0;
EGFR2_EGF_Sos_Grb2_EGF_0_Grb2_t0=0;
EGFR2_EGF_Sos_Grb2_EGF_0_ShcP_t0=0;
EGFR2_EGF_Sos_Grb2_EGF_0_Shc_t0=0;
EGFR2_EGF_Sos_Grb2_EGF_0_SosP_t0=0;
EGFR2_EGF_Sos_Grb2_EGF_0_Sos_t0=0;
EGFR2_EGF_Sos_Grb2_EGF_0_p_t0=0;
EGFR2_EGF_Sos_Grb2_EGF_Grb2_0_t0=0;
EGFR2_EGF_Sos_Grb2_EGF_Grb2_Grb2_t0=0;
EGFR2_EGF_Sos_Grb2_EGF_Grb2_ShcP_t0=0;
EGFR2_EGF_Sos_Grb2_EGF_Grb2_Shc_t0=0;
EGFR2_EGF_Sos_Grb2_EGF_Grb2_SosP_t0=0;
EGFR2_EGF_Sos_Grb2_EGF_Grb2_Sos_t0=0;
EGFR2_EGF_Sos_Grb2_EGF_Grb2_p_t0=0;
EGFR2_EGF_Sos_Grb2_EGF_Sos_0_t0=0;
EGFR2_EGF_Sos_Grb2_EGF_Sos_Grb2_t0=0;
EGFR2_EGF_Sos_Grb2_EGF_Sos_ShcP_t0=0;
EGFR2_EGF_Sos_Grb2_EGF_Sos_Shc_t0=0;
EGFR2_EGF_Sos_Grb2_EGF_Sos_SosP_t0=0;
EGFR2_EGF_Sos_Grb2_EGF_Sos_Sos_t0=0;
EGFR2_EGF_Sos_Grb2_EGF_Sos_p_t0=0;
EGFR2_EGF_Sos_Grb2_EGF_SosP_0_t0=0;
EGFR2_EGF_Sos_Grb2_EGF_SosP_Grb2_t0=0;
EGFR2_EGF_Sos_Grb2_EGF_SosP_ShcP_t0=0;
EGFR2_EGF_Sos_Grb2_EGF_SosP_Shc_t0=0;
EGFR2_EGF_Sos_Grb2_EGF_SosP_SosP_t0=0;
EGFR2_EGF_Sos_Grb2_EGF_SosP_Sos_t0=0;
EGFR2_EGF_Sos_Grb2_EGF_SosP_p_t0=0;
EGFR2_EGF_Sos_Grb2_EGF_p_0_t0=0;
EGFR2_EGF_Sos_Grb2_EGF_p_Grb2_t0=0;
EGFR2_EGF_Sos_Grb2_EGF_p_ShcP_t0=0;
EGFR2_EGF_Sos_Grb2_EGF_p_Shc_t0=0;
EGFR2_EGF_Sos_Grb2_EGF_p_SosP_t0=0;
EGFR2_EGF_Sos_Grb2_EGF_p_Sos_t0=0;
EGFR2_EGF_Sos_Grb2_EGF_p_p_t0=0;
EGFR2_EGF_Sos_Shc_0_0_0_t0=0;
EGFR2_EGF_Sos_Shc_0_0_Grb2_t0=0;
EGFR2_EGF_Sos_Shc_0_0_ShcP_t0=0;
EGFR2_EGF_Sos_Shc_0_0_Shc_t0=0;
EGFR2_EGF_Sos_Shc_0_0_SosP_t0=0;
EGFR2_EGF_Sos_Shc_0_0_Sos_t0=0;
EGFR2_EGF_Sos_Shc_0_0_p_t0=0;
EGFR2_EGF_Sos_Shc_0_Grb2_0_t0=0;
EGFR2_EGF_Sos_Shc_0_Grb2_Grb2_t0=0;
EGFR2_EGF_Sos_Shc_0_Grb2_ShcP_t0=0;
EGFR2_EGF_Sos_Shc_0_Grb2_Shc_t0=0;
EGFR2_EGF_Sos_Shc_0_Grb2_SosP_t0=0;
EGFR2_EGF_Sos_Shc_0_Grb2_Sos_t0=0;
EGFR2_EGF_Sos_Shc_0_Grb2_p_t0=0;
EGFR2_EGF_Sos_Shc_0_Sos_0_t0=0;
EGFR2_EGF_Sos_Shc_0_Sos_Grb2_t0=0;
EGFR2_EGF_Sos_Shc_0_Sos_ShcP_t0=0;
EGFR2_EGF_Sos_Shc_0_Sos_Shc_t0=0;
EGFR2_EGF_Sos_Shc_0_Sos_SosP_t0=0;
EGFR2_EGF_Sos_Shc_0_Sos_Sos_t0=0;
EGFR2_EGF_Sos_Shc_0_Sos_p_t0=0;
EGFR2_EGF_Sos_Shc_0_SosP_0_t0=0;
EGFR2_EGF_Sos_Shc_0_SosP_Grb2_t0=0;
EGFR2_EGF_Sos_Shc_0_SosP_ShcP_t0=0;
EGFR2_EGF_Sos_Shc_0_SosP_Shc_t0=0;
EGFR2_EGF_Sos_Shc_0_SosP_SosP_t0=0;
EGFR2_EGF_Sos_Shc_0_SosP_Sos_t0=0;
EGFR2_EGF_Sos_Shc_0_SosP_p_t0=0;
EGFR2_EGF_Sos_Shc_0_p_0_t0=0;
EGFR2_EGF_Sos_Shc_0_p_Grb2_t0=0;
EGFR2_EGF_Sos_Shc_0_p_ShcP_t0=0;
EGFR2_EGF_Sos_Shc_0_p_Shc_t0=0;
EGFR2_EGF_Sos_Shc_0_p_SosP_t0=0;
EGFR2_EGF_Sos_Shc_0_p_Sos_t0=0;
EGFR2_EGF_Sos_Shc_0_p_p_t0=0;
EGFR2_EGF_Sos_Shc_EGF_0_0_t0=0;
EGFR2_EGF_Sos_Shc_EGF_0_Grb2_t0=0;
EGFR2_EGF_Sos_Shc_EGF_0_ShcP_t0=0;
EGFR2_EGF_Sos_Shc_EGF_0_Shc_t0=0;
EGFR2_EGF_Sos_Shc_EGF_0_SosP_t0=0;
EGFR2_EGF_Sos_Shc_EGF_0_Sos_t0=0;
EGFR2_EGF_Sos_Shc_EGF_0_p_t0=0;
EGFR2_EGF_Sos_Shc_EGF_Grb2_0_t0=0;
EGFR2_EGF_Sos_Shc_EGF_Grb2_Grb2_t0=0;
EGFR2_EGF_Sos_Shc_EGF_Grb2_ShcP_t0=0;
EGFR2_EGF_Sos_Shc_EGF_Grb2_Shc_t0=0;
EGFR2_EGF_Sos_Shc_EGF_Grb2_SosP_t0=0;
EGFR2_EGF_Sos_Shc_EGF_Grb2_Sos_t0=0;
EGFR2_EGF_Sos_Shc_EGF_Grb2_p_t0=0;
EGFR2_EGF_Sos_Shc_EGF_Sos_0_t0=0;
EGFR2_EGF_Sos_Shc_EGF_Sos_Grb2_t0=0;
EGFR2_EGF_Sos_Shc_EGF_Sos_ShcP_t0=0;
EGFR2_EGF_Sos_Shc_EGF_Sos_Shc_t0=0;
EGFR2_EGF_Sos_Shc_EGF_Sos_SosP_t0=0;
EGFR2_EGF_Sos_Shc_EGF_Sos_Sos_t0=0;
EGFR2_EGF_Sos_Shc_EGF_Sos_p_t0=0;
EGFR2_EGF_Sos_Shc_EGF_SosP_0_t0=0;
EGFR2_EGF_Sos_Shc_EGF_SosP_Grb2_t0=0;
EGFR2_EGF_Sos_Shc_EGF_SosP_ShcP_t0=0;
EGFR2_EGF_Sos_Shc_EGF_SosP_Shc_t0=0;
EGFR2_EGF_Sos_Shc_EGF_SosP_SosP_t0=0;
EGFR2_EGF_Sos_Shc_EGF_SosP_Sos_t0=0;
EGFR2_EGF_Sos_Shc_EGF_SosP_p_t0=0;
EGFR2_EGF_Sos_Shc_EGF_p_0_t0=0;
EGFR2_EGF_Sos_Shc_EGF_p_Grb2_t0=0;
EGFR2_EGF_Sos_Shc_EGF_p_ShcP_t0=0;
EGFR2_EGF_Sos_Shc_EGF_p_Shc_t0=0;
EGFR2_EGF_Sos_Shc_EGF_p_SosP_t0=0;
EGFR2_EGF_Sos_Shc_EGF_p_Sos_t0=0;
EGFR2_EGF_Sos_Shc_EGF_p_p_t0=0;
EGFR2_EGF_Sos_ShcP_0_0_0_t0=0;
EGFR2_EGF_Sos_ShcP_0_0_Grb2_t0=0;
EGFR2_EGF_Sos_ShcP_0_0_ShcP_t0=0;
EGFR2_EGF_Sos_ShcP_0_0_Shc_t0=0;
EGFR2_EGF_Sos_ShcP_0_0_SosP_t0=0;
EGFR2_EGF_Sos_ShcP_0_0_Sos_t0=0;
EGFR2_EGF_Sos_ShcP_0_0_p_t0=0;
EGFR2_EGF_Sos_ShcP_0_Grb2_0_t0=0;
EGFR2_EGF_Sos_ShcP_0_Grb2_Grb2_t0=0;
EGFR2_EGF_Sos_ShcP_0_Grb2_ShcP_t0=0;
EGFR2_EGF_Sos_ShcP_0_Grb2_Shc_t0=0;
EGFR2_EGF_Sos_ShcP_0_Grb2_SosP_t0=0;
EGFR2_EGF_Sos_ShcP_0_Grb2_Sos_t0=0;
EGFR2_EGF_Sos_ShcP_0_Grb2_p_t0=0;
EGFR2_EGF_Sos_ShcP_0_Sos_0_t0=0;
EGFR2_EGF_Sos_ShcP_0_Sos_Grb2_t0=0;
EGFR2_EGF_Sos_ShcP_0_Sos_ShcP_t0=0;
EGFR2_EGF_Sos_ShcP_0_Sos_Shc_t0=0;
EGFR2_EGF_Sos_ShcP_0_Sos_SosP_t0=0;
EGFR2_EGF_Sos_ShcP_0_Sos_Sos_t0=0;
EGFR2_EGF_Sos_ShcP_0_Sos_p_t0=0;
EGFR2_EGF_Sos_ShcP_0_SosP_0_t0=0;
EGFR2_EGF_Sos_ShcP_0_SosP_Grb2_t0=0;
EGFR2_EGF_Sos_ShcP_0_SosP_ShcP_t0=0;
EGFR2_EGF_Sos_ShcP_0_SosP_Shc_t0=0;
EGFR2_EGF_Sos_ShcP_0_SosP_SosP_t0=0;
EGFR2_EGF_Sos_ShcP_0_SosP_Sos_t0=0;
EGFR2_EGF_Sos_ShcP_0_SosP_p_t0=0;
EGFR2_EGF_Sos_ShcP_0_p_0_t0=0;
EGFR2_EGF_Sos_ShcP_0_p_Grb2_t0=0;
EGFR2_EGF_Sos_ShcP_0_p_ShcP_t0=0;
EGFR2_EGF_Sos_ShcP_0_p_Shc_t0=0;
EGFR2_EGF_Sos_ShcP_0_p_SosP_t0=0;
EGFR2_EGF_Sos_ShcP_0_p_Sos_t0=0;
EGFR2_EGF_Sos_ShcP_0_p_p_t0=0;
EGFR2_EGF_Sos_ShcP_EGF_0_0_t0=0;
EGFR2_EGF_Sos_ShcP_EGF_0_Grb2_t0=0;
EGFR2_EGF_Sos_ShcP_EGF_0_ShcP_t0=0;
EGFR2_EGF_Sos_ShcP_EGF_0_Shc_t0=0;
EGFR2_EGF_Sos_ShcP_EGF_0_SosP_t0=0;
EGFR2_EGF_Sos_ShcP_EGF_0_Sos_t0=0;
EGFR2_EGF_Sos_ShcP_EGF_0_p_t0=0;
EGFR2_EGF_Sos_ShcP_EGF_Grb2_0_t0=0;
EGFR2_EGF_Sos_ShcP_EGF_Grb2_Grb2_t0=0;
EGFR2_EGF_Sos_ShcP_EGF_Grb2_ShcP_t0=0;
EGFR2_EGF_Sos_ShcP_EGF_Grb2_Shc_t0=0;
EGFR2_EGF_Sos_ShcP_EGF_Grb2_SosP_t0=0;
EGFR2_EGF_Sos_ShcP_EGF_Grb2_Sos_t0=0;
EGFR2_EGF_Sos_ShcP_EGF_Grb2_p_t0=0;
EGFR2_EGF_Sos_ShcP_EGF_Sos_0_t0=0;
EGFR2_EGF_Sos_ShcP_EGF_Sos_Grb2_t0=0;
EGFR2_EGF_Sos_ShcP_EGF_Sos_ShcP_t0=0;
EGFR2_EGF_Sos_ShcP_EGF_Sos_Shc_t0=0;
EGFR2_EGF_Sos_ShcP_EGF_Sos_SosP_t0=0;
EGFR2_EGF_Sos_ShcP_EGF_Sos_Sos_t0=0;
EGFR2_EGF_Sos_ShcP_EGF_Sos_p_t0=0;
EGFR2_EGF_Sos_ShcP_EGF_SosP_0_t0=0;
EGFR2_EGF_Sos_ShcP_EGF_SosP_Grb2_t0=0;
EGFR2_EGF_Sos_ShcP_EGF_SosP_ShcP_t0=0;
EGFR2_EGF_Sos_ShcP_EGF_SosP_Shc_t0=0;
EGFR2_EGF_Sos_ShcP_EGF_SosP_SosP_t0=0;
EGFR2_EGF_Sos_ShcP_EGF_SosP_Sos_t0=0;
EGFR2_EGF_Sos_ShcP_EGF_SosP_p_t0=0;
EGFR2_EGF_Sos_ShcP_EGF_p_0_t0=0;
EGFR2_EGF_Sos_ShcP_EGF_p_Grb2_t0=0;
EGFR2_EGF_Sos_ShcP_EGF_p_ShcP_t0=0;
EGFR2_EGF_Sos_ShcP_EGF_p_Shc_t0=0;
EGFR2_EGF_Sos_ShcP_EGF_p_SosP_t0=0;
EGFR2_EGF_Sos_ShcP_EGF_p_Sos_t0=0;
EGFR2_EGF_Sos_ShcP_EGF_p_p_t0=0;
EGFR2_EGF_Sos_Sos_0_0_0_t0=0;
EGFR2_EGF_Sos_Sos_0_0_Grb2_t0=0;
EGFR2_EGF_Sos_Sos_0_0_ShcP_t0=0;
EGFR2_EGF_Sos_Sos_0_0_Shc_t0=0;
EGFR2_EGF_Sos_Sos_0_0_SosP_t0=0;
EGFR2_EGF_Sos_Sos_0_0_Sos_t0=0;
EGFR2_EGF_Sos_Sos_0_0_p_t0=0;
EGFR2_EGF_Sos_Sos_0_Grb2_0_t0=0;
EGFR2_EGF_Sos_Sos_0_Grb2_Grb2_t0=0;
EGFR2_EGF_Sos_Sos_0_Grb2_ShcP_t0=0;
EGFR2_EGF_Sos_Sos_0_Grb2_Shc_t0=0;
EGFR2_EGF_Sos_Sos_0_Grb2_SosP_t0=0;
EGFR2_EGF_Sos_Sos_0_Grb2_Sos_t0=0;
EGFR2_EGF_Sos_Sos_0_Grb2_p_t0=0;
EGFR2_EGF_Sos_Sos_0_Sos_0_t0=0;
EGFR2_EGF_Sos_Sos_0_Sos_Grb2_t0=0;
EGFR2_EGF_Sos_Sos_0_Sos_ShcP_t0=0;
EGFR2_EGF_Sos_Sos_0_Sos_Shc_t0=0;
EGFR2_EGF_Sos_Sos_0_Sos_SosP_t0=0;
EGFR2_EGF_Sos_Sos_0_Sos_Sos_t0=0;
EGFR2_EGF_Sos_Sos_0_Sos_p_t0=0;
EGFR2_EGF_Sos_Sos_0_SosP_0_t0=0;
EGFR2_EGF_Sos_Sos_0_SosP_Grb2_t0=0;
EGFR2_EGF_Sos_Sos_0_SosP_ShcP_t0=0;
EGFR2_EGF_Sos_Sos_0_SosP_Shc_t0=0;
EGFR2_EGF_Sos_Sos_0_SosP_SosP_t0=0;
EGFR2_EGF_Sos_Sos_0_SosP_Sos_t0=0;
EGFR2_EGF_Sos_Sos_0_SosP_p_t0=0;
EGFR2_EGF_Sos_Sos_0_p_0_t0=0;
EGFR2_EGF_Sos_Sos_0_p_Grb2_t0=0;
EGFR2_EGF_Sos_Sos_0_p_ShcP_t0=0;
EGFR2_EGF_Sos_Sos_0_p_Shc_t0=0;
EGFR2_EGF_Sos_Sos_0_p_SosP_t0=0;
EGFR2_EGF_Sos_Sos_0_p_Sos_t0=0;
EGFR2_EGF_Sos_Sos_0_p_p_t0=0;
EGFR2_EGF_Sos_Sos_EGF_0_0_t0=0;
EGFR2_EGF_Sos_Sos_EGF_0_Grb2_t0=0;
EGFR2_EGF_Sos_Sos_EGF_0_ShcP_t0=0;
EGFR2_EGF_Sos_Sos_EGF_0_Shc_t0=0;
EGFR2_EGF_Sos_Sos_EGF_0_SosP_t0=0;
EGFR2_EGF_Sos_Sos_EGF_0_Sos_t0=0;
EGFR2_EGF_Sos_Sos_EGF_0_p_t0=0;
EGFR2_EGF_Sos_Sos_EGF_Grb2_0_t0=0;
EGFR2_EGF_Sos_Sos_EGF_Grb2_Grb2_t0=0;
EGFR2_EGF_Sos_Sos_EGF_Grb2_ShcP_t0=0;
EGFR2_EGF_Sos_Sos_EGF_Grb2_Shc_t0=0;
EGFR2_EGF_Sos_Sos_EGF_Grb2_SosP_t0=0;
EGFR2_EGF_Sos_Sos_EGF_Grb2_Sos_t0=0;
EGFR2_EGF_Sos_Sos_EGF_Grb2_p_t0=0;
EGFR2_EGF_Sos_Sos_EGF_Sos_0_t0=0;
EGFR2_EGF_Sos_Sos_EGF_Sos_Grb2_t0=0;
EGFR2_EGF_Sos_Sos_EGF_Sos_ShcP_t0=0;
EGFR2_EGF_Sos_Sos_EGF_Sos_Shc_t0=0;
EGFR2_EGF_Sos_Sos_EGF_Sos_SosP_t0=0;
EGFR2_EGF_Sos_Sos_EGF_Sos_Sos_t0=0;
EGFR2_EGF_Sos_Sos_EGF_Sos_p_t0=0;
EGFR2_EGF_Sos_Sos_EGF_SosP_0_t0=0;
EGFR2_EGF_Sos_Sos_EGF_SosP_Grb2_t0=0;
EGFR2_EGF_Sos_Sos_EGF_SosP_ShcP_t0=0;
EGFR2_EGF_Sos_Sos_EGF_SosP_Shc_t0=0;
EGFR2_EGF_Sos_Sos_EGF_SosP_SosP_t0=0;
EGFR2_EGF_Sos_Sos_EGF_SosP_Sos_t0=0;
EGFR2_EGF_Sos_Sos_EGF_SosP_p_t0=0;
EGFR2_EGF_Sos_Sos_EGF_p_0_t0=0;
EGFR2_EGF_Sos_Sos_EGF_p_Grb2_t0=0;
EGFR2_EGF_Sos_Sos_EGF_p_ShcP_t0=0;
EGFR2_EGF_Sos_Sos_EGF_p_Shc_t0=0;
EGFR2_EGF_Sos_Sos_EGF_p_SosP_t0=0;
EGFR2_EGF_Sos_Sos_EGF_p_Sos_t0=0;
EGFR2_EGF_Sos_Sos_EGF_p_p_t0=0;
EGFR2_EGF_Sos_SosP_0_0_0_t0=0;
EGFR2_EGF_Sos_SosP_0_0_Grb2_t0=0;
EGFR2_EGF_Sos_SosP_0_0_ShcP_t0=0;
EGFR2_EGF_Sos_SosP_0_0_Shc_t0=0;
EGFR2_EGF_Sos_SosP_0_0_SosP_t0=0;
EGFR2_EGF_Sos_SosP_0_0_Sos_t0=0;
EGFR2_EGF_Sos_SosP_0_0_p_t0=0;
EGFR2_EGF_Sos_SosP_0_Grb2_0_t0=0;
EGFR2_EGF_Sos_SosP_0_Grb2_Grb2_t0=0;
EGFR2_EGF_Sos_SosP_0_Grb2_ShcP_t0=0;
EGFR2_EGF_Sos_SosP_0_Grb2_Shc_t0=0;
EGFR2_EGF_Sos_SosP_0_Grb2_SosP_t0=0;
EGFR2_EGF_Sos_SosP_0_Grb2_Sos_t0=0;
EGFR2_EGF_Sos_SosP_0_Grb2_p_t0=0;
EGFR2_EGF_Sos_SosP_0_Sos_0_t0=0;
EGFR2_EGF_Sos_SosP_0_Sos_Grb2_t0=0;
EGFR2_EGF_Sos_SosP_0_Sos_ShcP_t0=0;
EGFR2_EGF_Sos_SosP_0_Sos_Shc_t0=0;
EGFR2_EGF_Sos_SosP_0_Sos_SosP_t0=0;
EGFR2_EGF_Sos_SosP_0_Sos_Sos_t0=0;
EGFR2_EGF_Sos_SosP_0_Sos_p_t0=0;
EGFR2_EGF_Sos_SosP_0_SosP_0_t0=0;
EGFR2_EGF_Sos_SosP_0_SosP_Grb2_t0=0;
EGFR2_EGF_Sos_SosP_0_SosP_ShcP_t0=0;
EGFR2_EGF_Sos_SosP_0_SosP_Shc_t0=0;
EGFR2_EGF_Sos_SosP_0_SosP_SosP_t0=0;
EGFR2_EGF_Sos_SosP_0_SosP_Sos_t0=0;
EGFR2_EGF_Sos_SosP_0_SosP_p_t0=0;
EGFR2_EGF_Sos_SosP_0_p_0_t0=0;
EGFR2_EGF_Sos_SosP_0_p_Grb2_t0=0;
EGFR2_EGF_Sos_SosP_0_p_ShcP_t0=0;
EGFR2_EGF_Sos_SosP_0_p_Shc_t0=0;
EGFR2_EGF_Sos_SosP_0_p_SosP_t0=0;
EGFR2_EGF_Sos_SosP_0_p_Sos_t0=0;
EGFR2_EGF_Sos_SosP_0_p_p_t0=0;
EGFR2_EGF_Sos_SosP_EGF_0_0_t0=0;
EGFR2_EGF_Sos_SosP_EGF_0_Grb2_t0=0;
EGFR2_EGF_Sos_SosP_EGF_0_ShcP_t0=0;
EGFR2_EGF_Sos_SosP_EGF_0_Shc_t0=0;
EGFR2_EGF_Sos_SosP_EGF_0_SosP_t0=0;
EGFR2_EGF_Sos_SosP_EGF_0_Sos_t0=0;
EGFR2_EGF_Sos_SosP_EGF_0_p_t0=0;
EGFR2_EGF_Sos_SosP_EGF_Grb2_0_t0=0;
EGFR2_EGF_Sos_SosP_EGF_Grb2_Grb2_t0=0;
EGFR2_EGF_Sos_SosP_EGF_Grb2_ShcP_t0=0;
EGFR2_EGF_Sos_SosP_EGF_Grb2_Shc_t0=0;
EGFR2_EGF_Sos_SosP_EGF_Grb2_SosP_t0=0;
EGFR2_EGF_Sos_SosP_EGF_Grb2_Sos_t0=0;
EGFR2_EGF_Sos_SosP_EGF_Grb2_p_t0=0;
EGFR2_EGF_Sos_SosP_EGF_Sos_0_t0=0;
EGFR2_EGF_Sos_SosP_EGF_Sos_Grb2_t0=0;
EGFR2_EGF_Sos_SosP_EGF_Sos_ShcP_t0=0;
EGFR2_EGF_Sos_SosP_EGF_Sos_Shc_t0=0;
EGFR2_EGF_Sos_SosP_EGF_Sos_SosP_t0=0;
EGFR2_EGF_Sos_SosP_EGF_Sos_Sos_t0=0;
EGFR2_EGF_Sos_SosP_EGF_Sos_p_t0=0;
EGFR2_EGF_Sos_SosP_EGF_SosP_0_t0=0;
EGFR2_EGF_Sos_SosP_EGF_SosP_Grb2_t0=0;
EGFR2_EGF_Sos_SosP_EGF_SosP_ShcP_t0=0;
EGFR2_EGF_Sos_SosP_EGF_SosP_Shc_t0=0;
EGFR2_EGF_Sos_SosP_EGF_SosP_SosP_t0=0;
EGFR2_EGF_Sos_SosP_EGF_SosP_Sos_t0=0;
EGFR2_EGF_Sos_SosP_EGF_SosP_p_t0=0;
EGFR2_EGF_Sos_SosP_EGF_p_0_t0=0;
EGFR2_EGF_Sos_SosP_EGF_p_Grb2_t0=0;
EGFR2_EGF_Sos_SosP_EGF_p_ShcP_t0=0;
EGFR2_EGF_Sos_SosP_EGF_p_Shc_t0=0;
EGFR2_EGF_Sos_SosP_EGF_p_SosP_t0=0;
EGFR2_EGF_Sos_SosP_EGF_p_Sos_t0=0;
EGFR2_EGF_Sos_SosP_EGF_p_p_t0=0;
EGFR2_EGF_Sos_p_0_0_0_t0=0;
EGFR2_EGF_Sos_p_0_0_Grb2_t0=0;
EGFR2_EGF_Sos_p_0_0_ShcP_t0=0;
EGFR2_EGF_Sos_p_0_0_Shc_t0=0;
EGFR2_EGF_Sos_p_0_0_SosP_t0=0;
EGFR2_EGF_Sos_p_0_0_Sos_t0=0;
EGFR2_EGF_Sos_p_0_0_p_t0=0;
EGFR2_EGF_Sos_p_0_Grb2_0_t0=0;
EGFR2_EGF_Sos_p_0_Grb2_Grb2_t0=0;
EGFR2_EGF_Sos_p_0_Grb2_ShcP_t0=0;
EGFR2_EGF_Sos_p_0_Grb2_Shc_t0=0;
EGFR2_EGF_Sos_p_0_Grb2_SosP_t0=0;
EGFR2_EGF_Sos_p_0_Grb2_Sos_t0=0;
EGFR2_EGF_Sos_p_0_Grb2_p_t0=0;
EGFR2_EGF_Sos_p_0_Sos_0_t0=0;
EGFR2_EGF_Sos_p_0_Sos_Grb2_t0=0;
EGFR2_EGF_Sos_p_0_Sos_ShcP_t0=0;
EGFR2_EGF_Sos_p_0_Sos_Shc_t0=0;
EGFR2_EGF_Sos_p_0_Sos_SosP_t0=0;
EGFR2_EGF_Sos_p_0_Sos_Sos_t0=0;
EGFR2_EGF_Sos_p_0_Sos_p_t0=0;
EGFR2_EGF_Sos_p_0_SosP_0_t0=0;
EGFR2_EGF_Sos_p_0_SosP_Grb2_t0=0;
EGFR2_EGF_Sos_p_0_SosP_ShcP_t0=0;
EGFR2_EGF_Sos_p_0_SosP_Shc_t0=0;
EGFR2_EGF_Sos_p_0_SosP_SosP_t0=0;
EGFR2_EGF_Sos_p_0_SosP_Sos_t0=0;
EGFR2_EGF_Sos_p_0_SosP_p_t0=0;
EGFR2_EGF_Sos_p_0_p_0_t0=0;
EGFR2_EGF_Sos_p_0_p_Grb2_t0=0;
EGFR2_EGF_Sos_p_0_p_ShcP_t0=0;
EGFR2_EGF_Sos_p_0_p_Shc_t0=0;
EGFR2_EGF_Sos_p_0_p_SosP_t0=0;
EGFR2_EGF_Sos_p_0_p_Sos_t0=0;
EGFR2_EGF_Sos_p_0_p_p_t0=0;
EGFR2_EGF_Sos_p_EGF_0_0_t0=0;
EGFR2_EGF_Sos_p_EGF_0_Grb2_t0=0;
EGFR2_EGF_Sos_p_EGF_0_ShcP_t0=0;
EGFR2_EGF_Sos_p_EGF_0_Shc_t0=0;
EGFR2_EGF_Sos_p_EGF_0_SosP_t0=0;
EGFR2_EGF_Sos_p_EGF_0_Sos_t0=0;
EGFR2_EGF_Sos_p_EGF_0_p_t0=0;
EGFR2_EGF_Sos_p_EGF_Grb2_0_t0=0;
EGFR2_EGF_Sos_p_EGF_Grb2_Grb2_t0=0;
EGFR2_EGF_Sos_p_EGF_Grb2_ShcP_t0=0;
EGFR2_EGF_Sos_p_EGF_Grb2_Shc_t0=0;
EGFR2_EGF_Sos_p_EGF_Grb2_SosP_t0=0;
EGFR2_EGF_Sos_p_EGF_Grb2_Sos_t0=0;
EGFR2_EGF_Sos_p_EGF_Grb2_p_t0=0;
EGFR2_EGF_Sos_p_EGF_Sos_0_t0=0;
EGFR2_EGF_Sos_p_EGF_Sos_Grb2_t0=0;
EGFR2_EGF_Sos_p_EGF_Sos_ShcP_t0=0;
EGFR2_EGF_Sos_p_EGF_Sos_Shc_t0=0;
EGFR2_EGF_Sos_p_EGF_Sos_SosP_t0=0;
EGFR2_EGF_Sos_p_EGF_Sos_Sos_t0=0;
EGFR2_EGF_Sos_p_EGF_Sos_p_t0=0;
EGFR2_EGF_Sos_p_EGF_SosP_0_t0=0;
EGFR2_EGF_Sos_p_EGF_SosP_Grb2_t0=0;
EGFR2_EGF_Sos_p_EGF_SosP_ShcP_t0=0;
EGFR2_EGF_Sos_p_EGF_SosP_Shc_t0=0;
EGFR2_EGF_Sos_p_EGF_SosP_SosP_t0=0;
EGFR2_EGF_Sos_p_EGF_SosP_Sos_t0=0;
EGFR2_EGF_Sos_p_EGF_SosP_p_t0=0;
EGFR2_EGF_Sos_p_EGF_p_0_t0=0;
EGFR2_EGF_Sos_p_EGF_p_Grb2_t0=0;
EGFR2_EGF_Sos_p_EGF_p_ShcP_t0=0;
EGFR2_EGF_Sos_p_EGF_p_Shc_t0=0;
EGFR2_EGF_Sos_p_EGF_p_SosP_t0=0;
EGFR2_EGF_Sos_p_EGF_p_Sos_t0=0;
EGFR2_EGF_Sos_p_EGF_p_p_t0=0;
EGFR2_EGF_SosP_0_0_0_0_t0=0;
EGFR2_EGF_SosP_0_0_0_Grb2_t0=0;
EGFR2_EGF_SosP_0_0_0_ShcP_t0=0;
EGFR2_EGF_SosP_0_0_0_Shc_t0=0;
EGFR2_EGF_SosP_0_0_0_SosP_t0=0;
EGFR2_EGF_SosP_0_0_0_Sos_t0=0;
EGFR2_EGF_SosP_0_0_0_p_t0=0;
EGFR2_EGF_SosP_0_0_Grb2_0_t0=0;
EGFR2_EGF_SosP_0_0_Grb2_Grb2_t0=0;
EGFR2_EGF_SosP_0_0_Grb2_ShcP_t0=0;
EGFR2_EGF_SosP_0_0_Grb2_Shc_t0=0;
EGFR2_EGF_SosP_0_0_Grb2_SosP_t0=0;
EGFR2_EGF_SosP_0_0_Grb2_Sos_t0=0;
EGFR2_EGF_SosP_0_0_Grb2_p_t0=0;
EGFR2_EGF_SosP_0_0_Sos_0_t0=0;
EGFR2_EGF_SosP_0_0_Sos_Grb2_t0=0;
EGFR2_EGF_SosP_0_0_Sos_ShcP_t0=0;
EGFR2_EGF_SosP_0_0_Sos_Shc_t0=0;
EGFR2_EGF_SosP_0_0_Sos_SosP_t0=0;
EGFR2_EGF_SosP_0_0_Sos_Sos_t0=0;
EGFR2_EGF_SosP_0_0_Sos_p_t0=0;
EGFR2_EGF_SosP_0_0_SosP_0_t0=0;
EGFR2_EGF_SosP_0_0_SosP_Grb2_t0=0;
EGFR2_EGF_SosP_0_0_SosP_ShcP_t0=0;
EGFR2_EGF_SosP_0_0_SosP_Shc_t0=0;
EGFR2_EGF_SosP_0_0_SosP_SosP_t0=0;
EGFR2_EGF_SosP_0_0_SosP_Sos_t0=0;
EGFR2_EGF_SosP_0_0_SosP_p_t0=0;
EGFR2_EGF_SosP_0_0_p_0_t0=0;
EGFR2_EGF_SosP_0_0_p_Grb2_t0=0;
EGFR2_EGF_SosP_0_0_p_ShcP_t0=0;
EGFR2_EGF_SosP_0_0_p_Shc_t0=0;
EGFR2_EGF_SosP_0_0_p_SosP_t0=0;
EGFR2_EGF_SosP_0_0_p_Sos_t0=0;
EGFR2_EGF_SosP_0_0_p_p_t0=0;
EGFR2_EGF_SosP_0_EGF_0_0_t0=0;
EGFR2_EGF_SosP_0_EGF_0_Grb2_t0=0;
EGFR2_EGF_SosP_0_EGF_0_ShcP_t0=0;
EGFR2_EGF_SosP_0_EGF_0_Shc_t0=0;
EGFR2_EGF_SosP_0_EGF_0_SosP_t0=0;
EGFR2_EGF_SosP_0_EGF_0_Sos_t0=0;
EGFR2_EGF_SosP_0_EGF_0_p_t0=0;
EGFR2_EGF_SosP_0_EGF_Grb2_0_t0=0;
EGFR2_EGF_SosP_0_EGF_Grb2_Grb2_t0=0;
EGFR2_EGF_SosP_0_EGF_Grb2_ShcP_t0=0;
EGFR2_EGF_SosP_0_EGF_Grb2_Shc_t0=0;
EGFR2_EGF_SosP_0_EGF_Grb2_SosP_t0=0;
EGFR2_EGF_SosP_0_EGF_Grb2_Sos_t0=0;
EGFR2_EGF_SosP_0_EGF_Grb2_p_t0=0;
EGFR2_EGF_SosP_0_EGF_Sos_0_t0=0;
EGFR2_EGF_SosP_0_EGF_Sos_Grb2_t0=0;
EGFR2_EGF_SosP_0_EGF_Sos_ShcP_t0=0;
EGFR2_EGF_SosP_0_EGF_Sos_Shc_t0=0;
EGFR2_EGF_SosP_0_EGF_Sos_SosP_t0=0;
EGFR2_EGF_SosP_0_EGF_Sos_Sos_t0=0;
EGFR2_EGF_SosP_0_EGF_Sos_p_t0=0;
EGFR2_EGF_SosP_0_EGF_SosP_0_t0=0;
EGFR2_EGF_SosP_0_EGF_SosP_Grb2_t0=0;
EGFR2_EGF_SosP_0_EGF_SosP_ShcP_t0=0;
EGFR2_EGF_SosP_0_EGF_SosP_Shc_t0=0;
EGFR2_EGF_SosP_0_EGF_SosP_SosP_t0=0;
EGFR2_EGF_SosP_0_EGF_SosP_Sos_t0=0;
EGFR2_EGF_SosP_0_EGF_SosP_p_t0=0;
EGFR2_EGF_SosP_0_EGF_p_0_t0=0;
EGFR2_EGF_SosP_0_EGF_p_Grb2_t0=0;
EGFR2_EGF_SosP_0_EGF_p_ShcP_t0=0;
EGFR2_EGF_SosP_0_EGF_p_Shc_t0=0;
EGFR2_EGF_SosP_0_EGF_p_SosP_t0=0;
EGFR2_EGF_SosP_0_EGF_p_Sos_t0=0;
EGFR2_EGF_SosP_0_EGF_p_p_t0=0;
EGFR2_EGF_SosP_Grb2_0_0_0_t0=0;
EGFR2_EGF_SosP_Grb2_0_0_Grb2_t0=0;
EGFR2_EGF_SosP_Grb2_0_0_ShcP_t0=0;
EGFR2_EGF_SosP_Grb2_0_0_Shc_t0=0;
EGFR2_EGF_SosP_Grb2_0_0_SosP_t0=0;
EGFR2_EGF_SosP_Grb2_0_0_Sos_t0=0;
EGFR2_EGF_SosP_Grb2_0_0_p_t0=0;
EGFR2_EGF_SosP_Grb2_0_Grb2_0_t0=0;
EGFR2_EGF_SosP_Grb2_0_Grb2_Grb2_t0=0;
EGFR2_EGF_SosP_Grb2_0_Grb2_ShcP_t0=0;
EGFR2_EGF_SosP_Grb2_0_Grb2_Shc_t0=0;
EGFR2_EGF_SosP_Grb2_0_Grb2_SosP_t0=0;
EGFR2_EGF_SosP_Grb2_0_Grb2_Sos_t0=0;
EGFR2_EGF_SosP_Grb2_0_Grb2_p_t0=0;
EGFR2_EGF_SosP_Grb2_0_Sos_0_t0=0;
EGFR2_EGF_SosP_Grb2_0_Sos_Grb2_t0=0;
EGFR2_EGF_SosP_Grb2_0_Sos_ShcP_t0=0;
EGFR2_EGF_SosP_Grb2_0_Sos_Shc_t0=0;
EGFR2_EGF_SosP_Grb2_0_Sos_SosP_t0=0;
EGFR2_EGF_SosP_Grb2_0_Sos_Sos_t0=0;
EGFR2_EGF_SosP_Grb2_0_Sos_p_t0=0;
EGFR2_EGF_SosP_Grb2_0_SosP_0_t0=0;
EGFR2_EGF_SosP_Grb2_0_SosP_Grb2_t0=0;
EGFR2_EGF_SosP_Grb2_0_SosP_ShcP_t0=0;
EGFR2_EGF_SosP_Grb2_0_SosP_Shc_t0=0;
EGFR2_EGF_SosP_Grb2_0_SosP_SosP_t0=0;
EGFR2_EGF_SosP_Grb2_0_SosP_Sos_t0=0;
EGFR2_EGF_SosP_Grb2_0_SosP_p_t0=0;
EGFR2_EGF_SosP_Grb2_0_p_0_t0=0;
EGFR2_EGF_SosP_Grb2_0_p_Grb2_t0=0;
EGFR2_EGF_SosP_Grb2_0_p_ShcP_t0=0;
EGFR2_EGF_SosP_Grb2_0_p_Shc_t0=0;
EGFR2_EGF_SosP_Grb2_0_p_SosP_t0=0;
EGFR2_EGF_SosP_Grb2_0_p_Sos_t0=0;
EGFR2_EGF_SosP_Grb2_0_p_p_t0=0;
EGFR2_EGF_SosP_Grb2_EGF_0_0_t0=0;
EGFR2_EGF_SosP_Grb2_EGF_0_Grb2_t0=0;
EGFR2_EGF_SosP_Grb2_EGF_0_ShcP_t0=0;
EGFR2_EGF_SosP_Grb2_EGF_0_Shc_t0=0;
EGFR2_EGF_SosP_Grb2_EGF_0_SosP_t0=0;
EGFR2_EGF_SosP_Grb2_EGF_0_Sos_t0=0;
EGFR2_EGF_SosP_Grb2_EGF_0_p_t0=0;
EGFR2_EGF_SosP_Grb2_EGF_Grb2_0_t0=0;
EGFR2_EGF_SosP_Grb2_EGF_Grb2_Grb2_t0=0;
EGFR2_EGF_SosP_Grb2_EGF_Grb2_ShcP_t0=0;
EGFR2_EGF_SosP_Grb2_EGF_Grb2_Shc_t0=0;
EGFR2_EGF_SosP_Grb2_EGF_Grb2_SosP_t0=0;
EGFR2_EGF_SosP_Grb2_EGF_Grb2_Sos_t0=0;
EGFR2_EGF_SosP_Grb2_EGF_Grb2_p_t0=0;
EGFR2_EGF_SosP_Grb2_EGF_Sos_0_t0=0;
EGFR2_EGF_SosP_Grb2_EGF_Sos_Grb2_t0=0;
EGFR2_EGF_SosP_Grb2_EGF_Sos_ShcP_t0=0;
EGFR2_EGF_SosP_Grb2_EGF_Sos_Shc_t0=0;
EGFR2_EGF_SosP_Grb2_EGF_Sos_SosP_t0=0;
EGFR2_EGF_SosP_Grb2_EGF_Sos_Sos_t0=0;
EGFR2_EGF_SosP_Grb2_EGF_Sos_p_t0=0;
EGFR2_EGF_SosP_Grb2_EGF_SosP_0_t0=0;
EGFR2_EGF_SosP_Grb2_EGF_SosP_Grb2_t0=0;
EGFR2_EGF_SosP_Grb2_EGF_SosP_ShcP_t0=0;
EGFR2_EGF_SosP_Grb2_EGF_SosP_Shc_t0=0;
EGFR2_EGF_SosP_Grb2_EGF_SosP_SosP_t0=0;
EGFR2_EGF_SosP_Grb2_EGF_SosP_Sos_t0=0;
EGFR2_EGF_SosP_Grb2_EGF_SosP_p_t0=0;
EGFR2_EGF_SosP_Grb2_EGF_p_0_t0=0;
EGFR2_EGF_SosP_Grb2_EGF_p_Grb2_t0=0;
EGFR2_EGF_SosP_Grb2_EGF_p_ShcP_t0=0;
EGFR2_EGF_SosP_Grb2_EGF_p_Shc_t0=0;
EGFR2_EGF_SosP_Grb2_EGF_p_SosP_t0=0;
EGFR2_EGF_SosP_Grb2_EGF_p_Sos_t0=0;
EGFR2_EGF_SosP_Grb2_EGF_p_p_t0=0;
EGFR2_EGF_SosP_Shc_0_0_0_t0=0;
EGFR2_EGF_SosP_Shc_0_0_Grb2_t0=0;
EGFR2_EGF_SosP_Shc_0_0_ShcP_t0=0;
EGFR2_EGF_SosP_Shc_0_0_Shc_t0=0;
EGFR2_EGF_SosP_Shc_0_0_SosP_t0=0;
EGFR2_EGF_SosP_Shc_0_0_Sos_t0=0;
EGFR2_EGF_SosP_Shc_0_0_p_t0=0;
EGFR2_EGF_SosP_Shc_0_Grb2_0_t0=0;
EGFR2_EGF_SosP_Shc_0_Grb2_Grb2_t0=0;
EGFR2_EGF_SosP_Shc_0_Grb2_ShcP_t0=0;
EGFR2_EGF_SosP_Shc_0_Grb2_Shc_t0=0;
EGFR2_EGF_SosP_Shc_0_Grb2_SosP_t0=0;
EGFR2_EGF_SosP_Shc_0_Grb2_Sos_t0=0;
EGFR2_EGF_SosP_Shc_0_Grb2_p_t0=0;
EGFR2_EGF_SosP_Shc_0_Sos_0_t0=0;
EGFR2_EGF_SosP_Shc_0_Sos_Grb2_t0=0;
EGFR2_EGF_SosP_Shc_0_Sos_ShcP_t0=0;
EGFR2_EGF_SosP_Shc_0_Sos_Shc_t0=0;
EGFR2_EGF_SosP_Shc_0_Sos_SosP_t0=0;
EGFR2_EGF_SosP_Shc_0_Sos_Sos_t0=0;
EGFR2_EGF_SosP_Shc_0_Sos_p_t0=0;
EGFR2_EGF_SosP_Shc_0_SosP_0_t0=0;
EGFR2_EGF_SosP_Shc_0_SosP_Grb2_t0=0;
EGFR2_EGF_SosP_Shc_0_SosP_ShcP_t0=0;
EGFR2_EGF_SosP_Shc_0_SosP_Shc_t0=0;
EGFR2_EGF_SosP_Shc_0_SosP_SosP_t0=0;
EGFR2_EGF_SosP_Shc_0_SosP_Sos_t0=0;
EGFR2_EGF_SosP_Shc_0_SosP_p_t0=0;
EGFR2_EGF_SosP_Shc_0_p_0_t0=0;
EGFR2_EGF_SosP_Shc_0_p_Grb2_t0=0;
EGFR2_EGF_SosP_Shc_0_p_ShcP_t0=0;
EGFR2_EGF_SosP_Shc_0_p_Shc_t0=0;
EGFR2_EGF_SosP_Shc_0_p_SosP_t0=0;
EGFR2_EGF_SosP_Shc_0_p_Sos_t0=0;
EGFR2_EGF_SosP_Shc_0_p_p_t0=0;
EGFR2_EGF_SosP_Shc_EGF_0_0_t0=0;
EGFR2_EGF_SosP_Shc_EGF_0_Grb2_t0=0;
EGFR2_EGF_SosP_Shc_EGF_0_ShcP_t0=0;
EGFR2_EGF_SosP_Shc_EGF_0_Shc_t0=0;
EGFR2_EGF_SosP_Shc_EGF_0_SosP_t0=0;
EGFR2_EGF_SosP_Shc_EGF_0_Sos_t0=0;
EGFR2_EGF_SosP_Shc_EGF_0_p_t0=0;
EGFR2_EGF_SosP_Shc_EGF_Grb2_0_t0=0;
EGFR2_EGF_SosP_Shc_EGF_Grb2_Grb2_t0=0;
EGFR2_EGF_SosP_Shc_EGF_Grb2_ShcP_t0=0;
EGFR2_EGF_SosP_Shc_EGF_Grb2_Shc_t0=0;
EGFR2_EGF_SosP_Shc_EGF_Grb2_SosP_t0=0;
EGFR2_EGF_SosP_Shc_EGF_Grb2_Sos_t0=0;
EGFR2_EGF_SosP_Shc_EGF_Grb2_p_t0=0;
EGFR2_EGF_SosP_Shc_EGF_Sos_0_t0=0;
EGFR2_EGF_SosP_Shc_EGF_Sos_Grb2_t0=0;
EGFR2_EGF_SosP_Shc_EGF_Sos_ShcP_t0=0;
EGFR2_EGF_SosP_Shc_EGF_Sos_Shc_t0=0;
EGFR2_EGF_SosP_Shc_EGF_Sos_SosP_t0=0;
EGFR2_EGF_SosP_Shc_EGF_Sos_Sos_t0=0;
EGFR2_EGF_SosP_Shc_EGF_Sos_p_t0=0;
EGFR2_EGF_SosP_Shc_EGF_SosP_0_t0=0;
EGFR2_EGF_SosP_Shc_EGF_SosP_Grb2_t0=0;
EGFR2_EGF_SosP_Shc_EGF_SosP_ShcP_t0=0;
EGFR2_EGF_SosP_Shc_EGF_SosP_Shc_t0=0;
EGFR2_EGF_SosP_Shc_EGF_SosP_SosP_t0=0;
EGFR2_EGF_SosP_Shc_EGF_SosP_Sos_t0=0;
EGFR2_EGF_SosP_Shc_EGF_SosP_p_t0=0;
EGFR2_EGF_SosP_Shc_EGF_p_0_t0=0;
EGFR2_EGF_SosP_Shc_EGF_p_Grb2_t0=0;
EGFR2_EGF_SosP_Shc_EGF_p_ShcP_t0=0;
EGFR2_EGF_SosP_Shc_EGF_p_Shc_t0=0;
EGFR2_EGF_SosP_Shc_EGF_p_SosP_t0=0;
EGFR2_EGF_SosP_Shc_EGF_p_Sos_t0=0;
EGFR2_EGF_SosP_Shc_EGF_p_p_t0=0;
EGFR2_EGF_SosP_ShcP_0_0_0_t0=0;
EGFR2_EGF_SosP_ShcP_0_0_Grb2_t0=0;
EGFR2_EGF_SosP_ShcP_0_0_ShcP_t0=0;
EGFR2_EGF_SosP_ShcP_0_0_Shc_t0=0;
EGFR2_EGF_SosP_ShcP_0_0_SosP_t0=0;
EGFR2_EGF_SosP_ShcP_0_0_Sos_t0=0;
EGFR2_EGF_SosP_ShcP_0_0_p_t0=0;
EGFR2_EGF_SosP_ShcP_0_Grb2_0_t0=0;
EGFR2_EGF_SosP_ShcP_0_Grb2_Grb2_t0=0;
EGFR2_EGF_SosP_ShcP_0_Grb2_ShcP_t0=0;
EGFR2_EGF_SosP_ShcP_0_Grb2_Shc_t0=0;
EGFR2_EGF_SosP_ShcP_0_Grb2_SosP_t0=0;
EGFR2_EGF_SosP_ShcP_0_Grb2_Sos_t0=0;
EGFR2_EGF_SosP_ShcP_0_Grb2_p_t0=0;
EGFR2_EGF_SosP_ShcP_0_Sos_0_t0=0;
EGFR2_EGF_SosP_ShcP_0_Sos_Grb2_t0=0;
EGFR2_EGF_SosP_ShcP_0_Sos_ShcP_t0=0;
EGFR2_EGF_SosP_ShcP_0_Sos_Shc_t0=0;
EGFR2_EGF_SosP_ShcP_0_Sos_SosP_t0=0;
EGFR2_EGF_SosP_ShcP_0_Sos_Sos_t0=0;
EGFR2_EGF_SosP_ShcP_0_Sos_p_t0=0;
EGFR2_EGF_SosP_ShcP_0_SosP_0_t0=0;
EGFR2_EGF_SosP_ShcP_0_SosP_Grb2_t0=0;
EGFR2_EGF_SosP_ShcP_0_SosP_ShcP_t0=0;
EGFR2_EGF_SosP_ShcP_0_SosP_Shc_t0=0;
EGFR2_EGF_SosP_ShcP_0_SosP_SosP_t0=0;
EGFR2_EGF_SosP_ShcP_0_SosP_Sos_t0=0;
EGFR2_EGF_SosP_ShcP_0_SosP_p_t0=0;
EGFR2_EGF_SosP_ShcP_0_p_0_t0=0;
EGFR2_EGF_SosP_ShcP_0_p_Grb2_t0=0;
EGFR2_EGF_SosP_ShcP_0_p_ShcP_t0=0;
EGFR2_EGF_SosP_ShcP_0_p_Shc_t0=0;
EGFR2_EGF_SosP_ShcP_0_p_SosP_t0=0;
EGFR2_EGF_SosP_ShcP_0_p_Sos_t0=0;
EGFR2_EGF_SosP_ShcP_0_p_p_t0=0;
EGFR2_EGF_SosP_ShcP_EGF_0_0_t0=0;
EGFR2_EGF_SosP_ShcP_EGF_0_Grb2_t0=0;
EGFR2_EGF_SosP_ShcP_EGF_0_ShcP_t0=0;
EGFR2_EGF_SosP_ShcP_EGF_0_Shc_t0=0;
EGFR2_EGF_SosP_ShcP_EGF_0_SosP_t0=0;
EGFR2_EGF_SosP_ShcP_EGF_0_Sos_t0=0;
EGFR2_EGF_SosP_ShcP_EGF_0_p_t0=0;
EGFR2_EGF_SosP_ShcP_EGF_Grb2_0_t0=0;
EGFR2_EGF_SosP_ShcP_EGF_Grb2_Grb2_t0=0;
EGFR2_EGF_SosP_ShcP_EGF_Grb2_ShcP_t0=0;
EGFR2_EGF_SosP_ShcP_EGF_Grb2_Shc_t0=0;
EGFR2_EGF_SosP_ShcP_EGF_Grb2_SosP_t0=0;
EGFR2_EGF_SosP_ShcP_EGF_Grb2_Sos_t0=0;
EGFR2_EGF_SosP_ShcP_EGF_Grb2_p_t0=0;
EGFR2_EGF_SosP_ShcP_EGF_Sos_0_t0=0;
EGFR2_EGF_SosP_ShcP_EGF_Sos_Grb2_t0=0;
EGFR2_EGF_SosP_ShcP_EGF_Sos_ShcP_t0=0;
EGFR2_EGF_SosP_ShcP_EGF_Sos_Shc_t0=0;
EGFR2_EGF_SosP_ShcP_EGF_Sos_SosP_t0=0;
EGFR2_EGF_SosP_ShcP_EGF_Sos_Sos_t0=0;
EGFR2_EGF_SosP_ShcP_EGF_Sos_p_t0=0;
EGFR2_EGF_SosP_ShcP_EGF_SosP_0_t0=0;
EGFR2_EGF_SosP_ShcP_EGF_SosP_Grb2_t0=0;
EGFR2_EGF_SosP_ShcP_EGF_SosP_ShcP_t0=0;
EGFR2_EGF_SosP_ShcP_EGF_SosP_Shc_t0=0;
EGFR2_EGF_SosP_ShcP_EGF_SosP_SosP_t0=0;
EGFR2_EGF_SosP_ShcP_EGF_SosP_Sos_t0=0;
EGFR2_EGF_SosP_ShcP_EGF_SosP_p_t0=0;
EGFR2_EGF_SosP_ShcP_EGF_p_0_t0=0;
EGFR2_EGF_SosP_ShcP_EGF_p_Grb2_t0=0;
EGFR2_EGF_SosP_ShcP_EGF_p_ShcP_t0=0;
EGFR2_EGF_SosP_ShcP_EGF_p_Shc_t0=0;
EGFR2_EGF_SosP_ShcP_EGF_p_SosP_t0=0;
EGFR2_EGF_SosP_ShcP_EGF_p_Sos_t0=0;
EGFR2_EGF_SosP_ShcP_EGF_p_p_t0=0;
EGFR2_EGF_SosP_Sos_0_0_0_t0=0;
EGFR2_EGF_SosP_Sos_0_0_Grb2_t0=0;
EGFR2_EGF_SosP_Sos_0_0_ShcP_t0=0;
EGFR2_EGF_SosP_Sos_0_0_Shc_t0=0;
EGFR2_EGF_SosP_Sos_0_0_SosP_t0=0;
EGFR2_EGF_SosP_Sos_0_0_Sos_t0=0;
EGFR2_EGF_SosP_Sos_0_0_p_t0=0;
EGFR2_EGF_SosP_Sos_0_Grb2_0_t0=0;
EGFR2_EGF_SosP_Sos_0_Grb2_Grb2_t0=0;
EGFR2_EGF_SosP_Sos_0_Grb2_ShcP_t0=0;
EGFR2_EGF_SosP_Sos_0_Grb2_Shc_t0=0;
EGFR2_EGF_SosP_Sos_0_Grb2_SosP_t0=0;
EGFR2_EGF_SosP_Sos_0_Grb2_Sos_t0=0;
EGFR2_EGF_SosP_Sos_0_Grb2_p_t0=0;
EGFR2_EGF_SosP_Sos_0_Sos_0_t0=0;
EGFR2_EGF_SosP_Sos_0_Sos_Grb2_t0=0;
EGFR2_EGF_SosP_Sos_0_Sos_ShcP_t0=0;
EGFR2_EGF_SosP_Sos_0_Sos_Shc_t0=0;
EGFR2_EGF_SosP_Sos_0_Sos_SosP_t0=0;
EGFR2_EGF_SosP_Sos_0_Sos_Sos_t0=0;
EGFR2_EGF_SosP_Sos_0_Sos_p_t0=0;
EGFR2_EGF_SosP_Sos_0_SosP_0_t0=0;
EGFR2_EGF_SosP_Sos_0_SosP_Grb2_t0=0;
EGFR2_EGF_SosP_Sos_0_SosP_ShcP_t0=0;
EGFR2_EGF_SosP_Sos_0_SosP_Shc_t0=0;
EGFR2_EGF_SosP_Sos_0_SosP_SosP_t0=0;
EGFR2_EGF_SosP_Sos_0_SosP_Sos_t0=0;
EGFR2_EGF_SosP_Sos_0_SosP_p_t0=0;
EGFR2_EGF_SosP_Sos_0_p_0_t0=0;
EGFR2_EGF_SosP_Sos_0_p_Grb2_t0=0;
EGFR2_EGF_SosP_Sos_0_p_ShcP_t0=0;
EGFR2_EGF_SosP_Sos_0_p_Shc_t0=0;
EGFR2_EGF_SosP_Sos_0_p_SosP_t0=0;
EGFR2_EGF_SosP_Sos_0_p_Sos_t0=0;
EGFR2_EGF_SosP_Sos_0_p_p_t0=0;
EGFR2_EGF_SosP_Sos_EGF_0_0_t0=0;
EGFR2_EGF_SosP_Sos_EGF_0_Grb2_t0=0;
EGFR2_EGF_SosP_Sos_EGF_0_ShcP_t0=0;
EGFR2_EGF_SosP_Sos_EGF_0_Shc_t0=0;
EGFR2_EGF_SosP_Sos_EGF_0_SosP_t0=0;
EGFR2_EGF_SosP_Sos_EGF_0_Sos_t0=0;
EGFR2_EGF_SosP_Sos_EGF_0_p_t0=0;
EGFR2_EGF_SosP_Sos_EGF_Grb2_0_t0=0;
EGFR2_EGF_SosP_Sos_EGF_Grb2_Grb2_t0=0;
EGFR2_EGF_SosP_Sos_EGF_Grb2_ShcP_t0=0;
EGFR2_EGF_SosP_Sos_EGF_Grb2_Shc_t0=0;
EGFR2_EGF_SosP_Sos_EGF_Grb2_SosP_t0=0;
EGFR2_EGF_SosP_Sos_EGF_Grb2_Sos_t0=0;
EGFR2_EGF_SosP_Sos_EGF_Grb2_p_t0=0;
EGFR2_EGF_SosP_Sos_EGF_Sos_0_t0=0;
EGFR2_EGF_SosP_Sos_EGF_Sos_Grb2_t0=0;
EGFR2_EGF_SosP_Sos_EGF_Sos_ShcP_t0=0;
EGFR2_EGF_SosP_Sos_EGF_Sos_Shc_t0=0;
EGFR2_EGF_SosP_Sos_EGF_Sos_SosP_t0=0;
EGFR2_EGF_SosP_Sos_EGF_Sos_Sos_t0=0;
EGFR2_EGF_SosP_Sos_EGF_Sos_p_t0=0;
EGFR2_EGF_SosP_Sos_EGF_SosP_0_t0=0;
EGFR2_EGF_SosP_Sos_EGF_SosP_Grb2_t0=0;
EGFR2_EGF_SosP_Sos_EGF_SosP_ShcP_t0=0;
EGFR2_EGF_SosP_Sos_EGF_SosP_Shc_t0=0;
EGFR2_EGF_SosP_Sos_EGF_SosP_SosP_t0=0;
EGFR2_EGF_SosP_Sos_EGF_SosP_Sos_t0=0;
EGFR2_EGF_SosP_Sos_EGF_SosP_p_t0=0;
EGFR2_EGF_SosP_Sos_EGF_p_0_t0=0;
EGFR2_EGF_SosP_Sos_EGF_p_Grb2_t0=0;
EGFR2_EGF_SosP_Sos_EGF_p_ShcP_t0=0;
EGFR2_EGF_SosP_Sos_EGF_p_Shc_t0=0;
EGFR2_EGF_SosP_Sos_EGF_p_SosP_t0=0;
EGFR2_EGF_SosP_Sos_EGF_p_Sos_t0=0;
EGFR2_EGF_SosP_Sos_EGF_p_p_t0=0;
EGFR2_EGF_SosP_SosP_0_0_0_t0=0;
EGFR2_EGF_SosP_SosP_0_0_Grb2_t0=0;
EGFR2_EGF_SosP_SosP_0_0_ShcP_t0=0;
EGFR2_EGF_SosP_SosP_0_0_Shc_t0=0;
EGFR2_EGF_SosP_SosP_0_0_SosP_t0=0;
EGFR2_EGF_SosP_SosP_0_0_Sos_t0=0;
EGFR2_EGF_SosP_SosP_0_0_p_t0=0;
EGFR2_EGF_SosP_SosP_0_Grb2_0_t0=0;
EGFR2_EGF_SosP_SosP_0_Grb2_Grb2_t0=0;
EGFR2_EGF_SosP_SosP_0_Grb2_ShcP_t0=0;
EGFR2_EGF_SosP_SosP_0_Grb2_Shc_t0=0;
EGFR2_EGF_SosP_SosP_0_Grb2_SosP_t0=0;
EGFR2_EGF_SosP_SosP_0_Grb2_Sos_t0=0;
EGFR2_EGF_SosP_SosP_0_Grb2_p_t0=0;
EGFR2_EGF_SosP_SosP_0_Sos_0_t0=0;
EGFR2_EGF_SosP_SosP_0_Sos_Grb2_t0=0;
EGFR2_EGF_SosP_SosP_0_Sos_ShcP_t0=0;
EGFR2_EGF_SosP_SosP_0_Sos_Shc_t0=0;
EGFR2_EGF_SosP_SosP_0_Sos_SosP_t0=0;
EGFR2_EGF_SosP_SosP_0_Sos_Sos_t0=0;
EGFR2_EGF_SosP_SosP_0_Sos_p_t0=0;
EGFR2_EGF_SosP_SosP_0_SosP_0_t0=0;
EGFR2_EGF_SosP_SosP_0_SosP_Grb2_t0=0;
EGFR2_EGF_SosP_SosP_0_SosP_ShcP_t0=0;
EGFR2_EGF_SosP_SosP_0_SosP_Shc_t0=0;
EGFR2_EGF_SosP_SosP_0_SosP_SosP_t0=0;
EGFR2_EGF_SosP_SosP_0_SosP_Sos_t0=0;
EGFR2_EGF_SosP_SosP_0_SosP_p_t0=0;
EGFR2_EGF_SosP_SosP_0_p_0_t0=0;
EGFR2_EGF_SosP_SosP_0_p_Grb2_t0=0;
EGFR2_EGF_SosP_SosP_0_p_ShcP_t0=0;
EGFR2_EGF_SosP_SosP_0_p_Shc_t0=0;
EGFR2_EGF_SosP_SosP_0_p_SosP_t0=0;
EGFR2_EGF_SosP_SosP_0_p_Sos_t0=0;
EGFR2_EGF_SosP_SosP_0_p_p_t0=0;
EGFR2_EGF_SosP_SosP_EGF_0_0_t0=0;
EGFR2_EGF_SosP_SosP_EGF_0_Grb2_t0=0;
EGFR2_EGF_SosP_SosP_EGF_0_ShcP_t0=0;
EGFR2_EGF_SosP_SosP_EGF_0_Shc_t0=0;
EGFR2_EGF_SosP_SosP_EGF_0_SosP_t0=0;
EGFR2_EGF_SosP_SosP_EGF_0_Sos_t0=0;
EGFR2_EGF_SosP_SosP_EGF_0_p_t0=0;
EGFR2_EGF_SosP_SosP_EGF_Grb2_0_t0=0;
EGFR2_EGF_SosP_SosP_EGF_Grb2_Grb2_t0=0;
EGFR2_EGF_SosP_SosP_EGF_Grb2_ShcP_t0=0;
EGFR2_EGF_SosP_SosP_EGF_Grb2_Shc_t0=0;
EGFR2_EGF_SosP_SosP_EGF_Grb2_SosP_t0=0;
EGFR2_EGF_SosP_SosP_EGF_Grb2_Sos_t0=0;
EGFR2_EGF_SosP_SosP_EGF_Grb2_p_t0=0;
EGFR2_EGF_SosP_SosP_EGF_Sos_0_t0=0;
EGFR2_EGF_SosP_SosP_EGF_Sos_Grb2_t0=0;
EGFR2_EGF_SosP_SosP_EGF_Sos_ShcP_t0=0;
EGFR2_EGF_SosP_SosP_EGF_Sos_Shc_t0=0;
EGFR2_EGF_SosP_SosP_EGF_Sos_SosP_t0=0;
EGFR2_EGF_SosP_SosP_EGF_Sos_Sos_t0=0;
EGFR2_EGF_SosP_SosP_EGF_Sos_p_t0=0;
EGFR2_EGF_SosP_SosP_EGF_SosP_0_t0=0;
EGFR2_EGF_SosP_SosP_EGF_SosP_Grb2_t0=0;
EGFR2_EGF_SosP_SosP_EGF_SosP_ShcP_t0=0;
EGFR2_EGF_SosP_SosP_EGF_SosP_Shc_t0=0;
EGFR2_EGF_SosP_SosP_EGF_SosP_SosP_t0=0;
EGFR2_EGF_SosP_SosP_EGF_SosP_Sos_t0=0;
EGFR2_EGF_SosP_SosP_EGF_SosP_p_t0=0;
EGFR2_EGF_SosP_SosP_EGF_p_0_t0=0;
EGFR2_EGF_SosP_SosP_EGF_p_Grb2_t0=0;
EGFR2_EGF_SosP_SosP_EGF_p_ShcP_t0=0;
EGFR2_EGF_SosP_SosP_EGF_p_Shc_t0=0;
EGFR2_EGF_SosP_SosP_EGF_p_SosP_t0=0;
EGFR2_EGF_SosP_SosP_EGF_p_Sos_t0=0;
EGFR2_EGF_SosP_SosP_EGF_p_p_t0=0;
EGFR2_EGF_SosP_p_0_0_0_t0=0;
EGFR2_EGF_SosP_p_0_0_Grb2_t0=0;
EGFR2_EGF_SosP_p_0_0_ShcP_t0=0;
EGFR2_EGF_SosP_p_0_0_Shc_t0=0;
EGFR2_EGF_SosP_p_0_0_SosP_t0=0;
EGFR2_EGF_SosP_p_0_0_Sos_t0=0;
EGFR2_EGF_SosP_p_0_0_p_t0=0;
EGFR2_EGF_SosP_p_0_Grb2_0_t0=0;
EGFR2_EGF_SosP_p_0_Grb2_Grb2_t0=0;
EGFR2_EGF_SosP_p_0_Grb2_ShcP_t0=0;
EGFR2_EGF_SosP_p_0_Grb2_Shc_t0=0;
EGFR2_EGF_SosP_p_0_Grb2_SosP_t0=0;
EGFR2_EGF_SosP_p_0_Grb2_Sos_t0=0;
EGFR2_EGF_SosP_p_0_Grb2_p_t0=0;
EGFR2_EGF_SosP_p_0_Sos_0_t0=0;
EGFR2_EGF_SosP_p_0_Sos_Grb2_t0=0;
EGFR2_EGF_SosP_p_0_Sos_ShcP_t0=0;
EGFR2_EGF_SosP_p_0_Sos_Shc_t0=0;
EGFR2_EGF_SosP_p_0_Sos_SosP_t0=0;
EGFR2_EGF_SosP_p_0_Sos_Sos_t0=0;
EGFR2_EGF_SosP_p_0_Sos_p_t0=0;
EGFR2_EGF_SosP_p_0_SosP_0_t0=0;
EGFR2_EGF_SosP_p_0_SosP_Grb2_t0=0;
EGFR2_EGF_SosP_p_0_SosP_ShcP_t0=0;
EGFR2_EGF_SosP_p_0_SosP_Shc_t0=0;
EGFR2_EGF_SosP_p_0_SosP_SosP_t0=0;
EGFR2_EGF_SosP_p_0_SosP_Sos_t0=0;
EGFR2_EGF_SosP_p_0_SosP_p_t0=0;
EGFR2_EGF_SosP_p_0_p_0_t0=0;
EGFR2_EGF_SosP_p_0_p_Grb2_t0=0;
EGFR2_EGF_SosP_p_0_p_ShcP_t0=0;
EGFR2_EGF_SosP_p_0_p_Shc_t0=0;
EGFR2_EGF_SosP_p_0_p_SosP_t0=0;
EGFR2_EGF_SosP_p_0_p_Sos_t0=0;
EGFR2_EGF_SosP_p_0_p_p_t0=0;
EGFR2_EGF_SosP_p_EGF_0_0_t0=0;
EGFR2_EGF_SosP_p_EGF_0_Grb2_t0=0;
EGFR2_EGF_SosP_p_EGF_0_ShcP_t0=0;
EGFR2_EGF_SosP_p_EGF_0_Shc_t0=0;
EGFR2_EGF_SosP_p_EGF_0_SosP_t0=0;
EGFR2_EGF_SosP_p_EGF_0_Sos_t0=0;
EGFR2_EGF_SosP_p_EGF_0_p_t0=0;
EGFR2_EGF_SosP_p_EGF_Grb2_0_t0=0;
EGFR2_EGF_SosP_p_EGF_Grb2_Grb2_t0=0;
EGFR2_EGF_SosP_p_EGF_Grb2_ShcP_t0=0;
EGFR2_EGF_SosP_p_EGF_Grb2_Shc_t0=0;
EGFR2_EGF_SosP_p_EGF_Grb2_SosP_t0=0;
EGFR2_EGF_SosP_p_EGF_Grb2_Sos_t0=0;
EGFR2_EGF_SosP_p_EGF_Grb2_p_t0=0;
EGFR2_EGF_SosP_p_EGF_Sos_0_t0=0;
EGFR2_EGF_SosP_p_EGF_Sos_Grb2_t0=0;
EGFR2_EGF_SosP_p_EGF_Sos_ShcP_t0=0;
EGFR2_EGF_SosP_p_EGF_Sos_Shc_t0=0;
EGFR2_EGF_SosP_p_EGF_Sos_SosP_t0=0;
EGFR2_EGF_SosP_p_EGF_Sos_Sos_t0=0;
EGFR2_EGF_SosP_p_EGF_Sos_p_t0=0;
EGFR2_EGF_SosP_p_EGF_SosP_0_t0=0;
EGFR2_EGF_SosP_p_EGF_SosP_Grb2_t0=0;
EGFR2_EGF_SosP_p_EGF_SosP_ShcP_t0=0;
EGFR2_EGF_SosP_p_EGF_SosP_Shc_t0=0;
EGFR2_EGF_SosP_p_EGF_SosP_SosP_t0=0;
EGFR2_EGF_SosP_p_EGF_SosP_Sos_t0=0;
EGFR2_EGF_SosP_p_EGF_SosP_p_t0=0;
EGFR2_EGF_SosP_p_EGF_p_0_t0=0;
EGFR2_EGF_SosP_p_EGF_p_Grb2_t0=0;
EGFR2_EGF_SosP_p_EGF_p_ShcP_t0=0;
EGFR2_EGF_SosP_p_EGF_p_Shc_t0=0;
EGFR2_EGF_SosP_p_EGF_p_SosP_t0=0;
EGFR2_EGF_SosP_p_EGF_p_Sos_t0=0;
EGFR2_EGF_SosP_p_EGF_p_p_t0=0;
EGFR2_EGF_p_0_0_0_0_t0=0;
EGFR2_EGF_p_0_0_0_Grb2_t0=0;
EGFR2_EGF_p_0_0_0_ShcP_t0=0;
EGFR2_EGF_p_0_0_0_Shc_t0=0;
EGFR2_EGF_p_0_0_0_SosP_t0=0;
EGFR2_EGF_p_0_0_0_Sos_t0=0;
EGFR2_EGF_p_0_0_0_p_t0=0;
EGFR2_EGF_p_0_0_Grb2_0_t0=0;
EGFR2_EGF_p_0_0_Grb2_Grb2_t0=0;
EGFR2_EGF_p_0_0_Grb2_ShcP_t0=0;
EGFR2_EGF_p_0_0_Grb2_Shc_t0=0;
EGFR2_EGF_p_0_0_Grb2_SosP_t0=0;
EGFR2_EGF_p_0_0_Grb2_Sos_t0=0;
EGFR2_EGF_p_0_0_Grb2_p_t0=0;
EGFR2_EGF_p_0_0_Sos_0_t0=0;
EGFR2_EGF_p_0_0_Sos_Grb2_t0=0;
EGFR2_EGF_p_0_0_Sos_ShcP_t0=0;
EGFR2_EGF_p_0_0_Sos_Shc_t0=0;
EGFR2_EGF_p_0_0_Sos_SosP_t0=0;
EGFR2_EGF_p_0_0_Sos_Sos_t0=0;
EGFR2_EGF_p_0_0_Sos_p_t0=0;
EGFR2_EGF_p_0_0_SosP_0_t0=0;
EGFR2_EGF_p_0_0_SosP_Grb2_t0=0;
EGFR2_EGF_p_0_0_SosP_ShcP_t0=0;
EGFR2_EGF_p_0_0_SosP_Shc_t0=0;
EGFR2_EGF_p_0_0_SosP_SosP_t0=0;
EGFR2_EGF_p_0_0_SosP_Sos_t0=0;
EGFR2_EGF_p_0_0_SosP_p_t0=0;
EGFR2_EGF_p_0_0_p_0_t0=0;
EGFR2_EGF_p_0_0_p_Grb2_t0=0;
EGFR2_EGF_p_0_0_p_ShcP_t0=0;
EGFR2_EGF_p_0_0_p_Shc_t0=0;
EGFR2_EGF_p_0_0_p_SosP_t0=0;
EGFR2_EGF_p_0_0_p_Sos_t0=0;
EGFR2_EGF_p_0_0_p_p_t0=0;
EGFR2_EGF_p_0_EGF_0_0_t0=0;
EGFR2_EGF_p_0_EGF_0_Grb2_t0=0;
EGFR2_EGF_p_0_EGF_0_ShcP_t0=0;
EGFR2_EGF_p_0_EGF_0_Shc_t0=0;
EGFR2_EGF_p_0_EGF_0_SosP_t0=0;
EGFR2_EGF_p_0_EGF_0_Sos_t0=0;
EGFR2_EGF_p_0_EGF_0_p_t0=0;
EGFR2_EGF_p_0_EGF_Grb2_0_t0=0;
EGFR2_EGF_p_0_EGF_Grb2_Grb2_t0=0;
EGFR2_EGF_p_0_EGF_Grb2_ShcP_t0=0;
EGFR2_EGF_p_0_EGF_Grb2_Shc_t0=0;
EGFR2_EGF_p_0_EGF_Grb2_SosP_t0=0;
EGFR2_EGF_p_0_EGF_Grb2_Sos_t0=0;
EGFR2_EGF_p_0_EGF_Grb2_p_t0=0;
EGFR2_EGF_p_0_EGF_Sos_0_t0=0;
EGFR2_EGF_p_0_EGF_Sos_Grb2_t0=0;
EGFR2_EGF_p_0_EGF_Sos_ShcP_t0=0;
EGFR2_EGF_p_0_EGF_Sos_Shc_t0=0;
EGFR2_EGF_p_0_EGF_Sos_SosP_t0=0;
EGFR2_EGF_p_0_EGF_Sos_Sos_t0=0;
EGFR2_EGF_p_0_EGF_Sos_p_t0=0;
EGFR2_EGF_p_0_EGF_SosP_0_t0=0;
EGFR2_EGF_p_0_EGF_SosP_Grb2_t0=0;
EGFR2_EGF_p_0_EGF_SosP_ShcP_t0=0;
EGFR2_EGF_p_0_EGF_SosP_Shc_t0=0;
EGFR2_EGF_p_0_EGF_SosP_SosP_t0=0;
EGFR2_EGF_p_0_EGF_SosP_Sos_t0=0;
EGFR2_EGF_p_0_EGF_SosP_p_t0=0;
EGFR2_EGF_p_0_EGF_p_0_t0=0;
EGFR2_EGF_p_0_EGF_p_Grb2_t0=0;
EGFR2_EGF_p_0_EGF_p_ShcP_t0=0;
EGFR2_EGF_p_0_EGF_p_Shc_t0=0;
EGFR2_EGF_p_0_EGF_p_SosP_t0=0;
EGFR2_EGF_p_0_EGF_p_Sos_t0=0;
EGFR2_EGF_p_0_EGF_p_p_t0=0;
EGFR2_EGF_p_Grb2_0_0_0_t0=0;
EGFR2_EGF_p_Grb2_0_0_Grb2_t0=0;
EGFR2_EGF_p_Grb2_0_0_ShcP_t0=0;
EGFR2_EGF_p_Grb2_0_0_Shc_t0=0;
EGFR2_EGF_p_Grb2_0_0_SosP_t0=0;
EGFR2_EGF_p_Grb2_0_0_Sos_t0=0;
EGFR2_EGF_p_Grb2_0_0_p_t0=0;
EGFR2_EGF_p_Grb2_0_Grb2_0_t0=0;
EGFR2_EGF_p_Grb2_0_Grb2_Grb2_t0=0;
EGFR2_EGF_p_Grb2_0_Grb2_ShcP_t0=0;
EGFR2_EGF_p_Grb2_0_Grb2_Shc_t0=0;
EGFR2_EGF_p_Grb2_0_Grb2_SosP_t0=0;
EGFR2_EGF_p_Grb2_0_Grb2_Sos_t0=0;
EGFR2_EGF_p_Grb2_0_Grb2_p_t0=0;
EGFR2_EGF_p_Grb2_0_Sos_0_t0=0;
EGFR2_EGF_p_Grb2_0_Sos_Grb2_t0=0;
EGFR2_EGF_p_Grb2_0_Sos_ShcP_t0=0;
EGFR2_EGF_p_Grb2_0_Sos_Shc_t0=0;
EGFR2_EGF_p_Grb2_0_Sos_SosP_t0=0;
EGFR2_EGF_p_Grb2_0_Sos_Sos_t0=0;
EGFR2_EGF_p_Grb2_0_Sos_p_t0=0;
EGFR2_EGF_p_Grb2_0_SosP_0_t0=0;
EGFR2_EGF_p_Grb2_0_SosP_Grb2_t0=0;
EGFR2_EGF_p_Grb2_0_SosP_ShcP_t0=0;
EGFR2_EGF_p_Grb2_0_SosP_Shc_t0=0;
EGFR2_EGF_p_Grb2_0_SosP_SosP_t0=0;
EGFR2_EGF_p_Grb2_0_SosP_Sos_t0=0;
EGFR2_EGF_p_Grb2_0_SosP_p_t0=0;
EGFR2_EGF_p_Grb2_0_p_0_t0=0;
EGFR2_EGF_p_Grb2_0_p_Grb2_t0=0;
EGFR2_EGF_p_Grb2_0_p_ShcP_t0=0;
EGFR2_EGF_p_Grb2_0_p_Shc_t0=0;
EGFR2_EGF_p_Grb2_0_p_SosP_t0=0;
EGFR2_EGF_p_Grb2_0_p_Sos_t0=0;
EGFR2_EGF_p_Grb2_0_p_p_t0=0;
EGFR2_EGF_p_Grb2_EGF_0_0_t0=0;
EGFR2_EGF_p_Grb2_EGF_0_Grb2_t0=0;
EGFR2_EGF_p_Grb2_EGF_0_ShcP_t0=0;
EGFR2_EGF_p_Grb2_EGF_0_Shc_t0=0;
EGFR2_EGF_p_Grb2_EGF_0_SosP_t0=0;
EGFR2_EGF_p_Grb2_EGF_0_Sos_t0=0;
EGFR2_EGF_p_Grb2_EGF_0_p_t0=0;
EGFR2_EGF_p_Grb2_EGF_Grb2_0_t0=0;
EGFR2_EGF_p_Grb2_EGF_Grb2_Grb2_t0=0;
EGFR2_EGF_p_Grb2_EGF_Grb2_ShcP_t0=0;
EGFR2_EGF_p_Grb2_EGF_Grb2_Shc_t0=0;
EGFR2_EGF_p_Grb2_EGF_Grb2_SosP_t0=0;
EGFR2_EGF_p_Grb2_EGF_Grb2_Sos_t0=0;
EGFR2_EGF_p_Grb2_EGF_Grb2_p_t0=0;
EGFR2_EGF_p_Grb2_EGF_Sos_0_t0=0;
EGFR2_EGF_p_Grb2_EGF_Sos_Grb2_t0=0;
EGFR2_EGF_p_Grb2_EGF_Sos_ShcP_t0=0;
EGFR2_EGF_p_Grb2_EGF_Sos_Shc_t0=0;
EGFR2_EGF_p_Grb2_EGF_Sos_SosP_t0=0;
EGFR2_EGF_p_Grb2_EGF_Sos_Sos_t0=0;
EGFR2_EGF_p_Grb2_EGF_Sos_p_t0=0;
EGFR2_EGF_p_Grb2_EGF_SosP_0_t0=0;
EGFR2_EGF_p_Grb2_EGF_SosP_Grb2_t0=0;
EGFR2_EGF_p_Grb2_EGF_SosP_ShcP_t0=0;
EGFR2_EGF_p_Grb2_EGF_SosP_Shc_t0=0;
EGFR2_EGF_p_Grb2_EGF_SosP_SosP_t0=0;
EGFR2_EGF_p_Grb2_EGF_SosP_Sos_t0=0;
EGFR2_EGF_p_Grb2_EGF_SosP_p_t0=0;
EGFR2_EGF_p_Grb2_EGF_p_0_t0=0;
EGFR2_EGF_p_Grb2_EGF_p_Grb2_t0=0;
EGFR2_EGF_p_Grb2_EGF_p_ShcP_t0=0;
EGFR2_EGF_p_Grb2_EGF_p_Shc_t0=0;
EGFR2_EGF_p_Grb2_EGF_p_SosP_t0=0;
EGFR2_EGF_p_Grb2_EGF_p_Sos_t0=0;
EGFR2_EGF_p_Grb2_EGF_p_p_t0=0;
EGFR2_EGF_p_Shc_0_0_0_t0=0;
EGFR2_EGF_p_Shc_0_0_Grb2_t0=0;
EGFR2_EGF_p_Shc_0_0_ShcP_t0=0;
EGFR2_EGF_p_Shc_0_0_Shc_t0=0;
EGFR2_EGF_p_Shc_0_0_SosP_t0=0;
EGFR2_EGF_p_Shc_0_0_Sos_t0=0;
EGFR2_EGF_p_Shc_0_0_p_t0=0;
EGFR2_EGF_p_Shc_0_Grb2_0_t0=0;
EGFR2_EGF_p_Shc_0_Grb2_Grb2_t0=0;
EGFR2_EGF_p_Shc_0_Grb2_ShcP_t0=0;
EGFR2_EGF_p_Shc_0_Grb2_Shc_t0=0;
EGFR2_EGF_p_Shc_0_Grb2_SosP_t0=0;
EGFR2_EGF_p_Shc_0_Grb2_Sos_t0=0;
EGFR2_EGF_p_Shc_0_Grb2_p_t0=0;
EGFR2_EGF_p_Shc_0_Sos_0_t0=0;
EGFR2_EGF_p_Shc_0_Sos_Grb2_t0=0;
EGFR2_EGF_p_Shc_0_Sos_ShcP_t0=0;
EGFR2_EGF_p_Shc_0_Sos_Shc_t0=0;
EGFR2_EGF_p_Shc_0_Sos_SosP_t0=0;
EGFR2_EGF_p_Shc_0_Sos_Sos_t0=0;
EGFR2_EGF_p_Shc_0_Sos_p_t0=0;
EGFR2_EGF_p_Shc_0_SosP_0_t0=0;
EGFR2_EGF_p_Shc_0_SosP_Grb2_t0=0;
EGFR2_EGF_p_Shc_0_SosP_ShcP_t0=0;
EGFR2_EGF_p_Shc_0_SosP_Shc_t0=0;
EGFR2_EGF_p_Shc_0_SosP_SosP_t0=0;
EGFR2_EGF_p_Shc_0_SosP_Sos_t0=0;
EGFR2_EGF_p_Shc_0_SosP_p_t0=0;
EGFR2_EGF_p_Shc_0_p_0_t0=0;
EGFR2_EGF_p_Shc_0_p_Grb2_t0=0;
EGFR2_EGF_p_Shc_0_p_ShcP_t0=0;
EGFR2_EGF_p_Shc_0_p_Shc_t0=0;
EGFR2_EGF_p_Shc_0_p_SosP_t0=0;
EGFR2_EGF_p_Shc_0_p_Sos_t0=0;
EGFR2_EGF_p_Shc_0_p_p_t0=0;
EGFR2_EGF_p_Shc_EGF_0_0_t0=0;
EGFR2_EGF_p_Shc_EGF_0_Grb2_t0=0;
EGFR2_EGF_p_Shc_EGF_0_ShcP_t0=0;
EGFR2_EGF_p_Shc_EGF_0_Shc_t0=0;
EGFR2_EGF_p_Shc_EGF_0_SosP_t0=0;
EGFR2_EGF_p_Shc_EGF_0_Sos_t0=0;
EGFR2_EGF_p_Shc_EGF_0_p_t0=0;
EGFR2_EGF_p_Shc_EGF_Grb2_0_t0=0;
EGFR2_EGF_p_Shc_EGF_Grb2_Grb2_t0=0;
EGFR2_EGF_p_Shc_EGF_Grb2_ShcP_t0=0;
EGFR2_EGF_p_Shc_EGF_Grb2_Shc_t0=0;
EGFR2_EGF_p_Shc_EGF_Grb2_SosP_t0=0;
EGFR2_EGF_p_Shc_EGF_Grb2_Sos_t0=0;
EGFR2_EGF_p_Shc_EGF_Grb2_p_t0=0;
EGFR2_EGF_p_Shc_EGF_Sos_0_t0=0;
EGFR2_EGF_p_Shc_EGF_Sos_Grb2_t0=0;
EGFR2_EGF_p_Shc_EGF_Sos_ShcP_t0=0;
EGFR2_EGF_p_Shc_EGF_Sos_Shc_t0=0;
EGFR2_EGF_p_Shc_EGF_Sos_SosP_t0=0;
EGFR2_EGF_p_Shc_EGF_Sos_Sos_t0=0;
EGFR2_EGF_p_Shc_EGF_Sos_p_t0=0;
EGFR2_EGF_p_Shc_EGF_SosP_0_t0=0;
EGFR2_EGF_p_Shc_EGF_SosP_Grb2_t0=0;
EGFR2_EGF_p_Shc_EGF_SosP_ShcP_t0=0;
EGFR2_EGF_p_Shc_EGF_SosP_Shc_t0=0;
EGFR2_EGF_p_Shc_EGF_SosP_SosP_t0=0;
EGFR2_EGF_p_Shc_EGF_SosP_Sos_t0=0;
EGFR2_EGF_p_Shc_EGF_SosP_p_t0=0;
EGFR2_EGF_p_Shc_EGF_p_0_t0=0;
EGFR2_EGF_p_Shc_EGF_p_Grb2_t0=0;
EGFR2_EGF_p_Shc_EGF_p_ShcP_t0=0;
EGFR2_EGF_p_Shc_EGF_p_Shc_t0=0;
EGFR2_EGF_p_Shc_EGF_p_SosP_t0=0;
EGFR2_EGF_p_Shc_EGF_p_Sos_t0=0;
EGFR2_EGF_p_Shc_EGF_p_p_t0=0;
EGFR2_EGF_p_ShcP_0_0_0_t0=0;
EGFR2_EGF_p_ShcP_0_0_Grb2_t0=0;
EGFR2_EGF_p_ShcP_0_0_ShcP_t0=0;
EGFR2_EGF_p_ShcP_0_0_Shc_t0=0;
EGFR2_EGF_p_ShcP_0_0_SosP_t0=0;
EGFR2_EGF_p_ShcP_0_0_Sos_t0=0;
EGFR2_EGF_p_ShcP_0_0_p_t0=0;
EGFR2_EGF_p_ShcP_0_Grb2_0_t0=0;
EGFR2_EGF_p_ShcP_0_Grb2_Grb2_t0=0;
EGFR2_EGF_p_ShcP_0_Grb2_ShcP_t0=0;
EGFR2_EGF_p_ShcP_0_Grb2_Shc_t0=0;
EGFR2_EGF_p_ShcP_0_Grb2_SosP_t0=0;
EGFR2_EGF_p_ShcP_0_Grb2_Sos_t0=0;
EGFR2_EGF_p_ShcP_0_Grb2_p_t0=0;
EGFR2_EGF_p_ShcP_0_Sos_0_t0=0;
EGFR2_EGF_p_ShcP_0_Sos_Grb2_t0=0;
EGFR2_EGF_p_ShcP_0_Sos_ShcP_t0=0;
EGFR2_EGF_p_ShcP_0_Sos_Shc_t0=0;
EGFR2_EGF_p_ShcP_0_Sos_SosP_t0=0;
EGFR2_EGF_p_ShcP_0_Sos_Sos_t0=0;
EGFR2_EGF_p_ShcP_0_Sos_p_t0=0;
EGFR2_EGF_p_ShcP_0_SosP_0_t0=0;
EGFR2_EGF_p_ShcP_0_SosP_Grb2_t0=0;
EGFR2_EGF_p_ShcP_0_SosP_ShcP_t0=0;
EGFR2_EGF_p_ShcP_0_SosP_Shc_t0=0;
EGFR2_EGF_p_ShcP_0_SosP_SosP_t0=0;
EGFR2_EGF_p_ShcP_0_SosP_Sos_t0=0;
EGFR2_EGF_p_ShcP_0_SosP_p_t0=0;
EGFR2_EGF_p_ShcP_0_p_0_t0=0;
EGFR2_EGF_p_ShcP_0_p_Grb2_t0=0;
EGFR2_EGF_p_ShcP_0_p_ShcP_t0=0;
EGFR2_EGF_p_ShcP_0_p_Shc_t0=0;
EGFR2_EGF_p_ShcP_0_p_SosP_t0=0;
EGFR2_EGF_p_ShcP_0_p_Sos_t0=0;
EGFR2_EGF_p_ShcP_0_p_p_t0=0;
EGFR2_EGF_p_ShcP_EGF_0_0_t0=0;
EGFR2_EGF_p_ShcP_EGF_0_Grb2_t0=0;
EGFR2_EGF_p_ShcP_EGF_0_ShcP_t0=0;
EGFR2_EGF_p_ShcP_EGF_0_Shc_t0=0;
EGFR2_EGF_p_ShcP_EGF_0_SosP_t0=0;
EGFR2_EGF_p_ShcP_EGF_0_Sos_t0=0;
EGFR2_EGF_p_ShcP_EGF_0_p_t0=0;
EGFR2_EGF_p_ShcP_EGF_Grb2_0_t0=0;
EGFR2_EGF_p_ShcP_EGF_Grb2_Grb2_t0=0;
EGFR2_EGF_p_ShcP_EGF_Grb2_ShcP_t0=0;
EGFR2_EGF_p_ShcP_EGF_Grb2_Shc_t0=0;
EGFR2_EGF_p_ShcP_EGF_Grb2_SosP_t0=0;
EGFR2_EGF_p_ShcP_EGF_Grb2_Sos_t0=0;
EGFR2_EGF_p_ShcP_EGF_Grb2_p_t0=0;
EGFR2_EGF_p_ShcP_EGF_Sos_0_t0=0;
EGFR2_EGF_p_ShcP_EGF_Sos_Grb2_t0=0;
EGFR2_EGF_p_ShcP_EGF_Sos_ShcP_t0=0;
EGFR2_EGF_p_ShcP_EGF_Sos_Shc_t0=0;
EGFR2_EGF_p_ShcP_EGF_Sos_SosP_t0=0;
EGFR2_EGF_p_ShcP_EGF_Sos_Sos_t0=0;
EGFR2_EGF_p_ShcP_EGF_Sos_p_t0=0;
EGFR2_EGF_p_ShcP_EGF_SosP_0_t0=0;
EGFR2_EGF_p_ShcP_EGF_SosP_Grb2_t0=0;
EGFR2_EGF_p_ShcP_EGF_SosP_ShcP_t0=0;
EGFR2_EGF_p_ShcP_EGF_SosP_Shc_t0=0;
EGFR2_EGF_p_ShcP_EGF_SosP_SosP_t0=0;
EGFR2_EGF_p_ShcP_EGF_SosP_Sos_t0=0;
EGFR2_EGF_p_ShcP_EGF_SosP_p_t0=0;
EGFR2_EGF_p_ShcP_EGF_p_0_t0=0;
EGFR2_EGF_p_ShcP_EGF_p_Grb2_t0=0;
EGFR2_EGF_p_ShcP_EGF_p_ShcP_t0=0;
EGFR2_EGF_p_ShcP_EGF_p_Shc_t0=0;
EGFR2_EGF_p_ShcP_EGF_p_SosP_t0=0;
EGFR2_EGF_p_ShcP_EGF_p_Sos_t0=0;
EGFR2_EGF_p_ShcP_EGF_p_p_t0=0;
EGFR2_EGF_p_Sos_0_0_0_t0=0;
EGFR2_EGF_p_Sos_0_0_Grb2_t0=0;
EGFR2_EGF_p_Sos_0_0_ShcP_t0=0;
EGFR2_EGF_p_Sos_0_0_Shc_t0=0;
EGFR2_EGF_p_Sos_0_0_SosP_t0=0;
EGFR2_EGF_p_Sos_0_0_Sos_t0=0;
EGFR2_EGF_p_Sos_0_0_p_t0=0;
EGFR2_EGF_p_Sos_0_Grb2_0_t0=0;
EGFR2_EGF_p_Sos_0_Grb2_Grb2_t0=0;
EGFR2_EGF_p_Sos_0_Grb2_ShcP_t0=0;
EGFR2_EGF_p_Sos_0_Grb2_Shc_t0=0;
EGFR2_EGF_p_Sos_0_Grb2_SosP_t0=0;
EGFR2_EGF_p_Sos_0_Grb2_Sos_t0=0;
EGFR2_EGF_p_Sos_0_Grb2_p_t0=0;
EGFR2_EGF_p_Sos_0_Sos_0_t0=0;
EGFR2_EGF_p_Sos_0_Sos_Grb2_t0=0;
EGFR2_EGF_p_Sos_0_Sos_ShcP_t0=0;
EGFR2_EGF_p_Sos_0_Sos_Shc_t0=0;
EGFR2_EGF_p_Sos_0_Sos_SosP_t0=0;
EGFR2_EGF_p_Sos_0_Sos_Sos_t0=0;
EGFR2_EGF_p_Sos_0_Sos_p_t0=0;
EGFR2_EGF_p_Sos_0_SosP_0_t0=0;
EGFR2_EGF_p_Sos_0_SosP_Grb2_t0=0;
EGFR2_EGF_p_Sos_0_SosP_ShcP_t0=0;
EGFR2_EGF_p_Sos_0_SosP_Shc_t0=0;
EGFR2_EGF_p_Sos_0_SosP_SosP_t0=0;
EGFR2_EGF_p_Sos_0_SosP_Sos_t0=0;
EGFR2_EGF_p_Sos_0_SosP_p_t0=0;
EGFR2_EGF_p_Sos_0_p_0_t0=0;
EGFR2_EGF_p_Sos_0_p_Grb2_t0=0;
EGFR2_EGF_p_Sos_0_p_ShcP_t0=0;
EGFR2_EGF_p_Sos_0_p_Shc_t0=0;
EGFR2_EGF_p_Sos_0_p_SosP_t0=0;
EGFR2_EGF_p_Sos_0_p_Sos_t0=0;
EGFR2_EGF_p_Sos_0_p_p_t0=0;
EGFR2_EGF_p_Sos_EGF_0_0_t0=0;
EGFR2_EGF_p_Sos_EGF_0_Grb2_t0=0;
EGFR2_EGF_p_Sos_EGF_0_ShcP_t0=0;
EGFR2_EGF_p_Sos_EGF_0_Shc_t0=0;
EGFR2_EGF_p_Sos_EGF_0_SosP_t0=0;
EGFR2_EGF_p_Sos_EGF_0_Sos_t0=0;
EGFR2_EGF_p_Sos_EGF_0_p_t0=0;
EGFR2_EGF_p_Sos_EGF_Grb2_0_t0=0;
EGFR2_EGF_p_Sos_EGF_Grb2_Grb2_t0=0;
EGFR2_EGF_p_Sos_EGF_Grb2_ShcP_t0=0;
EGFR2_EGF_p_Sos_EGF_Grb2_Shc_t0=0;
EGFR2_EGF_p_Sos_EGF_Grb2_SosP_t0=0;
EGFR2_EGF_p_Sos_EGF_Grb2_Sos_t0=0;
EGFR2_EGF_p_Sos_EGF_Grb2_p_t0=0;
EGFR2_EGF_p_Sos_EGF_Sos_0_t0=0;
EGFR2_EGF_p_Sos_EGF_Sos_Grb2_t0=0;
EGFR2_EGF_p_Sos_EGF_Sos_ShcP_t0=0;
EGFR2_EGF_p_Sos_EGF_Sos_Shc_t0=0;
EGFR2_EGF_p_Sos_EGF_Sos_SosP_t0=0;
EGFR2_EGF_p_Sos_EGF_Sos_Sos_t0=0;
EGFR2_EGF_p_Sos_EGF_Sos_p_t0=0;
EGFR2_EGF_p_Sos_EGF_SosP_0_t0=0;
EGFR2_EGF_p_Sos_EGF_SosP_Grb2_t0=0;
EGFR2_EGF_p_Sos_EGF_SosP_ShcP_t0=0;
EGFR2_EGF_p_Sos_EGF_SosP_Shc_t0=0;
EGFR2_EGF_p_Sos_EGF_SosP_SosP_t0=0;
EGFR2_EGF_p_Sos_EGF_SosP_Sos_t0=0;
EGFR2_EGF_p_Sos_EGF_SosP_p_t0=0;
EGFR2_EGF_p_Sos_EGF_p_0_t0=0;
EGFR2_EGF_p_Sos_EGF_p_Grb2_t0=0;
EGFR2_EGF_p_Sos_EGF_p_ShcP_t0=0;
EGFR2_EGF_p_Sos_EGF_p_Shc_t0=0;
EGFR2_EGF_p_Sos_EGF_p_SosP_t0=0;
EGFR2_EGF_p_Sos_EGF_p_Sos_t0=0;
EGFR2_EGF_p_Sos_EGF_p_p_t0=0;
EGFR2_EGF_p_SosP_0_0_0_t0=0;
EGFR2_EGF_p_SosP_0_0_Grb2_t0=0;
EGFR2_EGF_p_SosP_0_0_ShcP_t0=0;
EGFR2_EGF_p_SosP_0_0_Shc_t0=0;
EGFR2_EGF_p_SosP_0_0_SosP_t0=0;
EGFR2_EGF_p_SosP_0_0_Sos_t0=0;
EGFR2_EGF_p_SosP_0_0_p_t0=0;
EGFR2_EGF_p_SosP_0_Grb2_0_t0=0;
EGFR2_EGF_p_SosP_0_Grb2_Grb2_t0=0;
EGFR2_EGF_p_SosP_0_Grb2_ShcP_t0=0;
EGFR2_EGF_p_SosP_0_Grb2_Shc_t0=0;
EGFR2_EGF_p_SosP_0_Grb2_SosP_t0=0;
EGFR2_EGF_p_SosP_0_Grb2_Sos_t0=0;
EGFR2_EGF_p_SosP_0_Grb2_p_t0=0;
EGFR2_EGF_p_SosP_0_Sos_0_t0=0;
EGFR2_EGF_p_SosP_0_Sos_Grb2_t0=0;
EGFR2_EGF_p_SosP_0_Sos_ShcP_t0=0;
EGFR2_EGF_p_SosP_0_Sos_Shc_t0=0;
EGFR2_EGF_p_SosP_0_Sos_SosP_t0=0;
EGFR2_EGF_p_SosP_0_Sos_Sos_t0=0;
EGFR2_EGF_p_SosP_0_Sos_p_t0=0;
EGFR2_EGF_p_SosP_0_SosP_0_t0=0;
EGFR2_EGF_p_SosP_0_SosP_Grb2_t0=0;
EGFR2_EGF_p_SosP_0_SosP_ShcP_t0=0;
EGFR2_EGF_p_SosP_0_SosP_Shc_t0=0;
EGFR2_EGF_p_SosP_0_SosP_SosP_t0=0;
EGFR2_EGF_p_SosP_0_SosP_Sos_t0=0;
EGFR2_EGF_p_SosP_0_SosP_p_t0=0;
EGFR2_EGF_p_SosP_0_p_0_t0=0;
EGFR2_EGF_p_SosP_0_p_Grb2_t0=0;
EGFR2_EGF_p_SosP_0_p_ShcP_t0=0;
EGFR2_EGF_p_SosP_0_p_Shc_t0=0;
EGFR2_EGF_p_SosP_0_p_SosP_t0=0;
EGFR2_EGF_p_SosP_0_p_Sos_t0=0;
EGFR2_EGF_p_SosP_0_p_p_t0=0;
EGFR2_EGF_p_SosP_EGF_0_0_t0=0;
EGFR2_EGF_p_SosP_EGF_0_Grb2_t0=0;
EGFR2_EGF_p_SosP_EGF_0_ShcP_t0=0;
EGFR2_EGF_p_SosP_EGF_0_Shc_t0=0;
EGFR2_EGF_p_SosP_EGF_0_SosP_t0=0;
EGFR2_EGF_p_SosP_EGF_0_Sos_t0=0;
EGFR2_EGF_p_SosP_EGF_0_p_t0=0;
EGFR2_EGF_p_SosP_EGF_Grb2_0_t0=0;
EGFR2_EGF_p_SosP_EGF_Grb2_Grb2_t0=0;
EGFR2_EGF_p_SosP_EGF_Grb2_ShcP_t0=0;
EGFR2_EGF_p_SosP_EGF_Grb2_Shc_t0=0;
EGFR2_EGF_p_SosP_EGF_Grb2_SosP_t0=0;
EGFR2_EGF_p_SosP_EGF_Grb2_Sos_t0=0;
EGFR2_EGF_p_SosP_EGF_Grb2_p_t0=0;
EGFR2_EGF_p_SosP_EGF_Sos_0_t0=0;
EGFR2_EGF_p_SosP_EGF_Sos_Grb2_t0=0;
EGFR2_EGF_p_SosP_EGF_Sos_ShcP_t0=0;
EGFR2_EGF_p_SosP_EGF_Sos_Shc_t0=0;
EGFR2_EGF_p_SosP_EGF_Sos_SosP_t0=0;
EGFR2_EGF_p_SosP_EGF_Sos_Sos_t0=0;
EGFR2_EGF_p_SosP_EGF_Sos_p_t0=0;
EGFR2_EGF_p_SosP_EGF_SosP_0_t0=0;
EGFR2_EGF_p_SosP_EGF_SosP_Grb2_t0=0;
EGFR2_EGF_p_SosP_EGF_SosP_ShcP_t0=0;
EGFR2_EGF_p_SosP_EGF_SosP_Shc_t0=0;
EGFR2_EGF_p_SosP_EGF_SosP_SosP_t0=0;
EGFR2_EGF_p_SosP_EGF_SosP_Sos_t0=0;
EGFR2_EGF_p_SosP_EGF_SosP_p_t0=0;
EGFR2_EGF_p_SosP_EGF_p_0_t0=0;
EGFR2_EGF_p_SosP_EGF_p_Grb2_t0=0;
EGFR2_EGF_p_SosP_EGF_p_ShcP_t0=0;
EGFR2_EGF_p_SosP_EGF_p_Shc_t0=0;
EGFR2_EGF_p_SosP_EGF_p_SosP_t0=0;
EGFR2_EGF_p_SosP_EGF_p_Sos_t0=0;
EGFR2_EGF_p_SosP_EGF_p_p_t0=0;
EGFR2_EGF_p_p_0_0_0_t0=0;
EGFR2_EGF_p_p_0_0_Grb2_t0=0;
EGFR2_EGF_p_p_0_0_ShcP_t0=0;
EGFR2_EGF_p_p_0_0_Shc_t0=0;
EGFR2_EGF_p_p_0_0_SosP_t0=0;
EGFR2_EGF_p_p_0_0_Sos_t0=0;
EGFR2_EGF_p_p_0_0_p_t0=0;
EGFR2_EGF_p_p_0_Grb2_0_t0=0;
EGFR2_EGF_p_p_0_Grb2_Grb2_t0=0;
EGFR2_EGF_p_p_0_Grb2_ShcP_t0=0;
EGFR2_EGF_p_p_0_Grb2_Shc_t0=0;
EGFR2_EGF_p_p_0_Grb2_SosP_t0=0;
EGFR2_EGF_p_p_0_Grb2_Sos_t0=0;
EGFR2_EGF_p_p_0_Grb2_p_t0=0;
EGFR2_EGF_p_p_0_Sos_0_t0=0;
EGFR2_EGF_p_p_0_Sos_Grb2_t0=0;
EGFR2_EGF_p_p_0_Sos_ShcP_t0=0;
EGFR2_EGF_p_p_0_Sos_Shc_t0=0;
EGFR2_EGF_p_p_0_Sos_SosP_t0=0;
EGFR2_EGF_p_p_0_Sos_Sos_t0=0;
EGFR2_EGF_p_p_0_Sos_p_t0=0;
EGFR2_EGF_p_p_0_SosP_0_t0=0;
EGFR2_EGF_p_p_0_SosP_Grb2_t0=0;
EGFR2_EGF_p_p_0_SosP_ShcP_t0=0;
EGFR2_EGF_p_p_0_SosP_Shc_t0=0;
EGFR2_EGF_p_p_0_SosP_SosP_t0=0;
EGFR2_EGF_p_p_0_SosP_Sos_t0=0;
EGFR2_EGF_p_p_0_SosP_p_t0=0;
EGFR2_EGF_p_p_0_p_0_t0=0;
EGFR2_EGF_p_p_0_p_Grb2_t0=0;
EGFR2_EGF_p_p_0_p_ShcP_t0=0;
EGFR2_EGF_p_p_0_p_Shc_t0=0;
EGFR2_EGF_p_p_0_p_SosP_t0=0;
EGFR2_EGF_p_p_0_p_Sos_t0=0;
EGFR2_EGF_p_p_0_p_p_t0=0;
EGFR2_EGF_p_p_EGF_0_0_t0=0;
EGFR2_EGF_p_p_EGF_0_Grb2_t0=0;
EGFR2_EGF_p_p_EGF_0_ShcP_t0=0;
EGFR2_EGF_p_p_EGF_0_Shc_t0=0;
EGFR2_EGF_p_p_EGF_0_SosP_t0=0;
EGFR2_EGF_p_p_EGF_0_Sos_t0=0;
EGFR2_EGF_p_p_EGF_0_p_t0=0;
EGFR2_EGF_p_p_EGF_Grb2_0_t0=0;
EGFR2_EGF_p_p_EGF_Grb2_Grb2_t0=0;
EGFR2_EGF_p_p_EGF_Grb2_ShcP_t0=0;
EGFR2_EGF_p_p_EGF_Grb2_Shc_t0=0;
EGFR2_EGF_p_p_EGF_Grb2_SosP_t0=0;
EGFR2_EGF_p_p_EGF_Grb2_Sos_t0=0;
EGFR2_EGF_p_p_EGF_Grb2_p_t0=0;
EGFR2_EGF_p_p_EGF_Sos_0_t0=0;
EGFR2_EGF_p_p_EGF_Sos_Grb2_t0=0;
EGFR2_EGF_p_p_EGF_Sos_ShcP_t0=0;
EGFR2_EGF_p_p_EGF_Sos_Shc_t0=0;
EGFR2_EGF_p_p_EGF_Sos_SosP_t0=0;
EGFR2_EGF_p_p_EGF_Sos_Sos_t0=0;
EGFR2_EGF_p_p_EGF_Sos_p_t0=0;
EGFR2_EGF_p_p_EGF_SosP_0_t0=0;
EGFR2_EGF_p_p_EGF_SosP_Grb2_t0=0;
EGFR2_EGF_p_p_EGF_SosP_ShcP_t0=0;
EGFR2_EGF_p_p_EGF_SosP_Shc_t0=0;
EGFR2_EGF_p_p_EGF_SosP_SosP_t0=0;
EGFR2_EGF_p_p_EGF_SosP_Sos_t0=0;
EGFR2_EGF_p_p_EGF_SosP_p_t0=0;
EGFR2_EGF_p_p_EGF_p_0_t0=0;
EGFR2_EGF_p_p_EGF_p_Grb2_t0=0;
EGFR2_EGF_p_p_EGF_p_ShcP_t0=0;
EGFR2_EGF_p_p_EGF_p_Shc_t0=0;
EGFR2_EGF_p_p_EGF_p_SosP_t0=0;
EGFR2_EGF_p_p_EGF_p_Sos_t0=0;
EGFR2_EGF_p_p_EGF_p_p_t0=0;
EGFR_0_0_0_t0=100;
EGFR_0_0_Grb2_t0=0;
EGFR_0_0_ShcP_t0=0;
EGFR_0_0_Shc_t0=0;
EGFR_0_0_SosP_t0=0;
EGFR_0_0_Sos_t0=0;
EGFR_0_0_p_t0=0;
EGFR_0_Grb2_0_t0=0;
EGFR_0_Grb2_Grb2_t0=0;
EGFR_0_Grb2_ShcP_t0=0;
EGFR_0_Grb2_Shc_t0=0;
EGFR_0_Grb2_SosP_t0=0;
EGFR_0_Grb2_Sos_t0=0;
EGFR_0_Grb2_p_t0=0;
EGFR_0_Sos_0_t0=0;
EGFR_0_Sos_Grb2_t0=0;
EGFR_0_Sos_ShcP_t0=0;
EGFR_0_Sos_Shc_t0=0;
EGFR_0_Sos_SosP_t0=0;
EGFR_0_Sos_Sos_t0=0;
EGFR_0_Sos_p_t0=0;
EGFR_0_SosP_0_t0=0;
EGFR_0_SosP_Grb2_t0=0;
EGFR_0_SosP_ShcP_t0=0;
EGFR_0_SosP_Shc_t0=0;
EGFR_0_SosP_SosP_t0=0;
EGFR_0_SosP_Sos_t0=0;
EGFR_0_SosP_p_t0=0;
EGFR_0_p_0_t0=0;
EGFR_0_p_Grb2_t0=0;
EGFR_0_p_ShcP_t0=0;
EGFR_0_p_Shc_t0=0;
EGFR_0_p_SosP_t0=0;
EGFR_0_p_Sos_t0=0;
EGFR_0_p_p_t0=0;
EGFR_EGF_0_0_t0=0;
EGFR_EGF_0_Grb2_t0=0;
EGFR_EGF_0_ShcP_t0=0;
EGFR_EGF_0_Shc_t0=0;
EGFR_EGF_0_SosP_t0=0;
EGFR_EGF_0_Sos_t0=0;
EGFR_EGF_0_p_t0=0;
EGFR_EGF_Grb2_0_t0=0;
EGFR_EGF_Grb2_Grb2_t0=0;
EGFR_EGF_Grb2_ShcP_t0=0;
EGFR_EGF_Grb2_Shc_t0=0;
EGFR_EGF_Grb2_SosP_t0=0;
EGFR_EGF_Grb2_Sos_t0=0;
EGFR_EGF_Grb2_p_t0=0;
EGFR_EGF_Sos_0_t0=0;
EGFR_EGF_Sos_Grb2_t0=0;
EGFR_EGF_Sos_ShcP_t0=0;
EGFR_EGF_Sos_Shc_t0=0;
EGFR_EGF_Sos_SosP_t0=0;
EGFR_EGF_Sos_Sos_t0=0;
EGFR_EGF_Sos_p_t0=0;
EGFR_EGF_SosP_0_t0=0;
EGFR_EGF_SosP_Grb2_t0=0;
EGFR_EGF_SosP_ShcP_t0=0;
EGFR_EGF_SosP_Shc_t0=0;
EGFR_EGF_SosP_SosP_t0=0;
EGFR_EGF_SosP_Sos_t0=0;
EGFR_EGF_SosP_p_t0=0;
EGFR_EGF_p_0_t0=0;
EGFR_EGF_p_Grb2_t0=0;
EGFR_EGF_p_ShcP_t0=0;
EGFR_EGF_p_Shc_t0=0;
EGFR_EGF_p_SosP_t0=0;
EGFR_EGF_p_Sos_t0=0;
EGFR_EGF_p_p_t0=0;
Grb2_0_t0=100;
Grb2_SosP_t0=0;
Grb2_Sos_t0=0;
IRS_0_t0=100;
IRS_Grb2_t0=0;
IRS_SosP_t0=0;
IRS_Sos_t0=0;
IRS_p_t0=0;
IR_0_0_0_0_t0=100;
IR_0_0_0_Grb2_t0=0;
IR_0_0_0_IRSP_t0=0;
IR_0_0_0_IRS_t0=0;
IR_0_0_0_SosP_t0=0;
IR_0_0_0_Sos_t0=0;
IR_0_0_0_p_t0=0;
IR_0_0_Grb2_0_t0=0;
IR_0_0_Grb2_Grb2_t0=0;
IR_0_0_Grb2_IRSP_t0=0;
IR_0_0_Grb2_IRS_t0=0;
IR_0_0_Grb2_SosP_t0=0;
IR_0_0_Grb2_Sos_t0=0;
IR_0_0_Grb2_p_t0=0;
IR_0_0_Shc_0_t0=0;
IR_0_0_Shc_Grb2_t0=0;
IR_0_0_Shc_IRSP_t0=0;
IR_0_0_Shc_IRS_t0=0;
IR_0_0_Shc_SosP_t0=0;
IR_0_0_Shc_Sos_t0=0;
IR_0_0_Shc_p_t0=0;
IR_0_0_ShcP_0_t0=0;
IR_0_0_ShcP_Grb2_t0=0;
IR_0_0_ShcP_IRSP_t0=0;
IR_0_0_ShcP_IRS_t0=0;
IR_0_0_ShcP_SosP_t0=0;
IR_0_0_ShcP_Sos_t0=0;
IR_0_0_ShcP_p_t0=0;
IR_0_0_Sos_0_t0=0;
IR_0_0_Sos_Grb2_t0=0;
IR_0_0_Sos_IRSP_t0=0;
IR_0_0_Sos_IRS_t0=0;
IR_0_0_Sos_SosP_t0=0;
IR_0_0_Sos_Sos_t0=0;
IR_0_0_Sos_p_t0=0;
IR_0_0_SosP_0_t0=0;
IR_0_0_SosP_Grb2_t0=0;
IR_0_0_SosP_IRSP_t0=0;
IR_0_0_SosP_IRS_t0=0;
IR_0_0_SosP_SosP_t0=0;
IR_0_0_SosP_Sos_t0=0;
IR_0_0_SosP_p_t0=0;
IR_0_0_p_0_t0=0;
IR_0_0_p_Grb2_t0=0;
IR_0_0_p_IRSP_t0=0;
IR_0_0_p_IRS_t0=0;
IR_0_0_p_SosP_t0=0;
IR_0_0_p_Sos_t0=0;
IR_0_0_p_p_t0=0;
IR_0_I_0_0_t0=0;
IR_0_I_0_Grb2_t0=0;
IR_0_I_0_IRSP_t0=0;
IR_0_I_0_IRS_t0=0;
IR_0_I_0_SosP_t0=0;
IR_0_I_0_Sos_t0=0;
IR_0_I_0_p_t0=0;
IR_0_I_Grb2_0_t0=0;
IR_0_I_Grb2_Grb2_t0=0;
IR_0_I_Grb2_IRSP_t0=0;
IR_0_I_Grb2_IRS_t0=0;
IR_0_I_Grb2_SosP_t0=0;
IR_0_I_Grb2_Sos_t0=0;
IR_0_I_Grb2_p_t0=0;
IR_0_I_Shc_0_t0=0;
IR_0_I_Shc_Grb2_t0=0;
IR_0_I_Shc_IRSP_t0=0;
IR_0_I_Shc_IRS_t0=0;
IR_0_I_Shc_SosP_t0=0;
IR_0_I_Shc_Sos_t0=0;
IR_0_I_Shc_p_t0=0;
IR_0_I_ShcP_0_t0=0;
IR_0_I_ShcP_Grb2_t0=0;
IR_0_I_ShcP_IRSP_t0=0;
IR_0_I_ShcP_IRS_t0=0;
IR_0_I_ShcP_SosP_t0=0;
IR_0_I_ShcP_Sos_t0=0;
IR_0_I_ShcP_p_t0=0;
IR_0_I_Sos_0_t0=0;
IR_0_I_Sos_Grb2_t0=0;
IR_0_I_Sos_IRSP_t0=0;
IR_0_I_Sos_IRS_t0=0;
IR_0_I_Sos_SosP_t0=0;
IR_0_I_Sos_Sos_t0=0;
IR_0_I_Sos_p_t0=0;
IR_0_I_SosP_0_t0=0;
IR_0_I_SosP_Grb2_t0=0;
IR_0_I_SosP_IRSP_t0=0;
IR_0_I_SosP_IRS_t0=0;
IR_0_I_SosP_SosP_t0=0;
IR_0_I_SosP_Sos_t0=0;
IR_0_I_SosP_p_t0=0;
IR_0_I_p_0_t0=0;
IR_0_I_p_Grb2_t0=0;
IR_0_I_p_IRSP_t0=0;
IR_0_I_p_IRS_t0=0;
IR_0_I_p_SosP_t0=0;
IR_0_I_p_Sos_t0=0;
IR_0_I_p_p_t0=0;
IR_I_0_0_0_t0=0;
IR_I_0_0_Grb2_t0=0;
IR_I_0_0_IRSP_t0=0;
IR_I_0_0_IRS_t0=0;
IR_I_0_0_SosP_t0=0;
IR_I_0_0_Sos_t0=0;
IR_I_0_0_p_t0=0;
IR_I_0_Grb2_0_t0=0;
IR_I_0_Grb2_Grb2_t0=0;
IR_I_0_Grb2_IRSP_t0=0;
IR_I_0_Grb2_IRS_t0=0;
IR_I_0_Grb2_SosP_t0=0;
IR_I_0_Grb2_Sos_t0=0;
IR_I_0_Grb2_p_t0=0;
IR_I_0_Shc_0_t0=0;
IR_I_0_Shc_Grb2_t0=0;
IR_I_0_Shc_IRSP_t0=0;
IR_I_0_Shc_IRS_t0=0;
IR_I_0_Shc_SosP_t0=0;
IR_I_0_Shc_Sos_t0=0;
IR_I_0_Shc_p_t0=0;
IR_I_0_ShcP_0_t0=0;
IR_I_0_ShcP_Grb2_t0=0;
IR_I_0_ShcP_IRSP_t0=0;
IR_I_0_ShcP_IRS_t0=0;
IR_I_0_ShcP_SosP_t0=0;
IR_I_0_ShcP_Sos_t0=0;
IR_I_0_ShcP_p_t0=0;
IR_I_0_Sos_0_t0=0;
IR_I_0_Sos_Grb2_t0=0;
IR_I_0_Sos_IRSP_t0=0;
IR_I_0_Sos_IRS_t0=0;
IR_I_0_Sos_SosP_t0=0;
IR_I_0_Sos_Sos_t0=0;
IR_I_0_Sos_p_t0=0;
IR_I_0_SosP_0_t0=0;
IR_I_0_SosP_Grb2_t0=0;
IR_I_0_SosP_IRSP_t0=0;
IR_I_0_SosP_IRS_t0=0;
IR_I_0_SosP_SosP_t0=0;
IR_I_0_SosP_Sos_t0=0;
IR_I_0_SosP_p_t0=0;
IR_I_0_p_0_t0=0;
IR_I_0_p_Grb2_t0=0;
IR_I_0_p_IRSP_t0=0;
IR_I_0_p_IRS_t0=0;
IR_I_0_p_SosP_t0=0;
IR_I_0_p_Sos_t0=0;
IR_I_0_p_p_t0=0;
IR_I_I_0_0_t0=0;
IR_I_I_0_Grb2_t0=0;
IR_I_I_0_IRSP_t0=0;
IR_I_I_0_IRS_t0=0;
IR_I_I_0_SosP_t0=0;
IR_I_I_0_Sos_t0=0;
IR_I_I_0_p_t0=0;
IR_I_I_Grb2_0_t0=0;
IR_I_I_Grb2_Grb2_t0=0;
IR_I_I_Grb2_IRSP_t0=0;
IR_I_I_Grb2_IRS_t0=0;
IR_I_I_Grb2_SosP_t0=0;
IR_I_I_Grb2_Sos_t0=0;
IR_I_I_Grb2_p_t0=0;
IR_I_I_Shc_0_t0=0;
IR_I_I_Shc_Grb2_t0=0;
IR_I_I_Shc_IRSP_t0=0;
IR_I_I_Shc_IRS_t0=0;
IR_I_I_Shc_SosP_t0=0;
IR_I_I_Shc_Sos_t0=0;
IR_I_I_Shc_p_t0=0;
IR_I_I_ShcP_0_t0=0;
IR_I_I_ShcP_Grb2_t0=0;
IR_I_I_ShcP_IRSP_t0=0;
IR_I_I_ShcP_IRS_t0=0;
IR_I_I_ShcP_SosP_t0=0;
IR_I_I_ShcP_Sos_t0=0;
IR_I_I_ShcP_p_t0=0;
IR_I_I_Sos_0_t0=0;
IR_I_I_Sos_Grb2_t0=0;
IR_I_I_Sos_IRSP_t0=0;
IR_I_I_Sos_IRS_t0=0;
IR_I_I_Sos_SosP_t0=0;
IR_I_I_Sos_Sos_t0=0;
IR_I_I_Sos_p_t0=0;
IR_I_I_SosP_0_t0=0;
IR_I_I_SosP_Grb2_t0=0;
IR_I_I_SosP_IRSP_t0=0;
IR_I_I_SosP_IRS_t0=0;
IR_I_I_SosP_SosP_t0=0;
IR_I_I_SosP_Sos_t0=0;
IR_I_I_SosP_p_t0=0;
IR_I_I_p_0_t0=0;
IR_I_I_p_Grb2_t0=0;
IR_I_I_p_IRSP_t0=0;
IR_I_I_p_IRS_t0=0;
IR_I_I_p_SosP_t0=0;
IR_I_I_p_Sos_t0=0;
IR_I_I_p_p_t0=0;
Shc_0_t0=100;
Shc_Grb2_t0=0;
Shc_SosP_t0=0;
Shc_Sos_t0=0;
Shc_p_t0=0;
Sos_0_t0=100;
Sos_p_t0=0;

opt=odeset('RelTol',1e-8,'AbsTol',1e-8,'Jacobian',@JacobiMatrix);

tic
[t,State_Vector] = ode15s(@generated_model_equations,[0 120],[EGFR2_0_0_0_0_0_0_t0, EGFR2_0_0_0_0_0_Grb2_t0, EGFR2_0_0_0_0_0_ShcP_t0, EGFR2_0_0_0_0_0_Shc_t0, EGFR2_0_0_0_0_0_SosP_t0, EGFR2_0_0_0_0_0_Sos_t0, EGFR2_0_0_0_0_0_p_t0, EGFR2_0_0_0_0_Grb2_0_t0, EGFR2_0_0_0_0_Grb2_Grb2_t0, EGFR2_0_0_0_0_Grb2_ShcP_t0, EGFR2_0_0_0_0_Grb2_Shc_t0, EGFR2_0_0_0_0_Grb2_SosP_t0, EGFR2_0_0_0_0_Grb2_Sos_t0, EGFR2_0_0_0_0_Grb2_p_t0, EGFR2_0_0_0_0_Sos_0_t0, EGFR2_0_0_0_0_Sos_Grb2_t0, EGFR2_0_0_0_0_Sos_ShcP_t0, EGFR2_0_0_0_0_Sos_Shc_t0, EGFR2_0_0_0_0_Sos_SosP_t0, EGFR2_0_0_0_0_Sos_Sos_t0, EGFR2_0_0_0_0_Sos_p_t0, EGFR2_0_0_0_0_SosP_0_t0, EGFR2_0_0_0_0_SosP_Grb2_t0, EGFR2_0_0_0_0_SosP_ShcP_t0, EGFR2_0_0_0_0_SosP_Shc_t0, EGFR2_0_0_0_0_SosP_SosP_t0, EGFR2_0_0_0_0_SosP_Sos_t0, EGFR2_0_0_0_0_SosP_p_t0, EGFR2_0_0_0_0_p_0_t0, EGFR2_0_0_0_0_p_Grb2_t0, EGFR2_0_0_0_0_p_ShcP_t0, EGFR2_0_0_0_0_p_Shc_t0, EGFR2_0_0_0_0_p_SosP_t0, EGFR2_0_0_0_0_p_Sos_t0, EGFR2_0_0_0_0_p_p_t0, EGFR2_0_0_0_EGF_0_0_t0, EGFR2_0_0_0_EGF_0_Grb2_t0, EGFR2_0_0_0_EGF_0_ShcP_t0, EGFR2_0_0_0_EGF_0_Shc_t0, EGFR2_0_0_0_EGF_0_SosP_t0, EGFR2_0_0_0_EGF_0_Sos_t0, EGFR2_0_0_0_EGF_0_p_t0, EGFR2_0_0_0_EGF_Grb2_0_t0, EGFR2_0_0_0_EGF_Grb2_Grb2_t0, EGFR2_0_0_0_EGF_Grb2_ShcP_t0, EGFR2_0_0_0_EGF_Grb2_Shc_t0, EGFR2_0_0_0_EGF_Grb2_SosP_t0, EGFR2_0_0_0_EGF_Grb2_Sos_t0, EGFR2_0_0_0_EGF_Grb2_p_t0, EGFR2_0_0_0_EGF_Sos_0_t0, EGFR2_0_0_0_EGF_Sos_Grb2_t0, EGFR2_0_0_0_EGF_Sos_ShcP_t0, EGFR2_0_0_0_EGF_Sos_Shc_t0, EGFR2_0_0_0_EGF_Sos_SosP_t0, EGFR2_0_0_0_EGF_Sos_Sos_t0, EGFR2_0_0_0_EGF_Sos_p_t0, EGFR2_0_0_0_EGF_SosP_0_t0, EGFR2_0_0_0_EGF_SosP_Grb2_t0, EGFR2_0_0_0_EGF_SosP_ShcP_t0, EGFR2_0_0_0_EGF_SosP_Shc_t0, EGFR2_0_0_0_EGF_SosP_SosP_t0, EGFR2_0_0_0_EGF_SosP_Sos_t0, EGFR2_0_0_0_EGF_SosP_p_t0, EGFR2_0_0_0_EGF_p_0_t0, EGFR2_0_0_0_EGF_p_Grb2_t0, EGFR2_0_0_0_EGF_p_ShcP_t0, EGFR2_0_0_0_EGF_p_Shc_t0, EGFR2_0_0_0_EGF_p_SosP_t0, EGFR2_0_0_0_EGF_p_Sos_t0, EGFR2_0_0_0_EGF_p_p_t0, EGFR2_0_0_Grb2_0_0_0_t0, EGFR2_0_0_Grb2_0_0_Grb2_t0, EGFR2_0_0_Grb2_0_0_ShcP_t0, EGFR2_0_0_Grb2_0_0_Shc_t0, EGFR2_0_0_Grb2_0_0_SosP_t0, EGFR2_0_0_Grb2_0_0_Sos_t0, EGFR2_0_0_Grb2_0_0_p_t0, EGFR2_0_0_Grb2_0_Grb2_0_t0, EGFR2_0_0_Grb2_0_Grb2_Grb2_t0, EGFR2_0_0_Grb2_0_Grb2_ShcP_t0, EGFR2_0_0_Grb2_0_Grb2_Shc_t0, EGFR2_0_0_Grb2_0_Grb2_SosP_t0, EGFR2_0_0_Grb2_0_Grb2_Sos_t0, EGFR2_0_0_Grb2_0_Grb2_p_t0, EGFR2_0_0_Grb2_0_Sos_0_t0, EGFR2_0_0_Grb2_0_Sos_Grb2_t0, EGFR2_0_0_Grb2_0_Sos_ShcP_t0, EGFR2_0_0_Grb2_0_Sos_Shc_t0, EGFR2_0_0_Grb2_0_Sos_SosP_t0, EGFR2_0_0_Grb2_0_Sos_Sos_t0, EGFR2_0_0_Grb2_0_Sos_p_t0, EGFR2_0_0_Grb2_0_SosP_0_t0, EGFR2_0_0_Grb2_0_SosP_Grb2_t0, EGFR2_0_0_Grb2_0_SosP_ShcP_t0, EGFR2_0_0_Grb2_0_SosP_Shc_t0, EGFR2_0_0_Grb2_0_SosP_SosP_t0, EGFR2_0_0_Grb2_0_SosP_Sos_t0, EGFR2_0_0_Grb2_0_SosP_p_t0, EGFR2_0_0_Grb2_0_p_0_t0, EGFR2_0_0_Grb2_0_p_Grb2_t0, EGFR2_0_0_Grb2_0_p_ShcP_t0, EGFR2_0_0_Grb2_0_p_Shc_t0, EGFR2_0_0_Grb2_0_p_SosP_t0, EGFR2_0_0_Grb2_0_p_Sos_t0, EGFR2_0_0_Grb2_0_p_p_t0, EGFR2_0_0_Grb2_EGF_0_0_t0, EGFR2_0_0_Grb2_EGF_0_Grb2_t0, EGFR2_0_0_Grb2_EGF_0_ShcP_t0, EGFR2_0_0_Grb2_EGF_0_Shc_t0, EGFR2_0_0_Grb2_EGF_0_SosP_t0, EGFR2_0_0_Grb2_EGF_0_Sos_t0, EGFR2_0_0_Grb2_EGF_0_p_t0, EGFR2_0_0_Grb2_EGF_Grb2_0_t0, EGFR2_0_0_Grb2_EGF_Grb2_Grb2_t0, EGFR2_0_0_Grb2_EGF_Grb2_ShcP_t0, EGFR2_0_0_Grb2_EGF_Grb2_Shc_t0, EGFR2_0_0_Grb2_EGF_Grb2_SosP_t0, EGFR2_0_0_Grb2_EGF_Grb2_Sos_t0, EGFR2_0_0_Grb2_EGF_Grb2_p_t0, EGFR2_0_0_Grb2_EGF_Sos_0_t0, EGFR2_0_0_Grb2_EGF_Sos_Grb2_t0, EGFR2_0_0_Grb2_EGF_Sos_ShcP_t0, EGFR2_0_0_Grb2_EGF_Sos_Shc_t0, EGFR2_0_0_Grb2_EGF_Sos_SosP_t0, EGFR2_0_0_Grb2_EGF_Sos_Sos_t0, EGFR2_0_0_Grb2_EGF_Sos_p_t0, EGFR2_0_0_Grb2_EGF_SosP_0_t0, EGFR2_0_0_Grb2_EGF_SosP_Grb2_t0, EGFR2_0_0_Grb2_EGF_SosP_ShcP_t0, EGFR2_0_0_Grb2_EGF_SosP_Shc_t0, EGFR2_0_0_Grb2_EGF_SosP_SosP_t0, EGFR2_0_0_Grb2_EGF_SosP_Sos_t0, EGFR2_0_0_Grb2_EGF_SosP_p_t0, EGFR2_0_0_Grb2_EGF_p_0_t0, EGFR2_0_0_Grb2_EGF_p_Grb2_t0, EGFR2_0_0_Grb2_EGF_p_ShcP_t0, EGFR2_0_0_Grb2_EGF_p_Shc_t0, EGFR2_0_0_Grb2_EGF_p_SosP_t0, EGFR2_0_0_Grb2_EGF_p_Sos_t0, EGFR2_0_0_Grb2_EGF_p_p_t0, EGFR2_0_0_Shc_0_0_0_t0, EGFR2_0_0_Shc_0_0_Grb2_t0, EGFR2_0_0_Shc_0_0_ShcP_t0, EGFR2_0_0_Shc_0_0_Shc_t0, EGFR2_0_0_Shc_0_0_SosP_t0, EGFR2_0_0_Shc_0_0_Sos_t0, EGFR2_0_0_Shc_0_0_p_t0, EGFR2_0_0_Shc_0_Grb2_0_t0, EGFR2_0_0_Shc_0_Grb2_Grb2_t0, EGFR2_0_0_Shc_0_Grb2_ShcP_t0, EGFR2_0_0_Shc_0_Grb2_Shc_t0, EGFR2_0_0_Shc_0_Grb2_SosP_t0, EGFR2_0_0_Shc_0_Grb2_Sos_t0, EGFR2_0_0_Shc_0_Grb2_p_t0, EGFR2_0_0_Shc_0_Sos_0_t0, EGFR2_0_0_Shc_0_Sos_Grb2_t0, EGFR2_0_0_Shc_0_Sos_ShcP_t0, EGFR2_0_0_Shc_0_Sos_Shc_t0, EGFR2_0_0_Shc_0_Sos_SosP_t0, EGFR2_0_0_Shc_0_Sos_Sos_t0, EGFR2_0_0_Shc_0_Sos_p_t0, EGFR2_0_0_Shc_0_SosP_0_t0, EGFR2_0_0_Shc_0_SosP_Grb2_t0, EGFR2_0_0_Shc_0_SosP_ShcP_t0, EGFR2_0_0_Shc_0_SosP_Shc_t0, EGFR2_0_0_Shc_0_SosP_SosP_t0, EGFR2_0_0_Shc_0_SosP_Sos_t0, EGFR2_0_0_Shc_0_SosP_p_t0, EGFR2_0_0_Shc_0_p_0_t0, EGFR2_0_0_Shc_0_p_Grb2_t0, EGFR2_0_0_Shc_0_p_ShcP_t0, EGFR2_0_0_Shc_0_p_Shc_t0, EGFR2_0_0_Shc_0_p_SosP_t0, EGFR2_0_0_Shc_0_p_Sos_t0, EGFR2_0_0_Shc_0_p_p_t0, EGFR2_0_0_Shc_EGF_0_0_t0, EGFR2_0_0_Shc_EGF_0_Grb2_t0, EGFR2_0_0_Shc_EGF_0_ShcP_t0, EGFR2_0_0_Shc_EGF_0_Shc_t0, EGFR2_0_0_Shc_EGF_0_SosP_t0, EGFR2_0_0_Shc_EGF_0_Sos_t0, EGFR2_0_0_Shc_EGF_0_p_t0, EGFR2_0_0_Shc_EGF_Grb2_0_t0, EGFR2_0_0_Shc_EGF_Grb2_Grb2_t0, EGFR2_0_0_Shc_EGF_Grb2_ShcP_t0, EGFR2_0_0_Shc_EGF_Grb2_Shc_t0, EGFR2_0_0_Shc_EGF_Grb2_SosP_t0, EGFR2_0_0_Shc_EGF_Grb2_Sos_t0, EGFR2_0_0_Shc_EGF_Grb2_p_t0, EGFR2_0_0_Shc_EGF_Sos_0_t0, EGFR2_0_0_Shc_EGF_Sos_Grb2_t0, EGFR2_0_0_Shc_EGF_Sos_ShcP_t0, EGFR2_0_0_Shc_EGF_Sos_Shc_t0, EGFR2_0_0_Shc_EGF_Sos_SosP_t0, EGFR2_0_0_Shc_EGF_Sos_Sos_t0, EGFR2_0_0_Shc_EGF_Sos_p_t0, EGFR2_0_0_Shc_EGF_SosP_0_t0, EGFR2_0_0_Shc_EGF_SosP_Grb2_t0, EGFR2_0_0_Shc_EGF_SosP_ShcP_t0, EGFR2_0_0_Shc_EGF_SosP_Shc_t0, EGFR2_0_0_Shc_EGF_SosP_SosP_t0, EGFR2_0_0_Shc_EGF_SosP_Sos_t0, EGFR2_0_0_Shc_EGF_SosP_p_t0, EGFR2_0_0_Shc_EGF_p_0_t0, EGFR2_0_0_Shc_EGF_p_Grb2_t0, EGFR2_0_0_Shc_EGF_p_ShcP_t0, EGFR2_0_0_Shc_EGF_p_Shc_t0, EGFR2_0_0_Shc_EGF_p_SosP_t0, EGFR2_0_0_Shc_EGF_p_Sos_t0, EGFR2_0_0_Shc_EGF_p_p_t0, EGFR2_0_0_ShcP_0_0_0_t0, EGFR2_0_0_ShcP_0_0_Grb2_t0, EGFR2_0_0_ShcP_0_0_ShcP_t0, EGFR2_0_0_ShcP_0_0_Shc_t0, EGFR2_0_0_ShcP_0_0_SosP_t0, EGFR2_0_0_ShcP_0_0_Sos_t0, EGFR2_0_0_ShcP_0_0_p_t0, EGFR2_0_0_ShcP_0_Grb2_0_t0, EGFR2_0_0_ShcP_0_Grb2_Grb2_t0, EGFR2_0_0_ShcP_0_Grb2_ShcP_t0, EGFR2_0_0_ShcP_0_Grb2_Shc_t0, EGFR2_0_0_ShcP_0_Grb2_SosP_t0, EGFR2_0_0_ShcP_0_Grb2_Sos_t0, EGFR2_0_0_ShcP_0_Grb2_p_t0, EGFR2_0_0_ShcP_0_Sos_0_t0, EGFR2_0_0_ShcP_0_Sos_Grb2_t0, EGFR2_0_0_ShcP_0_Sos_ShcP_t0, EGFR2_0_0_ShcP_0_Sos_Shc_t0, EGFR2_0_0_ShcP_0_Sos_SosP_t0, EGFR2_0_0_ShcP_0_Sos_Sos_t0, EGFR2_0_0_ShcP_0_Sos_p_t0, EGFR2_0_0_ShcP_0_SosP_0_t0, EGFR2_0_0_ShcP_0_SosP_Grb2_t0, EGFR2_0_0_ShcP_0_SosP_ShcP_t0, EGFR2_0_0_ShcP_0_SosP_Shc_t0, EGFR2_0_0_ShcP_0_SosP_SosP_t0, EGFR2_0_0_ShcP_0_SosP_Sos_t0, EGFR2_0_0_ShcP_0_SosP_p_t0, EGFR2_0_0_ShcP_0_p_0_t0, EGFR2_0_0_ShcP_0_p_Grb2_t0, EGFR2_0_0_ShcP_0_p_ShcP_t0, EGFR2_0_0_ShcP_0_p_Shc_t0, EGFR2_0_0_ShcP_0_p_SosP_t0, EGFR2_0_0_ShcP_0_p_Sos_t0, EGFR2_0_0_ShcP_0_p_p_t0, EGFR2_0_0_ShcP_EGF_0_0_t0, EGFR2_0_0_ShcP_EGF_0_Grb2_t0, EGFR2_0_0_ShcP_EGF_0_ShcP_t0, EGFR2_0_0_ShcP_EGF_0_Shc_t0, EGFR2_0_0_ShcP_EGF_0_SosP_t0, EGFR2_0_0_ShcP_EGF_0_Sos_t0, EGFR2_0_0_ShcP_EGF_0_p_t0, EGFR2_0_0_ShcP_EGF_Grb2_0_t0, EGFR2_0_0_ShcP_EGF_Grb2_Grb2_t0, EGFR2_0_0_ShcP_EGF_Grb2_ShcP_t0, EGFR2_0_0_ShcP_EGF_Grb2_Shc_t0, EGFR2_0_0_ShcP_EGF_Grb2_SosP_t0, EGFR2_0_0_ShcP_EGF_Grb2_Sos_t0, EGFR2_0_0_ShcP_EGF_Grb2_p_t0, EGFR2_0_0_ShcP_EGF_Sos_0_t0, EGFR2_0_0_ShcP_EGF_Sos_Grb2_t0, EGFR2_0_0_ShcP_EGF_Sos_ShcP_t0, EGFR2_0_0_ShcP_EGF_Sos_Shc_t0, EGFR2_0_0_ShcP_EGF_Sos_SosP_t0, EGFR2_0_0_ShcP_EGF_Sos_Sos_t0, EGFR2_0_0_ShcP_EGF_Sos_p_t0, EGFR2_0_0_ShcP_EGF_SosP_0_t0, EGFR2_0_0_ShcP_EGF_SosP_Grb2_t0, EGFR2_0_0_ShcP_EGF_SosP_ShcP_t0, EGFR2_0_0_ShcP_EGF_SosP_Shc_t0, EGFR2_0_0_ShcP_EGF_SosP_SosP_t0, EGFR2_0_0_ShcP_EGF_SosP_Sos_t0, EGFR2_0_0_ShcP_EGF_SosP_p_t0, EGFR2_0_0_ShcP_EGF_p_0_t0, EGFR2_0_0_ShcP_EGF_p_Grb2_t0, EGFR2_0_0_ShcP_EGF_p_ShcP_t0, EGFR2_0_0_ShcP_EGF_p_Shc_t0, EGFR2_0_0_ShcP_EGF_p_SosP_t0, EGFR2_0_0_ShcP_EGF_p_Sos_t0, EGFR2_0_0_ShcP_EGF_p_p_t0, EGFR2_0_0_Sos_0_0_0_t0, EGFR2_0_0_Sos_0_0_Grb2_t0, EGFR2_0_0_Sos_0_0_ShcP_t0, EGFR2_0_0_Sos_0_0_Shc_t0, EGFR2_0_0_Sos_0_0_SosP_t0, EGFR2_0_0_Sos_0_0_Sos_t0, EGFR2_0_0_Sos_0_0_p_t0, EGFR2_0_0_Sos_0_Grb2_0_t0, EGFR2_0_0_Sos_0_Grb2_Grb2_t0, EGFR2_0_0_Sos_0_Grb2_ShcP_t0, EGFR2_0_0_Sos_0_Grb2_Shc_t0, EGFR2_0_0_Sos_0_Grb2_SosP_t0, EGFR2_0_0_Sos_0_Grb2_Sos_t0, EGFR2_0_0_Sos_0_Grb2_p_t0, EGFR2_0_0_Sos_0_Sos_0_t0, EGFR2_0_0_Sos_0_Sos_Grb2_t0, EGFR2_0_0_Sos_0_Sos_ShcP_t0, EGFR2_0_0_Sos_0_Sos_Shc_t0, EGFR2_0_0_Sos_0_Sos_SosP_t0, EGFR2_0_0_Sos_0_Sos_Sos_t0, EGFR2_0_0_Sos_0_Sos_p_t0, EGFR2_0_0_Sos_0_SosP_0_t0, EGFR2_0_0_Sos_0_SosP_Grb2_t0, EGFR2_0_0_Sos_0_SosP_ShcP_t0, EGFR2_0_0_Sos_0_SosP_Shc_t0, EGFR2_0_0_Sos_0_SosP_SosP_t0, EGFR2_0_0_Sos_0_SosP_Sos_t0, EGFR2_0_0_Sos_0_SosP_p_t0, EGFR2_0_0_Sos_0_p_0_t0, EGFR2_0_0_Sos_0_p_Grb2_t0, EGFR2_0_0_Sos_0_p_ShcP_t0, EGFR2_0_0_Sos_0_p_Shc_t0, EGFR2_0_0_Sos_0_p_SosP_t0, EGFR2_0_0_Sos_0_p_Sos_t0, EGFR2_0_0_Sos_0_p_p_t0, EGFR2_0_0_Sos_EGF_0_0_t0, EGFR2_0_0_Sos_EGF_0_Grb2_t0, EGFR2_0_0_Sos_EGF_0_ShcP_t0, EGFR2_0_0_Sos_EGF_0_Shc_t0, EGFR2_0_0_Sos_EGF_0_SosP_t0, EGFR2_0_0_Sos_EGF_0_Sos_t0, EGFR2_0_0_Sos_EGF_0_p_t0, EGFR2_0_0_Sos_EGF_Grb2_0_t0, EGFR2_0_0_Sos_EGF_Grb2_Grb2_t0, EGFR2_0_0_Sos_EGF_Grb2_ShcP_t0, EGFR2_0_0_Sos_EGF_Grb2_Shc_t0, EGFR2_0_0_Sos_EGF_Grb2_SosP_t0, EGFR2_0_0_Sos_EGF_Grb2_Sos_t0, EGFR2_0_0_Sos_EGF_Grb2_p_t0, EGFR2_0_0_Sos_EGF_Sos_0_t0, EGFR2_0_0_Sos_EGF_Sos_Grb2_t0, EGFR2_0_0_Sos_EGF_Sos_ShcP_t0, EGFR2_0_0_Sos_EGF_Sos_Shc_t0, EGFR2_0_0_Sos_EGF_Sos_SosP_t0, EGFR2_0_0_Sos_EGF_Sos_Sos_t0, EGFR2_0_0_Sos_EGF_Sos_p_t0, EGFR2_0_0_Sos_EGF_SosP_0_t0, EGFR2_0_0_Sos_EGF_SosP_Grb2_t0, EGFR2_0_0_Sos_EGF_SosP_ShcP_t0, EGFR2_0_0_Sos_EGF_SosP_Shc_t0, EGFR2_0_0_Sos_EGF_SosP_SosP_t0, EGFR2_0_0_Sos_EGF_SosP_Sos_t0, EGFR2_0_0_Sos_EGF_SosP_p_t0, EGFR2_0_0_Sos_EGF_p_0_t0, EGFR2_0_0_Sos_EGF_p_Grb2_t0, EGFR2_0_0_Sos_EGF_p_ShcP_t0, EGFR2_0_0_Sos_EGF_p_Shc_t0, EGFR2_0_0_Sos_EGF_p_SosP_t0, EGFR2_0_0_Sos_EGF_p_Sos_t0, EGFR2_0_0_Sos_EGF_p_p_t0, EGFR2_0_0_SosP_0_0_0_t0, EGFR2_0_0_SosP_0_0_Grb2_t0, EGFR2_0_0_SosP_0_0_ShcP_t0, EGFR2_0_0_SosP_0_0_Shc_t0, EGFR2_0_0_SosP_0_0_SosP_t0, EGFR2_0_0_SosP_0_0_Sos_t0, EGFR2_0_0_SosP_0_0_p_t0, EGFR2_0_0_SosP_0_Grb2_0_t0, EGFR2_0_0_SosP_0_Grb2_Grb2_t0, EGFR2_0_0_SosP_0_Grb2_ShcP_t0, EGFR2_0_0_SosP_0_Grb2_Shc_t0, EGFR2_0_0_SosP_0_Grb2_SosP_t0, EGFR2_0_0_SosP_0_Grb2_Sos_t0, EGFR2_0_0_SosP_0_Grb2_p_t0, EGFR2_0_0_SosP_0_Sos_0_t0, EGFR2_0_0_SosP_0_Sos_Grb2_t0, EGFR2_0_0_SosP_0_Sos_ShcP_t0, EGFR2_0_0_SosP_0_Sos_Shc_t0, EGFR2_0_0_SosP_0_Sos_SosP_t0, EGFR2_0_0_SosP_0_Sos_Sos_t0, EGFR2_0_0_SosP_0_Sos_p_t0, EGFR2_0_0_SosP_0_SosP_0_t0, EGFR2_0_0_SosP_0_SosP_Grb2_t0, EGFR2_0_0_SosP_0_SosP_ShcP_t0, EGFR2_0_0_SosP_0_SosP_Shc_t0, EGFR2_0_0_SosP_0_SosP_SosP_t0, EGFR2_0_0_SosP_0_SosP_Sos_t0, EGFR2_0_0_SosP_0_SosP_p_t0, EGFR2_0_0_SosP_0_p_0_t0, EGFR2_0_0_SosP_0_p_Grb2_t0, EGFR2_0_0_SosP_0_p_ShcP_t0, EGFR2_0_0_SosP_0_p_Shc_t0, EGFR2_0_0_SosP_0_p_SosP_t0, EGFR2_0_0_SosP_0_p_Sos_t0, EGFR2_0_0_SosP_0_p_p_t0, EGFR2_0_0_SosP_EGF_0_0_t0, EGFR2_0_0_SosP_EGF_0_Grb2_t0, EGFR2_0_0_SosP_EGF_0_ShcP_t0, EGFR2_0_0_SosP_EGF_0_Shc_t0, EGFR2_0_0_SosP_EGF_0_SosP_t0, EGFR2_0_0_SosP_EGF_0_Sos_t0, EGFR2_0_0_SosP_EGF_0_p_t0, EGFR2_0_0_SosP_EGF_Grb2_0_t0, EGFR2_0_0_SosP_EGF_Grb2_Grb2_t0, EGFR2_0_0_SosP_EGF_Grb2_ShcP_t0, EGFR2_0_0_SosP_EGF_Grb2_Shc_t0, EGFR2_0_0_SosP_EGF_Grb2_SosP_t0, EGFR2_0_0_SosP_EGF_Grb2_Sos_t0, EGFR2_0_0_SosP_EGF_Grb2_p_t0, EGFR2_0_0_SosP_EGF_Sos_0_t0, EGFR2_0_0_SosP_EGF_Sos_Grb2_t0, EGFR2_0_0_SosP_EGF_Sos_ShcP_t0, EGFR2_0_0_SosP_EGF_Sos_Shc_t0, EGFR2_0_0_SosP_EGF_Sos_SosP_t0, EGFR2_0_0_SosP_EGF_Sos_Sos_t0, EGFR2_0_0_SosP_EGF_Sos_p_t0, EGFR2_0_0_SosP_EGF_SosP_0_t0, EGFR2_0_0_SosP_EGF_SosP_Grb2_t0, EGFR2_0_0_SosP_EGF_SosP_ShcP_t0, EGFR2_0_0_SosP_EGF_SosP_Shc_t0, EGFR2_0_0_SosP_EGF_SosP_SosP_t0, EGFR2_0_0_SosP_EGF_SosP_Sos_t0, EGFR2_0_0_SosP_EGF_SosP_p_t0, EGFR2_0_0_SosP_EGF_p_0_t0, EGFR2_0_0_SosP_EGF_p_Grb2_t0, EGFR2_0_0_SosP_EGF_p_ShcP_t0, EGFR2_0_0_SosP_EGF_p_Shc_t0, EGFR2_0_0_SosP_EGF_p_SosP_t0, EGFR2_0_0_SosP_EGF_p_Sos_t0, EGFR2_0_0_SosP_EGF_p_p_t0, EGFR2_0_0_p_0_0_0_t0, EGFR2_0_0_p_0_0_Grb2_t0, EGFR2_0_0_p_0_0_ShcP_t0, EGFR2_0_0_p_0_0_Shc_t0, EGFR2_0_0_p_0_0_SosP_t0, EGFR2_0_0_p_0_0_Sos_t0, EGFR2_0_0_p_0_0_p_t0, EGFR2_0_0_p_0_Grb2_0_t0, EGFR2_0_0_p_0_Grb2_Grb2_t0, EGFR2_0_0_p_0_Grb2_ShcP_t0, EGFR2_0_0_p_0_Grb2_Shc_t0, EGFR2_0_0_p_0_Grb2_SosP_t0, EGFR2_0_0_p_0_Grb2_Sos_t0, EGFR2_0_0_p_0_Grb2_p_t0, EGFR2_0_0_p_0_Sos_0_t0, EGFR2_0_0_p_0_Sos_Grb2_t0, EGFR2_0_0_p_0_Sos_ShcP_t0, EGFR2_0_0_p_0_Sos_Shc_t0, EGFR2_0_0_p_0_Sos_SosP_t0, EGFR2_0_0_p_0_Sos_Sos_t0, EGFR2_0_0_p_0_Sos_p_t0, EGFR2_0_0_p_0_SosP_0_t0, EGFR2_0_0_p_0_SosP_Grb2_t0, EGFR2_0_0_p_0_SosP_ShcP_t0, EGFR2_0_0_p_0_SosP_Shc_t0, EGFR2_0_0_p_0_SosP_SosP_t0, EGFR2_0_0_p_0_SosP_Sos_t0, EGFR2_0_0_p_0_SosP_p_t0, EGFR2_0_0_p_0_p_0_t0, EGFR2_0_0_p_0_p_Grb2_t0, EGFR2_0_0_p_0_p_ShcP_t0, EGFR2_0_0_p_0_p_Shc_t0, EGFR2_0_0_p_0_p_SosP_t0, EGFR2_0_0_p_0_p_Sos_t0, EGFR2_0_0_p_0_p_p_t0, EGFR2_0_0_p_EGF_0_0_t0, EGFR2_0_0_p_EGF_0_Grb2_t0, EGFR2_0_0_p_EGF_0_ShcP_t0, EGFR2_0_0_p_EGF_0_Shc_t0, EGFR2_0_0_p_EGF_0_SosP_t0, EGFR2_0_0_p_EGF_0_Sos_t0, EGFR2_0_0_p_EGF_0_p_t0, EGFR2_0_0_p_EGF_Grb2_0_t0, EGFR2_0_0_p_EGF_Grb2_Grb2_t0, EGFR2_0_0_p_EGF_Grb2_ShcP_t0, EGFR2_0_0_p_EGF_Grb2_Shc_t0, EGFR2_0_0_p_EGF_Grb2_SosP_t0, EGFR2_0_0_p_EGF_Grb2_Sos_t0, EGFR2_0_0_p_EGF_Grb2_p_t0, EGFR2_0_0_p_EGF_Sos_0_t0, EGFR2_0_0_p_EGF_Sos_Grb2_t0, EGFR2_0_0_p_EGF_Sos_ShcP_t0, EGFR2_0_0_p_EGF_Sos_Shc_t0, EGFR2_0_0_p_EGF_Sos_SosP_t0, EGFR2_0_0_p_EGF_Sos_Sos_t0, EGFR2_0_0_p_EGF_Sos_p_t0, EGFR2_0_0_p_EGF_SosP_0_t0, EGFR2_0_0_p_EGF_SosP_Grb2_t0, EGFR2_0_0_p_EGF_SosP_ShcP_t0, EGFR2_0_0_p_EGF_SosP_Shc_t0, EGFR2_0_0_p_EGF_SosP_SosP_t0, EGFR2_0_0_p_EGF_SosP_Sos_t0, EGFR2_0_0_p_EGF_SosP_p_t0, EGFR2_0_0_p_EGF_p_0_t0, EGFR2_0_0_p_EGF_p_Grb2_t0, EGFR2_0_0_p_EGF_p_ShcP_t0, EGFR2_0_0_p_EGF_p_Shc_t0, EGFR2_0_0_p_EGF_p_SosP_t0, EGFR2_0_0_p_EGF_p_Sos_t0, EGFR2_0_0_p_EGF_p_p_t0, EGFR2_0_Grb2_0_0_0_0_t0, EGFR2_0_Grb2_0_0_0_Grb2_t0, EGFR2_0_Grb2_0_0_0_ShcP_t0, EGFR2_0_Grb2_0_0_0_Shc_t0, EGFR2_0_Grb2_0_0_0_SosP_t0, EGFR2_0_Grb2_0_0_0_Sos_t0, EGFR2_0_Grb2_0_0_0_p_t0, EGFR2_0_Grb2_0_0_Grb2_0_t0, EGFR2_0_Grb2_0_0_Grb2_Grb2_t0, EGFR2_0_Grb2_0_0_Grb2_ShcP_t0, EGFR2_0_Grb2_0_0_Grb2_Shc_t0, EGFR2_0_Grb2_0_0_Grb2_SosP_t0, EGFR2_0_Grb2_0_0_Grb2_Sos_t0, EGFR2_0_Grb2_0_0_Grb2_p_t0, EGFR2_0_Grb2_0_0_Sos_0_t0, EGFR2_0_Grb2_0_0_Sos_Grb2_t0, EGFR2_0_Grb2_0_0_Sos_ShcP_t0, EGFR2_0_Grb2_0_0_Sos_Shc_t0, EGFR2_0_Grb2_0_0_Sos_SosP_t0, EGFR2_0_Grb2_0_0_Sos_Sos_t0, EGFR2_0_Grb2_0_0_Sos_p_t0, EGFR2_0_Grb2_0_0_SosP_0_t0, EGFR2_0_Grb2_0_0_SosP_Grb2_t0, EGFR2_0_Grb2_0_0_SosP_ShcP_t0, EGFR2_0_Grb2_0_0_SosP_Shc_t0, EGFR2_0_Grb2_0_0_SosP_SosP_t0, EGFR2_0_Grb2_0_0_SosP_Sos_t0, EGFR2_0_Grb2_0_0_SosP_p_t0, EGFR2_0_Grb2_0_0_p_0_t0, EGFR2_0_Grb2_0_0_p_Grb2_t0, EGFR2_0_Grb2_0_0_p_ShcP_t0, EGFR2_0_Grb2_0_0_p_Shc_t0, EGFR2_0_Grb2_0_0_p_SosP_t0, EGFR2_0_Grb2_0_0_p_Sos_t0, EGFR2_0_Grb2_0_0_p_p_t0, EGFR2_0_Grb2_0_EGF_0_0_t0, EGFR2_0_Grb2_0_EGF_0_Grb2_t0, EGFR2_0_Grb2_0_EGF_0_ShcP_t0, EGFR2_0_Grb2_0_EGF_0_Shc_t0, EGFR2_0_Grb2_0_EGF_0_SosP_t0, EGFR2_0_Grb2_0_EGF_0_Sos_t0, EGFR2_0_Grb2_0_EGF_0_p_t0, EGFR2_0_Grb2_0_EGF_Grb2_0_t0, EGFR2_0_Grb2_0_EGF_Grb2_Grb2_t0, EGFR2_0_Grb2_0_EGF_Grb2_ShcP_t0, EGFR2_0_Grb2_0_EGF_Grb2_Shc_t0, EGFR2_0_Grb2_0_EGF_Grb2_SosP_t0, EGFR2_0_Grb2_0_EGF_Grb2_Sos_t0, EGFR2_0_Grb2_0_EGF_Grb2_p_t0, EGFR2_0_Grb2_0_EGF_Sos_0_t0, EGFR2_0_Grb2_0_EGF_Sos_Grb2_t0, EGFR2_0_Grb2_0_EGF_Sos_ShcP_t0, EGFR2_0_Grb2_0_EGF_Sos_Shc_t0, EGFR2_0_Grb2_0_EGF_Sos_SosP_t0, EGFR2_0_Grb2_0_EGF_Sos_Sos_t0, EGFR2_0_Grb2_0_EGF_Sos_p_t0, EGFR2_0_Grb2_0_EGF_SosP_0_t0, EGFR2_0_Grb2_0_EGF_SosP_Grb2_t0, EGFR2_0_Grb2_0_EGF_SosP_ShcP_t0, EGFR2_0_Grb2_0_EGF_SosP_Shc_t0, EGFR2_0_Grb2_0_EGF_SosP_SosP_t0, EGFR2_0_Grb2_0_EGF_SosP_Sos_t0, EGFR2_0_Grb2_0_EGF_SosP_p_t0, EGFR2_0_Grb2_0_EGF_p_0_t0, EGFR2_0_Grb2_0_EGF_p_Grb2_t0, EGFR2_0_Grb2_0_EGF_p_ShcP_t0, EGFR2_0_Grb2_0_EGF_p_Shc_t0, EGFR2_0_Grb2_0_EGF_p_SosP_t0, EGFR2_0_Grb2_0_EGF_p_Sos_t0, EGFR2_0_Grb2_0_EGF_p_p_t0, EGFR2_0_Grb2_Grb2_0_0_0_t0, EGFR2_0_Grb2_Grb2_0_0_Grb2_t0, EGFR2_0_Grb2_Grb2_0_0_ShcP_t0, EGFR2_0_Grb2_Grb2_0_0_Shc_t0, EGFR2_0_Grb2_Grb2_0_0_SosP_t0, EGFR2_0_Grb2_Grb2_0_0_Sos_t0, EGFR2_0_Grb2_Grb2_0_0_p_t0, EGFR2_0_Grb2_Grb2_0_Grb2_0_t0, EGFR2_0_Grb2_Grb2_0_Grb2_Grb2_t0, EGFR2_0_Grb2_Grb2_0_Grb2_ShcP_t0, EGFR2_0_Grb2_Grb2_0_Grb2_Shc_t0, EGFR2_0_Grb2_Grb2_0_Grb2_SosP_t0, EGFR2_0_Grb2_Grb2_0_Grb2_Sos_t0, EGFR2_0_Grb2_Grb2_0_Grb2_p_t0, EGFR2_0_Grb2_Grb2_0_Sos_0_t0, EGFR2_0_Grb2_Grb2_0_Sos_Grb2_t0, EGFR2_0_Grb2_Grb2_0_Sos_ShcP_t0, EGFR2_0_Grb2_Grb2_0_Sos_Shc_t0, EGFR2_0_Grb2_Grb2_0_Sos_SosP_t0, EGFR2_0_Grb2_Grb2_0_Sos_Sos_t0, EGFR2_0_Grb2_Grb2_0_Sos_p_t0, EGFR2_0_Grb2_Grb2_0_SosP_0_t0, EGFR2_0_Grb2_Grb2_0_SosP_Grb2_t0, EGFR2_0_Grb2_Grb2_0_SosP_ShcP_t0, EGFR2_0_Grb2_Grb2_0_SosP_Shc_t0, EGFR2_0_Grb2_Grb2_0_SosP_SosP_t0, EGFR2_0_Grb2_Grb2_0_SosP_Sos_t0, EGFR2_0_Grb2_Grb2_0_SosP_p_t0, EGFR2_0_Grb2_Grb2_0_p_0_t0, EGFR2_0_Grb2_Grb2_0_p_Grb2_t0, EGFR2_0_Grb2_Grb2_0_p_ShcP_t0, EGFR2_0_Grb2_Grb2_0_p_Shc_t0, EGFR2_0_Grb2_Grb2_0_p_SosP_t0, EGFR2_0_Grb2_Grb2_0_p_Sos_t0, EGFR2_0_Grb2_Grb2_0_p_p_t0, EGFR2_0_Grb2_Grb2_EGF_0_0_t0, EGFR2_0_Grb2_Grb2_EGF_0_Grb2_t0, EGFR2_0_Grb2_Grb2_EGF_0_ShcP_t0, EGFR2_0_Grb2_Grb2_EGF_0_Shc_t0, EGFR2_0_Grb2_Grb2_EGF_0_SosP_t0, EGFR2_0_Grb2_Grb2_EGF_0_Sos_t0, EGFR2_0_Grb2_Grb2_EGF_0_p_t0, EGFR2_0_Grb2_Grb2_EGF_Grb2_0_t0, EGFR2_0_Grb2_Grb2_EGF_Grb2_Grb2_t0, EGFR2_0_Grb2_Grb2_EGF_Grb2_ShcP_t0, EGFR2_0_Grb2_Grb2_EGF_Grb2_Shc_t0, EGFR2_0_Grb2_Grb2_EGF_Grb2_SosP_t0, EGFR2_0_Grb2_Grb2_EGF_Grb2_Sos_t0, EGFR2_0_Grb2_Grb2_EGF_Grb2_p_t0, EGFR2_0_Grb2_Grb2_EGF_Sos_0_t0, EGFR2_0_Grb2_Grb2_EGF_Sos_Grb2_t0, EGFR2_0_Grb2_Grb2_EGF_Sos_ShcP_t0, EGFR2_0_Grb2_Grb2_EGF_Sos_Shc_t0, EGFR2_0_Grb2_Grb2_EGF_Sos_SosP_t0, EGFR2_0_Grb2_Grb2_EGF_Sos_Sos_t0, EGFR2_0_Grb2_Grb2_EGF_Sos_p_t0, EGFR2_0_Grb2_Grb2_EGF_SosP_0_t0, EGFR2_0_Grb2_Grb2_EGF_SosP_Grb2_t0, EGFR2_0_Grb2_Grb2_EGF_SosP_ShcP_t0, EGFR2_0_Grb2_Grb2_EGF_SosP_Shc_t0, EGFR2_0_Grb2_Grb2_EGF_SosP_SosP_t0, EGFR2_0_Grb2_Grb2_EGF_SosP_Sos_t0, EGFR2_0_Grb2_Grb2_EGF_SosP_p_t0, EGFR2_0_Grb2_Grb2_EGF_p_0_t0, EGFR2_0_Grb2_Grb2_EGF_p_Grb2_t0, EGFR2_0_Grb2_Grb2_EGF_p_ShcP_t0, EGFR2_0_Grb2_Grb2_EGF_p_Shc_t0, EGFR2_0_Grb2_Grb2_EGF_p_SosP_t0, EGFR2_0_Grb2_Grb2_EGF_p_Sos_t0, EGFR2_0_Grb2_Grb2_EGF_p_p_t0, EGFR2_0_Grb2_Shc_0_0_0_t0, EGFR2_0_Grb2_Shc_0_0_Grb2_t0, EGFR2_0_Grb2_Shc_0_0_ShcP_t0, EGFR2_0_Grb2_Shc_0_0_Shc_t0, EGFR2_0_Grb2_Shc_0_0_SosP_t0, EGFR2_0_Grb2_Shc_0_0_Sos_t0, EGFR2_0_Grb2_Shc_0_0_p_t0, EGFR2_0_Grb2_Shc_0_Grb2_0_t0, EGFR2_0_Grb2_Shc_0_Grb2_Grb2_t0, EGFR2_0_Grb2_Shc_0_Grb2_ShcP_t0, EGFR2_0_Grb2_Shc_0_Grb2_Shc_t0, EGFR2_0_Grb2_Shc_0_Grb2_SosP_t0, EGFR2_0_Grb2_Shc_0_Grb2_Sos_t0, EGFR2_0_Grb2_Shc_0_Grb2_p_t0, EGFR2_0_Grb2_Shc_0_Sos_0_t0, EGFR2_0_Grb2_Shc_0_Sos_Grb2_t0, EGFR2_0_Grb2_Shc_0_Sos_ShcP_t0, EGFR2_0_Grb2_Shc_0_Sos_Shc_t0, EGFR2_0_Grb2_Shc_0_Sos_SosP_t0, EGFR2_0_Grb2_Shc_0_Sos_Sos_t0, EGFR2_0_Grb2_Shc_0_Sos_p_t0, EGFR2_0_Grb2_Shc_0_SosP_0_t0, EGFR2_0_Grb2_Shc_0_SosP_Grb2_t0, EGFR2_0_Grb2_Shc_0_SosP_ShcP_t0, EGFR2_0_Grb2_Shc_0_SosP_Shc_t0, EGFR2_0_Grb2_Shc_0_SosP_SosP_t0, EGFR2_0_Grb2_Shc_0_SosP_Sos_t0, EGFR2_0_Grb2_Shc_0_SosP_p_t0, EGFR2_0_Grb2_Shc_0_p_0_t0, EGFR2_0_Grb2_Shc_0_p_Grb2_t0, EGFR2_0_Grb2_Shc_0_p_ShcP_t0, EGFR2_0_Grb2_Shc_0_p_Shc_t0, EGFR2_0_Grb2_Shc_0_p_SosP_t0, EGFR2_0_Grb2_Shc_0_p_Sos_t0, EGFR2_0_Grb2_Shc_0_p_p_t0, EGFR2_0_Grb2_Shc_EGF_0_0_t0, EGFR2_0_Grb2_Shc_EGF_0_Grb2_t0, EGFR2_0_Grb2_Shc_EGF_0_ShcP_t0, EGFR2_0_Grb2_Shc_EGF_0_Shc_t0, EGFR2_0_Grb2_Shc_EGF_0_SosP_t0, EGFR2_0_Grb2_Shc_EGF_0_Sos_t0, EGFR2_0_Grb2_Shc_EGF_0_p_t0, EGFR2_0_Grb2_Shc_EGF_Grb2_0_t0, EGFR2_0_Grb2_Shc_EGF_Grb2_Grb2_t0, EGFR2_0_Grb2_Shc_EGF_Grb2_ShcP_t0, EGFR2_0_Grb2_Shc_EGF_Grb2_Shc_t0, EGFR2_0_Grb2_Shc_EGF_Grb2_SosP_t0, EGFR2_0_Grb2_Shc_EGF_Grb2_Sos_t0, EGFR2_0_Grb2_Shc_EGF_Grb2_p_t0, EGFR2_0_Grb2_Shc_EGF_Sos_0_t0, EGFR2_0_Grb2_Shc_EGF_Sos_Grb2_t0, EGFR2_0_Grb2_Shc_EGF_Sos_ShcP_t0, EGFR2_0_Grb2_Shc_EGF_Sos_Shc_t0, EGFR2_0_Grb2_Shc_EGF_Sos_SosP_t0, EGFR2_0_Grb2_Shc_EGF_Sos_Sos_t0, EGFR2_0_Grb2_Shc_EGF_Sos_p_t0, EGFR2_0_Grb2_Shc_EGF_SosP_0_t0, EGFR2_0_Grb2_Shc_EGF_SosP_Grb2_t0, EGFR2_0_Grb2_Shc_EGF_SosP_ShcP_t0, EGFR2_0_Grb2_Shc_EGF_SosP_Shc_t0, EGFR2_0_Grb2_Shc_EGF_SosP_SosP_t0, EGFR2_0_Grb2_Shc_EGF_SosP_Sos_t0, EGFR2_0_Grb2_Shc_EGF_SosP_p_t0, EGFR2_0_Grb2_Shc_EGF_p_0_t0, EGFR2_0_Grb2_Shc_EGF_p_Grb2_t0, EGFR2_0_Grb2_Shc_EGF_p_ShcP_t0, EGFR2_0_Grb2_Shc_EGF_p_Shc_t0, EGFR2_0_Grb2_Shc_EGF_p_SosP_t0, EGFR2_0_Grb2_Shc_EGF_p_Sos_t0, EGFR2_0_Grb2_Shc_EGF_p_p_t0, EGFR2_0_Grb2_ShcP_0_0_0_t0, EGFR2_0_Grb2_ShcP_0_0_Grb2_t0, EGFR2_0_Grb2_ShcP_0_0_ShcP_t0, EGFR2_0_Grb2_ShcP_0_0_Shc_t0, EGFR2_0_Grb2_ShcP_0_0_SosP_t0, EGFR2_0_Grb2_ShcP_0_0_Sos_t0, EGFR2_0_Grb2_ShcP_0_0_p_t0, EGFR2_0_Grb2_ShcP_0_Grb2_0_t0, EGFR2_0_Grb2_ShcP_0_Grb2_Grb2_t0, EGFR2_0_Grb2_ShcP_0_Grb2_ShcP_t0, EGFR2_0_Grb2_ShcP_0_Grb2_Shc_t0, EGFR2_0_Grb2_ShcP_0_Grb2_SosP_t0, EGFR2_0_Grb2_ShcP_0_Grb2_Sos_t0, EGFR2_0_Grb2_ShcP_0_Grb2_p_t0, EGFR2_0_Grb2_ShcP_0_Sos_0_t0, EGFR2_0_Grb2_ShcP_0_Sos_Grb2_t0, EGFR2_0_Grb2_ShcP_0_Sos_ShcP_t0, EGFR2_0_Grb2_ShcP_0_Sos_Shc_t0, EGFR2_0_Grb2_ShcP_0_Sos_SosP_t0, EGFR2_0_Grb2_ShcP_0_Sos_Sos_t0, EGFR2_0_Grb2_ShcP_0_Sos_p_t0, EGFR2_0_Grb2_ShcP_0_SosP_0_t0, EGFR2_0_Grb2_ShcP_0_SosP_Grb2_t0, EGFR2_0_Grb2_ShcP_0_SosP_ShcP_t0, EGFR2_0_Grb2_ShcP_0_SosP_Shc_t0, EGFR2_0_Grb2_ShcP_0_SosP_SosP_t0, EGFR2_0_Grb2_ShcP_0_SosP_Sos_t0, EGFR2_0_Grb2_ShcP_0_SosP_p_t0, EGFR2_0_Grb2_ShcP_0_p_0_t0, EGFR2_0_Grb2_ShcP_0_p_Grb2_t0, EGFR2_0_Grb2_ShcP_0_p_ShcP_t0, EGFR2_0_Grb2_ShcP_0_p_Shc_t0, EGFR2_0_Grb2_ShcP_0_p_SosP_t0, EGFR2_0_Grb2_ShcP_0_p_Sos_t0, EGFR2_0_Grb2_ShcP_0_p_p_t0, EGFR2_0_Grb2_ShcP_EGF_0_0_t0, EGFR2_0_Grb2_ShcP_EGF_0_Grb2_t0, EGFR2_0_Grb2_ShcP_EGF_0_ShcP_t0, EGFR2_0_Grb2_ShcP_EGF_0_Shc_t0, EGFR2_0_Grb2_ShcP_EGF_0_SosP_t0, EGFR2_0_Grb2_ShcP_EGF_0_Sos_t0, EGFR2_0_Grb2_ShcP_EGF_0_p_t0, EGFR2_0_Grb2_ShcP_EGF_Grb2_0_t0, EGFR2_0_Grb2_ShcP_EGF_Grb2_Grb2_t0, EGFR2_0_Grb2_ShcP_EGF_Grb2_ShcP_t0, EGFR2_0_Grb2_ShcP_EGF_Grb2_Shc_t0, EGFR2_0_Grb2_ShcP_EGF_Grb2_SosP_t0, EGFR2_0_Grb2_ShcP_EGF_Grb2_Sos_t0, EGFR2_0_Grb2_ShcP_EGF_Grb2_p_t0, EGFR2_0_Grb2_ShcP_EGF_Sos_0_t0, EGFR2_0_Grb2_ShcP_EGF_Sos_Grb2_t0, EGFR2_0_Grb2_ShcP_EGF_Sos_ShcP_t0, EGFR2_0_Grb2_ShcP_EGF_Sos_Shc_t0, EGFR2_0_Grb2_ShcP_EGF_Sos_SosP_t0, EGFR2_0_Grb2_ShcP_EGF_Sos_Sos_t0, EGFR2_0_Grb2_ShcP_EGF_Sos_p_t0, EGFR2_0_Grb2_ShcP_EGF_SosP_0_t0, EGFR2_0_Grb2_ShcP_EGF_SosP_Grb2_t0, EGFR2_0_Grb2_ShcP_EGF_SosP_ShcP_t0, EGFR2_0_Grb2_ShcP_EGF_SosP_Shc_t0, EGFR2_0_Grb2_ShcP_EGF_SosP_SosP_t0, EGFR2_0_Grb2_ShcP_EGF_SosP_Sos_t0, EGFR2_0_Grb2_ShcP_EGF_SosP_p_t0, EGFR2_0_Grb2_ShcP_EGF_p_0_t0, EGFR2_0_Grb2_ShcP_EGF_p_Grb2_t0, EGFR2_0_Grb2_ShcP_EGF_p_ShcP_t0, EGFR2_0_Grb2_ShcP_EGF_p_Shc_t0, EGFR2_0_Grb2_ShcP_EGF_p_SosP_t0, EGFR2_0_Grb2_ShcP_EGF_p_Sos_t0, EGFR2_0_Grb2_ShcP_EGF_p_p_t0, EGFR2_0_Grb2_Sos_0_0_0_t0, EGFR2_0_Grb2_Sos_0_0_Grb2_t0, EGFR2_0_Grb2_Sos_0_0_ShcP_t0, EGFR2_0_Grb2_Sos_0_0_Shc_t0, EGFR2_0_Grb2_Sos_0_0_SosP_t0, EGFR2_0_Grb2_Sos_0_0_Sos_t0, EGFR2_0_Grb2_Sos_0_0_p_t0, EGFR2_0_Grb2_Sos_0_Grb2_0_t0, EGFR2_0_Grb2_Sos_0_Grb2_Grb2_t0, EGFR2_0_Grb2_Sos_0_Grb2_ShcP_t0, EGFR2_0_Grb2_Sos_0_Grb2_Shc_t0, EGFR2_0_Grb2_Sos_0_Grb2_SosP_t0, EGFR2_0_Grb2_Sos_0_Grb2_Sos_t0, EGFR2_0_Grb2_Sos_0_Grb2_p_t0, EGFR2_0_Grb2_Sos_0_Sos_0_t0, EGFR2_0_Grb2_Sos_0_Sos_Grb2_t0, EGFR2_0_Grb2_Sos_0_Sos_ShcP_t0, EGFR2_0_Grb2_Sos_0_Sos_Shc_t0, EGFR2_0_Grb2_Sos_0_Sos_SosP_t0, EGFR2_0_Grb2_Sos_0_Sos_Sos_t0, EGFR2_0_Grb2_Sos_0_Sos_p_t0, EGFR2_0_Grb2_Sos_0_SosP_0_t0, EGFR2_0_Grb2_Sos_0_SosP_Grb2_t0, EGFR2_0_Grb2_Sos_0_SosP_ShcP_t0, EGFR2_0_Grb2_Sos_0_SosP_Shc_t0, EGFR2_0_Grb2_Sos_0_SosP_SosP_t0, EGFR2_0_Grb2_Sos_0_SosP_Sos_t0, EGFR2_0_Grb2_Sos_0_SosP_p_t0, EGFR2_0_Grb2_Sos_0_p_0_t0, EGFR2_0_Grb2_Sos_0_p_Grb2_t0, EGFR2_0_Grb2_Sos_0_p_ShcP_t0, EGFR2_0_Grb2_Sos_0_p_Shc_t0, EGFR2_0_Grb2_Sos_0_p_SosP_t0, EGFR2_0_Grb2_Sos_0_p_Sos_t0, EGFR2_0_Grb2_Sos_0_p_p_t0, EGFR2_0_Grb2_Sos_EGF_0_0_t0, EGFR2_0_Grb2_Sos_EGF_0_Grb2_t0, EGFR2_0_Grb2_Sos_EGF_0_ShcP_t0, EGFR2_0_Grb2_Sos_EGF_0_Shc_t0, EGFR2_0_Grb2_Sos_EGF_0_SosP_t0, EGFR2_0_Grb2_Sos_EGF_0_Sos_t0, EGFR2_0_Grb2_Sos_EGF_0_p_t0, EGFR2_0_Grb2_Sos_EGF_Grb2_0_t0, EGFR2_0_Grb2_Sos_EGF_Grb2_Grb2_t0, EGFR2_0_Grb2_Sos_EGF_Grb2_ShcP_t0, EGFR2_0_Grb2_Sos_EGF_Grb2_Shc_t0, EGFR2_0_Grb2_Sos_EGF_Grb2_SosP_t0, EGFR2_0_Grb2_Sos_EGF_Grb2_Sos_t0, EGFR2_0_Grb2_Sos_EGF_Grb2_p_t0, EGFR2_0_Grb2_Sos_EGF_Sos_0_t0, EGFR2_0_Grb2_Sos_EGF_Sos_Grb2_t0, EGFR2_0_Grb2_Sos_EGF_Sos_ShcP_t0, EGFR2_0_Grb2_Sos_EGF_Sos_Shc_t0, EGFR2_0_Grb2_Sos_EGF_Sos_SosP_t0, EGFR2_0_Grb2_Sos_EGF_Sos_Sos_t0, EGFR2_0_Grb2_Sos_EGF_Sos_p_t0, EGFR2_0_Grb2_Sos_EGF_SosP_0_t0, EGFR2_0_Grb2_Sos_EGF_SosP_Grb2_t0, EGFR2_0_Grb2_Sos_EGF_SosP_ShcP_t0, EGFR2_0_Grb2_Sos_EGF_SosP_Shc_t0, EGFR2_0_Grb2_Sos_EGF_SosP_SosP_t0, EGFR2_0_Grb2_Sos_EGF_SosP_Sos_t0, EGFR2_0_Grb2_Sos_EGF_SosP_p_t0, EGFR2_0_Grb2_Sos_EGF_p_0_t0, EGFR2_0_Grb2_Sos_EGF_p_Grb2_t0, EGFR2_0_Grb2_Sos_EGF_p_ShcP_t0, EGFR2_0_Grb2_Sos_EGF_p_Shc_t0, EGFR2_0_Grb2_Sos_EGF_p_SosP_t0, EGFR2_0_Grb2_Sos_EGF_p_Sos_t0, EGFR2_0_Grb2_Sos_EGF_p_p_t0, EGFR2_0_Grb2_SosP_0_0_0_t0, EGFR2_0_Grb2_SosP_0_0_Grb2_t0, EGFR2_0_Grb2_SosP_0_0_ShcP_t0, EGFR2_0_Grb2_SosP_0_0_Shc_t0, EGFR2_0_Grb2_SosP_0_0_SosP_t0, EGFR2_0_Grb2_SosP_0_0_Sos_t0, EGFR2_0_Grb2_SosP_0_0_p_t0, EGFR2_0_Grb2_SosP_0_Grb2_0_t0, EGFR2_0_Grb2_SosP_0_Grb2_Grb2_t0, EGFR2_0_Grb2_SosP_0_Grb2_ShcP_t0, EGFR2_0_Grb2_SosP_0_Grb2_Shc_t0, EGFR2_0_Grb2_SosP_0_Grb2_SosP_t0, EGFR2_0_Grb2_SosP_0_Grb2_Sos_t0, EGFR2_0_Grb2_SosP_0_Grb2_p_t0, EGFR2_0_Grb2_SosP_0_Sos_0_t0, EGFR2_0_Grb2_SosP_0_Sos_Grb2_t0, EGFR2_0_Grb2_SosP_0_Sos_ShcP_t0, EGFR2_0_Grb2_SosP_0_Sos_Shc_t0, EGFR2_0_Grb2_SosP_0_Sos_SosP_t0, EGFR2_0_Grb2_SosP_0_Sos_Sos_t0, EGFR2_0_Grb2_SosP_0_Sos_p_t0, EGFR2_0_Grb2_SosP_0_SosP_0_t0, EGFR2_0_Grb2_SosP_0_SosP_Grb2_t0, EGFR2_0_Grb2_SosP_0_SosP_ShcP_t0, EGFR2_0_Grb2_SosP_0_SosP_Shc_t0, EGFR2_0_Grb2_SosP_0_SosP_SosP_t0, EGFR2_0_Grb2_SosP_0_SosP_Sos_t0, EGFR2_0_Grb2_SosP_0_SosP_p_t0, EGFR2_0_Grb2_SosP_0_p_0_t0, EGFR2_0_Grb2_SosP_0_p_Grb2_t0, EGFR2_0_Grb2_SosP_0_p_ShcP_t0, EGFR2_0_Grb2_SosP_0_p_Shc_t0, EGFR2_0_Grb2_SosP_0_p_SosP_t0, EGFR2_0_Grb2_SosP_0_p_Sos_t0, EGFR2_0_Grb2_SosP_0_p_p_t0, EGFR2_0_Grb2_SosP_EGF_0_0_t0, EGFR2_0_Grb2_SosP_EGF_0_Grb2_t0, EGFR2_0_Grb2_SosP_EGF_0_ShcP_t0, EGFR2_0_Grb2_SosP_EGF_0_Shc_t0, EGFR2_0_Grb2_SosP_EGF_0_SosP_t0, EGFR2_0_Grb2_SosP_EGF_0_Sos_t0, EGFR2_0_Grb2_SosP_EGF_0_p_t0, EGFR2_0_Grb2_SosP_EGF_Grb2_0_t0, EGFR2_0_Grb2_SosP_EGF_Grb2_Grb2_t0, EGFR2_0_Grb2_SosP_EGF_Grb2_ShcP_t0, EGFR2_0_Grb2_SosP_EGF_Grb2_Shc_t0, EGFR2_0_Grb2_SosP_EGF_Grb2_SosP_t0, EGFR2_0_Grb2_SosP_EGF_Grb2_Sos_t0, EGFR2_0_Grb2_SosP_EGF_Grb2_p_t0, EGFR2_0_Grb2_SosP_EGF_Sos_0_t0, EGFR2_0_Grb2_SosP_EGF_Sos_Grb2_t0, EGFR2_0_Grb2_SosP_EGF_Sos_ShcP_t0, EGFR2_0_Grb2_SosP_EGF_Sos_Shc_t0, EGFR2_0_Grb2_SosP_EGF_Sos_SosP_t0, EGFR2_0_Grb2_SosP_EGF_Sos_Sos_t0, EGFR2_0_Grb2_SosP_EGF_Sos_p_t0, EGFR2_0_Grb2_SosP_EGF_SosP_0_t0, EGFR2_0_Grb2_SosP_EGF_SosP_Grb2_t0, EGFR2_0_Grb2_SosP_EGF_SosP_ShcP_t0, EGFR2_0_Grb2_SosP_EGF_SosP_Shc_t0, EGFR2_0_Grb2_SosP_EGF_SosP_SosP_t0, EGFR2_0_Grb2_SosP_EGF_SosP_Sos_t0, EGFR2_0_Grb2_SosP_EGF_SosP_p_t0, EGFR2_0_Grb2_SosP_EGF_p_0_t0, EGFR2_0_Grb2_SosP_EGF_p_Grb2_t0, EGFR2_0_Grb2_SosP_EGF_p_ShcP_t0, EGFR2_0_Grb2_SosP_EGF_p_Shc_t0, EGFR2_0_Grb2_SosP_EGF_p_SosP_t0, EGFR2_0_Grb2_SosP_EGF_p_Sos_t0, EGFR2_0_Grb2_SosP_EGF_p_p_t0, EGFR2_0_Grb2_p_0_0_0_t0, EGFR2_0_Grb2_p_0_0_Grb2_t0, EGFR2_0_Grb2_p_0_0_ShcP_t0, EGFR2_0_Grb2_p_0_0_Shc_t0, EGFR2_0_Grb2_p_0_0_SosP_t0, EGFR2_0_Grb2_p_0_0_Sos_t0, EGFR2_0_Grb2_p_0_0_p_t0, EGFR2_0_Grb2_p_0_Grb2_0_t0, EGFR2_0_Grb2_p_0_Grb2_Grb2_t0, EGFR2_0_Grb2_p_0_Grb2_ShcP_t0, EGFR2_0_Grb2_p_0_Grb2_Shc_t0, EGFR2_0_Grb2_p_0_Grb2_SosP_t0, EGFR2_0_Grb2_p_0_Grb2_Sos_t0, EGFR2_0_Grb2_p_0_Grb2_p_t0, EGFR2_0_Grb2_p_0_Sos_0_t0, EGFR2_0_Grb2_p_0_Sos_Grb2_t0, EGFR2_0_Grb2_p_0_Sos_ShcP_t0, EGFR2_0_Grb2_p_0_Sos_Shc_t0, EGFR2_0_Grb2_p_0_Sos_SosP_t0, EGFR2_0_Grb2_p_0_Sos_Sos_t0, EGFR2_0_Grb2_p_0_Sos_p_t0, EGFR2_0_Grb2_p_0_SosP_0_t0, EGFR2_0_Grb2_p_0_SosP_Grb2_t0, EGFR2_0_Grb2_p_0_SosP_ShcP_t0, EGFR2_0_Grb2_p_0_SosP_Shc_t0, EGFR2_0_Grb2_p_0_SosP_SosP_t0, EGFR2_0_Grb2_p_0_SosP_Sos_t0, EGFR2_0_Grb2_p_0_SosP_p_t0, EGFR2_0_Grb2_p_0_p_0_t0, EGFR2_0_Grb2_p_0_p_Grb2_t0, EGFR2_0_Grb2_p_0_p_ShcP_t0, EGFR2_0_Grb2_p_0_p_Shc_t0, EGFR2_0_Grb2_p_0_p_SosP_t0, EGFR2_0_Grb2_p_0_p_Sos_t0, EGFR2_0_Grb2_p_0_p_p_t0, EGFR2_0_Grb2_p_EGF_0_0_t0, EGFR2_0_Grb2_p_EGF_0_Grb2_t0, EGFR2_0_Grb2_p_EGF_0_ShcP_t0, EGFR2_0_Grb2_p_EGF_0_Shc_t0, EGFR2_0_Grb2_p_EGF_0_SosP_t0, EGFR2_0_Grb2_p_EGF_0_Sos_t0, EGFR2_0_Grb2_p_EGF_0_p_t0, EGFR2_0_Grb2_p_EGF_Grb2_0_t0, EGFR2_0_Grb2_p_EGF_Grb2_Grb2_t0, EGFR2_0_Grb2_p_EGF_Grb2_ShcP_t0, EGFR2_0_Grb2_p_EGF_Grb2_Shc_t0, EGFR2_0_Grb2_p_EGF_Grb2_SosP_t0, EGFR2_0_Grb2_p_EGF_Grb2_Sos_t0, EGFR2_0_Grb2_p_EGF_Grb2_p_t0, EGFR2_0_Grb2_p_EGF_Sos_0_t0, EGFR2_0_Grb2_p_EGF_Sos_Grb2_t0, EGFR2_0_Grb2_p_EGF_Sos_ShcP_t0, EGFR2_0_Grb2_p_EGF_Sos_Shc_t0, EGFR2_0_Grb2_p_EGF_Sos_SosP_t0, EGFR2_0_Grb2_p_EGF_Sos_Sos_t0, EGFR2_0_Grb2_p_EGF_Sos_p_t0, EGFR2_0_Grb2_p_EGF_SosP_0_t0, EGFR2_0_Grb2_p_EGF_SosP_Grb2_t0, EGFR2_0_Grb2_p_EGF_SosP_ShcP_t0, EGFR2_0_Grb2_p_EGF_SosP_Shc_t0, EGFR2_0_Grb2_p_EGF_SosP_SosP_t0, EGFR2_0_Grb2_p_EGF_SosP_Sos_t0, EGFR2_0_Grb2_p_EGF_SosP_p_t0, EGFR2_0_Grb2_p_EGF_p_0_t0, EGFR2_0_Grb2_p_EGF_p_Grb2_t0, EGFR2_0_Grb2_p_EGF_p_ShcP_t0, EGFR2_0_Grb2_p_EGF_p_Shc_t0, EGFR2_0_Grb2_p_EGF_p_SosP_t0, EGFR2_0_Grb2_p_EGF_p_Sos_t0, EGFR2_0_Grb2_p_EGF_p_p_t0, EGFR2_0_Sos_0_0_0_0_t0, EGFR2_0_Sos_0_0_0_Grb2_t0, EGFR2_0_Sos_0_0_0_ShcP_t0, EGFR2_0_Sos_0_0_0_Shc_t0, EGFR2_0_Sos_0_0_0_SosP_t0, EGFR2_0_Sos_0_0_0_Sos_t0, EGFR2_0_Sos_0_0_0_p_t0, EGFR2_0_Sos_0_0_Grb2_0_t0, EGFR2_0_Sos_0_0_Grb2_Grb2_t0, EGFR2_0_Sos_0_0_Grb2_ShcP_t0, EGFR2_0_Sos_0_0_Grb2_Shc_t0, EGFR2_0_Sos_0_0_Grb2_SosP_t0, EGFR2_0_Sos_0_0_Grb2_Sos_t0, EGFR2_0_Sos_0_0_Grb2_p_t0, EGFR2_0_Sos_0_0_Sos_0_t0, EGFR2_0_Sos_0_0_Sos_Grb2_t0, EGFR2_0_Sos_0_0_Sos_ShcP_t0, EGFR2_0_Sos_0_0_Sos_Shc_t0, EGFR2_0_Sos_0_0_Sos_SosP_t0, EGFR2_0_Sos_0_0_Sos_Sos_t0, EGFR2_0_Sos_0_0_Sos_p_t0, EGFR2_0_Sos_0_0_SosP_0_t0, EGFR2_0_Sos_0_0_SosP_Grb2_t0, EGFR2_0_Sos_0_0_SosP_ShcP_t0, EGFR2_0_Sos_0_0_SosP_Shc_t0, EGFR2_0_Sos_0_0_SosP_SosP_t0, EGFR2_0_Sos_0_0_SosP_Sos_t0, EGFR2_0_Sos_0_0_SosP_p_t0, EGFR2_0_Sos_0_0_p_0_t0, EGFR2_0_Sos_0_0_p_Grb2_t0, EGFR2_0_Sos_0_0_p_ShcP_t0, EGFR2_0_Sos_0_0_p_Shc_t0, EGFR2_0_Sos_0_0_p_SosP_t0, EGFR2_0_Sos_0_0_p_Sos_t0, EGFR2_0_Sos_0_0_p_p_t0, EGFR2_0_Sos_0_EGF_0_0_t0, EGFR2_0_Sos_0_EGF_0_Grb2_t0, EGFR2_0_Sos_0_EGF_0_ShcP_t0, EGFR2_0_Sos_0_EGF_0_Shc_t0, EGFR2_0_Sos_0_EGF_0_SosP_t0, EGFR2_0_Sos_0_EGF_0_Sos_t0, EGFR2_0_Sos_0_EGF_0_p_t0, EGFR2_0_Sos_0_EGF_Grb2_0_t0, EGFR2_0_Sos_0_EGF_Grb2_Grb2_t0, EGFR2_0_Sos_0_EGF_Grb2_ShcP_t0, EGFR2_0_Sos_0_EGF_Grb2_Shc_t0, EGFR2_0_Sos_0_EGF_Grb2_SosP_t0, EGFR2_0_Sos_0_EGF_Grb2_Sos_t0, EGFR2_0_Sos_0_EGF_Grb2_p_t0, EGFR2_0_Sos_0_EGF_Sos_0_t0, EGFR2_0_Sos_0_EGF_Sos_Grb2_t0, EGFR2_0_Sos_0_EGF_Sos_ShcP_t0, EGFR2_0_Sos_0_EGF_Sos_Shc_t0, EGFR2_0_Sos_0_EGF_Sos_SosP_t0, EGFR2_0_Sos_0_EGF_Sos_Sos_t0, EGFR2_0_Sos_0_EGF_Sos_p_t0, EGFR2_0_Sos_0_EGF_SosP_0_t0, EGFR2_0_Sos_0_EGF_SosP_Grb2_t0, EGFR2_0_Sos_0_EGF_SosP_ShcP_t0, EGFR2_0_Sos_0_EGF_SosP_Shc_t0, EGFR2_0_Sos_0_EGF_SosP_SosP_t0, EGFR2_0_Sos_0_EGF_SosP_Sos_t0, EGFR2_0_Sos_0_EGF_SosP_p_t0, EGFR2_0_Sos_0_EGF_p_0_t0, EGFR2_0_Sos_0_EGF_p_Grb2_t0, EGFR2_0_Sos_0_EGF_p_ShcP_t0, EGFR2_0_Sos_0_EGF_p_Shc_t0, EGFR2_0_Sos_0_EGF_p_SosP_t0, EGFR2_0_Sos_0_EGF_p_Sos_t0, EGFR2_0_Sos_0_EGF_p_p_t0, EGFR2_0_Sos_Grb2_0_0_0_t0, EGFR2_0_Sos_Grb2_0_0_Grb2_t0, EGFR2_0_Sos_Grb2_0_0_ShcP_t0, EGFR2_0_Sos_Grb2_0_0_Shc_t0, EGFR2_0_Sos_Grb2_0_0_SosP_t0, EGFR2_0_Sos_Grb2_0_0_Sos_t0, EGFR2_0_Sos_Grb2_0_0_p_t0, EGFR2_0_Sos_Grb2_0_Grb2_0_t0, EGFR2_0_Sos_Grb2_0_Grb2_Grb2_t0, EGFR2_0_Sos_Grb2_0_Grb2_ShcP_t0, EGFR2_0_Sos_Grb2_0_Grb2_Shc_t0, EGFR2_0_Sos_Grb2_0_Grb2_SosP_t0, EGFR2_0_Sos_Grb2_0_Grb2_Sos_t0, EGFR2_0_Sos_Grb2_0_Grb2_p_t0, EGFR2_0_Sos_Grb2_0_Sos_0_t0, EGFR2_0_Sos_Grb2_0_Sos_Grb2_t0, EGFR2_0_Sos_Grb2_0_Sos_ShcP_t0, EGFR2_0_Sos_Grb2_0_Sos_Shc_t0, EGFR2_0_Sos_Grb2_0_Sos_SosP_t0, EGFR2_0_Sos_Grb2_0_Sos_Sos_t0, EGFR2_0_Sos_Grb2_0_Sos_p_t0, EGFR2_0_Sos_Grb2_0_SosP_0_t0, EGFR2_0_Sos_Grb2_0_SosP_Grb2_t0, EGFR2_0_Sos_Grb2_0_SosP_ShcP_t0, EGFR2_0_Sos_Grb2_0_SosP_Shc_t0, EGFR2_0_Sos_Grb2_0_SosP_SosP_t0, EGFR2_0_Sos_Grb2_0_SosP_Sos_t0, EGFR2_0_Sos_Grb2_0_SosP_p_t0, EGFR2_0_Sos_Grb2_0_p_0_t0, EGFR2_0_Sos_Grb2_0_p_Grb2_t0, EGFR2_0_Sos_Grb2_0_p_ShcP_t0, EGFR2_0_Sos_Grb2_0_p_Shc_t0, EGFR2_0_Sos_Grb2_0_p_SosP_t0, EGFR2_0_Sos_Grb2_0_p_Sos_t0, EGFR2_0_Sos_Grb2_0_p_p_t0, EGFR2_0_Sos_Grb2_EGF_0_0_t0, EGFR2_0_Sos_Grb2_EGF_0_Grb2_t0, EGFR2_0_Sos_Grb2_EGF_0_ShcP_t0, EGFR2_0_Sos_Grb2_EGF_0_Shc_t0, EGFR2_0_Sos_Grb2_EGF_0_SosP_t0, EGFR2_0_Sos_Grb2_EGF_0_Sos_t0, EGFR2_0_Sos_Grb2_EGF_0_p_t0, EGFR2_0_Sos_Grb2_EGF_Grb2_0_t0, EGFR2_0_Sos_Grb2_EGF_Grb2_Grb2_t0, EGFR2_0_Sos_Grb2_EGF_Grb2_ShcP_t0, EGFR2_0_Sos_Grb2_EGF_Grb2_Shc_t0, EGFR2_0_Sos_Grb2_EGF_Grb2_SosP_t0, EGFR2_0_Sos_Grb2_EGF_Grb2_Sos_t0, EGFR2_0_Sos_Grb2_EGF_Grb2_p_t0, EGFR2_0_Sos_Grb2_EGF_Sos_0_t0, EGFR2_0_Sos_Grb2_EGF_Sos_Grb2_t0, EGFR2_0_Sos_Grb2_EGF_Sos_ShcP_t0, EGFR2_0_Sos_Grb2_EGF_Sos_Shc_t0, EGFR2_0_Sos_Grb2_EGF_Sos_SosP_t0, EGFR2_0_Sos_Grb2_EGF_Sos_Sos_t0, EGFR2_0_Sos_Grb2_EGF_Sos_p_t0, EGFR2_0_Sos_Grb2_EGF_SosP_0_t0, EGFR2_0_Sos_Grb2_EGF_SosP_Grb2_t0, EGFR2_0_Sos_Grb2_EGF_SosP_ShcP_t0, EGFR2_0_Sos_Grb2_EGF_SosP_Shc_t0, EGFR2_0_Sos_Grb2_EGF_SosP_SosP_t0, EGFR2_0_Sos_Grb2_EGF_SosP_Sos_t0, EGFR2_0_Sos_Grb2_EGF_SosP_p_t0, EGFR2_0_Sos_Grb2_EGF_p_0_t0, EGFR2_0_Sos_Grb2_EGF_p_Grb2_t0, EGFR2_0_Sos_Grb2_EGF_p_ShcP_t0, EGFR2_0_Sos_Grb2_EGF_p_Shc_t0, EGFR2_0_Sos_Grb2_EGF_p_SosP_t0, EGFR2_0_Sos_Grb2_EGF_p_Sos_t0, EGFR2_0_Sos_Grb2_EGF_p_p_t0, EGFR2_0_Sos_Shc_0_0_0_t0, EGFR2_0_Sos_Shc_0_0_Grb2_t0, EGFR2_0_Sos_Shc_0_0_ShcP_t0, EGFR2_0_Sos_Shc_0_0_Shc_t0, EGFR2_0_Sos_Shc_0_0_SosP_t0, EGFR2_0_Sos_Shc_0_0_Sos_t0, EGFR2_0_Sos_Shc_0_0_p_t0, EGFR2_0_Sos_Shc_0_Grb2_0_t0, EGFR2_0_Sos_Shc_0_Grb2_Grb2_t0, EGFR2_0_Sos_Shc_0_Grb2_ShcP_t0, EGFR2_0_Sos_Shc_0_Grb2_Shc_t0, EGFR2_0_Sos_Shc_0_Grb2_SosP_t0, EGFR2_0_Sos_Shc_0_Grb2_Sos_t0, EGFR2_0_Sos_Shc_0_Grb2_p_t0, EGFR2_0_Sos_Shc_0_Sos_0_t0, EGFR2_0_Sos_Shc_0_Sos_Grb2_t0, EGFR2_0_Sos_Shc_0_Sos_ShcP_t0, EGFR2_0_Sos_Shc_0_Sos_Shc_t0, EGFR2_0_Sos_Shc_0_Sos_SosP_t0, EGFR2_0_Sos_Shc_0_Sos_Sos_t0, EGFR2_0_Sos_Shc_0_Sos_p_t0, EGFR2_0_Sos_Shc_0_SosP_0_t0, EGFR2_0_Sos_Shc_0_SosP_Grb2_t0, EGFR2_0_Sos_Shc_0_SosP_ShcP_t0, EGFR2_0_Sos_Shc_0_SosP_Shc_t0, EGFR2_0_Sos_Shc_0_SosP_SosP_t0, EGFR2_0_Sos_Shc_0_SosP_Sos_t0, EGFR2_0_Sos_Shc_0_SosP_p_t0, EGFR2_0_Sos_Shc_0_p_0_t0, EGFR2_0_Sos_Shc_0_p_Grb2_t0, EGFR2_0_Sos_Shc_0_p_ShcP_t0, EGFR2_0_Sos_Shc_0_p_Shc_t0, EGFR2_0_Sos_Shc_0_p_SosP_t0, EGFR2_0_Sos_Shc_0_p_Sos_t0, EGFR2_0_Sos_Shc_0_p_p_t0, EGFR2_0_Sos_Shc_EGF_0_0_t0, EGFR2_0_Sos_Shc_EGF_0_Grb2_t0, EGFR2_0_Sos_Shc_EGF_0_ShcP_t0, EGFR2_0_Sos_Shc_EGF_0_Shc_t0, EGFR2_0_Sos_Shc_EGF_0_SosP_t0, EGFR2_0_Sos_Shc_EGF_0_Sos_t0, EGFR2_0_Sos_Shc_EGF_0_p_t0, EGFR2_0_Sos_Shc_EGF_Grb2_0_t0, EGFR2_0_Sos_Shc_EGF_Grb2_Grb2_t0, EGFR2_0_Sos_Shc_EGF_Grb2_ShcP_t0, EGFR2_0_Sos_Shc_EGF_Grb2_Shc_t0, EGFR2_0_Sos_Shc_EGF_Grb2_SosP_t0, EGFR2_0_Sos_Shc_EGF_Grb2_Sos_t0, EGFR2_0_Sos_Shc_EGF_Grb2_p_t0, EGFR2_0_Sos_Shc_EGF_Sos_0_t0, EGFR2_0_Sos_Shc_EGF_Sos_Grb2_t0, EGFR2_0_Sos_Shc_EGF_Sos_ShcP_t0, EGFR2_0_Sos_Shc_EGF_Sos_Shc_t0, EGFR2_0_Sos_Shc_EGF_Sos_SosP_t0, EGFR2_0_Sos_Shc_EGF_Sos_Sos_t0, EGFR2_0_Sos_Shc_EGF_Sos_p_t0, EGFR2_0_Sos_Shc_EGF_SosP_0_t0, EGFR2_0_Sos_Shc_EGF_SosP_Grb2_t0, EGFR2_0_Sos_Shc_EGF_SosP_ShcP_t0, EGFR2_0_Sos_Shc_EGF_SosP_Shc_t0, EGFR2_0_Sos_Shc_EGF_SosP_SosP_t0, EGFR2_0_Sos_Shc_EGF_SosP_Sos_t0, EGFR2_0_Sos_Shc_EGF_SosP_p_t0, EGFR2_0_Sos_Shc_EGF_p_0_t0, EGFR2_0_Sos_Shc_EGF_p_Grb2_t0, EGFR2_0_Sos_Shc_EGF_p_ShcP_t0, EGFR2_0_Sos_Shc_EGF_p_Shc_t0, EGFR2_0_Sos_Shc_EGF_p_SosP_t0, EGFR2_0_Sos_Shc_EGF_p_Sos_t0, EGFR2_0_Sos_Shc_EGF_p_p_t0, EGFR2_0_Sos_ShcP_0_0_0_t0, EGFR2_0_Sos_ShcP_0_0_Grb2_t0, EGFR2_0_Sos_ShcP_0_0_ShcP_t0, EGFR2_0_Sos_ShcP_0_0_Shc_t0, EGFR2_0_Sos_ShcP_0_0_SosP_t0, EGFR2_0_Sos_ShcP_0_0_Sos_t0, EGFR2_0_Sos_ShcP_0_0_p_t0, EGFR2_0_Sos_ShcP_0_Grb2_0_t0, EGFR2_0_Sos_ShcP_0_Grb2_Grb2_t0, EGFR2_0_Sos_ShcP_0_Grb2_ShcP_t0, EGFR2_0_Sos_ShcP_0_Grb2_Shc_t0, EGFR2_0_Sos_ShcP_0_Grb2_SosP_t0, EGFR2_0_Sos_ShcP_0_Grb2_Sos_t0, EGFR2_0_Sos_ShcP_0_Grb2_p_t0, EGFR2_0_Sos_ShcP_0_Sos_0_t0, EGFR2_0_Sos_ShcP_0_Sos_Grb2_t0, EGFR2_0_Sos_ShcP_0_Sos_ShcP_t0, EGFR2_0_Sos_ShcP_0_Sos_Shc_t0, EGFR2_0_Sos_ShcP_0_Sos_SosP_t0, EGFR2_0_Sos_ShcP_0_Sos_Sos_t0, EGFR2_0_Sos_ShcP_0_Sos_p_t0, EGFR2_0_Sos_ShcP_0_SosP_0_t0, EGFR2_0_Sos_ShcP_0_SosP_Grb2_t0, EGFR2_0_Sos_ShcP_0_SosP_ShcP_t0, EGFR2_0_Sos_ShcP_0_SosP_Shc_t0, EGFR2_0_Sos_ShcP_0_SosP_SosP_t0, EGFR2_0_Sos_ShcP_0_SosP_Sos_t0, EGFR2_0_Sos_ShcP_0_SosP_p_t0, EGFR2_0_Sos_ShcP_0_p_0_t0, EGFR2_0_Sos_ShcP_0_p_Grb2_t0, EGFR2_0_Sos_ShcP_0_p_ShcP_t0, EGFR2_0_Sos_ShcP_0_p_Shc_t0, EGFR2_0_Sos_ShcP_0_p_SosP_t0, EGFR2_0_Sos_ShcP_0_p_Sos_t0, EGFR2_0_Sos_ShcP_0_p_p_t0, EGFR2_0_Sos_ShcP_EGF_0_0_t0, EGFR2_0_Sos_ShcP_EGF_0_Grb2_t0, EGFR2_0_Sos_ShcP_EGF_0_ShcP_t0, EGFR2_0_Sos_ShcP_EGF_0_Shc_t0, EGFR2_0_Sos_ShcP_EGF_0_SosP_t0, EGFR2_0_Sos_ShcP_EGF_0_Sos_t0, EGFR2_0_Sos_ShcP_EGF_0_p_t0, EGFR2_0_Sos_ShcP_EGF_Grb2_0_t0, EGFR2_0_Sos_ShcP_EGF_Grb2_Grb2_t0, EGFR2_0_Sos_ShcP_EGF_Grb2_ShcP_t0, EGFR2_0_Sos_ShcP_EGF_Grb2_Shc_t0, EGFR2_0_Sos_ShcP_EGF_Grb2_SosP_t0, EGFR2_0_Sos_ShcP_EGF_Grb2_Sos_t0, EGFR2_0_Sos_ShcP_EGF_Grb2_p_t0, EGFR2_0_Sos_ShcP_EGF_Sos_0_t0, EGFR2_0_Sos_ShcP_EGF_Sos_Grb2_t0, EGFR2_0_Sos_ShcP_EGF_Sos_ShcP_t0, EGFR2_0_Sos_ShcP_EGF_Sos_Shc_t0, EGFR2_0_Sos_ShcP_EGF_Sos_SosP_t0, EGFR2_0_Sos_ShcP_EGF_Sos_Sos_t0, EGFR2_0_Sos_ShcP_EGF_Sos_p_t0, EGFR2_0_Sos_ShcP_EGF_SosP_0_t0, EGFR2_0_Sos_ShcP_EGF_SosP_Grb2_t0, EGFR2_0_Sos_ShcP_EGF_SosP_ShcP_t0, EGFR2_0_Sos_ShcP_EGF_SosP_Shc_t0, EGFR2_0_Sos_ShcP_EGF_SosP_SosP_t0, EGFR2_0_Sos_ShcP_EGF_SosP_Sos_t0, EGFR2_0_Sos_ShcP_EGF_SosP_p_t0, EGFR2_0_Sos_ShcP_EGF_p_0_t0, EGFR2_0_Sos_ShcP_EGF_p_Grb2_t0, EGFR2_0_Sos_ShcP_EGF_p_ShcP_t0, EGFR2_0_Sos_ShcP_EGF_p_Shc_t0, EGFR2_0_Sos_ShcP_EGF_p_SosP_t0, EGFR2_0_Sos_ShcP_EGF_p_Sos_t0, EGFR2_0_Sos_ShcP_EGF_p_p_t0, EGFR2_0_Sos_Sos_0_0_0_t0, EGFR2_0_Sos_Sos_0_0_Grb2_t0, EGFR2_0_Sos_Sos_0_0_ShcP_t0, EGFR2_0_Sos_Sos_0_0_Shc_t0, EGFR2_0_Sos_Sos_0_0_SosP_t0, EGFR2_0_Sos_Sos_0_0_Sos_t0, EGFR2_0_Sos_Sos_0_0_p_t0, EGFR2_0_Sos_Sos_0_Grb2_0_t0, EGFR2_0_Sos_Sos_0_Grb2_Grb2_t0, EGFR2_0_Sos_Sos_0_Grb2_ShcP_t0, EGFR2_0_Sos_Sos_0_Grb2_Shc_t0, EGFR2_0_Sos_Sos_0_Grb2_SosP_t0, EGFR2_0_Sos_Sos_0_Grb2_Sos_t0, EGFR2_0_Sos_Sos_0_Grb2_p_t0, EGFR2_0_Sos_Sos_0_Sos_0_t0, EGFR2_0_Sos_Sos_0_Sos_Grb2_t0, EGFR2_0_Sos_Sos_0_Sos_ShcP_t0, EGFR2_0_Sos_Sos_0_Sos_Shc_t0, EGFR2_0_Sos_Sos_0_Sos_SosP_t0, EGFR2_0_Sos_Sos_0_Sos_Sos_t0, EGFR2_0_Sos_Sos_0_Sos_p_t0, EGFR2_0_Sos_Sos_0_SosP_0_t0, EGFR2_0_Sos_Sos_0_SosP_Grb2_t0, EGFR2_0_Sos_Sos_0_SosP_ShcP_t0, EGFR2_0_Sos_Sos_0_SosP_Shc_t0, EGFR2_0_Sos_Sos_0_SosP_SosP_t0, EGFR2_0_Sos_Sos_0_SosP_Sos_t0, EGFR2_0_Sos_Sos_0_SosP_p_t0, EGFR2_0_Sos_Sos_0_p_0_t0, EGFR2_0_Sos_Sos_0_p_Grb2_t0, EGFR2_0_Sos_Sos_0_p_ShcP_t0, EGFR2_0_Sos_Sos_0_p_Shc_t0, EGFR2_0_Sos_Sos_0_p_SosP_t0, EGFR2_0_Sos_Sos_0_p_Sos_t0, EGFR2_0_Sos_Sos_0_p_p_t0, EGFR2_0_Sos_Sos_EGF_0_0_t0, EGFR2_0_Sos_Sos_EGF_0_Grb2_t0, EGFR2_0_Sos_Sos_EGF_0_ShcP_t0, EGFR2_0_Sos_Sos_EGF_0_Shc_t0, EGFR2_0_Sos_Sos_EGF_0_SosP_t0, EGFR2_0_Sos_Sos_EGF_0_Sos_t0, EGFR2_0_Sos_Sos_EGF_0_p_t0, EGFR2_0_Sos_Sos_EGF_Grb2_0_t0, EGFR2_0_Sos_Sos_EGF_Grb2_Grb2_t0, EGFR2_0_Sos_Sos_EGF_Grb2_ShcP_t0, EGFR2_0_Sos_Sos_EGF_Grb2_Shc_t0, EGFR2_0_Sos_Sos_EGF_Grb2_SosP_t0, EGFR2_0_Sos_Sos_EGF_Grb2_Sos_t0, EGFR2_0_Sos_Sos_EGF_Grb2_p_t0, EGFR2_0_Sos_Sos_EGF_Sos_0_t0, EGFR2_0_Sos_Sos_EGF_Sos_Grb2_t0, EGFR2_0_Sos_Sos_EGF_Sos_ShcP_t0, EGFR2_0_Sos_Sos_EGF_Sos_Shc_t0, EGFR2_0_Sos_Sos_EGF_Sos_SosP_t0, EGFR2_0_Sos_Sos_EGF_Sos_Sos_t0, EGFR2_0_Sos_Sos_EGF_Sos_p_t0, EGFR2_0_Sos_Sos_EGF_SosP_0_t0, EGFR2_0_Sos_Sos_EGF_SosP_Grb2_t0, EGFR2_0_Sos_Sos_EGF_SosP_ShcP_t0, EGFR2_0_Sos_Sos_EGF_SosP_Shc_t0, EGFR2_0_Sos_Sos_EGF_SosP_SosP_t0, EGFR2_0_Sos_Sos_EGF_SosP_Sos_t0, EGFR2_0_Sos_Sos_EGF_SosP_p_t0, EGFR2_0_Sos_Sos_EGF_p_0_t0, EGFR2_0_Sos_Sos_EGF_p_Grb2_t0, EGFR2_0_Sos_Sos_EGF_p_ShcP_t0, EGFR2_0_Sos_Sos_EGF_p_Shc_t0, EGFR2_0_Sos_Sos_EGF_p_SosP_t0, EGFR2_0_Sos_Sos_EGF_p_Sos_t0, EGFR2_0_Sos_Sos_EGF_p_p_t0, EGFR2_0_Sos_SosP_0_0_0_t0, EGFR2_0_Sos_SosP_0_0_Grb2_t0, EGFR2_0_Sos_SosP_0_0_ShcP_t0, EGFR2_0_Sos_SosP_0_0_Shc_t0, EGFR2_0_Sos_SosP_0_0_SosP_t0, EGFR2_0_Sos_SosP_0_0_Sos_t0, EGFR2_0_Sos_SosP_0_0_p_t0, EGFR2_0_Sos_SosP_0_Grb2_0_t0, EGFR2_0_Sos_SosP_0_Grb2_Grb2_t0, EGFR2_0_Sos_SosP_0_Grb2_ShcP_t0, EGFR2_0_Sos_SosP_0_Grb2_Shc_t0, EGFR2_0_Sos_SosP_0_Grb2_SosP_t0, EGFR2_0_Sos_SosP_0_Grb2_Sos_t0, EGFR2_0_Sos_SosP_0_Grb2_p_t0, EGFR2_0_Sos_SosP_0_Sos_0_t0, EGFR2_0_Sos_SosP_0_Sos_Grb2_t0, EGFR2_0_Sos_SosP_0_Sos_ShcP_t0, EGFR2_0_Sos_SosP_0_Sos_Shc_t0, EGFR2_0_Sos_SosP_0_Sos_SosP_t0, EGFR2_0_Sos_SosP_0_Sos_Sos_t0, EGFR2_0_Sos_SosP_0_Sos_p_t0, EGFR2_0_Sos_SosP_0_SosP_0_t0, EGFR2_0_Sos_SosP_0_SosP_Grb2_t0, EGFR2_0_Sos_SosP_0_SosP_ShcP_t0, EGFR2_0_Sos_SosP_0_SosP_Shc_t0, EGFR2_0_Sos_SosP_0_SosP_SosP_t0, EGFR2_0_Sos_SosP_0_SosP_Sos_t0, EGFR2_0_Sos_SosP_0_SosP_p_t0, EGFR2_0_Sos_SosP_0_p_0_t0, EGFR2_0_Sos_SosP_0_p_Grb2_t0, EGFR2_0_Sos_SosP_0_p_ShcP_t0, EGFR2_0_Sos_SosP_0_p_Shc_t0, EGFR2_0_Sos_SosP_0_p_SosP_t0, EGFR2_0_Sos_SosP_0_p_Sos_t0, EGFR2_0_Sos_SosP_0_p_p_t0, EGFR2_0_Sos_SosP_EGF_0_0_t0, EGFR2_0_Sos_SosP_EGF_0_Grb2_t0, EGFR2_0_Sos_SosP_EGF_0_ShcP_t0, EGFR2_0_Sos_SosP_EGF_0_Shc_t0, EGFR2_0_Sos_SosP_EGF_0_SosP_t0, EGFR2_0_Sos_SosP_EGF_0_Sos_t0, EGFR2_0_Sos_SosP_EGF_0_p_t0, EGFR2_0_Sos_SosP_EGF_Grb2_0_t0, EGFR2_0_Sos_SosP_EGF_Grb2_Grb2_t0, EGFR2_0_Sos_SosP_EGF_Grb2_ShcP_t0, EGFR2_0_Sos_SosP_EGF_Grb2_Shc_t0, EGFR2_0_Sos_SosP_EGF_Grb2_SosP_t0, EGFR2_0_Sos_SosP_EGF_Grb2_Sos_t0, EGFR2_0_Sos_SosP_EGF_Grb2_p_t0, EGFR2_0_Sos_SosP_EGF_Sos_0_t0, EGFR2_0_Sos_SosP_EGF_Sos_Grb2_t0, EGFR2_0_Sos_SosP_EGF_Sos_ShcP_t0, EGFR2_0_Sos_SosP_EGF_Sos_Shc_t0, EGFR2_0_Sos_SosP_EGF_Sos_SosP_t0, EGFR2_0_Sos_SosP_EGF_Sos_Sos_t0, EGFR2_0_Sos_SosP_EGF_Sos_p_t0, EGFR2_0_Sos_SosP_EGF_SosP_0_t0, EGFR2_0_Sos_SosP_EGF_SosP_Grb2_t0, EGFR2_0_Sos_SosP_EGF_SosP_ShcP_t0, EGFR2_0_Sos_SosP_EGF_SosP_Shc_t0, EGFR2_0_Sos_SosP_EGF_SosP_SosP_t0, EGFR2_0_Sos_SosP_EGF_SosP_Sos_t0, EGFR2_0_Sos_SosP_EGF_SosP_p_t0, EGFR2_0_Sos_SosP_EGF_p_0_t0, EGFR2_0_Sos_SosP_EGF_p_Grb2_t0, EGFR2_0_Sos_SosP_EGF_p_ShcP_t0, EGFR2_0_Sos_SosP_EGF_p_Shc_t0, EGFR2_0_Sos_SosP_EGF_p_SosP_t0, EGFR2_0_Sos_SosP_EGF_p_Sos_t0, EGFR2_0_Sos_SosP_EGF_p_p_t0, EGFR2_0_Sos_p_0_0_0_t0, EGFR2_0_Sos_p_0_0_Grb2_t0, EGFR2_0_Sos_p_0_0_ShcP_t0, EGFR2_0_Sos_p_0_0_Shc_t0, EGFR2_0_Sos_p_0_0_SosP_t0, EGFR2_0_Sos_p_0_0_Sos_t0, EGFR2_0_Sos_p_0_0_p_t0, EGFR2_0_Sos_p_0_Grb2_0_t0, EGFR2_0_Sos_p_0_Grb2_Grb2_t0, EGFR2_0_Sos_p_0_Grb2_ShcP_t0, EGFR2_0_Sos_p_0_Grb2_Shc_t0, EGFR2_0_Sos_p_0_Grb2_SosP_t0, EGFR2_0_Sos_p_0_Grb2_Sos_t0, EGFR2_0_Sos_p_0_Grb2_p_t0, EGFR2_0_Sos_p_0_Sos_0_t0, EGFR2_0_Sos_p_0_Sos_Grb2_t0, EGFR2_0_Sos_p_0_Sos_ShcP_t0, EGFR2_0_Sos_p_0_Sos_Shc_t0, EGFR2_0_Sos_p_0_Sos_SosP_t0, EGFR2_0_Sos_p_0_Sos_Sos_t0, EGFR2_0_Sos_p_0_Sos_p_t0, EGFR2_0_Sos_p_0_SosP_0_t0, EGFR2_0_Sos_p_0_SosP_Grb2_t0, EGFR2_0_Sos_p_0_SosP_ShcP_t0, EGFR2_0_Sos_p_0_SosP_Shc_t0, EGFR2_0_Sos_p_0_SosP_SosP_t0, EGFR2_0_Sos_p_0_SosP_Sos_t0, EGFR2_0_Sos_p_0_SosP_p_t0, EGFR2_0_Sos_p_0_p_0_t0, EGFR2_0_Sos_p_0_p_Grb2_t0, EGFR2_0_Sos_p_0_p_ShcP_t0, EGFR2_0_Sos_p_0_p_Shc_t0, EGFR2_0_Sos_p_0_p_SosP_t0, EGFR2_0_Sos_p_0_p_Sos_t0, EGFR2_0_Sos_p_0_p_p_t0, EGFR2_0_Sos_p_EGF_0_0_t0, EGFR2_0_Sos_p_EGF_0_Grb2_t0, EGFR2_0_Sos_p_EGF_0_ShcP_t0, EGFR2_0_Sos_p_EGF_0_Shc_t0, EGFR2_0_Sos_p_EGF_0_SosP_t0, EGFR2_0_Sos_p_EGF_0_Sos_t0, EGFR2_0_Sos_p_EGF_0_p_t0, EGFR2_0_Sos_p_EGF_Grb2_0_t0, EGFR2_0_Sos_p_EGF_Grb2_Grb2_t0, EGFR2_0_Sos_p_EGF_Grb2_ShcP_t0, EGFR2_0_Sos_p_EGF_Grb2_Shc_t0, EGFR2_0_Sos_p_EGF_Grb2_SosP_t0, EGFR2_0_Sos_p_EGF_Grb2_Sos_t0, EGFR2_0_Sos_p_EGF_Grb2_p_t0, EGFR2_0_Sos_p_EGF_Sos_0_t0, EGFR2_0_Sos_p_EGF_Sos_Grb2_t0, EGFR2_0_Sos_p_EGF_Sos_ShcP_t0, EGFR2_0_Sos_p_EGF_Sos_Shc_t0, EGFR2_0_Sos_p_EGF_Sos_SosP_t0, EGFR2_0_Sos_p_EGF_Sos_Sos_t0, EGFR2_0_Sos_p_EGF_Sos_p_t0, EGFR2_0_Sos_p_EGF_SosP_0_t0, EGFR2_0_Sos_p_EGF_SosP_Grb2_t0, EGFR2_0_Sos_p_EGF_SosP_ShcP_t0, EGFR2_0_Sos_p_EGF_SosP_Shc_t0, EGFR2_0_Sos_p_EGF_SosP_SosP_t0, EGFR2_0_Sos_p_EGF_SosP_Sos_t0, EGFR2_0_Sos_p_EGF_SosP_p_t0, EGFR2_0_Sos_p_EGF_p_0_t0, EGFR2_0_Sos_p_EGF_p_Grb2_t0, EGFR2_0_Sos_p_EGF_p_ShcP_t0, EGFR2_0_Sos_p_EGF_p_Shc_t0, EGFR2_0_Sos_p_EGF_p_SosP_t0, EGFR2_0_Sos_p_EGF_p_Sos_t0, EGFR2_0_Sos_p_EGF_p_p_t0, EGFR2_0_SosP_0_0_0_0_t0, EGFR2_0_SosP_0_0_0_Grb2_t0, EGFR2_0_SosP_0_0_0_ShcP_t0, EGFR2_0_SosP_0_0_0_Shc_t0, EGFR2_0_SosP_0_0_0_SosP_t0, EGFR2_0_SosP_0_0_0_Sos_t0, EGFR2_0_SosP_0_0_0_p_t0, EGFR2_0_SosP_0_0_Grb2_0_t0, EGFR2_0_SosP_0_0_Grb2_Grb2_t0, EGFR2_0_SosP_0_0_Grb2_ShcP_t0, EGFR2_0_SosP_0_0_Grb2_Shc_t0, EGFR2_0_SosP_0_0_Grb2_SosP_t0, EGFR2_0_SosP_0_0_Grb2_Sos_t0, EGFR2_0_SosP_0_0_Grb2_p_t0, EGFR2_0_SosP_0_0_Sos_0_t0, EGFR2_0_SosP_0_0_Sos_Grb2_t0, EGFR2_0_SosP_0_0_Sos_ShcP_t0, EGFR2_0_SosP_0_0_Sos_Shc_t0, EGFR2_0_SosP_0_0_Sos_SosP_t0, EGFR2_0_SosP_0_0_Sos_Sos_t0, EGFR2_0_SosP_0_0_Sos_p_t0, EGFR2_0_SosP_0_0_SosP_0_t0, EGFR2_0_SosP_0_0_SosP_Grb2_t0, EGFR2_0_SosP_0_0_SosP_ShcP_t0, EGFR2_0_SosP_0_0_SosP_Shc_t0, EGFR2_0_SosP_0_0_SosP_SosP_t0, EGFR2_0_SosP_0_0_SosP_Sos_t0, EGFR2_0_SosP_0_0_SosP_p_t0, EGFR2_0_SosP_0_0_p_0_t0, EGFR2_0_SosP_0_0_p_Grb2_t0, EGFR2_0_SosP_0_0_p_ShcP_t0, EGFR2_0_SosP_0_0_p_Shc_t0, EGFR2_0_SosP_0_0_p_SosP_t0, EGFR2_0_SosP_0_0_p_Sos_t0, EGFR2_0_SosP_0_0_p_p_t0, EGFR2_0_SosP_0_EGF_0_0_t0, EGFR2_0_SosP_0_EGF_0_Grb2_t0, EGFR2_0_SosP_0_EGF_0_ShcP_t0, EGFR2_0_SosP_0_EGF_0_Shc_t0, EGFR2_0_SosP_0_EGF_0_SosP_t0, EGFR2_0_SosP_0_EGF_0_Sos_t0, EGFR2_0_SosP_0_EGF_0_p_t0, EGFR2_0_SosP_0_EGF_Grb2_0_t0, EGFR2_0_SosP_0_EGF_Grb2_Grb2_t0, EGFR2_0_SosP_0_EGF_Grb2_ShcP_t0, EGFR2_0_SosP_0_EGF_Grb2_Shc_t0, EGFR2_0_SosP_0_EGF_Grb2_SosP_t0, EGFR2_0_SosP_0_EGF_Grb2_Sos_t0, EGFR2_0_SosP_0_EGF_Grb2_p_t0, EGFR2_0_SosP_0_EGF_Sos_0_t0, EGFR2_0_SosP_0_EGF_Sos_Grb2_t0, EGFR2_0_SosP_0_EGF_Sos_ShcP_t0, EGFR2_0_SosP_0_EGF_Sos_Shc_t0, EGFR2_0_SosP_0_EGF_Sos_SosP_t0, EGFR2_0_SosP_0_EGF_Sos_Sos_t0, EGFR2_0_SosP_0_EGF_Sos_p_t0, EGFR2_0_SosP_0_EGF_SosP_0_t0, EGFR2_0_SosP_0_EGF_SosP_Grb2_t0, EGFR2_0_SosP_0_EGF_SosP_ShcP_t0, EGFR2_0_SosP_0_EGF_SosP_Shc_t0, EGFR2_0_SosP_0_EGF_SosP_SosP_t0, EGFR2_0_SosP_0_EGF_SosP_Sos_t0, EGFR2_0_SosP_0_EGF_SosP_p_t0, EGFR2_0_SosP_0_EGF_p_0_t0, EGFR2_0_SosP_0_EGF_p_Grb2_t0, EGFR2_0_SosP_0_EGF_p_ShcP_t0, EGFR2_0_SosP_0_EGF_p_Shc_t0, EGFR2_0_SosP_0_EGF_p_SosP_t0, EGFR2_0_SosP_0_EGF_p_Sos_t0, EGFR2_0_SosP_0_EGF_p_p_t0, EGFR2_0_SosP_Grb2_0_0_0_t0, EGFR2_0_SosP_Grb2_0_0_Grb2_t0, EGFR2_0_SosP_Grb2_0_0_ShcP_t0, EGFR2_0_SosP_Grb2_0_0_Shc_t0, EGFR2_0_SosP_Grb2_0_0_SosP_t0, EGFR2_0_SosP_Grb2_0_0_Sos_t0, EGFR2_0_SosP_Grb2_0_0_p_t0, EGFR2_0_SosP_Grb2_0_Grb2_0_t0, EGFR2_0_SosP_Grb2_0_Grb2_Grb2_t0, EGFR2_0_SosP_Grb2_0_Grb2_ShcP_t0, EGFR2_0_SosP_Grb2_0_Grb2_Shc_t0, EGFR2_0_SosP_Grb2_0_Grb2_SosP_t0, EGFR2_0_SosP_Grb2_0_Grb2_Sos_t0, EGFR2_0_SosP_Grb2_0_Grb2_p_t0, EGFR2_0_SosP_Grb2_0_Sos_0_t0, EGFR2_0_SosP_Grb2_0_Sos_Grb2_t0, EGFR2_0_SosP_Grb2_0_Sos_ShcP_t0, EGFR2_0_SosP_Grb2_0_Sos_Shc_t0, EGFR2_0_SosP_Grb2_0_Sos_SosP_t0, EGFR2_0_SosP_Grb2_0_Sos_Sos_t0, EGFR2_0_SosP_Grb2_0_Sos_p_t0, EGFR2_0_SosP_Grb2_0_SosP_0_t0, EGFR2_0_SosP_Grb2_0_SosP_Grb2_t0, EGFR2_0_SosP_Grb2_0_SosP_ShcP_t0, EGFR2_0_SosP_Grb2_0_SosP_Shc_t0, EGFR2_0_SosP_Grb2_0_SosP_SosP_t0, EGFR2_0_SosP_Grb2_0_SosP_Sos_t0, EGFR2_0_SosP_Grb2_0_SosP_p_t0, EGFR2_0_SosP_Grb2_0_p_0_t0, EGFR2_0_SosP_Grb2_0_p_Grb2_t0, EGFR2_0_SosP_Grb2_0_p_ShcP_t0, EGFR2_0_SosP_Grb2_0_p_Shc_t0, EGFR2_0_SosP_Grb2_0_p_SosP_t0, EGFR2_0_SosP_Grb2_0_p_Sos_t0, EGFR2_0_SosP_Grb2_0_p_p_t0, EGFR2_0_SosP_Grb2_EGF_0_0_t0, EGFR2_0_SosP_Grb2_EGF_0_Grb2_t0, EGFR2_0_SosP_Grb2_EGF_0_ShcP_t0, EGFR2_0_SosP_Grb2_EGF_0_Shc_t0, EGFR2_0_SosP_Grb2_EGF_0_SosP_t0, EGFR2_0_SosP_Grb2_EGF_0_Sos_t0, EGFR2_0_SosP_Grb2_EGF_0_p_t0, EGFR2_0_SosP_Grb2_EGF_Grb2_0_t0, EGFR2_0_SosP_Grb2_EGF_Grb2_Grb2_t0, EGFR2_0_SosP_Grb2_EGF_Grb2_ShcP_t0, EGFR2_0_SosP_Grb2_EGF_Grb2_Shc_t0, EGFR2_0_SosP_Grb2_EGF_Grb2_SosP_t0, EGFR2_0_SosP_Grb2_EGF_Grb2_Sos_t0, EGFR2_0_SosP_Grb2_EGF_Grb2_p_t0, EGFR2_0_SosP_Grb2_EGF_Sos_0_t0, EGFR2_0_SosP_Grb2_EGF_Sos_Grb2_t0, EGFR2_0_SosP_Grb2_EGF_Sos_ShcP_t0, EGFR2_0_SosP_Grb2_EGF_Sos_Shc_t0, EGFR2_0_SosP_Grb2_EGF_Sos_SosP_t0, EGFR2_0_SosP_Grb2_EGF_Sos_Sos_t0, EGFR2_0_SosP_Grb2_EGF_Sos_p_t0, EGFR2_0_SosP_Grb2_EGF_SosP_0_t0, EGFR2_0_SosP_Grb2_EGF_SosP_Grb2_t0, EGFR2_0_SosP_Grb2_EGF_SosP_ShcP_t0, EGFR2_0_SosP_Grb2_EGF_SosP_Shc_t0, EGFR2_0_SosP_Grb2_EGF_SosP_SosP_t0, EGFR2_0_SosP_Grb2_EGF_SosP_Sos_t0, EGFR2_0_SosP_Grb2_EGF_SosP_p_t0, EGFR2_0_SosP_Grb2_EGF_p_0_t0, EGFR2_0_SosP_Grb2_EGF_p_Grb2_t0, EGFR2_0_SosP_Grb2_EGF_p_ShcP_t0, EGFR2_0_SosP_Grb2_EGF_p_Shc_t0, EGFR2_0_SosP_Grb2_EGF_p_SosP_t0, EGFR2_0_SosP_Grb2_EGF_p_Sos_t0, EGFR2_0_SosP_Grb2_EGF_p_p_t0, EGFR2_0_SosP_Shc_0_0_0_t0, EGFR2_0_SosP_Shc_0_0_Grb2_t0, EGFR2_0_SosP_Shc_0_0_ShcP_t0, EGFR2_0_SosP_Shc_0_0_Shc_t0, EGFR2_0_SosP_Shc_0_0_SosP_t0, EGFR2_0_SosP_Shc_0_0_Sos_t0, EGFR2_0_SosP_Shc_0_0_p_t0, EGFR2_0_SosP_Shc_0_Grb2_0_t0, EGFR2_0_SosP_Shc_0_Grb2_Grb2_t0, EGFR2_0_SosP_Shc_0_Grb2_ShcP_t0, EGFR2_0_SosP_Shc_0_Grb2_Shc_t0, EGFR2_0_SosP_Shc_0_Grb2_SosP_t0, EGFR2_0_SosP_Shc_0_Grb2_Sos_t0, EGFR2_0_SosP_Shc_0_Grb2_p_t0, EGFR2_0_SosP_Shc_0_Sos_0_t0, EGFR2_0_SosP_Shc_0_Sos_Grb2_t0, EGFR2_0_SosP_Shc_0_Sos_ShcP_t0, EGFR2_0_SosP_Shc_0_Sos_Shc_t0, EGFR2_0_SosP_Shc_0_Sos_SosP_t0, EGFR2_0_SosP_Shc_0_Sos_Sos_t0, EGFR2_0_SosP_Shc_0_Sos_p_t0, EGFR2_0_SosP_Shc_0_SosP_0_t0, EGFR2_0_SosP_Shc_0_SosP_Grb2_t0, EGFR2_0_SosP_Shc_0_SosP_ShcP_t0, EGFR2_0_SosP_Shc_0_SosP_Shc_t0, EGFR2_0_SosP_Shc_0_SosP_SosP_t0, EGFR2_0_SosP_Shc_0_SosP_Sos_t0, EGFR2_0_SosP_Shc_0_SosP_p_t0, EGFR2_0_SosP_Shc_0_p_0_t0, EGFR2_0_SosP_Shc_0_p_Grb2_t0, EGFR2_0_SosP_Shc_0_p_ShcP_t0, EGFR2_0_SosP_Shc_0_p_Shc_t0, EGFR2_0_SosP_Shc_0_p_SosP_t0, EGFR2_0_SosP_Shc_0_p_Sos_t0, EGFR2_0_SosP_Shc_0_p_p_t0, EGFR2_0_SosP_Shc_EGF_0_0_t0, EGFR2_0_SosP_Shc_EGF_0_Grb2_t0, EGFR2_0_SosP_Shc_EGF_0_ShcP_t0, EGFR2_0_SosP_Shc_EGF_0_Shc_t0, EGFR2_0_SosP_Shc_EGF_0_SosP_t0, EGFR2_0_SosP_Shc_EGF_0_Sos_t0, EGFR2_0_SosP_Shc_EGF_0_p_t0, EGFR2_0_SosP_Shc_EGF_Grb2_0_t0, EGFR2_0_SosP_Shc_EGF_Grb2_Grb2_t0, EGFR2_0_SosP_Shc_EGF_Grb2_ShcP_t0, EGFR2_0_SosP_Shc_EGF_Grb2_Shc_t0, EGFR2_0_SosP_Shc_EGF_Grb2_SosP_t0, EGFR2_0_SosP_Shc_EGF_Grb2_Sos_t0, EGFR2_0_SosP_Shc_EGF_Grb2_p_t0, EGFR2_0_SosP_Shc_EGF_Sos_0_t0, EGFR2_0_SosP_Shc_EGF_Sos_Grb2_t0, EGFR2_0_SosP_Shc_EGF_Sos_ShcP_t0, EGFR2_0_SosP_Shc_EGF_Sos_Shc_t0, EGFR2_0_SosP_Shc_EGF_Sos_SosP_t0, EGFR2_0_SosP_Shc_EGF_Sos_Sos_t0, EGFR2_0_SosP_Shc_EGF_Sos_p_t0, EGFR2_0_SosP_Shc_EGF_SosP_0_t0, EGFR2_0_SosP_Shc_EGF_SosP_Grb2_t0, EGFR2_0_SosP_Shc_EGF_SosP_ShcP_t0, EGFR2_0_SosP_Shc_EGF_SosP_Shc_t0, EGFR2_0_SosP_Shc_EGF_SosP_SosP_t0, EGFR2_0_SosP_Shc_EGF_SosP_Sos_t0, EGFR2_0_SosP_Shc_EGF_SosP_p_t0, EGFR2_0_SosP_Shc_EGF_p_0_t0, EGFR2_0_SosP_Shc_EGF_p_Grb2_t0, EGFR2_0_SosP_Shc_EGF_p_ShcP_t0, EGFR2_0_SosP_Shc_EGF_p_Shc_t0, EGFR2_0_SosP_Shc_EGF_p_SosP_t0, EGFR2_0_SosP_Shc_EGF_p_Sos_t0, EGFR2_0_SosP_Shc_EGF_p_p_t0, EGFR2_0_SosP_ShcP_0_0_0_t0, EGFR2_0_SosP_ShcP_0_0_Grb2_t0, EGFR2_0_SosP_ShcP_0_0_ShcP_t0, EGFR2_0_SosP_ShcP_0_0_Shc_t0, EGFR2_0_SosP_ShcP_0_0_SosP_t0, EGFR2_0_SosP_ShcP_0_0_Sos_t0, EGFR2_0_SosP_ShcP_0_0_p_t0, EGFR2_0_SosP_ShcP_0_Grb2_0_t0, EGFR2_0_SosP_ShcP_0_Grb2_Grb2_t0, EGFR2_0_SosP_ShcP_0_Grb2_ShcP_t0, EGFR2_0_SosP_ShcP_0_Grb2_Shc_t0, EGFR2_0_SosP_ShcP_0_Grb2_SosP_t0, EGFR2_0_SosP_ShcP_0_Grb2_Sos_t0, EGFR2_0_SosP_ShcP_0_Grb2_p_t0, EGFR2_0_SosP_ShcP_0_Sos_0_t0, EGFR2_0_SosP_ShcP_0_Sos_Grb2_t0, EGFR2_0_SosP_ShcP_0_Sos_ShcP_t0, EGFR2_0_SosP_ShcP_0_Sos_Shc_t0, EGFR2_0_SosP_ShcP_0_Sos_SosP_t0, EGFR2_0_SosP_ShcP_0_Sos_Sos_t0, EGFR2_0_SosP_ShcP_0_Sos_p_t0, EGFR2_0_SosP_ShcP_0_SosP_0_t0, EGFR2_0_SosP_ShcP_0_SosP_Grb2_t0, EGFR2_0_SosP_ShcP_0_SosP_ShcP_t0, EGFR2_0_SosP_ShcP_0_SosP_Shc_t0, EGFR2_0_SosP_ShcP_0_SosP_SosP_t0, EGFR2_0_SosP_ShcP_0_SosP_Sos_t0, EGFR2_0_SosP_ShcP_0_SosP_p_t0, EGFR2_0_SosP_ShcP_0_p_0_t0, EGFR2_0_SosP_ShcP_0_p_Grb2_t0, EGFR2_0_SosP_ShcP_0_p_ShcP_t0, EGFR2_0_SosP_ShcP_0_p_Shc_t0, EGFR2_0_SosP_ShcP_0_p_SosP_t0, EGFR2_0_SosP_ShcP_0_p_Sos_t0, EGFR2_0_SosP_ShcP_0_p_p_t0, EGFR2_0_SosP_ShcP_EGF_0_0_t0, EGFR2_0_SosP_ShcP_EGF_0_Grb2_t0, EGFR2_0_SosP_ShcP_EGF_0_ShcP_t0, EGFR2_0_SosP_ShcP_EGF_0_Shc_t0, EGFR2_0_SosP_ShcP_EGF_0_SosP_t0, EGFR2_0_SosP_ShcP_EGF_0_Sos_t0, EGFR2_0_SosP_ShcP_EGF_0_p_t0, EGFR2_0_SosP_ShcP_EGF_Grb2_0_t0, EGFR2_0_SosP_ShcP_EGF_Grb2_Grb2_t0, EGFR2_0_SosP_ShcP_EGF_Grb2_ShcP_t0, EGFR2_0_SosP_ShcP_EGF_Grb2_Shc_t0, EGFR2_0_SosP_ShcP_EGF_Grb2_SosP_t0, EGFR2_0_SosP_ShcP_EGF_Grb2_Sos_t0, EGFR2_0_SosP_ShcP_EGF_Grb2_p_t0, EGFR2_0_SosP_ShcP_EGF_Sos_0_t0, EGFR2_0_SosP_ShcP_EGF_Sos_Grb2_t0, EGFR2_0_SosP_ShcP_EGF_Sos_ShcP_t0, EGFR2_0_SosP_ShcP_EGF_Sos_Shc_t0, EGFR2_0_SosP_ShcP_EGF_Sos_SosP_t0, EGFR2_0_SosP_ShcP_EGF_Sos_Sos_t0, EGFR2_0_SosP_ShcP_EGF_Sos_p_t0, EGFR2_0_SosP_ShcP_EGF_SosP_0_t0, EGFR2_0_SosP_ShcP_EGF_SosP_Grb2_t0, EGFR2_0_SosP_ShcP_EGF_SosP_ShcP_t0, EGFR2_0_SosP_ShcP_EGF_SosP_Shc_t0, EGFR2_0_SosP_ShcP_EGF_SosP_SosP_t0, EGFR2_0_SosP_ShcP_EGF_SosP_Sos_t0, EGFR2_0_SosP_ShcP_EGF_SosP_p_t0, EGFR2_0_SosP_ShcP_EGF_p_0_t0, EGFR2_0_SosP_ShcP_EGF_p_Grb2_t0, EGFR2_0_SosP_ShcP_EGF_p_ShcP_t0, EGFR2_0_SosP_ShcP_EGF_p_Shc_t0, EGFR2_0_SosP_ShcP_EGF_p_SosP_t0, EGFR2_0_SosP_ShcP_EGF_p_Sos_t0, EGFR2_0_SosP_ShcP_EGF_p_p_t0, EGFR2_0_SosP_Sos_0_0_0_t0, EGFR2_0_SosP_Sos_0_0_Grb2_t0, EGFR2_0_SosP_Sos_0_0_ShcP_t0, EGFR2_0_SosP_Sos_0_0_Shc_t0, EGFR2_0_SosP_Sos_0_0_SosP_t0, EGFR2_0_SosP_Sos_0_0_Sos_t0, EGFR2_0_SosP_Sos_0_0_p_t0, EGFR2_0_SosP_Sos_0_Grb2_0_t0, EGFR2_0_SosP_Sos_0_Grb2_Grb2_t0, EGFR2_0_SosP_Sos_0_Grb2_ShcP_t0, EGFR2_0_SosP_Sos_0_Grb2_Shc_t0, EGFR2_0_SosP_Sos_0_Grb2_SosP_t0, EGFR2_0_SosP_Sos_0_Grb2_Sos_t0, EGFR2_0_SosP_Sos_0_Grb2_p_t0, EGFR2_0_SosP_Sos_0_Sos_0_t0, EGFR2_0_SosP_Sos_0_Sos_Grb2_t0, EGFR2_0_SosP_Sos_0_Sos_ShcP_t0, EGFR2_0_SosP_Sos_0_Sos_Shc_t0, EGFR2_0_SosP_Sos_0_Sos_SosP_t0, EGFR2_0_SosP_Sos_0_Sos_Sos_t0, EGFR2_0_SosP_Sos_0_Sos_p_t0, EGFR2_0_SosP_Sos_0_SosP_0_t0, EGFR2_0_SosP_Sos_0_SosP_Grb2_t0, EGFR2_0_SosP_Sos_0_SosP_ShcP_t0, EGFR2_0_SosP_Sos_0_SosP_Shc_t0, EGFR2_0_SosP_Sos_0_SosP_SosP_t0, EGFR2_0_SosP_Sos_0_SosP_Sos_t0, EGFR2_0_SosP_Sos_0_SosP_p_t0, EGFR2_0_SosP_Sos_0_p_0_t0, EGFR2_0_SosP_Sos_0_p_Grb2_t0, EGFR2_0_SosP_Sos_0_p_ShcP_t0, EGFR2_0_SosP_Sos_0_p_Shc_t0, EGFR2_0_SosP_Sos_0_p_SosP_t0, EGFR2_0_SosP_Sos_0_p_Sos_t0, EGFR2_0_SosP_Sos_0_p_p_t0, EGFR2_0_SosP_Sos_EGF_0_0_t0, EGFR2_0_SosP_Sos_EGF_0_Grb2_t0, EGFR2_0_SosP_Sos_EGF_0_ShcP_t0, EGFR2_0_SosP_Sos_EGF_0_Shc_t0, EGFR2_0_SosP_Sos_EGF_0_SosP_t0, EGFR2_0_SosP_Sos_EGF_0_Sos_t0, EGFR2_0_SosP_Sos_EGF_0_p_t0, EGFR2_0_SosP_Sos_EGF_Grb2_0_t0, EGFR2_0_SosP_Sos_EGF_Grb2_Grb2_t0, EGFR2_0_SosP_Sos_EGF_Grb2_ShcP_t0, EGFR2_0_SosP_Sos_EGF_Grb2_Shc_t0, EGFR2_0_SosP_Sos_EGF_Grb2_SosP_t0, EGFR2_0_SosP_Sos_EGF_Grb2_Sos_t0, EGFR2_0_SosP_Sos_EGF_Grb2_p_t0, EGFR2_0_SosP_Sos_EGF_Sos_0_t0, EGFR2_0_SosP_Sos_EGF_Sos_Grb2_t0, EGFR2_0_SosP_Sos_EGF_Sos_ShcP_t0, EGFR2_0_SosP_Sos_EGF_Sos_Shc_t0, EGFR2_0_SosP_Sos_EGF_Sos_SosP_t0, EGFR2_0_SosP_Sos_EGF_Sos_Sos_t0, EGFR2_0_SosP_Sos_EGF_Sos_p_t0, EGFR2_0_SosP_Sos_EGF_SosP_0_t0, EGFR2_0_SosP_Sos_EGF_SosP_Grb2_t0, EGFR2_0_SosP_Sos_EGF_SosP_ShcP_t0, EGFR2_0_SosP_Sos_EGF_SosP_Shc_t0, EGFR2_0_SosP_Sos_EGF_SosP_SosP_t0, EGFR2_0_SosP_Sos_EGF_SosP_Sos_t0, EGFR2_0_SosP_Sos_EGF_SosP_p_t0, EGFR2_0_SosP_Sos_EGF_p_0_t0, EGFR2_0_SosP_Sos_EGF_p_Grb2_t0, EGFR2_0_SosP_Sos_EGF_p_ShcP_t0, EGFR2_0_SosP_Sos_EGF_p_Shc_t0, EGFR2_0_SosP_Sos_EGF_p_SosP_t0, EGFR2_0_SosP_Sos_EGF_p_Sos_t0, EGFR2_0_SosP_Sos_EGF_p_p_t0, EGFR2_0_SosP_SosP_0_0_0_t0, EGFR2_0_SosP_SosP_0_0_Grb2_t0, EGFR2_0_SosP_SosP_0_0_ShcP_t0, EGFR2_0_SosP_SosP_0_0_Shc_t0, EGFR2_0_SosP_SosP_0_0_SosP_t0, EGFR2_0_SosP_SosP_0_0_Sos_t0, EGFR2_0_SosP_SosP_0_0_p_t0, EGFR2_0_SosP_SosP_0_Grb2_0_t0, EGFR2_0_SosP_SosP_0_Grb2_Grb2_t0, EGFR2_0_SosP_SosP_0_Grb2_ShcP_t0, EGFR2_0_SosP_SosP_0_Grb2_Shc_t0, EGFR2_0_SosP_SosP_0_Grb2_SosP_t0, EGFR2_0_SosP_SosP_0_Grb2_Sos_t0, EGFR2_0_SosP_SosP_0_Grb2_p_t0, EGFR2_0_SosP_SosP_0_Sos_0_t0, EGFR2_0_SosP_SosP_0_Sos_Grb2_t0, EGFR2_0_SosP_SosP_0_Sos_ShcP_t0, EGFR2_0_SosP_SosP_0_Sos_Shc_t0, EGFR2_0_SosP_SosP_0_Sos_SosP_t0, EGFR2_0_SosP_SosP_0_Sos_Sos_t0, EGFR2_0_SosP_SosP_0_Sos_p_t0, EGFR2_0_SosP_SosP_0_SosP_0_t0, EGFR2_0_SosP_SosP_0_SosP_Grb2_t0, EGFR2_0_SosP_SosP_0_SosP_ShcP_t0, EGFR2_0_SosP_SosP_0_SosP_Shc_t0, EGFR2_0_SosP_SosP_0_SosP_SosP_t0, EGFR2_0_SosP_SosP_0_SosP_Sos_t0, EGFR2_0_SosP_SosP_0_SosP_p_t0, EGFR2_0_SosP_SosP_0_p_0_t0, EGFR2_0_SosP_SosP_0_p_Grb2_t0, EGFR2_0_SosP_SosP_0_p_ShcP_t0, EGFR2_0_SosP_SosP_0_p_Shc_t0, EGFR2_0_SosP_SosP_0_p_SosP_t0, EGFR2_0_SosP_SosP_0_p_Sos_t0, EGFR2_0_SosP_SosP_0_p_p_t0, EGFR2_0_SosP_SosP_EGF_0_0_t0, EGFR2_0_SosP_SosP_EGF_0_Grb2_t0, EGFR2_0_SosP_SosP_EGF_0_ShcP_t0, EGFR2_0_SosP_SosP_EGF_0_Shc_t0, EGFR2_0_SosP_SosP_EGF_0_SosP_t0, EGFR2_0_SosP_SosP_EGF_0_Sos_t0, EGFR2_0_SosP_SosP_EGF_0_p_t0, EGFR2_0_SosP_SosP_EGF_Grb2_0_t0, EGFR2_0_SosP_SosP_EGF_Grb2_Grb2_t0, EGFR2_0_SosP_SosP_EGF_Grb2_ShcP_t0, EGFR2_0_SosP_SosP_EGF_Grb2_Shc_t0, EGFR2_0_SosP_SosP_EGF_Grb2_SosP_t0, EGFR2_0_SosP_SosP_EGF_Grb2_Sos_t0, EGFR2_0_SosP_SosP_EGF_Grb2_p_t0, EGFR2_0_SosP_SosP_EGF_Sos_0_t0, EGFR2_0_SosP_SosP_EGF_Sos_Grb2_t0, EGFR2_0_SosP_SosP_EGF_Sos_ShcP_t0, EGFR2_0_SosP_SosP_EGF_Sos_Shc_t0, EGFR2_0_SosP_SosP_EGF_Sos_SosP_t0, EGFR2_0_SosP_SosP_EGF_Sos_Sos_t0, EGFR2_0_SosP_SosP_EGF_Sos_p_t0, EGFR2_0_SosP_SosP_EGF_SosP_0_t0, EGFR2_0_SosP_SosP_EGF_SosP_Grb2_t0, EGFR2_0_SosP_SosP_EGF_SosP_ShcP_t0, EGFR2_0_SosP_SosP_EGF_SosP_Shc_t0, EGFR2_0_SosP_SosP_EGF_SosP_SosP_t0, EGFR2_0_SosP_SosP_EGF_SosP_Sos_t0, EGFR2_0_SosP_SosP_EGF_SosP_p_t0, EGFR2_0_SosP_SosP_EGF_p_0_t0, EGFR2_0_SosP_SosP_EGF_p_Grb2_t0, EGFR2_0_SosP_SosP_EGF_p_ShcP_t0, EGFR2_0_SosP_SosP_EGF_p_Shc_t0, EGFR2_0_SosP_SosP_EGF_p_SosP_t0, EGFR2_0_SosP_SosP_EGF_p_Sos_t0, EGFR2_0_SosP_SosP_EGF_p_p_t0, EGFR2_0_SosP_p_0_0_0_t0, EGFR2_0_SosP_p_0_0_Grb2_t0, EGFR2_0_SosP_p_0_0_ShcP_t0, EGFR2_0_SosP_p_0_0_Shc_t0, EGFR2_0_SosP_p_0_0_SosP_t0, EGFR2_0_SosP_p_0_0_Sos_t0, EGFR2_0_SosP_p_0_0_p_t0, EGFR2_0_SosP_p_0_Grb2_0_t0, EGFR2_0_SosP_p_0_Grb2_Grb2_t0, EGFR2_0_SosP_p_0_Grb2_ShcP_t0, EGFR2_0_SosP_p_0_Grb2_Shc_t0, EGFR2_0_SosP_p_0_Grb2_SosP_t0, EGFR2_0_SosP_p_0_Grb2_Sos_t0, EGFR2_0_SosP_p_0_Grb2_p_t0, EGFR2_0_SosP_p_0_Sos_0_t0, EGFR2_0_SosP_p_0_Sos_Grb2_t0, EGFR2_0_SosP_p_0_Sos_ShcP_t0, EGFR2_0_SosP_p_0_Sos_Shc_t0, EGFR2_0_SosP_p_0_Sos_SosP_t0, EGFR2_0_SosP_p_0_Sos_Sos_t0, EGFR2_0_SosP_p_0_Sos_p_t0, EGFR2_0_SosP_p_0_SosP_0_t0, EGFR2_0_SosP_p_0_SosP_Grb2_t0, EGFR2_0_SosP_p_0_SosP_ShcP_t0, EGFR2_0_SosP_p_0_SosP_Shc_t0, EGFR2_0_SosP_p_0_SosP_SosP_t0, EGFR2_0_SosP_p_0_SosP_Sos_t0, EGFR2_0_SosP_p_0_SosP_p_t0, EGFR2_0_SosP_p_0_p_0_t0, EGFR2_0_SosP_p_0_p_Grb2_t0, EGFR2_0_SosP_p_0_p_ShcP_t0, EGFR2_0_SosP_p_0_p_Shc_t0, EGFR2_0_SosP_p_0_p_SosP_t0, EGFR2_0_SosP_p_0_p_Sos_t0, EGFR2_0_SosP_p_0_p_p_t0, EGFR2_0_SosP_p_EGF_0_0_t0, EGFR2_0_SosP_p_EGF_0_Grb2_t0, EGFR2_0_SosP_p_EGF_0_ShcP_t0, EGFR2_0_SosP_p_EGF_0_Shc_t0, EGFR2_0_SosP_p_EGF_0_SosP_t0, EGFR2_0_SosP_p_EGF_0_Sos_t0, EGFR2_0_SosP_p_EGF_0_p_t0, EGFR2_0_SosP_p_EGF_Grb2_0_t0, EGFR2_0_SosP_p_EGF_Grb2_Grb2_t0, EGFR2_0_SosP_p_EGF_Grb2_ShcP_t0, EGFR2_0_SosP_p_EGF_Grb2_Shc_t0, EGFR2_0_SosP_p_EGF_Grb2_SosP_t0, EGFR2_0_SosP_p_EGF_Grb2_Sos_t0, EGFR2_0_SosP_p_EGF_Grb2_p_t0, EGFR2_0_SosP_p_EGF_Sos_0_t0, EGFR2_0_SosP_p_EGF_Sos_Grb2_t0, EGFR2_0_SosP_p_EGF_Sos_ShcP_t0, EGFR2_0_SosP_p_EGF_Sos_Shc_t0, EGFR2_0_SosP_p_EGF_Sos_SosP_t0, EGFR2_0_SosP_p_EGF_Sos_Sos_t0, EGFR2_0_SosP_p_EGF_Sos_p_t0, EGFR2_0_SosP_p_EGF_SosP_0_t0, EGFR2_0_SosP_p_EGF_SosP_Grb2_t0, EGFR2_0_SosP_p_EGF_SosP_ShcP_t0, EGFR2_0_SosP_p_EGF_SosP_Shc_t0, EGFR2_0_SosP_p_EGF_SosP_SosP_t0, EGFR2_0_SosP_p_EGF_SosP_Sos_t0, EGFR2_0_SosP_p_EGF_SosP_p_t0, EGFR2_0_SosP_p_EGF_p_0_t0, EGFR2_0_SosP_p_EGF_p_Grb2_t0, EGFR2_0_SosP_p_EGF_p_ShcP_t0, EGFR2_0_SosP_p_EGF_p_Shc_t0, EGFR2_0_SosP_p_EGF_p_SosP_t0, EGFR2_0_SosP_p_EGF_p_Sos_t0, EGFR2_0_SosP_p_EGF_p_p_t0, EGFR2_0_p_0_0_0_0_t0, EGFR2_0_p_0_0_0_Grb2_t0, EGFR2_0_p_0_0_0_ShcP_t0, EGFR2_0_p_0_0_0_Shc_t0, EGFR2_0_p_0_0_0_SosP_t0, EGFR2_0_p_0_0_0_Sos_t0, EGFR2_0_p_0_0_0_p_t0, EGFR2_0_p_0_0_Grb2_0_t0, EGFR2_0_p_0_0_Grb2_Grb2_t0, EGFR2_0_p_0_0_Grb2_ShcP_t0, EGFR2_0_p_0_0_Grb2_Shc_t0, EGFR2_0_p_0_0_Grb2_SosP_t0, EGFR2_0_p_0_0_Grb2_Sos_t0, EGFR2_0_p_0_0_Grb2_p_t0, EGFR2_0_p_0_0_Sos_0_t0, EGFR2_0_p_0_0_Sos_Grb2_t0, EGFR2_0_p_0_0_Sos_ShcP_t0, EGFR2_0_p_0_0_Sos_Shc_t0, EGFR2_0_p_0_0_Sos_SosP_t0, EGFR2_0_p_0_0_Sos_Sos_t0, EGFR2_0_p_0_0_Sos_p_t0, EGFR2_0_p_0_0_SosP_0_t0, EGFR2_0_p_0_0_SosP_Grb2_t0, EGFR2_0_p_0_0_SosP_ShcP_t0, EGFR2_0_p_0_0_SosP_Shc_t0, EGFR2_0_p_0_0_SosP_SosP_t0, EGFR2_0_p_0_0_SosP_Sos_t0, EGFR2_0_p_0_0_SosP_p_t0, EGFR2_0_p_0_0_p_0_t0, EGFR2_0_p_0_0_p_Grb2_t0, EGFR2_0_p_0_0_p_ShcP_t0, EGFR2_0_p_0_0_p_Shc_t0, EGFR2_0_p_0_0_p_SosP_t0, EGFR2_0_p_0_0_p_Sos_t0, EGFR2_0_p_0_0_p_p_t0, EGFR2_0_p_0_EGF_0_0_t0, EGFR2_0_p_0_EGF_0_Grb2_t0, EGFR2_0_p_0_EGF_0_ShcP_t0, EGFR2_0_p_0_EGF_0_Shc_t0, EGFR2_0_p_0_EGF_0_SosP_t0, EGFR2_0_p_0_EGF_0_Sos_t0, EGFR2_0_p_0_EGF_0_p_t0, EGFR2_0_p_0_EGF_Grb2_0_t0, EGFR2_0_p_0_EGF_Grb2_Grb2_t0, EGFR2_0_p_0_EGF_Grb2_ShcP_t0, EGFR2_0_p_0_EGF_Grb2_Shc_t0, EGFR2_0_p_0_EGF_Grb2_SosP_t0, EGFR2_0_p_0_EGF_Grb2_Sos_t0, EGFR2_0_p_0_EGF_Grb2_p_t0, EGFR2_0_p_0_EGF_Sos_0_t0, EGFR2_0_p_0_EGF_Sos_Grb2_t0, EGFR2_0_p_0_EGF_Sos_ShcP_t0, EGFR2_0_p_0_EGF_Sos_Shc_t0, EGFR2_0_p_0_EGF_Sos_SosP_t0, EGFR2_0_p_0_EGF_Sos_Sos_t0, EGFR2_0_p_0_EGF_Sos_p_t0, EGFR2_0_p_0_EGF_SosP_0_t0, EGFR2_0_p_0_EGF_SosP_Grb2_t0, EGFR2_0_p_0_EGF_SosP_ShcP_t0, EGFR2_0_p_0_EGF_SosP_Shc_t0, EGFR2_0_p_0_EGF_SosP_SosP_t0, EGFR2_0_p_0_EGF_SosP_Sos_t0, EGFR2_0_p_0_EGF_SosP_p_t0, EGFR2_0_p_0_EGF_p_0_t0, EGFR2_0_p_0_EGF_p_Grb2_t0, EGFR2_0_p_0_EGF_p_ShcP_t0, EGFR2_0_p_0_EGF_p_Shc_t0, EGFR2_0_p_0_EGF_p_SosP_t0, EGFR2_0_p_0_EGF_p_Sos_t0, EGFR2_0_p_0_EGF_p_p_t0, EGFR2_0_p_Grb2_0_0_0_t0, EGFR2_0_p_Grb2_0_0_Grb2_t0, EGFR2_0_p_Grb2_0_0_ShcP_t0, EGFR2_0_p_Grb2_0_0_Shc_t0, EGFR2_0_p_Grb2_0_0_SosP_t0, EGFR2_0_p_Grb2_0_0_Sos_t0, EGFR2_0_p_Grb2_0_0_p_t0, EGFR2_0_p_Grb2_0_Grb2_0_t0, EGFR2_0_p_Grb2_0_Grb2_Grb2_t0, EGFR2_0_p_Grb2_0_Grb2_ShcP_t0, EGFR2_0_p_Grb2_0_Grb2_Shc_t0, EGFR2_0_p_Grb2_0_Grb2_SosP_t0, EGFR2_0_p_Grb2_0_Grb2_Sos_t0, EGFR2_0_p_Grb2_0_Grb2_p_t0, EGFR2_0_p_Grb2_0_Sos_0_t0, EGFR2_0_p_Grb2_0_Sos_Grb2_t0, EGFR2_0_p_Grb2_0_Sos_ShcP_t0, EGFR2_0_p_Grb2_0_Sos_Shc_t0, EGFR2_0_p_Grb2_0_Sos_SosP_t0, EGFR2_0_p_Grb2_0_Sos_Sos_t0, EGFR2_0_p_Grb2_0_Sos_p_t0, EGFR2_0_p_Grb2_0_SosP_0_t0, EGFR2_0_p_Grb2_0_SosP_Grb2_t0, EGFR2_0_p_Grb2_0_SosP_ShcP_t0, EGFR2_0_p_Grb2_0_SosP_Shc_t0, EGFR2_0_p_Grb2_0_SosP_SosP_t0, EGFR2_0_p_Grb2_0_SosP_Sos_t0, EGFR2_0_p_Grb2_0_SosP_p_t0, EGFR2_0_p_Grb2_0_p_0_t0, EGFR2_0_p_Grb2_0_p_Grb2_t0, EGFR2_0_p_Grb2_0_p_ShcP_t0, EGFR2_0_p_Grb2_0_p_Shc_t0, EGFR2_0_p_Grb2_0_p_SosP_t0, EGFR2_0_p_Grb2_0_p_Sos_t0, EGFR2_0_p_Grb2_0_p_p_t0, EGFR2_0_p_Grb2_EGF_0_0_t0, EGFR2_0_p_Grb2_EGF_0_Grb2_t0, EGFR2_0_p_Grb2_EGF_0_ShcP_t0, EGFR2_0_p_Grb2_EGF_0_Shc_t0, EGFR2_0_p_Grb2_EGF_0_SosP_t0, EGFR2_0_p_Grb2_EGF_0_Sos_t0, EGFR2_0_p_Grb2_EGF_0_p_t0, EGFR2_0_p_Grb2_EGF_Grb2_0_t0, EGFR2_0_p_Grb2_EGF_Grb2_Grb2_t0, EGFR2_0_p_Grb2_EGF_Grb2_ShcP_t0, EGFR2_0_p_Grb2_EGF_Grb2_Shc_t0, EGFR2_0_p_Grb2_EGF_Grb2_SosP_t0, EGFR2_0_p_Grb2_EGF_Grb2_Sos_t0, EGFR2_0_p_Grb2_EGF_Grb2_p_t0, EGFR2_0_p_Grb2_EGF_Sos_0_t0, EGFR2_0_p_Grb2_EGF_Sos_Grb2_t0, EGFR2_0_p_Grb2_EGF_Sos_ShcP_t0, EGFR2_0_p_Grb2_EGF_Sos_Shc_t0, EGFR2_0_p_Grb2_EGF_Sos_SosP_t0, EGFR2_0_p_Grb2_EGF_Sos_Sos_t0, EGFR2_0_p_Grb2_EGF_Sos_p_t0, EGFR2_0_p_Grb2_EGF_SosP_0_t0, EGFR2_0_p_Grb2_EGF_SosP_Grb2_t0, EGFR2_0_p_Grb2_EGF_SosP_ShcP_t0, EGFR2_0_p_Grb2_EGF_SosP_Shc_t0, EGFR2_0_p_Grb2_EGF_SosP_SosP_t0, EGFR2_0_p_Grb2_EGF_SosP_Sos_t0, EGFR2_0_p_Grb2_EGF_SosP_p_t0, EGFR2_0_p_Grb2_EGF_p_0_t0, EGFR2_0_p_Grb2_EGF_p_Grb2_t0, EGFR2_0_p_Grb2_EGF_p_ShcP_t0, EGFR2_0_p_Grb2_EGF_p_Shc_t0, EGFR2_0_p_Grb2_EGF_p_SosP_t0, EGFR2_0_p_Grb2_EGF_p_Sos_t0, EGFR2_0_p_Grb2_EGF_p_p_t0, EGFR2_0_p_Shc_0_0_0_t0, EGFR2_0_p_Shc_0_0_Grb2_t0, EGFR2_0_p_Shc_0_0_ShcP_t0, EGFR2_0_p_Shc_0_0_Shc_t0, EGFR2_0_p_Shc_0_0_SosP_t0, EGFR2_0_p_Shc_0_0_Sos_t0, EGFR2_0_p_Shc_0_0_p_t0, EGFR2_0_p_Shc_0_Grb2_0_t0, EGFR2_0_p_Shc_0_Grb2_Grb2_t0, EGFR2_0_p_Shc_0_Grb2_ShcP_t0, EGFR2_0_p_Shc_0_Grb2_Shc_t0, EGFR2_0_p_Shc_0_Grb2_SosP_t0, EGFR2_0_p_Shc_0_Grb2_Sos_t0, EGFR2_0_p_Shc_0_Grb2_p_t0, EGFR2_0_p_Shc_0_Sos_0_t0, EGFR2_0_p_Shc_0_Sos_Grb2_t0, EGFR2_0_p_Shc_0_Sos_ShcP_t0, EGFR2_0_p_Shc_0_Sos_Shc_t0, EGFR2_0_p_Shc_0_Sos_SosP_t0, EGFR2_0_p_Shc_0_Sos_Sos_t0, EGFR2_0_p_Shc_0_Sos_p_t0, EGFR2_0_p_Shc_0_SosP_0_t0, EGFR2_0_p_Shc_0_SosP_Grb2_t0, EGFR2_0_p_Shc_0_SosP_ShcP_t0, EGFR2_0_p_Shc_0_SosP_Shc_t0, EGFR2_0_p_Shc_0_SosP_SosP_t0, EGFR2_0_p_Shc_0_SosP_Sos_t0, EGFR2_0_p_Shc_0_SosP_p_t0, EGFR2_0_p_Shc_0_p_0_t0, EGFR2_0_p_Shc_0_p_Grb2_t0, EGFR2_0_p_Shc_0_p_ShcP_t0, EGFR2_0_p_Shc_0_p_Shc_t0, EGFR2_0_p_Shc_0_p_SosP_t0, EGFR2_0_p_Shc_0_p_Sos_t0, EGFR2_0_p_Shc_0_p_p_t0, EGFR2_0_p_Shc_EGF_0_0_t0, EGFR2_0_p_Shc_EGF_0_Grb2_t0, EGFR2_0_p_Shc_EGF_0_ShcP_t0, EGFR2_0_p_Shc_EGF_0_Shc_t0, EGFR2_0_p_Shc_EGF_0_SosP_t0, EGFR2_0_p_Shc_EGF_0_Sos_t0, EGFR2_0_p_Shc_EGF_0_p_t0, EGFR2_0_p_Shc_EGF_Grb2_0_t0, EGFR2_0_p_Shc_EGF_Grb2_Grb2_t0, EGFR2_0_p_Shc_EGF_Grb2_ShcP_t0, EGFR2_0_p_Shc_EGF_Grb2_Shc_t0, EGFR2_0_p_Shc_EGF_Grb2_SosP_t0, EGFR2_0_p_Shc_EGF_Grb2_Sos_t0, EGFR2_0_p_Shc_EGF_Grb2_p_t0, EGFR2_0_p_Shc_EGF_Sos_0_t0, EGFR2_0_p_Shc_EGF_Sos_Grb2_t0, EGFR2_0_p_Shc_EGF_Sos_ShcP_t0, EGFR2_0_p_Shc_EGF_Sos_Shc_t0, EGFR2_0_p_Shc_EGF_Sos_SosP_t0, EGFR2_0_p_Shc_EGF_Sos_Sos_t0, EGFR2_0_p_Shc_EGF_Sos_p_t0, EGFR2_0_p_Shc_EGF_SosP_0_t0, EGFR2_0_p_Shc_EGF_SosP_Grb2_t0, EGFR2_0_p_Shc_EGF_SosP_ShcP_t0, EGFR2_0_p_Shc_EGF_SosP_Shc_t0, EGFR2_0_p_Shc_EGF_SosP_SosP_t0, EGFR2_0_p_Shc_EGF_SosP_Sos_t0, EGFR2_0_p_Shc_EGF_SosP_p_t0, EGFR2_0_p_Shc_EGF_p_0_t0, EGFR2_0_p_Shc_EGF_p_Grb2_t0, EGFR2_0_p_Shc_EGF_p_ShcP_t0, EGFR2_0_p_Shc_EGF_p_Shc_t0, EGFR2_0_p_Shc_EGF_p_SosP_t0, EGFR2_0_p_Shc_EGF_p_Sos_t0, EGFR2_0_p_Shc_EGF_p_p_t0, EGFR2_0_p_ShcP_0_0_0_t0, EGFR2_0_p_ShcP_0_0_Grb2_t0, EGFR2_0_p_ShcP_0_0_ShcP_t0, EGFR2_0_p_ShcP_0_0_Shc_t0, EGFR2_0_p_ShcP_0_0_SosP_t0, EGFR2_0_p_ShcP_0_0_Sos_t0, EGFR2_0_p_ShcP_0_0_p_t0, EGFR2_0_p_ShcP_0_Grb2_0_t0, EGFR2_0_p_ShcP_0_Grb2_Grb2_t0, EGFR2_0_p_ShcP_0_Grb2_ShcP_t0, EGFR2_0_p_ShcP_0_Grb2_Shc_t0, EGFR2_0_p_ShcP_0_Grb2_SosP_t0, EGFR2_0_p_ShcP_0_Grb2_Sos_t0, EGFR2_0_p_ShcP_0_Grb2_p_t0, EGFR2_0_p_ShcP_0_Sos_0_t0, EGFR2_0_p_ShcP_0_Sos_Grb2_t0, EGFR2_0_p_ShcP_0_Sos_ShcP_t0, EGFR2_0_p_ShcP_0_Sos_Shc_t0, EGFR2_0_p_ShcP_0_Sos_SosP_t0, EGFR2_0_p_ShcP_0_Sos_Sos_t0, EGFR2_0_p_ShcP_0_Sos_p_t0, EGFR2_0_p_ShcP_0_SosP_0_t0, EGFR2_0_p_ShcP_0_SosP_Grb2_t0, EGFR2_0_p_ShcP_0_SosP_ShcP_t0, EGFR2_0_p_ShcP_0_SosP_Shc_t0, EGFR2_0_p_ShcP_0_SosP_SosP_t0, EGFR2_0_p_ShcP_0_SosP_Sos_t0, EGFR2_0_p_ShcP_0_SosP_p_t0, EGFR2_0_p_ShcP_0_p_0_t0, EGFR2_0_p_ShcP_0_p_Grb2_t0, EGFR2_0_p_ShcP_0_p_ShcP_t0, EGFR2_0_p_ShcP_0_p_Shc_t0, EGFR2_0_p_ShcP_0_p_SosP_t0, EGFR2_0_p_ShcP_0_p_Sos_t0, EGFR2_0_p_ShcP_0_p_p_t0, EGFR2_0_p_ShcP_EGF_0_0_t0, EGFR2_0_p_ShcP_EGF_0_Grb2_t0, EGFR2_0_p_ShcP_EGF_0_ShcP_t0, EGFR2_0_p_ShcP_EGF_0_Shc_t0, EGFR2_0_p_ShcP_EGF_0_SosP_t0, EGFR2_0_p_ShcP_EGF_0_Sos_t0, EGFR2_0_p_ShcP_EGF_0_p_t0, EGFR2_0_p_ShcP_EGF_Grb2_0_t0, EGFR2_0_p_ShcP_EGF_Grb2_Grb2_t0, EGFR2_0_p_ShcP_EGF_Grb2_ShcP_t0, EGFR2_0_p_ShcP_EGF_Grb2_Shc_t0, EGFR2_0_p_ShcP_EGF_Grb2_SosP_t0, EGFR2_0_p_ShcP_EGF_Grb2_Sos_t0, EGFR2_0_p_ShcP_EGF_Grb2_p_t0, EGFR2_0_p_ShcP_EGF_Sos_0_t0, EGFR2_0_p_ShcP_EGF_Sos_Grb2_t0, EGFR2_0_p_ShcP_EGF_Sos_ShcP_t0, EGFR2_0_p_ShcP_EGF_Sos_Shc_t0, EGFR2_0_p_ShcP_EGF_Sos_SosP_t0, EGFR2_0_p_ShcP_EGF_Sos_Sos_t0, EGFR2_0_p_ShcP_EGF_Sos_p_t0, EGFR2_0_p_ShcP_EGF_SosP_0_t0, EGFR2_0_p_ShcP_EGF_SosP_Grb2_t0, EGFR2_0_p_ShcP_EGF_SosP_ShcP_t0, EGFR2_0_p_ShcP_EGF_SosP_Shc_t0, EGFR2_0_p_ShcP_EGF_SosP_SosP_t0, EGFR2_0_p_ShcP_EGF_SosP_Sos_t0, EGFR2_0_p_ShcP_EGF_SosP_p_t0, EGFR2_0_p_ShcP_EGF_p_0_t0, EGFR2_0_p_ShcP_EGF_p_Grb2_t0, EGFR2_0_p_ShcP_EGF_p_ShcP_t0, EGFR2_0_p_ShcP_EGF_p_Shc_t0, EGFR2_0_p_ShcP_EGF_p_SosP_t0, EGFR2_0_p_ShcP_EGF_p_Sos_t0, EGFR2_0_p_ShcP_EGF_p_p_t0, EGFR2_0_p_Sos_0_0_0_t0, EGFR2_0_p_Sos_0_0_Grb2_t0, EGFR2_0_p_Sos_0_0_ShcP_t0, EGFR2_0_p_Sos_0_0_Shc_t0, EGFR2_0_p_Sos_0_0_SosP_t0, EGFR2_0_p_Sos_0_0_Sos_t0, EGFR2_0_p_Sos_0_0_p_t0, EGFR2_0_p_Sos_0_Grb2_0_t0, EGFR2_0_p_Sos_0_Grb2_Grb2_t0, EGFR2_0_p_Sos_0_Grb2_ShcP_t0, EGFR2_0_p_Sos_0_Grb2_Shc_t0, EGFR2_0_p_Sos_0_Grb2_SosP_t0, EGFR2_0_p_Sos_0_Grb2_Sos_t0, EGFR2_0_p_Sos_0_Grb2_p_t0, EGFR2_0_p_Sos_0_Sos_0_t0, EGFR2_0_p_Sos_0_Sos_Grb2_t0, EGFR2_0_p_Sos_0_Sos_ShcP_t0, EGFR2_0_p_Sos_0_Sos_Shc_t0, EGFR2_0_p_Sos_0_Sos_SosP_t0, EGFR2_0_p_Sos_0_Sos_Sos_t0, EGFR2_0_p_Sos_0_Sos_p_t0, EGFR2_0_p_Sos_0_SosP_0_t0, EGFR2_0_p_Sos_0_SosP_Grb2_t0, EGFR2_0_p_Sos_0_SosP_ShcP_t0, EGFR2_0_p_Sos_0_SosP_Shc_t0, EGFR2_0_p_Sos_0_SosP_SosP_t0, EGFR2_0_p_Sos_0_SosP_Sos_t0, EGFR2_0_p_Sos_0_SosP_p_t0, EGFR2_0_p_Sos_0_p_0_t0, EGFR2_0_p_Sos_0_p_Grb2_t0, EGFR2_0_p_Sos_0_p_ShcP_t0, EGFR2_0_p_Sos_0_p_Shc_t0, EGFR2_0_p_Sos_0_p_SosP_t0, EGFR2_0_p_Sos_0_p_Sos_t0, EGFR2_0_p_Sos_0_p_p_t0, EGFR2_0_p_Sos_EGF_0_0_t0, EGFR2_0_p_Sos_EGF_0_Grb2_t0, EGFR2_0_p_Sos_EGF_0_ShcP_t0, EGFR2_0_p_Sos_EGF_0_Shc_t0, EGFR2_0_p_Sos_EGF_0_SosP_t0, EGFR2_0_p_Sos_EGF_0_Sos_t0, EGFR2_0_p_Sos_EGF_0_p_t0, EGFR2_0_p_Sos_EGF_Grb2_0_t0, EGFR2_0_p_Sos_EGF_Grb2_Grb2_t0, EGFR2_0_p_Sos_EGF_Grb2_ShcP_t0, EGFR2_0_p_Sos_EGF_Grb2_Shc_t0, EGFR2_0_p_Sos_EGF_Grb2_SosP_t0, EGFR2_0_p_Sos_EGF_Grb2_Sos_t0, EGFR2_0_p_Sos_EGF_Grb2_p_t0, EGFR2_0_p_Sos_EGF_Sos_0_t0, EGFR2_0_p_Sos_EGF_Sos_Grb2_t0, EGFR2_0_p_Sos_EGF_Sos_ShcP_t0, EGFR2_0_p_Sos_EGF_Sos_Shc_t0, EGFR2_0_p_Sos_EGF_Sos_SosP_t0, EGFR2_0_p_Sos_EGF_Sos_Sos_t0, EGFR2_0_p_Sos_EGF_Sos_p_t0, EGFR2_0_p_Sos_EGF_SosP_0_t0, EGFR2_0_p_Sos_EGF_SosP_Grb2_t0, EGFR2_0_p_Sos_EGF_SosP_ShcP_t0, EGFR2_0_p_Sos_EGF_SosP_Shc_t0, EGFR2_0_p_Sos_EGF_SosP_SosP_t0, EGFR2_0_p_Sos_EGF_SosP_Sos_t0, EGFR2_0_p_Sos_EGF_SosP_p_t0, EGFR2_0_p_Sos_EGF_p_0_t0, EGFR2_0_p_Sos_EGF_p_Grb2_t0, EGFR2_0_p_Sos_EGF_p_ShcP_t0, EGFR2_0_p_Sos_EGF_p_Shc_t0, EGFR2_0_p_Sos_EGF_p_SosP_t0, EGFR2_0_p_Sos_EGF_p_Sos_t0, EGFR2_0_p_Sos_EGF_p_p_t0, EGFR2_0_p_SosP_0_0_0_t0, EGFR2_0_p_SosP_0_0_Grb2_t0, EGFR2_0_p_SosP_0_0_ShcP_t0, EGFR2_0_p_SosP_0_0_Shc_t0, EGFR2_0_p_SosP_0_0_SosP_t0, EGFR2_0_p_SosP_0_0_Sos_t0, EGFR2_0_p_SosP_0_0_p_t0, EGFR2_0_p_SosP_0_Grb2_0_t0, EGFR2_0_p_SosP_0_Grb2_Grb2_t0, EGFR2_0_p_SosP_0_Grb2_ShcP_t0, EGFR2_0_p_SosP_0_Grb2_Shc_t0, EGFR2_0_p_SosP_0_Grb2_SosP_t0, EGFR2_0_p_SosP_0_Grb2_Sos_t0, EGFR2_0_p_SosP_0_Grb2_p_t0, EGFR2_0_p_SosP_0_Sos_0_t0, EGFR2_0_p_SosP_0_Sos_Grb2_t0, EGFR2_0_p_SosP_0_Sos_ShcP_t0, EGFR2_0_p_SosP_0_Sos_Shc_t0, EGFR2_0_p_SosP_0_Sos_SosP_t0, EGFR2_0_p_SosP_0_Sos_Sos_t0, EGFR2_0_p_SosP_0_Sos_p_t0, EGFR2_0_p_SosP_0_SosP_0_t0, EGFR2_0_p_SosP_0_SosP_Grb2_t0, EGFR2_0_p_SosP_0_SosP_ShcP_t0, EGFR2_0_p_SosP_0_SosP_Shc_t0, EGFR2_0_p_SosP_0_SosP_SosP_t0, EGFR2_0_p_SosP_0_SosP_Sos_t0, EGFR2_0_p_SosP_0_SosP_p_t0, EGFR2_0_p_SosP_0_p_0_t0, EGFR2_0_p_SosP_0_p_Grb2_t0, EGFR2_0_p_SosP_0_p_ShcP_t0, EGFR2_0_p_SosP_0_p_Shc_t0, EGFR2_0_p_SosP_0_p_SosP_t0, EGFR2_0_p_SosP_0_p_Sos_t0, EGFR2_0_p_SosP_0_p_p_t0, EGFR2_0_p_SosP_EGF_0_0_t0, EGFR2_0_p_SosP_EGF_0_Grb2_t0, EGFR2_0_p_SosP_EGF_0_ShcP_t0, EGFR2_0_p_SosP_EGF_0_Shc_t0, EGFR2_0_p_SosP_EGF_0_SosP_t0, EGFR2_0_p_SosP_EGF_0_Sos_t0, EGFR2_0_p_SosP_EGF_0_p_t0, EGFR2_0_p_SosP_EGF_Grb2_0_t0, EGFR2_0_p_SosP_EGF_Grb2_Grb2_t0, EGFR2_0_p_SosP_EGF_Grb2_ShcP_t0, EGFR2_0_p_SosP_EGF_Grb2_Shc_t0, EGFR2_0_p_SosP_EGF_Grb2_SosP_t0, EGFR2_0_p_SosP_EGF_Grb2_Sos_t0, EGFR2_0_p_SosP_EGF_Grb2_p_t0, EGFR2_0_p_SosP_EGF_Sos_0_t0, EGFR2_0_p_SosP_EGF_Sos_Grb2_t0, EGFR2_0_p_SosP_EGF_Sos_ShcP_t0, EGFR2_0_p_SosP_EGF_Sos_Shc_t0, EGFR2_0_p_SosP_EGF_Sos_SosP_t0, EGFR2_0_p_SosP_EGF_Sos_Sos_t0, EGFR2_0_p_SosP_EGF_Sos_p_t0, EGFR2_0_p_SosP_EGF_SosP_0_t0, EGFR2_0_p_SosP_EGF_SosP_Grb2_t0, EGFR2_0_p_SosP_EGF_SosP_ShcP_t0, EGFR2_0_p_SosP_EGF_SosP_Shc_t0, EGFR2_0_p_SosP_EGF_SosP_SosP_t0, EGFR2_0_p_SosP_EGF_SosP_Sos_t0, EGFR2_0_p_SosP_EGF_SosP_p_t0, EGFR2_0_p_SosP_EGF_p_0_t0, EGFR2_0_p_SosP_EGF_p_Grb2_t0, EGFR2_0_p_SosP_EGF_p_ShcP_t0, EGFR2_0_p_SosP_EGF_p_Shc_t0, EGFR2_0_p_SosP_EGF_p_SosP_t0, EGFR2_0_p_SosP_EGF_p_Sos_t0, EGFR2_0_p_SosP_EGF_p_p_t0, EGFR2_0_p_p_0_0_0_t0, EGFR2_0_p_p_0_0_Grb2_t0, EGFR2_0_p_p_0_0_ShcP_t0, EGFR2_0_p_p_0_0_Shc_t0, EGFR2_0_p_p_0_0_SosP_t0, EGFR2_0_p_p_0_0_Sos_t0, EGFR2_0_p_p_0_0_p_t0, EGFR2_0_p_p_0_Grb2_0_t0, EGFR2_0_p_p_0_Grb2_Grb2_t0, EGFR2_0_p_p_0_Grb2_ShcP_t0, EGFR2_0_p_p_0_Grb2_Shc_t0, EGFR2_0_p_p_0_Grb2_SosP_t0, EGFR2_0_p_p_0_Grb2_Sos_t0, EGFR2_0_p_p_0_Grb2_p_t0, EGFR2_0_p_p_0_Sos_0_t0, EGFR2_0_p_p_0_Sos_Grb2_t0, EGFR2_0_p_p_0_Sos_ShcP_t0, EGFR2_0_p_p_0_Sos_Shc_t0, EGFR2_0_p_p_0_Sos_SosP_t0, EGFR2_0_p_p_0_Sos_Sos_t0, EGFR2_0_p_p_0_Sos_p_t0, EGFR2_0_p_p_0_SosP_0_t0, EGFR2_0_p_p_0_SosP_Grb2_t0, EGFR2_0_p_p_0_SosP_ShcP_t0, EGFR2_0_p_p_0_SosP_Shc_t0, EGFR2_0_p_p_0_SosP_SosP_t0, EGFR2_0_p_p_0_SosP_Sos_t0, EGFR2_0_p_p_0_SosP_p_t0, EGFR2_0_p_p_0_p_0_t0, EGFR2_0_p_p_0_p_Grb2_t0, EGFR2_0_p_p_0_p_ShcP_t0, EGFR2_0_p_p_0_p_Shc_t0, EGFR2_0_p_p_0_p_SosP_t0, EGFR2_0_p_p_0_p_Sos_t0, EGFR2_0_p_p_0_p_p_t0, EGFR2_0_p_p_EGF_0_0_t0, EGFR2_0_p_p_EGF_0_Grb2_t0, EGFR2_0_p_p_EGF_0_ShcP_t0, EGFR2_0_p_p_EGF_0_Shc_t0, EGFR2_0_p_p_EGF_0_SosP_t0, EGFR2_0_p_p_EGF_0_Sos_t0, EGFR2_0_p_p_EGF_0_p_t0, EGFR2_0_p_p_EGF_Grb2_0_t0, EGFR2_0_p_p_EGF_Grb2_Grb2_t0, EGFR2_0_p_p_EGF_Grb2_ShcP_t0, EGFR2_0_p_p_EGF_Grb2_Shc_t0, EGFR2_0_p_p_EGF_Grb2_SosP_t0, EGFR2_0_p_p_EGF_Grb2_Sos_t0, EGFR2_0_p_p_EGF_Grb2_p_t0, EGFR2_0_p_p_EGF_Sos_0_t0, EGFR2_0_p_p_EGF_Sos_Grb2_t0, EGFR2_0_p_p_EGF_Sos_ShcP_t0, EGFR2_0_p_p_EGF_Sos_Shc_t0, EGFR2_0_p_p_EGF_Sos_SosP_t0, EGFR2_0_p_p_EGF_Sos_Sos_t0, EGFR2_0_p_p_EGF_Sos_p_t0, EGFR2_0_p_p_EGF_SosP_0_t0, EGFR2_0_p_p_EGF_SosP_Grb2_t0, EGFR2_0_p_p_EGF_SosP_ShcP_t0, EGFR2_0_p_p_EGF_SosP_Shc_t0, EGFR2_0_p_p_EGF_SosP_SosP_t0, EGFR2_0_p_p_EGF_SosP_Sos_t0, EGFR2_0_p_p_EGF_SosP_p_t0, EGFR2_0_p_p_EGF_p_0_t0, EGFR2_0_p_p_EGF_p_Grb2_t0, EGFR2_0_p_p_EGF_p_ShcP_t0, EGFR2_0_p_p_EGF_p_Shc_t0, EGFR2_0_p_p_EGF_p_SosP_t0, EGFR2_0_p_p_EGF_p_Sos_t0, EGFR2_0_p_p_EGF_p_p_t0, EGFR2_EGF_0_0_0_0_0_t0, EGFR2_EGF_0_0_0_0_Grb2_t0, EGFR2_EGF_0_0_0_0_ShcP_t0, EGFR2_EGF_0_0_0_0_Shc_t0, EGFR2_EGF_0_0_0_0_SosP_t0, EGFR2_EGF_0_0_0_0_Sos_t0, EGFR2_EGF_0_0_0_0_p_t0, EGFR2_EGF_0_0_0_Grb2_0_t0, EGFR2_EGF_0_0_0_Grb2_Grb2_t0, EGFR2_EGF_0_0_0_Grb2_ShcP_t0, EGFR2_EGF_0_0_0_Grb2_Shc_t0, EGFR2_EGF_0_0_0_Grb2_SosP_t0, EGFR2_EGF_0_0_0_Grb2_Sos_t0, EGFR2_EGF_0_0_0_Grb2_p_t0, EGFR2_EGF_0_0_0_Sos_0_t0, EGFR2_EGF_0_0_0_Sos_Grb2_t0, EGFR2_EGF_0_0_0_Sos_ShcP_t0, EGFR2_EGF_0_0_0_Sos_Shc_t0, EGFR2_EGF_0_0_0_Sos_SosP_t0, EGFR2_EGF_0_0_0_Sos_Sos_t0, EGFR2_EGF_0_0_0_Sos_p_t0, EGFR2_EGF_0_0_0_SosP_0_t0, EGFR2_EGF_0_0_0_SosP_Grb2_t0, EGFR2_EGF_0_0_0_SosP_ShcP_t0, EGFR2_EGF_0_0_0_SosP_Shc_t0, EGFR2_EGF_0_0_0_SosP_SosP_t0, EGFR2_EGF_0_0_0_SosP_Sos_t0, EGFR2_EGF_0_0_0_SosP_p_t0, EGFR2_EGF_0_0_0_p_0_t0, EGFR2_EGF_0_0_0_p_Grb2_t0, EGFR2_EGF_0_0_0_p_ShcP_t0, EGFR2_EGF_0_0_0_p_Shc_t0, EGFR2_EGF_0_0_0_p_SosP_t0, EGFR2_EGF_0_0_0_p_Sos_t0, EGFR2_EGF_0_0_0_p_p_t0, EGFR2_EGF_0_0_EGF_0_0_t0, EGFR2_EGF_0_0_EGF_0_Grb2_t0, EGFR2_EGF_0_0_EGF_0_ShcP_t0, EGFR2_EGF_0_0_EGF_0_Shc_t0, EGFR2_EGF_0_0_EGF_0_SosP_t0, EGFR2_EGF_0_0_EGF_0_Sos_t0, EGFR2_EGF_0_0_EGF_0_p_t0, EGFR2_EGF_0_0_EGF_Grb2_0_t0, EGFR2_EGF_0_0_EGF_Grb2_Grb2_t0, EGFR2_EGF_0_0_EGF_Grb2_ShcP_t0, EGFR2_EGF_0_0_EGF_Grb2_Shc_t0, EGFR2_EGF_0_0_EGF_Grb2_SosP_t0, EGFR2_EGF_0_0_EGF_Grb2_Sos_t0, EGFR2_EGF_0_0_EGF_Grb2_p_t0, EGFR2_EGF_0_0_EGF_Sos_0_t0, EGFR2_EGF_0_0_EGF_Sos_Grb2_t0, EGFR2_EGF_0_0_EGF_Sos_ShcP_t0, EGFR2_EGF_0_0_EGF_Sos_Shc_t0, EGFR2_EGF_0_0_EGF_Sos_SosP_t0, EGFR2_EGF_0_0_EGF_Sos_Sos_t0, EGFR2_EGF_0_0_EGF_Sos_p_t0, EGFR2_EGF_0_0_EGF_SosP_0_t0, EGFR2_EGF_0_0_EGF_SosP_Grb2_t0, EGFR2_EGF_0_0_EGF_SosP_ShcP_t0, EGFR2_EGF_0_0_EGF_SosP_Shc_t0, EGFR2_EGF_0_0_EGF_SosP_SosP_t0, EGFR2_EGF_0_0_EGF_SosP_Sos_t0, EGFR2_EGF_0_0_EGF_SosP_p_t0, EGFR2_EGF_0_0_EGF_p_0_t0, EGFR2_EGF_0_0_EGF_p_Grb2_t0, EGFR2_EGF_0_0_EGF_p_ShcP_t0, EGFR2_EGF_0_0_EGF_p_Shc_t0, EGFR2_EGF_0_0_EGF_p_SosP_t0, EGFR2_EGF_0_0_EGF_p_Sos_t0, EGFR2_EGF_0_0_EGF_p_p_t0, EGFR2_EGF_0_Grb2_0_0_0_t0, EGFR2_EGF_0_Grb2_0_0_Grb2_t0, EGFR2_EGF_0_Grb2_0_0_ShcP_t0, EGFR2_EGF_0_Grb2_0_0_Shc_t0, EGFR2_EGF_0_Grb2_0_0_SosP_t0, EGFR2_EGF_0_Grb2_0_0_Sos_t0, EGFR2_EGF_0_Grb2_0_0_p_t0, EGFR2_EGF_0_Grb2_0_Grb2_0_t0, EGFR2_EGF_0_Grb2_0_Grb2_Grb2_t0, EGFR2_EGF_0_Grb2_0_Grb2_ShcP_t0, EGFR2_EGF_0_Grb2_0_Grb2_Shc_t0, EGFR2_EGF_0_Grb2_0_Grb2_SosP_t0, EGFR2_EGF_0_Grb2_0_Grb2_Sos_t0, EGFR2_EGF_0_Grb2_0_Grb2_p_t0, EGFR2_EGF_0_Grb2_0_Sos_0_t0, EGFR2_EGF_0_Grb2_0_Sos_Grb2_t0, EGFR2_EGF_0_Grb2_0_Sos_ShcP_t0, EGFR2_EGF_0_Grb2_0_Sos_Shc_t0, EGFR2_EGF_0_Grb2_0_Sos_SosP_t0, EGFR2_EGF_0_Grb2_0_Sos_Sos_t0, EGFR2_EGF_0_Grb2_0_Sos_p_t0, EGFR2_EGF_0_Grb2_0_SosP_0_t0, EGFR2_EGF_0_Grb2_0_SosP_Grb2_t0, EGFR2_EGF_0_Grb2_0_SosP_ShcP_t0, EGFR2_EGF_0_Grb2_0_SosP_Shc_t0, EGFR2_EGF_0_Grb2_0_SosP_SosP_t0, EGFR2_EGF_0_Grb2_0_SosP_Sos_t0, EGFR2_EGF_0_Grb2_0_SosP_p_t0, EGFR2_EGF_0_Grb2_0_p_0_t0, EGFR2_EGF_0_Grb2_0_p_Grb2_t0, EGFR2_EGF_0_Grb2_0_p_ShcP_t0, EGFR2_EGF_0_Grb2_0_p_Shc_t0, EGFR2_EGF_0_Grb2_0_p_SosP_t0, EGFR2_EGF_0_Grb2_0_p_Sos_t0, EGFR2_EGF_0_Grb2_0_p_p_t0, EGFR2_EGF_0_Grb2_EGF_0_0_t0, EGFR2_EGF_0_Grb2_EGF_0_Grb2_t0, EGFR2_EGF_0_Grb2_EGF_0_ShcP_t0, EGFR2_EGF_0_Grb2_EGF_0_Shc_t0, EGFR2_EGF_0_Grb2_EGF_0_SosP_t0, EGFR2_EGF_0_Grb2_EGF_0_Sos_t0, EGFR2_EGF_0_Grb2_EGF_0_p_t0, EGFR2_EGF_0_Grb2_EGF_Grb2_0_t0, EGFR2_EGF_0_Grb2_EGF_Grb2_Grb2_t0, EGFR2_EGF_0_Grb2_EGF_Grb2_ShcP_t0, EGFR2_EGF_0_Grb2_EGF_Grb2_Shc_t0, EGFR2_EGF_0_Grb2_EGF_Grb2_SosP_t0, EGFR2_EGF_0_Grb2_EGF_Grb2_Sos_t0, EGFR2_EGF_0_Grb2_EGF_Grb2_p_t0, EGFR2_EGF_0_Grb2_EGF_Sos_0_t0, EGFR2_EGF_0_Grb2_EGF_Sos_Grb2_t0, EGFR2_EGF_0_Grb2_EGF_Sos_ShcP_t0, EGFR2_EGF_0_Grb2_EGF_Sos_Shc_t0, EGFR2_EGF_0_Grb2_EGF_Sos_SosP_t0, EGFR2_EGF_0_Grb2_EGF_Sos_Sos_t0, EGFR2_EGF_0_Grb2_EGF_Sos_p_t0, EGFR2_EGF_0_Grb2_EGF_SosP_0_t0, EGFR2_EGF_0_Grb2_EGF_SosP_Grb2_t0, EGFR2_EGF_0_Grb2_EGF_SosP_ShcP_t0, EGFR2_EGF_0_Grb2_EGF_SosP_Shc_t0, EGFR2_EGF_0_Grb2_EGF_SosP_SosP_t0, EGFR2_EGF_0_Grb2_EGF_SosP_Sos_t0, EGFR2_EGF_0_Grb2_EGF_SosP_p_t0, EGFR2_EGF_0_Grb2_EGF_p_0_t0, EGFR2_EGF_0_Grb2_EGF_p_Grb2_t0, EGFR2_EGF_0_Grb2_EGF_p_ShcP_t0, EGFR2_EGF_0_Grb2_EGF_p_Shc_t0, EGFR2_EGF_0_Grb2_EGF_p_SosP_t0, EGFR2_EGF_0_Grb2_EGF_p_Sos_t0, EGFR2_EGF_0_Grb2_EGF_p_p_t0, EGFR2_EGF_0_Shc_0_0_0_t0, EGFR2_EGF_0_Shc_0_0_Grb2_t0, EGFR2_EGF_0_Shc_0_0_ShcP_t0, EGFR2_EGF_0_Shc_0_0_Shc_t0, EGFR2_EGF_0_Shc_0_0_SosP_t0, EGFR2_EGF_0_Shc_0_0_Sos_t0, EGFR2_EGF_0_Shc_0_0_p_t0, EGFR2_EGF_0_Shc_0_Grb2_0_t0, EGFR2_EGF_0_Shc_0_Grb2_Grb2_t0, EGFR2_EGF_0_Shc_0_Grb2_ShcP_t0, EGFR2_EGF_0_Shc_0_Grb2_Shc_t0, EGFR2_EGF_0_Shc_0_Grb2_SosP_t0, EGFR2_EGF_0_Shc_0_Grb2_Sos_t0, EGFR2_EGF_0_Shc_0_Grb2_p_t0, EGFR2_EGF_0_Shc_0_Sos_0_t0, EGFR2_EGF_0_Shc_0_Sos_Grb2_t0, EGFR2_EGF_0_Shc_0_Sos_ShcP_t0, EGFR2_EGF_0_Shc_0_Sos_Shc_t0, EGFR2_EGF_0_Shc_0_Sos_SosP_t0, EGFR2_EGF_0_Shc_0_Sos_Sos_t0, EGFR2_EGF_0_Shc_0_Sos_p_t0, EGFR2_EGF_0_Shc_0_SosP_0_t0, EGFR2_EGF_0_Shc_0_SosP_Grb2_t0, EGFR2_EGF_0_Shc_0_SosP_ShcP_t0, EGFR2_EGF_0_Shc_0_SosP_Shc_t0, EGFR2_EGF_0_Shc_0_SosP_SosP_t0, EGFR2_EGF_0_Shc_0_SosP_Sos_t0, EGFR2_EGF_0_Shc_0_SosP_p_t0, EGFR2_EGF_0_Shc_0_p_0_t0, EGFR2_EGF_0_Shc_0_p_Grb2_t0, EGFR2_EGF_0_Shc_0_p_ShcP_t0, EGFR2_EGF_0_Shc_0_p_Shc_t0, EGFR2_EGF_0_Shc_0_p_SosP_t0, EGFR2_EGF_0_Shc_0_p_Sos_t0, EGFR2_EGF_0_Shc_0_p_p_t0, EGFR2_EGF_0_Shc_EGF_0_0_t0, EGFR2_EGF_0_Shc_EGF_0_Grb2_t0, EGFR2_EGF_0_Shc_EGF_0_ShcP_t0, EGFR2_EGF_0_Shc_EGF_0_Shc_t0, EGFR2_EGF_0_Shc_EGF_0_SosP_t0, EGFR2_EGF_0_Shc_EGF_0_Sos_t0, EGFR2_EGF_0_Shc_EGF_0_p_t0, EGFR2_EGF_0_Shc_EGF_Grb2_0_t0, EGFR2_EGF_0_Shc_EGF_Grb2_Grb2_t0, EGFR2_EGF_0_Shc_EGF_Grb2_ShcP_t0, EGFR2_EGF_0_Shc_EGF_Grb2_Shc_t0, EGFR2_EGF_0_Shc_EGF_Grb2_SosP_t0, EGFR2_EGF_0_Shc_EGF_Grb2_Sos_t0, EGFR2_EGF_0_Shc_EGF_Grb2_p_t0, EGFR2_EGF_0_Shc_EGF_Sos_0_t0, EGFR2_EGF_0_Shc_EGF_Sos_Grb2_t0, EGFR2_EGF_0_Shc_EGF_Sos_ShcP_t0, EGFR2_EGF_0_Shc_EGF_Sos_Shc_t0, EGFR2_EGF_0_Shc_EGF_Sos_SosP_t0, EGFR2_EGF_0_Shc_EGF_Sos_Sos_t0, EGFR2_EGF_0_Shc_EGF_Sos_p_t0, EGFR2_EGF_0_Shc_EGF_SosP_0_t0, EGFR2_EGF_0_Shc_EGF_SosP_Grb2_t0, EGFR2_EGF_0_Shc_EGF_SosP_ShcP_t0, EGFR2_EGF_0_Shc_EGF_SosP_Shc_t0, EGFR2_EGF_0_Shc_EGF_SosP_SosP_t0, EGFR2_EGF_0_Shc_EGF_SosP_Sos_t0, EGFR2_EGF_0_Shc_EGF_SosP_p_t0, EGFR2_EGF_0_Shc_EGF_p_0_t0, EGFR2_EGF_0_Shc_EGF_p_Grb2_t0, EGFR2_EGF_0_Shc_EGF_p_ShcP_t0, EGFR2_EGF_0_Shc_EGF_p_Shc_t0, EGFR2_EGF_0_Shc_EGF_p_SosP_t0, EGFR2_EGF_0_Shc_EGF_p_Sos_t0, EGFR2_EGF_0_Shc_EGF_p_p_t0, EGFR2_EGF_0_ShcP_0_0_0_t0, EGFR2_EGF_0_ShcP_0_0_Grb2_t0, EGFR2_EGF_0_ShcP_0_0_ShcP_t0, EGFR2_EGF_0_ShcP_0_0_Shc_t0, EGFR2_EGF_0_ShcP_0_0_SosP_t0, EGFR2_EGF_0_ShcP_0_0_Sos_t0, EGFR2_EGF_0_ShcP_0_0_p_t0, EGFR2_EGF_0_ShcP_0_Grb2_0_t0, EGFR2_EGF_0_ShcP_0_Grb2_Grb2_t0, EGFR2_EGF_0_ShcP_0_Grb2_ShcP_t0, EGFR2_EGF_0_ShcP_0_Grb2_Shc_t0, EGFR2_EGF_0_ShcP_0_Grb2_SosP_t0, EGFR2_EGF_0_ShcP_0_Grb2_Sos_t0, EGFR2_EGF_0_ShcP_0_Grb2_p_t0, EGFR2_EGF_0_ShcP_0_Sos_0_t0, EGFR2_EGF_0_ShcP_0_Sos_Grb2_t0, EGFR2_EGF_0_ShcP_0_Sos_ShcP_t0, EGFR2_EGF_0_ShcP_0_Sos_Shc_t0, EGFR2_EGF_0_ShcP_0_Sos_SosP_t0, EGFR2_EGF_0_ShcP_0_Sos_Sos_t0, EGFR2_EGF_0_ShcP_0_Sos_p_t0, EGFR2_EGF_0_ShcP_0_SosP_0_t0, EGFR2_EGF_0_ShcP_0_SosP_Grb2_t0, EGFR2_EGF_0_ShcP_0_SosP_ShcP_t0, EGFR2_EGF_0_ShcP_0_SosP_Shc_t0, EGFR2_EGF_0_ShcP_0_SosP_SosP_t0, EGFR2_EGF_0_ShcP_0_SosP_Sos_t0, EGFR2_EGF_0_ShcP_0_SosP_p_t0, EGFR2_EGF_0_ShcP_0_p_0_t0, EGFR2_EGF_0_ShcP_0_p_Grb2_t0, EGFR2_EGF_0_ShcP_0_p_ShcP_t0, EGFR2_EGF_0_ShcP_0_p_Shc_t0, EGFR2_EGF_0_ShcP_0_p_SosP_t0, EGFR2_EGF_0_ShcP_0_p_Sos_t0, EGFR2_EGF_0_ShcP_0_p_p_t0, EGFR2_EGF_0_ShcP_EGF_0_0_t0, EGFR2_EGF_0_ShcP_EGF_0_Grb2_t0, EGFR2_EGF_0_ShcP_EGF_0_ShcP_t0, EGFR2_EGF_0_ShcP_EGF_0_Shc_t0, EGFR2_EGF_0_ShcP_EGF_0_SosP_t0, EGFR2_EGF_0_ShcP_EGF_0_Sos_t0, EGFR2_EGF_0_ShcP_EGF_0_p_t0, EGFR2_EGF_0_ShcP_EGF_Grb2_0_t0, EGFR2_EGF_0_ShcP_EGF_Grb2_Grb2_t0, EGFR2_EGF_0_ShcP_EGF_Grb2_ShcP_t0, EGFR2_EGF_0_ShcP_EGF_Grb2_Shc_t0, EGFR2_EGF_0_ShcP_EGF_Grb2_SosP_t0, EGFR2_EGF_0_ShcP_EGF_Grb2_Sos_t0, EGFR2_EGF_0_ShcP_EGF_Grb2_p_t0, EGFR2_EGF_0_ShcP_EGF_Sos_0_t0, EGFR2_EGF_0_ShcP_EGF_Sos_Grb2_t0, EGFR2_EGF_0_ShcP_EGF_Sos_ShcP_t0, EGFR2_EGF_0_ShcP_EGF_Sos_Shc_t0, EGFR2_EGF_0_ShcP_EGF_Sos_SosP_t0, EGFR2_EGF_0_ShcP_EGF_Sos_Sos_t0, EGFR2_EGF_0_ShcP_EGF_Sos_p_t0, EGFR2_EGF_0_ShcP_EGF_SosP_0_t0, EGFR2_EGF_0_ShcP_EGF_SosP_Grb2_t0, EGFR2_EGF_0_ShcP_EGF_SosP_ShcP_t0, EGFR2_EGF_0_ShcP_EGF_SosP_Shc_t0, EGFR2_EGF_0_ShcP_EGF_SosP_SosP_t0, EGFR2_EGF_0_ShcP_EGF_SosP_Sos_t0, EGFR2_EGF_0_ShcP_EGF_SosP_p_t0, EGFR2_EGF_0_ShcP_EGF_p_0_t0, EGFR2_EGF_0_ShcP_EGF_p_Grb2_t0, EGFR2_EGF_0_ShcP_EGF_p_ShcP_t0, EGFR2_EGF_0_ShcP_EGF_p_Shc_t0, EGFR2_EGF_0_ShcP_EGF_p_SosP_t0, EGFR2_EGF_0_ShcP_EGF_p_Sos_t0, EGFR2_EGF_0_ShcP_EGF_p_p_t0, EGFR2_EGF_0_Sos_0_0_0_t0, EGFR2_EGF_0_Sos_0_0_Grb2_t0, EGFR2_EGF_0_Sos_0_0_ShcP_t0, EGFR2_EGF_0_Sos_0_0_Shc_t0, EGFR2_EGF_0_Sos_0_0_SosP_t0, EGFR2_EGF_0_Sos_0_0_Sos_t0, EGFR2_EGF_0_Sos_0_0_p_t0, EGFR2_EGF_0_Sos_0_Grb2_0_t0, EGFR2_EGF_0_Sos_0_Grb2_Grb2_t0, EGFR2_EGF_0_Sos_0_Grb2_ShcP_t0, EGFR2_EGF_0_Sos_0_Grb2_Shc_t0, EGFR2_EGF_0_Sos_0_Grb2_SosP_t0, EGFR2_EGF_0_Sos_0_Grb2_Sos_t0, EGFR2_EGF_0_Sos_0_Grb2_p_t0, EGFR2_EGF_0_Sos_0_Sos_0_t0, EGFR2_EGF_0_Sos_0_Sos_Grb2_t0, EGFR2_EGF_0_Sos_0_Sos_ShcP_t0, EGFR2_EGF_0_Sos_0_Sos_Shc_t0, EGFR2_EGF_0_Sos_0_Sos_SosP_t0, EGFR2_EGF_0_Sos_0_Sos_Sos_t0, EGFR2_EGF_0_Sos_0_Sos_p_t0, EGFR2_EGF_0_Sos_0_SosP_0_t0, EGFR2_EGF_0_Sos_0_SosP_Grb2_t0, EGFR2_EGF_0_Sos_0_SosP_ShcP_t0, EGFR2_EGF_0_Sos_0_SosP_Shc_t0, EGFR2_EGF_0_Sos_0_SosP_SosP_t0, EGFR2_EGF_0_Sos_0_SosP_Sos_t0, EGFR2_EGF_0_Sos_0_SosP_p_t0, EGFR2_EGF_0_Sos_0_p_0_t0, EGFR2_EGF_0_Sos_0_p_Grb2_t0, EGFR2_EGF_0_Sos_0_p_ShcP_t0, EGFR2_EGF_0_Sos_0_p_Shc_t0, EGFR2_EGF_0_Sos_0_p_SosP_t0, EGFR2_EGF_0_Sos_0_p_Sos_t0, EGFR2_EGF_0_Sos_0_p_p_t0, EGFR2_EGF_0_Sos_EGF_0_0_t0, EGFR2_EGF_0_Sos_EGF_0_Grb2_t0, EGFR2_EGF_0_Sos_EGF_0_ShcP_t0, EGFR2_EGF_0_Sos_EGF_0_Shc_t0, EGFR2_EGF_0_Sos_EGF_0_SosP_t0, EGFR2_EGF_0_Sos_EGF_0_Sos_t0, EGFR2_EGF_0_Sos_EGF_0_p_t0, EGFR2_EGF_0_Sos_EGF_Grb2_0_t0, EGFR2_EGF_0_Sos_EGF_Grb2_Grb2_t0, EGFR2_EGF_0_Sos_EGF_Grb2_ShcP_t0, EGFR2_EGF_0_Sos_EGF_Grb2_Shc_t0, EGFR2_EGF_0_Sos_EGF_Grb2_SosP_t0, EGFR2_EGF_0_Sos_EGF_Grb2_Sos_t0, EGFR2_EGF_0_Sos_EGF_Grb2_p_t0, EGFR2_EGF_0_Sos_EGF_Sos_0_t0, EGFR2_EGF_0_Sos_EGF_Sos_Grb2_t0, EGFR2_EGF_0_Sos_EGF_Sos_ShcP_t0, EGFR2_EGF_0_Sos_EGF_Sos_Shc_t0, EGFR2_EGF_0_Sos_EGF_Sos_SosP_t0, EGFR2_EGF_0_Sos_EGF_Sos_Sos_t0, EGFR2_EGF_0_Sos_EGF_Sos_p_t0, EGFR2_EGF_0_Sos_EGF_SosP_0_t0, EGFR2_EGF_0_Sos_EGF_SosP_Grb2_t0, EGFR2_EGF_0_Sos_EGF_SosP_ShcP_t0, EGFR2_EGF_0_Sos_EGF_SosP_Shc_t0, EGFR2_EGF_0_Sos_EGF_SosP_SosP_t0, EGFR2_EGF_0_Sos_EGF_SosP_Sos_t0, EGFR2_EGF_0_Sos_EGF_SosP_p_t0, EGFR2_EGF_0_Sos_EGF_p_0_t0, EGFR2_EGF_0_Sos_EGF_p_Grb2_t0, EGFR2_EGF_0_Sos_EGF_p_ShcP_t0, EGFR2_EGF_0_Sos_EGF_p_Shc_t0, EGFR2_EGF_0_Sos_EGF_p_SosP_t0, EGFR2_EGF_0_Sos_EGF_p_Sos_t0, EGFR2_EGF_0_Sos_EGF_p_p_t0, EGFR2_EGF_0_SosP_0_0_0_t0, EGFR2_EGF_0_SosP_0_0_Grb2_t0, EGFR2_EGF_0_SosP_0_0_ShcP_t0, EGFR2_EGF_0_SosP_0_0_Shc_t0, EGFR2_EGF_0_SosP_0_0_SosP_t0, EGFR2_EGF_0_SosP_0_0_Sos_t0, EGFR2_EGF_0_SosP_0_0_p_t0, EGFR2_EGF_0_SosP_0_Grb2_0_t0, EGFR2_EGF_0_SosP_0_Grb2_Grb2_t0, EGFR2_EGF_0_SosP_0_Grb2_ShcP_t0, EGFR2_EGF_0_SosP_0_Grb2_Shc_t0, EGFR2_EGF_0_SosP_0_Grb2_SosP_t0, EGFR2_EGF_0_SosP_0_Grb2_Sos_t0, EGFR2_EGF_0_SosP_0_Grb2_p_t0, EGFR2_EGF_0_SosP_0_Sos_0_t0, EGFR2_EGF_0_SosP_0_Sos_Grb2_t0, EGFR2_EGF_0_SosP_0_Sos_ShcP_t0, EGFR2_EGF_0_SosP_0_Sos_Shc_t0, EGFR2_EGF_0_SosP_0_Sos_SosP_t0, EGFR2_EGF_0_SosP_0_Sos_Sos_t0, EGFR2_EGF_0_SosP_0_Sos_p_t0, EGFR2_EGF_0_SosP_0_SosP_0_t0, EGFR2_EGF_0_SosP_0_SosP_Grb2_t0, EGFR2_EGF_0_SosP_0_SosP_ShcP_t0, EGFR2_EGF_0_SosP_0_SosP_Shc_t0, EGFR2_EGF_0_SosP_0_SosP_SosP_t0, EGFR2_EGF_0_SosP_0_SosP_Sos_t0, EGFR2_EGF_0_SosP_0_SosP_p_t0, EGFR2_EGF_0_SosP_0_p_0_t0, EGFR2_EGF_0_SosP_0_p_Grb2_t0, EGFR2_EGF_0_SosP_0_p_ShcP_t0, EGFR2_EGF_0_SosP_0_p_Shc_t0, EGFR2_EGF_0_SosP_0_p_SosP_t0, EGFR2_EGF_0_SosP_0_p_Sos_t0, EGFR2_EGF_0_SosP_0_p_p_t0, EGFR2_EGF_0_SosP_EGF_0_0_t0, EGFR2_EGF_0_SosP_EGF_0_Grb2_t0, EGFR2_EGF_0_SosP_EGF_0_ShcP_t0, EGFR2_EGF_0_SosP_EGF_0_Shc_t0, EGFR2_EGF_0_SosP_EGF_0_SosP_t0, EGFR2_EGF_0_SosP_EGF_0_Sos_t0, EGFR2_EGF_0_SosP_EGF_0_p_t0, EGFR2_EGF_0_SosP_EGF_Grb2_0_t0, EGFR2_EGF_0_SosP_EGF_Grb2_Grb2_t0, EGFR2_EGF_0_SosP_EGF_Grb2_ShcP_t0, EGFR2_EGF_0_SosP_EGF_Grb2_Shc_t0, EGFR2_EGF_0_SosP_EGF_Grb2_SosP_t0, EGFR2_EGF_0_SosP_EGF_Grb2_Sos_t0, EGFR2_EGF_0_SosP_EGF_Grb2_p_t0, EGFR2_EGF_0_SosP_EGF_Sos_0_t0, EGFR2_EGF_0_SosP_EGF_Sos_Grb2_t0, EGFR2_EGF_0_SosP_EGF_Sos_ShcP_t0, EGFR2_EGF_0_SosP_EGF_Sos_Shc_t0, EGFR2_EGF_0_SosP_EGF_Sos_SosP_t0, EGFR2_EGF_0_SosP_EGF_Sos_Sos_t0, EGFR2_EGF_0_SosP_EGF_Sos_p_t0, EGFR2_EGF_0_SosP_EGF_SosP_0_t0, EGFR2_EGF_0_SosP_EGF_SosP_Grb2_t0, EGFR2_EGF_0_SosP_EGF_SosP_ShcP_t0, EGFR2_EGF_0_SosP_EGF_SosP_Shc_t0, EGFR2_EGF_0_SosP_EGF_SosP_SosP_t0, EGFR2_EGF_0_SosP_EGF_SosP_Sos_t0, EGFR2_EGF_0_SosP_EGF_SosP_p_t0, EGFR2_EGF_0_SosP_EGF_p_0_t0, EGFR2_EGF_0_SosP_EGF_p_Grb2_t0, EGFR2_EGF_0_SosP_EGF_p_ShcP_t0, EGFR2_EGF_0_SosP_EGF_p_Shc_t0, EGFR2_EGF_0_SosP_EGF_p_SosP_t0, EGFR2_EGF_0_SosP_EGF_p_Sos_t0, EGFR2_EGF_0_SosP_EGF_p_p_t0, EGFR2_EGF_0_p_0_0_0_t0, EGFR2_EGF_0_p_0_0_Grb2_t0, EGFR2_EGF_0_p_0_0_ShcP_t0, EGFR2_EGF_0_p_0_0_Shc_t0, EGFR2_EGF_0_p_0_0_SosP_t0, EGFR2_EGF_0_p_0_0_Sos_t0, EGFR2_EGF_0_p_0_0_p_t0, EGFR2_EGF_0_p_0_Grb2_0_t0, EGFR2_EGF_0_p_0_Grb2_Grb2_t0, EGFR2_EGF_0_p_0_Grb2_ShcP_t0, EGFR2_EGF_0_p_0_Grb2_Shc_t0, EGFR2_EGF_0_p_0_Grb2_SosP_t0, EGFR2_EGF_0_p_0_Grb2_Sos_t0, EGFR2_EGF_0_p_0_Grb2_p_t0, EGFR2_EGF_0_p_0_Sos_0_t0, EGFR2_EGF_0_p_0_Sos_Grb2_t0, EGFR2_EGF_0_p_0_Sos_ShcP_t0, EGFR2_EGF_0_p_0_Sos_Shc_t0, EGFR2_EGF_0_p_0_Sos_SosP_t0, EGFR2_EGF_0_p_0_Sos_Sos_t0, EGFR2_EGF_0_p_0_Sos_p_t0, EGFR2_EGF_0_p_0_SosP_0_t0, EGFR2_EGF_0_p_0_SosP_Grb2_t0, EGFR2_EGF_0_p_0_SosP_ShcP_t0, EGFR2_EGF_0_p_0_SosP_Shc_t0, EGFR2_EGF_0_p_0_SosP_SosP_t0, EGFR2_EGF_0_p_0_SosP_Sos_t0, EGFR2_EGF_0_p_0_SosP_p_t0, EGFR2_EGF_0_p_0_p_0_t0, EGFR2_EGF_0_p_0_p_Grb2_t0, EGFR2_EGF_0_p_0_p_ShcP_t0, EGFR2_EGF_0_p_0_p_Shc_t0, EGFR2_EGF_0_p_0_p_SosP_t0, EGFR2_EGF_0_p_0_p_Sos_t0, EGFR2_EGF_0_p_0_p_p_t0, EGFR2_EGF_0_p_EGF_0_0_t0, EGFR2_EGF_0_p_EGF_0_Grb2_t0, EGFR2_EGF_0_p_EGF_0_ShcP_t0, EGFR2_EGF_0_p_EGF_0_Shc_t0, EGFR2_EGF_0_p_EGF_0_SosP_t0, EGFR2_EGF_0_p_EGF_0_Sos_t0, EGFR2_EGF_0_p_EGF_0_p_t0, EGFR2_EGF_0_p_EGF_Grb2_0_t0, EGFR2_EGF_0_p_EGF_Grb2_Grb2_t0, EGFR2_EGF_0_p_EGF_Grb2_ShcP_t0, EGFR2_EGF_0_p_EGF_Grb2_Shc_t0, EGFR2_EGF_0_p_EGF_Grb2_SosP_t0, EGFR2_EGF_0_p_EGF_Grb2_Sos_t0, EGFR2_EGF_0_p_EGF_Grb2_p_t0, EGFR2_EGF_0_p_EGF_Sos_0_t0, EGFR2_EGF_0_p_EGF_Sos_Grb2_t0, EGFR2_EGF_0_p_EGF_Sos_ShcP_t0, EGFR2_EGF_0_p_EGF_Sos_Shc_t0, EGFR2_EGF_0_p_EGF_Sos_SosP_t0, EGFR2_EGF_0_p_EGF_Sos_Sos_t0, EGFR2_EGF_0_p_EGF_Sos_p_t0, EGFR2_EGF_0_p_EGF_SosP_0_t0, EGFR2_EGF_0_p_EGF_SosP_Grb2_t0, EGFR2_EGF_0_p_EGF_SosP_ShcP_t0, EGFR2_EGF_0_p_EGF_SosP_Shc_t0, EGFR2_EGF_0_p_EGF_SosP_SosP_t0, EGFR2_EGF_0_p_EGF_SosP_Sos_t0, EGFR2_EGF_0_p_EGF_SosP_p_t0, EGFR2_EGF_0_p_EGF_p_0_t0, EGFR2_EGF_0_p_EGF_p_Grb2_t0, EGFR2_EGF_0_p_EGF_p_ShcP_t0, EGFR2_EGF_0_p_EGF_p_Shc_t0, EGFR2_EGF_0_p_EGF_p_SosP_t0, EGFR2_EGF_0_p_EGF_p_Sos_t0, EGFR2_EGF_0_p_EGF_p_p_t0, EGFR2_EGF_Grb2_0_0_0_0_t0, EGFR2_EGF_Grb2_0_0_0_Grb2_t0, EGFR2_EGF_Grb2_0_0_0_ShcP_t0, EGFR2_EGF_Grb2_0_0_0_Shc_t0, EGFR2_EGF_Grb2_0_0_0_SosP_t0, EGFR2_EGF_Grb2_0_0_0_Sos_t0, EGFR2_EGF_Grb2_0_0_0_p_t0, EGFR2_EGF_Grb2_0_0_Grb2_0_t0, EGFR2_EGF_Grb2_0_0_Grb2_Grb2_t0, EGFR2_EGF_Grb2_0_0_Grb2_ShcP_t0, EGFR2_EGF_Grb2_0_0_Grb2_Shc_t0, EGFR2_EGF_Grb2_0_0_Grb2_SosP_t0, EGFR2_EGF_Grb2_0_0_Grb2_Sos_t0, EGFR2_EGF_Grb2_0_0_Grb2_p_t0, EGFR2_EGF_Grb2_0_0_Sos_0_t0, EGFR2_EGF_Grb2_0_0_Sos_Grb2_t0, EGFR2_EGF_Grb2_0_0_Sos_ShcP_t0, EGFR2_EGF_Grb2_0_0_Sos_Shc_t0, EGFR2_EGF_Grb2_0_0_Sos_SosP_t0, EGFR2_EGF_Grb2_0_0_Sos_Sos_t0, EGFR2_EGF_Grb2_0_0_Sos_p_t0, EGFR2_EGF_Grb2_0_0_SosP_0_t0, EGFR2_EGF_Grb2_0_0_SosP_Grb2_t0, EGFR2_EGF_Grb2_0_0_SosP_ShcP_t0, EGFR2_EGF_Grb2_0_0_SosP_Shc_t0, EGFR2_EGF_Grb2_0_0_SosP_SosP_t0, EGFR2_EGF_Grb2_0_0_SosP_Sos_t0, EGFR2_EGF_Grb2_0_0_SosP_p_t0, EGFR2_EGF_Grb2_0_0_p_0_t0, EGFR2_EGF_Grb2_0_0_p_Grb2_t0, EGFR2_EGF_Grb2_0_0_p_ShcP_t0, EGFR2_EGF_Grb2_0_0_p_Shc_t0, EGFR2_EGF_Grb2_0_0_p_SosP_t0, EGFR2_EGF_Grb2_0_0_p_Sos_t0, EGFR2_EGF_Grb2_0_0_p_p_t0, EGFR2_EGF_Grb2_0_EGF_0_0_t0, EGFR2_EGF_Grb2_0_EGF_0_Grb2_t0, EGFR2_EGF_Grb2_0_EGF_0_ShcP_t0, EGFR2_EGF_Grb2_0_EGF_0_Shc_t0, EGFR2_EGF_Grb2_0_EGF_0_SosP_t0, EGFR2_EGF_Grb2_0_EGF_0_Sos_t0, EGFR2_EGF_Grb2_0_EGF_0_p_t0, EGFR2_EGF_Grb2_0_EGF_Grb2_0_t0, EGFR2_EGF_Grb2_0_EGF_Grb2_Grb2_t0, EGFR2_EGF_Grb2_0_EGF_Grb2_ShcP_t0, EGFR2_EGF_Grb2_0_EGF_Grb2_Shc_t0, EGFR2_EGF_Grb2_0_EGF_Grb2_SosP_t0, EGFR2_EGF_Grb2_0_EGF_Grb2_Sos_t0, EGFR2_EGF_Grb2_0_EGF_Grb2_p_t0, EGFR2_EGF_Grb2_0_EGF_Sos_0_t0, EGFR2_EGF_Grb2_0_EGF_Sos_Grb2_t0, EGFR2_EGF_Grb2_0_EGF_Sos_ShcP_t0, EGFR2_EGF_Grb2_0_EGF_Sos_Shc_t0, EGFR2_EGF_Grb2_0_EGF_Sos_SosP_t0, EGFR2_EGF_Grb2_0_EGF_Sos_Sos_t0, EGFR2_EGF_Grb2_0_EGF_Sos_p_t0, EGFR2_EGF_Grb2_0_EGF_SosP_0_t0, EGFR2_EGF_Grb2_0_EGF_SosP_Grb2_t0, EGFR2_EGF_Grb2_0_EGF_SosP_ShcP_t0, EGFR2_EGF_Grb2_0_EGF_SosP_Shc_t0, EGFR2_EGF_Grb2_0_EGF_SosP_SosP_t0, EGFR2_EGF_Grb2_0_EGF_SosP_Sos_t0, EGFR2_EGF_Grb2_0_EGF_SosP_p_t0, EGFR2_EGF_Grb2_0_EGF_p_0_t0, EGFR2_EGF_Grb2_0_EGF_p_Grb2_t0, EGFR2_EGF_Grb2_0_EGF_p_ShcP_t0, EGFR2_EGF_Grb2_0_EGF_p_Shc_t0, EGFR2_EGF_Grb2_0_EGF_p_SosP_t0, EGFR2_EGF_Grb2_0_EGF_p_Sos_t0, EGFR2_EGF_Grb2_0_EGF_p_p_t0, EGFR2_EGF_Grb2_Grb2_0_0_0_t0, EGFR2_EGF_Grb2_Grb2_0_0_Grb2_t0, EGFR2_EGF_Grb2_Grb2_0_0_ShcP_t0, EGFR2_EGF_Grb2_Grb2_0_0_Shc_t0, EGFR2_EGF_Grb2_Grb2_0_0_SosP_t0, EGFR2_EGF_Grb2_Grb2_0_0_Sos_t0, EGFR2_EGF_Grb2_Grb2_0_0_p_t0, EGFR2_EGF_Grb2_Grb2_0_Grb2_0_t0, EGFR2_EGF_Grb2_Grb2_0_Grb2_Grb2_t0, EGFR2_EGF_Grb2_Grb2_0_Grb2_ShcP_t0, EGFR2_EGF_Grb2_Grb2_0_Grb2_Shc_t0, EGFR2_EGF_Grb2_Grb2_0_Grb2_SosP_t0, EGFR2_EGF_Grb2_Grb2_0_Grb2_Sos_t0, EGFR2_EGF_Grb2_Grb2_0_Grb2_p_t0, EGFR2_EGF_Grb2_Grb2_0_Sos_0_t0, EGFR2_EGF_Grb2_Grb2_0_Sos_Grb2_t0, EGFR2_EGF_Grb2_Grb2_0_Sos_ShcP_t0, EGFR2_EGF_Grb2_Grb2_0_Sos_Shc_t0, EGFR2_EGF_Grb2_Grb2_0_Sos_SosP_t0, EGFR2_EGF_Grb2_Grb2_0_Sos_Sos_t0, EGFR2_EGF_Grb2_Grb2_0_Sos_p_t0, EGFR2_EGF_Grb2_Grb2_0_SosP_0_t0, EGFR2_EGF_Grb2_Grb2_0_SosP_Grb2_t0, EGFR2_EGF_Grb2_Grb2_0_SosP_ShcP_t0, EGFR2_EGF_Grb2_Grb2_0_SosP_Shc_t0, EGFR2_EGF_Grb2_Grb2_0_SosP_SosP_t0, EGFR2_EGF_Grb2_Grb2_0_SosP_Sos_t0, EGFR2_EGF_Grb2_Grb2_0_SosP_p_t0, EGFR2_EGF_Grb2_Grb2_0_p_0_t0, EGFR2_EGF_Grb2_Grb2_0_p_Grb2_t0, EGFR2_EGF_Grb2_Grb2_0_p_ShcP_t0, EGFR2_EGF_Grb2_Grb2_0_p_Shc_t0, EGFR2_EGF_Grb2_Grb2_0_p_SosP_t0, EGFR2_EGF_Grb2_Grb2_0_p_Sos_t0, EGFR2_EGF_Grb2_Grb2_0_p_p_t0, EGFR2_EGF_Grb2_Grb2_EGF_0_0_t0, EGFR2_EGF_Grb2_Grb2_EGF_0_Grb2_t0, EGFR2_EGF_Grb2_Grb2_EGF_0_ShcP_t0, EGFR2_EGF_Grb2_Grb2_EGF_0_Shc_t0, EGFR2_EGF_Grb2_Grb2_EGF_0_SosP_t0, EGFR2_EGF_Grb2_Grb2_EGF_0_Sos_t0, EGFR2_EGF_Grb2_Grb2_EGF_0_p_t0, EGFR2_EGF_Grb2_Grb2_EGF_Grb2_0_t0, EGFR2_EGF_Grb2_Grb2_EGF_Grb2_Grb2_t0, EGFR2_EGF_Grb2_Grb2_EGF_Grb2_ShcP_t0, EGFR2_EGF_Grb2_Grb2_EGF_Grb2_Shc_t0, EGFR2_EGF_Grb2_Grb2_EGF_Grb2_SosP_t0, EGFR2_EGF_Grb2_Grb2_EGF_Grb2_Sos_t0, EGFR2_EGF_Grb2_Grb2_EGF_Grb2_p_t0, EGFR2_EGF_Grb2_Grb2_EGF_Sos_0_t0, EGFR2_EGF_Grb2_Grb2_EGF_Sos_Grb2_t0, EGFR2_EGF_Grb2_Grb2_EGF_Sos_ShcP_t0, EGFR2_EGF_Grb2_Grb2_EGF_Sos_Shc_t0, EGFR2_EGF_Grb2_Grb2_EGF_Sos_SosP_t0, EGFR2_EGF_Grb2_Grb2_EGF_Sos_Sos_t0, EGFR2_EGF_Grb2_Grb2_EGF_Sos_p_t0, EGFR2_EGF_Grb2_Grb2_EGF_SosP_0_t0, EGFR2_EGF_Grb2_Grb2_EGF_SosP_Grb2_t0, EGFR2_EGF_Grb2_Grb2_EGF_SosP_ShcP_t0, EGFR2_EGF_Grb2_Grb2_EGF_SosP_Shc_t0, EGFR2_EGF_Grb2_Grb2_EGF_SosP_SosP_t0, EGFR2_EGF_Grb2_Grb2_EGF_SosP_Sos_t0, EGFR2_EGF_Grb2_Grb2_EGF_SosP_p_t0, EGFR2_EGF_Grb2_Grb2_EGF_p_0_t0, EGFR2_EGF_Grb2_Grb2_EGF_p_Grb2_t0, EGFR2_EGF_Grb2_Grb2_EGF_p_ShcP_t0, EGFR2_EGF_Grb2_Grb2_EGF_p_Shc_t0, EGFR2_EGF_Grb2_Grb2_EGF_p_SosP_t0, EGFR2_EGF_Grb2_Grb2_EGF_p_Sos_t0, EGFR2_EGF_Grb2_Grb2_EGF_p_p_t0, EGFR2_EGF_Grb2_Shc_0_0_0_t0, EGFR2_EGF_Grb2_Shc_0_0_Grb2_t0, EGFR2_EGF_Grb2_Shc_0_0_ShcP_t0, EGFR2_EGF_Grb2_Shc_0_0_Shc_t0, EGFR2_EGF_Grb2_Shc_0_0_SosP_t0, EGFR2_EGF_Grb2_Shc_0_0_Sos_t0, EGFR2_EGF_Grb2_Shc_0_0_p_t0, EGFR2_EGF_Grb2_Shc_0_Grb2_0_t0, EGFR2_EGF_Grb2_Shc_0_Grb2_Grb2_t0, EGFR2_EGF_Grb2_Shc_0_Grb2_ShcP_t0, EGFR2_EGF_Grb2_Shc_0_Grb2_Shc_t0, EGFR2_EGF_Grb2_Shc_0_Grb2_SosP_t0, EGFR2_EGF_Grb2_Shc_0_Grb2_Sos_t0, EGFR2_EGF_Grb2_Shc_0_Grb2_p_t0, EGFR2_EGF_Grb2_Shc_0_Sos_0_t0, EGFR2_EGF_Grb2_Shc_0_Sos_Grb2_t0, EGFR2_EGF_Grb2_Shc_0_Sos_ShcP_t0, EGFR2_EGF_Grb2_Shc_0_Sos_Shc_t0, EGFR2_EGF_Grb2_Shc_0_Sos_SosP_t0, EGFR2_EGF_Grb2_Shc_0_Sos_Sos_t0, EGFR2_EGF_Grb2_Shc_0_Sos_p_t0, EGFR2_EGF_Grb2_Shc_0_SosP_0_t0, EGFR2_EGF_Grb2_Shc_0_SosP_Grb2_t0, EGFR2_EGF_Grb2_Shc_0_SosP_ShcP_t0, EGFR2_EGF_Grb2_Shc_0_SosP_Shc_t0, EGFR2_EGF_Grb2_Shc_0_SosP_SosP_t0, EGFR2_EGF_Grb2_Shc_0_SosP_Sos_t0, EGFR2_EGF_Grb2_Shc_0_SosP_p_t0, EGFR2_EGF_Grb2_Shc_0_p_0_t0, EGFR2_EGF_Grb2_Shc_0_p_Grb2_t0, EGFR2_EGF_Grb2_Shc_0_p_ShcP_t0, EGFR2_EGF_Grb2_Shc_0_p_Shc_t0, EGFR2_EGF_Grb2_Shc_0_p_SosP_t0, EGFR2_EGF_Grb2_Shc_0_p_Sos_t0, EGFR2_EGF_Grb2_Shc_0_p_p_t0, EGFR2_EGF_Grb2_Shc_EGF_0_0_t0, EGFR2_EGF_Grb2_Shc_EGF_0_Grb2_t0, EGFR2_EGF_Grb2_Shc_EGF_0_ShcP_t0, EGFR2_EGF_Grb2_Shc_EGF_0_Shc_t0, EGFR2_EGF_Grb2_Shc_EGF_0_SosP_t0, EGFR2_EGF_Grb2_Shc_EGF_0_Sos_t0, EGFR2_EGF_Grb2_Shc_EGF_0_p_t0, EGFR2_EGF_Grb2_Shc_EGF_Grb2_0_t0, EGFR2_EGF_Grb2_Shc_EGF_Grb2_Grb2_t0, EGFR2_EGF_Grb2_Shc_EGF_Grb2_ShcP_t0, EGFR2_EGF_Grb2_Shc_EGF_Grb2_Shc_t0, EGFR2_EGF_Grb2_Shc_EGF_Grb2_SosP_t0, EGFR2_EGF_Grb2_Shc_EGF_Grb2_Sos_t0, EGFR2_EGF_Grb2_Shc_EGF_Grb2_p_t0, EGFR2_EGF_Grb2_Shc_EGF_Sos_0_t0, EGFR2_EGF_Grb2_Shc_EGF_Sos_Grb2_t0, EGFR2_EGF_Grb2_Shc_EGF_Sos_ShcP_t0, EGFR2_EGF_Grb2_Shc_EGF_Sos_Shc_t0, EGFR2_EGF_Grb2_Shc_EGF_Sos_SosP_t0, EGFR2_EGF_Grb2_Shc_EGF_Sos_Sos_t0, EGFR2_EGF_Grb2_Shc_EGF_Sos_p_t0, EGFR2_EGF_Grb2_Shc_EGF_SosP_0_t0, EGFR2_EGF_Grb2_Shc_EGF_SosP_Grb2_t0, EGFR2_EGF_Grb2_Shc_EGF_SosP_ShcP_t0, EGFR2_EGF_Grb2_Shc_EGF_SosP_Shc_t0, EGFR2_EGF_Grb2_Shc_EGF_SosP_SosP_t0, EGFR2_EGF_Grb2_Shc_EGF_SosP_Sos_t0, EGFR2_EGF_Grb2_Shc_EGF_SosP_p_t0, EGFR2_EGF_Grb2_Shc_EGF_p_0_t0, EGFR2_EGF_Grb2_Shc_EGF_p_Grb2_t0, EGFR2_EGF_Grb2_Shc_EGF_p_ShcP_t0, EGFR2_EGF_Grb2_Shc_EGF_p_Shc_t0, EGFR2_EGF_Grb2_Shc_EGF_p_SosP_t0, EGFR2_EGF_Grb2_Shc_EGF_p_Sos_t0, EGFR2_EGF_Grb2_Shc_EGF_p_p_t0, EGFR2_EGF_Grb2_ShcP_0_0_0_t0, EGFR2_EGF_Grb2_ShcP_0_0_Grb2_t0, EGFR2_EGF_Grb2_ShcP_0_0_ShcP_t0, EGFR2_EGF_Grb2_ShcP_0_0_Shc_t0, EGFR2_EGF_Grb2_ShcP_0_0_SosP_t0, EGFR2_EGF_Grb2_ShcP_0_0_Sos_t0, EGFR2_EGF_Grb2_ShcP_0_0_p_t0, EGFR2_EGF_Grb2_ShcP_0_Grb2_0_t0, EGFR2_EGF_Grb2_ShcP_0_Grb2_Grb2_t0, EGFR2_EGF_Grb2_ShcP_0_Grb2_ShcP_t0, EGFR2_EGF_Grb2_ShcP_0_Grb2_Shc_t0, EGFR2_EGF_Grb2_ShcP_0_Grb2_SosP_t0, EGFR2_EGF_Grb2_ShcP_0_Grb2_Sos_t0, EGFR2_EGF_Grb2_ShcP_0_Grb2_p_t0, EGFR2_EGF_Grb2_ShcP_0_Sos_0_t0, EGFR2_EGF_Grb2_ShcP_0_Sos_Grb2_t0, EGFR2_EGF_Grb2_ShcP_0_Sos_ShcP_t0, EGFR2_EGF_Grb2_ShcP_0_Sos_Shc_t0, EGFR2_EGF_Grb2_ShcP_0_Sos_SosP_t0, EGFR2_EGF_Grb2_ShcP_0_Sos_Sos_t0, EGFR2_EGF_Grb2_ShcP_0_Sos_p_t0, EGFR2_EGF_Grb2_ShcP_0_SosP_0_t0, EGFR2_EGF_Grb2_ShcP_0_SosP_Grb2_t0, EGFR2_EGF_Grb2_ShcP_0_SosP_ShcP_t0, EGFR2_EGF_Grb2_ShcP_0_SosP_Shc_t0, EGFR2_EGF_Grb2_ShcP_0_SosP_SosP_t0, EGFR2_EGF_Grb2_ShcP_0_SosP_Sos_t0, EGFR2_EGF_Grb2_ShcP_0_SosP_p_t0, EGFR2_EGF_Grb2_ShcP_0_p_0_t0, EGFR2_EGF_Grb2_ShcP_0_p_Grb2_t0, EGFR2_EGF_Grb2_ShcP_0_p_ShcP_t0, EGFR2_EGF_Grb2_ShcP_0_p_Shc_t0, EGFR2_EGF_Grb2_ShcP_0_p_SosP_t0, EGFR2_EGF_Grb2_ShcP_0_p_Sos_t0, EGFR2_EGF_Grb2_ShcP_0_p_p_t0, EGFR2_EGF_Grb2_ShcP_EGF_0_0_t0, EGFR2_EGF_Grb2_ShcP_EGF_0_Grb2_t0, EGFR2_EGF_Grb2_ShcP_EGF_0_ShcP_t0, EGFR2_EGF_Grb2_ShcP_EGF_0_Shc_t0, EGFR2_EGF_Grb2_ShcP_EGF_0_SosP_t0, EGFR2_EGF_Grb2_ShcP_EGF_0_Sos_t0, EGFR2_EGF_Grb2_ShcP_EGF_0_p_t0, EGFR2_EGF_Grb2_ShcP_EGF_Grb2_0_t0, EGFR2_EGF_Grb2_ShcP_EGF_Grb2_Grb2_t0, EGFR2_EGF_Grb2_ShcP_EGF_Grb2_ShcP_t0, EGFR2_EGF_Grb2_ShcP_EGF_Grb2_Shc_t0, EGFR2_EGF_Grb2_ShcP_EGF_Grb2_SosP_t0, EGFR2_EGF_Grb2_ShcP_EGF_Grb2_Sos_t0, EGFR2_EGF_Grb2_ShcP_EGF_Grb2_p_t0, EGFR2_EGF_Grb2_ShcP_EGF_Sos_0_t0, EGFR2_EGF_Grb2_ShcP_EGF_Sos_Grb2_t0, EGFR2_EGF_Grb2_ShcP_EGF_Sos_ShcP_t0, EGFR2_EGF_Grb2_ShcP_EGF_Sos_Shc_t0, EGFR2_EGF_Grb2_ShcP_EGF_Sos_SosP_t0, EGFR2_EGF_Grb2_ShcP_EGF_Sos_Sos_t0, EGFR2_EGF_Grb2_ShcP_EGF_Sos_p_t0, EGFR2_EGF_Grb2_ShcP_EGF_SosP_0_t0, EGFR2_EGF_Grb2_ShcP_EGF_SosP_Grb2_t0, EGFR2_EGF_Grb2_ShcP_EGF_SosP_ShcP_t0, EGFR2_EGF_Grb2_ShcP_EGF_SosP_Shc_t0, EGFR2_EGF_Grb2_ShcP_EGF_SosP_SosP_t0, EGFR2_EGF_Grb2_ShcP_EGF_SosP_Sos_t0, EGFR2_EGF_Grb2_ShcP_EGF_SosP_p_t0, EGFR2_EGF_Grb2_ShcP_EGF_p_0_t0, EGFR2_EGF_Grb2_ShcP_EGF_p_Grb2_t0, EGFR2_EGF_Grb2_ShcP_EGF_p_ShcP_t0, EGFR2_EGF_Grb2_ShcP_EGF_p_Shc_t0, EGFR2_EGF_Grb2_ShcP_EGF_p_SosP_t0, EGFR2_EGF_Grb2_ShcP_EGF_p_Sos_t0, EGFR2_EGF_Grb2_ShcP_EGF_p_p_t0, EGFR2_EGF_Grb2_Sos_0_0_0_t0, EGFR2_EGF_Grb2_Sos_0_0_Grb2_t0, EGFR2_EGF_Grb2_Sos_0_0_ShcP_t0, EGFR2_EGF_Grb2_Sos_0_0_Shc_t0, EGFR2_EGF_Grb2_Sos_0_0_SosP_t0, EGFR2_EGF_Grb2_Sos_0_0_Sos_t0, EGFR2_EGF_Grb2_Sos_0_0_p_t0, EGFR2_EGF_Grb2_Sos_0_Grb2_0_t0, EGFR2_EGF_Grb2_Sos_0_Grb2_Grb2_t0, EGFR2_EGF_Grb2_Sos_0_Grb2_ShcP_t0, EGFR2_EGF_Grb2_Sos_0_Grb2_Shc_t0, EGFR2_EGF_Grb2_Sos_0_Grb2_SosP_t0, EGFR2_EGF_Grb2_Sos_0_Grb2_Sos_t0, EGFR2_EGF_Grb2_Sos_0_Grb2_p_t0, EGFR2_EGF_Grb2_Sos_0_Sos_0_t0, EGFR2_EGF_Grb2_Sos_0_Sos_Grb2_t0, EGFR2_EGF_Grb2_Sos_0_Sos_ShcP_t0, EGFR2_EGF_Grb2_Sos_0_Sos_Shc_t0, EGFR2_EGF_Grb2_Sos_0_Sos_SosP_t0, EGFR2_EGF_Grb2_Sos_0_Sos_Sos_t0, EGFR2_EGF_Grb2_Sos_0_Sos_p_t0, EGFR2_EGF_Grb2_Sos_0_SosP_0_t0, EGFR2_EGF_Grb2_Sos_0_SosP_Grb2_t0, EGFR2_EGF_Grb2_Sos_0_SosP_ShcP_t0, EGFR2_EGF_Grb2_Sos_0_SosP_Shc_t0, EGFR2_EGF_Grb2_Sos_0_SosP_SosP_t0, EGFR2_EGF_Grb2_Sos_0_SosP_Sos_t0, EGFR2_EGF_Grb2_Sos_0_SosP_p_t0, EGFR2_EGF_Grb2_Sos_0_p_0_t0, EGFR2_EGF_Grb2_Sos_0_p_Grb2_t0, EGFR2_EGF_Grb2_Sos_0_p_ShcP_t0, EGFR2_EGF_Grb2_Sos_0_p_Shc_t0, EGFR2_EGF_Grb2_Sos_0_p_SosP_t0, EGFR2_EGF_Grb2_Sos_0_p_Sos_t0, EGFR2_EGF_Grb2_Sos_0_p_p_t0, EGFR2_EGF_Grb2_Sos_EGF_0_0_t0, EGFR2_EGF_Grb2_Sos_EGF_0_Grb2_t0, EGFR2_EGF_Grb2_Sos_EGF_0_ShcP_t0, EGFR2_EGF_Grb2_Sos_EGF_0_Shc_t0, EGFR2_EGF_Grb2_Sos_EGF_0_SosP_t0, EGFR2_EGF_Grb2_Sos_EGF_0_Sos_t0, EGFR2_EGF_Grb2_Sos_EGF_0_p_t0, EGFR2_EGF_Grb2_Sos_EGF_Grb2_0_t0, EGFR2_EGF_Grb2_Sos_EGF_Grb2_Grb2_t0, EGFR2_EGF_Grb2_Sos_EGF_Grb2_ShcP_t0, EGFR2_EGF_Grb2_Sos_EGF_Grb2_Shc_t0, EGFR2_EGF_Grb2_Sos_EGF_Grb2_SosP_t0, EGFR2_EGF_Grb2_Sos_EGF_Grb2_Sos_t0, EGFR2_EGF_Grb2_Sos_EGF_Grb2_p_t0, EGFR2_EGF_Grb2_Sos_EGF_Sos_0_t0, EGFR2_EGF_Grb2_Sos_EGF_Sos_Grb2_t0, EGFR2_EGF_Grb2_Sos_EGF_Sos_ShcP_t0, EGFR2_EGF_Grb2_Sos_EGF_Sos_Shc_t0, EGFR2_EGF_Grb2_Sos_EGF_Sos_SosP_t0, EGFR2_EGF_Grb2_Sos_EGF_Sos_Sos_t0, EGFR2_EGF_Grb2_Sos_EGF_Sos_p_t0, EGFR2_EGF_Grb2_Sos_EGF_SosP_0_t0, EGFR2_EGF_Grb2_Sos_EGF_SosP_Grb2_t0, EGFR2_EGF_Grb2_Sos_EGF_SosP_ShcP_t0, EGFR2_EGF_Grb2_Sos_EGF_SosP_Shc_t0, EGFR2_EGF_Grb2_Sos_EGF_SosP_SosP_t0, EGFR2_EGF_Grb2_Sos_EGF_SosP_Sos_t0, EGFR2_EGF_Grb2_Sos_EGF_SosP_p_t0, EGFR2_EGF_Grb2_Sos_EGF_p_0_t0, EGFR2_EGF_Grb2_Sos_EGF_p_Grb2_t0, EGFR2_EGF_Grb2_Sos_EGF_p_ShcP_t0, EGFR2_EGF_Grb2_Sos_EGF_p_Shc_t0, EGFR2_EGF_Grb2_Sos_EGF_p_SosP_t0, EGFR2_EGF_Grb2_Sos_EGF_p_Sos_t0, EGFR2_EGF_Grb2_Sos_EGF_p_p_t0, EGFR2_EGF_Grb2_SosP_0_0_0_t0, EGFR2_EGF_Grb2_SosP_0_0_Grb2_t0, EGFR2_EGF_Grb2_SosP_0_0_ShcP_t0, EGFR2_EGF_Grb2_SosP_0_0_Shc_t0, EGFR2_EGF_Grb2_SosP_0_0_SosP_t0, EGFR2_EGF_Grb2_SosP_0_0_Sos_t0, EGFR2_EGF_Grb2_SosP_0_0_p_t0, EGFR2_EGF_Grb2_SosP_0_Grb2_0_t0, EGFR2_EGF_Grb2_SosP_0_Grb2_Grb2_t0, EGFR2_EGF_Grb2_SosP_0_Grb2_ShcP_t0, EGFR2_EGF_Grb2_SosP_0_Grb2_Shc_t0, EGFR2_EGF_Grb2_SosP_0_Grb2_SosP_t0, EGFR2_EGF_Grb2_SosP_0_Grb2_Sos_t0, EGFR2_EGF_Grb2_SosP_0_Grb2_p_t0, EGFR2_EGF_Grb2_SosP_0_Sos_0_t0, EGFR2_EGF_Grb2_SosP_0_Sos_Grb2_t0, EGFR2_EGF_Grb2_SosP_0_Sos_ShcP_t0, EGFR2_EGF_Grb2_SosP_0_Sos_Shc_t0, EGFR2_EGF_Grb2_SosP_0_Sos_SosP_t0, EGFR2_EGF_Grb2_SosP_0_Sos_Sos_t0, EGFR2_EGF_Grb2_SosP_0_Sos_p_t0, EGFR2_EGF_Grb2_SosP_0_SosP_0_t0, EGFR2_EGF_Grb2_SosP_0_SosP_Grb2_t0, EGFR2_EGF_Grb2_SosP_0_SosP_ShcP_t0, EGFR2_EGF_Grb2_SosP_0_SosP_Shc_t0, EGFR2_EGF_Grb2_SosP_0_SosP_SosP_t0, EGFR2_EGF_Grb2_SosP_0_SosP_Sos_t0, EGFR2_EGF_Grb2_SosP_0_SosP_p_t0, EGFR2_EGF_Grb2_SosP_0_p_0_t0, EGFR2_EGF_Grb2_SosP_0_p_Grb2_t0, EGFR2_EGF_Grb2_SosP_0_p_ShcP_t0, EGFR2_EGF_Grb2_SosP_0_p_Shc_t0, EGFR2_EGF_Grb2_SosP_0_p_SosP_t0, EGFR2_EGF_Grb2_SosP_0_p_Sos_t0, EGFR2_EGF_Grb2_SosP_0_p_p_t0, EGFR2_EGF_Grb2_SosP_EGF_0_0_t0, EGFR2_EGF_Grb2_SosP_EGF_0_Grb2_t0, EGFR2_EGF_Grb2_SosP_EGF_0_ShcP_t0, EGFR2_EGF_Grb2_SosP_EGF_0_Shc_t0, EGFR2_EGF_Grb2_SosP_EGF_0_SosP_t0, EGFR2_EGF_Grb2_SosP_EGF_0_Sos_t0, EGFR2_EGF_Grb2_SosP_EGF_0_p_t0, EGFR2_EGF_Grb2_SosP_EGF_Grb2_0_t0, EGFR2_EGF_Grb2_SosP_EGF_Grb2_Grb2_t0, EGFR2_EGF_Grb2_SosP_EGF_Grb2_ShcP_t0, EGFR2_EGF_Grb2_SosP_EGF_Grb2_Shc_t0, EGFR2_EGF_Grb2_SosP_EGF_Grb2_SosP_t0, EGFR2_EGF_Grb2_SosP_EGF_Grb2_Sos_t0, EGFR2_EGF_Grb2_SosP_EGF_Grb2_p_t0, EGFR2_EGF_Grb2_SosP_EGF_Sos_0_t0, EGFR2_EGF_Grb2_SosP_EGF_Sos_Grb2_t0, EGFR2_EGF_Grb2_SosP_EGF_Sos_ShcP_t0, EGFR2_EGF_Grb2_SosP_EGF_Sos_Shc_t0, EGFR2_EGF_Grb2_SosP_EGF_Sos_SosP_t0, EGFR2_EGF_Grb2_SosP_EGF_Sos_Sos_t0, EGFR2_EGF_Grb2_SosP_EGF_Sos_p_t0, EGFR2_EGF_Grb2_SosP_EGF_SosP_0_t0, EGFR2_EGF_Grb2_SosP_EGF_SosP_Grb2_t0, EGFR2_EGF_Grb2_SosP_EGF_SosP_ShcP_t0, EGFR2_EGF_Grb2_SosP_EGF_SosP_Shc_t0, EGFR2_EGF_Grb2_SosP_EGF_SosP_SosP_t0, EGFR2_EGF_Grb2_SosP_EGF_SosP_Sos_t0, EGFR2_EGF_Grb2_SosP_EGF_SosP_p_t0, EGFR2_EGF_Grb2_SosP_EGF_p_0_t0, EGFR2_EGF_Grb2_SosP_EGF_p_Grb2_t0, EGFR2_EGF_Grb2_SosP_EGF_p_ShcP_t0, EGFR2_EGF_Grb2_SosP_EGF_p_Shc_t0, EGFR2_EGF_Grb2_SosP_EGF_p_SosP_t0, EGFR2_EGF_Grb2_SosP_EGF_p_Sos_t0, EGFR2_EGF_Grb2_SosP_EGF_p_p_t0, EGFR2_EGF_Grb2_p_0_0_0_t0, EGFR2_EGF_Grb2_p_0_0_Grb2_t0, EGFR2_EGF_Grb2_p_0_0_ShcP_t0, EGFR2_EGF_Grb2_p_0_0_Shc_t0, EGFR2_EGF_Grb2_p_0_0_SosP_t0, EGFR2_EGF_Grb2_p_0_0_Sos_t0, EGFR2_EGF_Grb2_p_0_0_p_t0, EGFR2_EGF_Grb2_p_0_Grb2_0_t0, EGFR2_EGF_Grb2_p_0_Grb2_Grb2_t0, EGFR2_EGF_Grb2_p_0_Grb2_ShcP_t0, EGFR2_EGF_Grb2_p_0_Grb2_Shc_t0, EGFR2_EGF_Grb2_p_0_Grb2_SosP_t0, EGFR2_EGF_Grb2_p_0_Grb2_Sos_t0, EGFR2_EGF_Grb2_p_0_Grb2_p_t0, EGFR2_EGF_Grb2_p_0_Sos_0_t0, EGFR2_EGF_Grb2_p_0_Sos_Grb2_t0, EGFR2_EGF_Grb2_p_0_Sos_ShcP_t0, EGFR2_EGF_Grb2_p_0_Sos_Shc_t0, EGFR2_EGF_Grb2_p_0_Sos_SosP_t0, EGFR2_EGF_Grb2_p_0_Sos_Sos_t0, EGFR2_EGF_Grb2_p_0_Sos_p_t0, EGFR2_EGF_Grb2_p_0_SosP_0_t0, EGFR2_EGF_Grb2_p_0_SosP_Grb2_t0, EGFR2_EGF_Grb2_p_0_SosP_ShcP_t0, EGFR2_EGF_Grb2_p_0_SosP_Shc_t0, EGFR2_EGF_Grb2_p_0_SosP_SosP_t0, EGFR2_EGF_Grb2_p_0_SosP_Sos_t0, EGFR2_EGF_Grb2_p_0_SosP_p_t0, EGFR2_EGF_Grb2_p_0_p_0_t0, EGFR2_EGF_Grb2_p_0_p_Grb2_t0, EGFR2_EGF_Grb2_p_0_p_ShcP_t0, EGFR2_EGF_Grb2_p_0_p_Shc_t0, EGFR2_EGF_Grb2_p_0_p_SosP_t0, EGFR2_EGF_Grb2_p_0_p_Sos_t0, EGFR2_EGF_Grb2_p_0_p_p_t0, EGFR2_EGF_Grb2_p_EGF_0_0_t0, EGFR2_EGF_Grb2_p_EGF_0_Grb2_t0, EGFR2_EGF_Grb2_p_EGF_0_ShcP_t0, EGFR2_EGF_Grb2_p_EGF_0_Shc_t0, EGFR2_EGF_Grb2_p_EGF_0_SosP_t0, EGFR2_EGF_Grb2_p_EGF_0_Sos_t0, EGFR2_EGF_Grb2_p_EGF_0_p_t0, EGFR2_EGF_Grb2_p_EGF_Grb2_0_t0, EGFR2_EGF_Grb2_p_EGF_Grb2_Grb2_t0, EGFR2_EGF_Grb2_p_EGF_Grb2_ShcP_t0, EGFR2_EGF_Grb2_p_EGF_Grb2_Shc_t0, EGFR2_EGF_Grb2_p_EGF_Grb2_SosP_t0, EGFR2_EGF_Grb2_p_EGF_Grb2_Sos_t0, EGFR2_EGF_Grb2_p_EGF_Grb2_p_t0, EGFR2_EGF_Grb2_p_EGF_Sos_0_t0, EGFR2_EGF_Grb2_p_EGF_Sos_Grb2_t0, EGFR2_EGF_Grb2_p_EGF_Sos_ShcP_t0, EGFR2_EGF_Grb2_p_EGF_Sos_Shc_t0, EGFR2_EGF_Grb2_p_EGF_Sos_SosP_t0, EGFR2_EGF_Grb2_p_EGF_Sos_Sos_t0, EGFR2_EGF_Grb2_p_EGF_Sos_p_t0, EGFR2_EGF_Grb2_p_EGF_SosP_0_t0, EGFR2_EGF_Grb2_p_EGF_SosP_Grb2_t0, EGFR2_EGF_Grb2_p_EGF_SosP_ShcP_t0, EGFR2_EGF_Grb2_p_EGF_SosP_Shc_t0, EGFR2_EGF_Grb2_p_EGF_SosP_SosP_t0, EGFR2_EGF_Grb2_p_EGF_SosP_Sos_t0, EGFR2_EGF_Grb2_p_EGF_SosP_p_t0, EGFR2_EGF_Grb2_p_EGF_p_0_t0, EGFR2_EGF_Grb2_p_EGF_p_Grb2_t0, EGFR2_EGF_Grb2_p_EGF_p_ShcP_t0, EGFR2_EGF_Grb2_p_EGF_p_Shc_t0, EGFR2_EGF_Grb2_p_EGF_p_SosP_t0, EGFR2_EGF_Grb2_p_EGF_p_Sos_t0, EGFR2_EGF_Grb2_p_EGF_p_p_t0, EGFR2_EGF_Sos_0_0_0_0_t0, EGFR2_EGF_Sos_0_0_0_Grb2_t0, EGFR2_EGF_Sos_0_0_0_ShcP_t0, EGFR2_EGF_Sos_0_0_0_Shc_t0, EGFR2_EGF_Sos_0_0_0_SosP_t0, EGFR2_EGF_Sos_0_0_0_Sos_t0, EGFR2_EGF_Sos_0_0_0_p_t0, EGFR2_EGF_Sos_0_0_Grb2_0_t0, EGFR2_EGF_Sos_0_0_Grb2_Grb2_t0, EGFR2_EGF_Sos_0_0_Grb2_ShcP_t0, EGFR2_EGF_Sos_0_0_Grb2_Shc_t0, EGFR2_EGF_Sos_0_0_Grb2_SosP_t0, EGFR2_EGF_Sos_0_0_Grb2_Sos_t0, EGFR2_EGF_Sos_0_0_Grb2_p_t0, EGFR2_EGF_Sos_0_0_Sos_0_t0, EGFR2_EGF_Sos_0_0_Sos_Grb2_t0, EGFR2_EGF_Sos_0_0_Sos_ShcP_t0, EGFR2_EGF_Sos_0_0_Sos_Shc_t0, EGFR2_EGF_Sos_0_0_Sos_SosP_t0, EGFR2_EGF_Sos_0_0_Sos_Sos_t0, EGFR2_EGF_Sos_0_0_Sos_p_t0, EGFR2_EGF_Sos_0_0_SosP_0_t0, EGFR2_EGF_Sos_0_0_SosP_Grb2_t0, EGFR2_EGF_Sos_0_0_SosP_ShcP_t0, EGFR2_EGF_Sos_0_0_SosP_Shc_t0, EGFR2_EGF_Sos_0_0_SosP_SosP_t0, EGFR2_EGF_Sos_0_0_SosP_Sos_t0, EGFR2_EGF_Sos_0_0_SosP_p_t0, EGFR2_EGF_Sos_0_0_p_0_t0, EGFR2_EGF_Sos_0_0_p_Grb2_t0, EGFR2_EGF_Sos_0_0_p_ShcP_t0, EGFR2_EGF_Sos_0_0_p_Shc_t0, EGFR2_EGF_Sos_0_0_p_SosP_t0, EGFR2_EGF_Sos_0_0_p_Sos_t0, EGFR2_EGF_Sos_0_0_p_p_t0, EGFR2_EGF_Sos_0_EGF_0_0_t0, EGFR2_EGF_Sos_0_EGF_0_Grb2_t0, EGFR2_EGF_Sos_0_EGF_0_ShcP_t0, EGFR2_EGF_Sos_0_EGF_0_Shc_t0, EGFR2_EGF_Sos_0_EGF_0_SosP_t0, EGFR2_EGF_Sos_0_EGF_0_Sos_t0, EGFR2_EGF_Sos_0_EGF_0_p_t0, EGFR2_EGF_Sos_0_EGF_Grb2_0_t0, EGFR2_EGF_Sos_0_EGF_Grb2_Grb2_t0, EGFR2_EGF_Sos_0_EGF_Grb2_ShcP_t0, EGFR2_EGF_Sos_0_EGF_Grb2_Shc_t0, EGFR2_EGF_Sos_0_EGF_Grb2_SosP_t0, EGFR2_EGF_Sos_0_EGF_Grb2_Sos_t0, EGFR2_EGF_Sos_0_EGF_Grb2_p_t0, EGFR2_EGF_Sos_0_EGF_Sos_0_t0, EGFR2_EGF_Sos_0_EGF_Sos_Grb2_t0, EGFR2_EGF_Sos_0_EGF_Sos_ShcP_t0, EGFR2_EGF_Sos_0_EGF_Sos_Shc_t0, EGFR2_EGF_Sos_0_EGF_Sos_SosP_t0, EGFR2_EGF_Sos_0_EGF_Sos_Sos_t0, EGFR2_EGF_Sos_0_EGF_Sos_p_t0, EGFR2_EGF_Sos_0_EGF_SosP_0_t0, EGFR2_EGF_Sos_0_EGF_SosP_Grb2_t0, EGFR2_EGF_Sos_0_EGF_SosP_ShcP_t0, EGFR2_EGF_Sos_0_EGF_SosP_Shc_t0, EGFR2_EGF_Sos_0_EGF_SosP_SosP_t0, EGFR2_EGF_Sos_0_EGF_SosP_Sos_t0, EGFR2_EGF_Sos_0_EGF_SosP_p_t0, EGFR2_EGF_Sos_0_EGF_p_0_t0, EGFR2_EGF_Sos_0_EGF_p_Grb2_t0, EGFR2_EGF_Sos_0_EGF_p_ShcP_t0, EGFR2_EGF_Sos_0_EGF_p_Shc_t0, EGFR2_EGF_Sos_0_EGF_p_SosP_t0, EGFR2_EGF_Sos_0_EGF_p_Sos_t0, EGFR2_EGF_Sos_0_EGF_p_p_t0, EGFR2_EGF_Sos_Grb2_0_0_0_t0, EGFR2_EGF_Sos_Grb2_0_0_Grb2_t0, EGFR2_EGF_Sos_Grb2_0_0_ShcP_t0, EGFR2_EGF_Sos_Grb2_0_0_Shc_t0, EGFR2_EGF_Sos_Grb2_0_0_SosP_t0, EGFR2_EGF_Sos_Grb2_0_0_Sos_t0, EGFR2_EGF_Sos_Grb2_0_0_p_t0, EGFR2_EGF_Sos_Grb2_0_Grb2_0_t0, EGFR2_EGF_Sos_Grb2_0_Grb2_Grb2_t0, EGFR2_EGF_Sos_Grb2_0_Grb2_ShcP_t0, EGFR2_EGF_Sos_Grb2_0_Grb2_Shc_t0, EGFR2_EGF_Sos_Grb2_0_Grb2_SosP_t0, EGFR2_EGF_Sos_Grb2_0_Grb2_Sos_t0, EGFR2_EGF_Sos_Grb2_0_Grb2_p_t0, EGFR2_EGF_Sos_Grb2_0_Sos_0_t0, EGFR2_EGF_Sos_Grb2_0_Sos_Grb2_t0, EGFR2_EGF_Sos_Grb2_0_Sos_ShcP_t0, EGFR2_EGF_Sos_Grb2_0_Sos_Shc_t0, EGFR2_EGF_Sos_Grb2_0_Sos_SosP_t0, EGFR2_EGF_Sos_Grb2_0_Sos_Sos_t0, EGFR2_EGF_Sos_Grb2_0_Sos_p_t0, EGFR2_EGF_Sos_Grb2_0_SosP_0_t0, EGFR2_EGF_Sos_Grb2_0_SosP_Grb2_t0, EGFR2_EGF_Sos_Grb2_0_SosP_ShcP_t0, EGFR2_EGF_Sos_Grb2_0_SosP_Shc_t0, EGFR2_EGF_Sos_Grb2_0_SosP_SosP_t0, EGFR2_EGF_Sos_Grb2_0_SosP_Sos_t0, EGFR2_EGF_Sos_Grb2_0_SosP_p_t0, EGFR2_EGF_Sos_Grb2_0_p_0_t0, EGFR2_EGF_Sos_Grb2_0_p_Grb2_t0, EGFR2_EGF_Sos_Grb2_0_p_ShcP_t0, EGFR2_EGF_Sos_Grb2_0_p_Shc_t0, EGFR2_EGF_Sos_Grb2_0_p_SosP_t0, EGFR2_EGF_Sos_Grb2_0_p_Sos_t0, EGFR2_EGF_Sos_Grb2_0_p_p_t0, EGFR2_EGF_Sos_Grb2_EGF_0_0_t0, EGFR2_EGF_Sos_Grb2_EGF_0_Grb2_t0, EGFR2_EGF_Sos_Grb2_EGF_0_ShcP_t0, EGFR2_EGF_Sos_Grb2_EGF_0_Shc_t0, EGFR2_EGF_Sos_Grb2_EGF_0_SosP_t0, EGFR2_EGF_Sos_Grb2_EGF_0_Sos_t0, EGFR2_EGF_Sos_Grb2_EGF_0_p_t0, EGFR2_EGF_Sos_Grb2_EGF_Grb2_0_t0, EGFR2_EGF_Sos_Grb2_EGF_Grb2_Grb2_t0, EGFR2_EGF_Sos_Grb2_EGF_Grb2_ShcP_t0, EGFR2_EGF_Sos_Grb2_EGF_Grb2_Shc_t0, EGFR2_EGF_Sos_Grb2_EGF_Grb2_SosP_t0, EGFR2_EGF_Sos_Grb2_EGF_Grb2_Sos_t0, EGFR2_EGF_Sos_Grb2_EGF_Grb2_p_t0, EGFR2_EGF_Sos_Grb2_EGF_Sos_0_t0, EGFR2_EGF_Sos_Grb2_EGF_Sos_Grb2_t0, EGFR2_EGF_Sos_Grb2_EGF_Sos_ShcP_t0, EGFR2_EGF_Sos_Grb2_EGF_Sos_Shc_t0, EGFR2_EGF_Sos_Grb2_EGF_Sos_SosP_t0, EGFR2_EGF_Sos_Grb2_EGF_Sos_Sos_t0, EGFR2_EGF_Sos_Grb2_EGF_Sos_p_t0, EGFR2_EGF_Sos_Grb2_EGF_SosP_0_t0, EGFR2_EGF_Sos_Grb2_EGF_SosP_Grb2_t0, EGFR2_EGF_Sos_Grb2_EGF_SosP_ShcP_t0, EGFR2_EGF_Sos_Grb2_EGF_SosP_Shc_t0, EGFR2_EGF_Sos_Grb2_EGF_SosP_SosP_t0, EGFR2_EGF_Sos_Grb2_EGF_SosP_Sos_t0, EGFR2_EGF_Sos_Grb2_EGF_SosP_p_t0, EGFR2_EGF_Sos_Grb2_EGF_p_0_t0, EGFR2_EGF_Sos_Grb2_EGF_p_Grb2_t0, EGFR2_EGF_Sos_Grb2_EGF_p_ShcP_t0, EGFR2_EGF_Sos_Grb2_EGF_p_Shc_t0, EGFR2_EGF_Sos_Grb2_EGF_p_SosP_t0, EGFR2_EGF_Sos_Grb2_EGF_p_Sos_t0, EGFR2_EGF_Sos_Grb2_EGF_p_p_t0, EGFR2_EGF_Sos_Shc_0_0_0_t0, EGFR2_EGF_Sos_Shc_0_0_Grb2_t0, EGFR2_EGF_Sos_Shc_0_0_ShcP_t0, EGFR2_EGF_Sos_Shc_0_0_Shc_t0, EGFR2_EGF_Sos_Shc_0_0_SosP_t0, EGFR2_EGF_Sos_Shc_0_0_Sos_t0, EGFR2_EGF_Sos_Shc_0_0_p_t0, EGFR2_EGF_Sos_Shc_0_Grb2_0_t0, EGFR2_EGF_Sos_Shc_0_Grb2_Grb2_t0, EGFR2_EGF_Sos_Shc_0_Grb2_ShcP_t0, EGFR2_EGF_Sos_Shc_0_Grb2_Shc_t0, EGFR2_EGF_Sos_Shc_0_Grb2_SosP_t0, EGFR2_EGF_Sos_Shc_0_Grb2_Sos_t0, EGFR2_EGF_Sos_Shc_0_Grb2_p_t0, EGFR2_EGF_Sos_Shc_0_Sos_0_t0, EGFR2_EGF_Sos_Shc_0_Sos_Grb2_t0, EGFR2_EGF_Sos_Shc_0_Sos_ShcP_t0, EGFR2_EGF_Sos_Shc_0_Sos_Shc_t0, EGFR2_EGF_Sos_Shc_0_Sos_SosP_t0, EGFR2_EGF_Sos_Shc_0_Sos_Sos_t0, EGFR2_EGF_Sos_Shc_0_Sos_p_t0, EGFR2_EGF_Sos_Shc_0_SosP_0_t0, EGFR2_EGF_Sos_Shc_0_SosP_Grb2_t0, EGFR2_EGF_Sos_Shc_0_SosP_ShcP_t0, EGFR2_EGF_Sos_Shc_0_SosP_Shc_t0, EGFR2_EGF_Sos_Shc_0_SosP_SosP_t0, EGFR2_EGF_Sos_Shc_0_SosP_Sos_t0, EGFR2_EGF_Sos_Shc_0_SosP_p_t0, EGFR2_EGF_Sos_Shc_0_p_0_t0, EGFR2_EGF_Sos_Shc_0_p_Grb2_t0, EGFR2_EGF_Sos_Shc_0_p_ShcP_t0, EGFR2_EGF_Sos_Shc_0_p_Shc_t0, EGFR2_EGF_Sos_Shc_0_p_SosP_t0, EGFR2_EGF_Sos_Shc_0_p_Sos_t0, EGFR2_EGF_Sos_Shc_0_p_p_t0, EGFR2_EGF_Sos_Shc_EGF_0_0_t0, EGFR2_EGF_Sos_Shc_EGF_0_Grb2_t0, EGFR2_EGF_Sos_Shc_EGF_0_ShcP_t0, EGFR2_EGF_Sos_Shc_EGF_0_Shc_t0, EGFR2_EGF_Sos_Shc_EGF_0_SosP_t0, EGFR2_EGF_Sos_Shc_EGF_0_Sos_t0, EGFR2_EGF_Sos_Shc_EGF_0_p_t0, EGFR2_EGF_Sos_Shc_EGF_Grb2_0_t0, EGFR2_EGF_Sos_Shc_EGF_Grb2_Grb2_t0, EGFR2_EGF_Sos_Shc_EGF_Grb2_ShcP_t0, EGFR2_EGF_Sos_Shc_EGF_Grb2_Shc_t0, EGFR2_EGF_Sos_Shc_EGF_Grb2_SosP_t0, EGFR2_EGF_Sos_Shc_EGF_Grb2_Sos_t0, EGFR2_EGF_Sos_Shc_EGF_Grb2_p_t0, EGFR2_EGF_Sos_Shc_EGF_Sos_0_t0, EGFR2_EGF_Sos_Shc_EGF_Sos_Grb2_t0, EGFR2_EGF_Sos_Shc_EGF_Sos_ShcP_t0, EGFR2_EGF_Sos_Shc_EGF_Sos_Shc_t0, EGFR2_EGF_Sos_Shc_EGF_Sos_SosP_t0, EGFR2_EGF_Sos_Shc_EGF_Sos_Sos_t0, EGFR2_EGF_Sos_Shc_EGF_Sos_p_t0, EGFR2_EGF_Sos_Shc_EGF_SosP_0_t0, EGFR2_EGF_Sos_Shc_EGF_SosP_Grb2_t0, EGFR2_EGF_Sos_Shc_EGF_SosP_ShcP_t0, EGFR2_EGF_Sos_Shc_EGF_SosP_Shc_t0, EGFR2_EGF_Sos_Shc_EGF_SosP_SosP_t0, EGFR2_EGF_Sos_Shc_EGF_SosP_Sos_t0, EGFR2_EGF_Sos_Shc_EGF_SosP_p_t0, EGFR2_EGF_Sos_Shc_EGF_p_0_t0, EGFR2_EGF_Sos_Shc_EGF_p_Grb2_t0, EGFR2_EGF_Sos_Shc_EGF_p_ShcP_t0, EGFR2_EGF_Sos_Shc_EGF_p_Shc_t0, EGFR2_EGF_Sos_Shc_EGF_p_SosP_t0, EGFR2_EGF_Sos_Shc_EGF_p_Sos_t0, EGFR2_EGF_Sos_Shc_EGF_p_p_t0, EGFR2_EGF_Sos_ShcP_0_0_0_t0, EGFR2_EGF_Sos_ShcP_0_0_Grb2_t0, EGFR2_EGF_Sos_ShcP_0_0_ShcP_t0, EGFR2_EGF_Sos_ShcP_0_0_Shc_t0, EGFR2_EGF_Sos_ShcP_0_0_SosP_t0, EGFR2_EGF_Sos_ShcP_0_0_Sos_t0, EGFR2_EGF_Sos_ShcP_0_0_p_t0, EGFR2_EGF_Sos_ShcP_0_Grb2_0_t0, EGFR2_EGF_Sos_ShcP_0_Grb2_Grb2_t0, EGFR2_EGF_Sos_ShcP_0_Grb2_ShcP_t0, EGFR2_EGF_Sos_ShcP_0_Grb2_Shc_t0, EGFR2_EGF_Sos_ShcP_0_Grb2_SosP_t0, EGFR2_EGF_Sos_ShcP_0_Grb2_Sos_t0, EGFR2_EGF_Sos_ShcP_0_Grb2_p_t0, EGFR2_EGF_Sos_ShcP_0_Sos_0_t0, EGFR2_EGF_Sos_ShcP_0_Sos_Grb2_t0, EGFR2_EGF_Sos_ShcP_0_Sos_ShcP_t0, EGFR2_EGF_Sos_ShcP_0_Sos_Shc_t0, EGFR2_EGF_Sos_ShcP_0_Sos_SosP_t0, EGFR2_EGF_Sos_ShcP_0_Sos_Sos_t0, EGFR2_EGF_Sos_ShcP_0_Sos_p_t0, EGFR2_EGF_Sos_ShcP_0_SosP_0_t0, EGFR2_EGF_Sos_ShcP_0_SosP_Grb2_t0, EGFR2_EGF_Sos_ShcP_0_SosP_ShcP_t0, EGFR2_EGF_Sos_ShcP_0_SosP_Shc_t0, EGFR2_EGF_Sos_ShcP_0_SosP_SosP_t0, EGFR2_EGF_Sos_ShcP_0_SosP_Sos_t0, EGFR2_EGF_Sos_ShcP_0_SosP_p_t0, EGFR2_EGF_Sos_ShcP_0_p_0_t0, EGFR2_EGF_Sos_ShcP_0_p_Grb2_t0, EGFR2_EGF_Sos_ShcP_0_p_ShcP_t0, EGFR2_EGF_Sos_ShcP_0_p_Shc_t0, EGFR2_EGF_Sos_ShcP_0_p_SosP_t0, EGFR2_EGF_Sos_ShcP_0_p_Sos_t0, EGFR2_EGF_Sos_ShcP_0_p_p_t0, EGFR2_EGF_Sos_ShcP_EGF_0_0_t0, EGFR2_EGF_Sos_ShcP_EGF_0_Grb2_t0, EGFR2_EGF_Sos_ShcP_EGF_0_ShcP_t0, EGFR2_EGF_Sos_ShcP_EGF_0_Shc_t0, EGFR2_EGF_Sos_ShcP_EGF_0_SosP_t0, EGFR2_EGF_Sos_ShcP_EGF_0_Sos_t0, EGFR2_EGF_Sos_ShcP_EGF_0_p_t0, EGFR2_EGF_Sos_ShcP_EGF_Grb2_0_t0, EGFR2_EGF_Sos_ShcP_EGF_Grb2_Grb2_t0, EGFR2_EGF_Sos_ShcP_EGF_Grb2_ShcP_t0, EGFR2_EGF_Sos_ShcP_EGF_Grb2_Shc_t0, EGFR2_EGF_Sos_ShcP_EGF_Grb2_SosP_t0, EGFR2_EGF_Sos_ShcP_EGF_Grb2_Sos_t0, EGFR2_EGF_Sos_ShcP_EGF_Grb2_p_t0, EGFR2_EGF_Sos_ShcP_EGF_Sos_0_t0, EGFR2_EGF_Sos_ShcP_EGF_Sos_Grb2_t0, EGFR2_EGF_Sos_ShcP_EGF_Sos_ShcP_t0, EGFR2_EGF_Sos_ShcP_EGF_Sos_Shc_t0, EGFR2_EGF_Sos_ShcP_EGF_Sos_SosP_t0, EGFR2_EGF_Sos_ShcP_EGF_Sos_Sos_t0, EGFR2_EGF_Sos_ShcP_EGF_Sos_p_t0, EGFR2_EGF_Sos_ShcP_EGF_SosP_0_t0, EGFR2_EGF_Sos_ShcP_EGF_SosP_Grb2_t0, EGFR2_EGF_Sos_ShcP_EGF_SosP_ShcP_t0, EGFR2_EGF_Sos_ShcP_EGF_SosP_Shc_t0, EGFR2_EGF_Sos_ShcP_EGF_SosP_SosP_t0, EGFR2_EGF_Sos_ShcP_EGF_SosP_Sos_t0, EGFR2_EGF_Sos_ShcP_EGF_SosP_p_t0, EGFR2_EGF_Sos_ShcP_EGF_p_0_t0, EGFR2_EGF_Sos_ShcP_EGF_p_Grb2_t0, EGFR2_EGF_Sos_ShcP_EGF_p_ShcP_t0, EGFR2_EGF_Sos_ShcP_EGF_p_Shc_t0, EGFR2_EGF_Sos_ShcP_EGF_p_SosP_t0, EGFR2_EGF_Sos_ShcP_EGF_p_Sos_t0, EGFR2_EGF_Sos_ShcP_EGF_p_p_t0, EGFR2_EGF_Sos_Sos_0_0_0_t0, EGFR2_EGF_Sos_Sos_0_0_Grb2_t0, EGFR2_EGF_Sos_Sos_0_0_ShcP_t0, EGFR2_EGF_Sos_Sos_0_0_Shc_t0, EGFR2_EGF_Sos_Sos_0_0_SosP_t0, EGFR2_EGF_Sos_Sos_0_0_Sos_t0, EGFR2_EGF_Sos_Sos_0_0_p_t0, EGFR2_EGF_Sos_Sos_0_Grb2_0_t0, EGFR2_EGF_Sos_Sos_0_Grb2_Grb2_t0, EGFR2_EGF_Sos_Sos_0_Grb2_ShcP_t0, EGFR2_EGF_Sos_Sos_0_Grb2_Shc_t0, EGFR2_EGF_Sos_Sos_0_Grb2_SosP_t0, EGFR2_EGF_Sos_Sos_0_Grb2_Sos_t0, EGFR2_EGF_Sos_Sos_0_Grb2_p_t0, EGFR2_EGF_Sos_Sos_0_Sos_0_t0, EGFR2_EGF_Sos_Sos_0_Sos_Grb2_t0, EGFR2_EGF_Sos_Sos_0_Sos_ShcP_t0, EGFR2_EGF_Sos_Sos_0_Sos_Shc_t0, EGFR2_EGF_Sos_Sos_0_Sos_SosP_t0, EGFR2_EGF_Sos_Sos_0_Sos_Sos_t0, EGFR2_EGF_Sos_Sos_0_Sos_p_t0, EGFR2_EGF_Sos_Sos_0_SosP_0_t0, EGFR2_EGF_Sos_Sos_0_SosP_Grb2_t0, EGFR2_EGF_Sos_Sos_0_SosP_ShcP_t0, EGFR2_EGF_Sos_Sos_0_SosP_Shc_t0, EGFR2_EGF_Sos_Sos_0_SosP_SosP_t0, EGFR2_EGF_Sos_Sos_0_SosP_Sos_t0, EGFR2_EGF_Sos_Sos_0_SosP_p_t0, EGFR2_EGF_Sos_Sos_0_p_0_t0, EGFR2_EGF_Sos_Sos_0_p_Grb2_t0, EGFR2_EGF_Sos_Sos_0_p_ShcP_t0, EGFR2_EGF_Sos_Sos_0_p_Shc_t0, EGFR2_EGF_Sos_Sos_0_p_SosP_t0, EGFR2_EGF_Sos_Sos_0_p_Sos_t0, EGFR2_EGF_Sos_Sos_0_p_p_t0, EGFR2_EGF_Sos_Sos_EGF_0_0_t0, EGFR2_EGF_Sos_Sos_EGF_0_Grb2_t0, EGFR2_EGF_Sos_Sos_EGF_0_ShcP_t0, EGFR2_EGF_Sos_Sos_EGF_0_Shc_t0, EGFR2_EGF_Sos_Sos_EGF_0_SosP_t0, EGFR2_EGF_Sos_Sos_EGF_0_Sos_t0, EGFR2_EGF_Sos_Sos_EGF_0_p_t0, EGFR2_EGF_Sos_Sos_EGF_Grb2_0_t0, EGFR2_EGF_Sos_Sos_EGF_Grb2_Grb2_t0, EGFR2_EGF_Sos_Sos_EGF_Grb2_ShcP_t0, EGFR2_EGF_Sos_Sos_EGF_Grb2_Shc_t0, EGFR2_EGF_Sos_Sos_EGF_Grb2_SosP_t0, EGFR2_EGF_Sos_Sos_EGF_Grb2_Sos_t0, EGFR2_EGF_Sos_Sos_EGF_Grb2_p_t0, EGFR2_EGF_Sos_Sos_EGF_Sos_0_t0, EGFR2_EGF_Sos_Sos_EGF_Sos_Grb2_t0, EGFR2_EGF_Sos_Sos_EGF_Sos_ShcP_t0, EGFR2_EGF_Sos_Sos_EGF_Sos_Shc_t0, EGFR2_EGF_Sos_Sos_EGF_Sos_SosP_t0, EGFR2_EGF_Sos_Sos_EGF_Sos_Sos_t0, EGFR2_EGF_Sos_Sos_EGF_Sos_p_t0, EGFR2_EGF_Sos_Sos_EGF_SosP_0_t0, EGFR2_EGF_Sos_Sos_EGF_SosP_Grb2_t0, EGFR2_EGF_Sos_Sos_EGF_SosP_ShcP_t0, EGFR2_EGF_Sos_Sos_EGF_SosP_Shc_t0, EGFR2_EGF_Sos_Sos_EGF_SosP_SosP_t0, EGFR2_EGF_Sos_Sos_EGF_SosP_Sos_t0, EGFR2_EGF_Sos_Sos_EGF_SosP_p_t0, EGFR2_EGF_Sos_Sos_EGF_p_0_t0, EGFR2_EGF_Sos_Sos_EGF_p_Grb2_t0, EGFR2_EGF_Sos_Sos_EGF_p_ShcP_t0, EGFR2_EGF_Sos_Sos_EGF_p_Shc_t0, EGFR2_EGF_Sos_Sos_EGF_p_SosP_t0, EGFR2_EGF_Sos_Sos_EGF_p_Sos_t0, EGFR2_EGF_Sos_Sos_EGF_p_p_t0, EGFR2_EGF_Sos_SosP_0_0_0_t0, EGFR2_EGF_Sos_SosP_0_0_Grb2_t0, EGFR2_EGF_Sos_SosP_0_0_ShcP_t0, EGFR2_EGF_Sos_SosP_0_0_Shc_t0, EGFR2_EGF_Sos_SosP_0_0_SosP_t0, EGFR2_EGF_Sos_SosP_0_0_Sos_t0, EGFR2_EGF_Sos_SosP_0_0_p_t0, EGFR2_EGF_Sos_SosP_0_Grb2_0_t0, EGFR2_EGF_Sos_SosP_0_Grb2_Grb2_t0, EGFR2_EGF_Sos_SosP_0_Grb2_ShcP_t0, EGFR2_EGF_Sos_SosP_0_Grb2_Shc_t0, EGFR2_EGF_Sos_SosP_0_Grb2_SosP_t0, EGFR2_EGF_Sos_SosP_0_Grb2_Sos_t0, EGFR2_EGF_Sos_SosP_0_Grb2_p_t0, EGFR2_EGF_Sos_SosP_0_Sos_0_t0, EGFR2_EGF_Sos_SosP_0_Sos_Grb2_t0, EGFR2_EGF_Sos_SosP_0_Sos_ShcP_t0, EGFR2_EGF_Sos_SosP_0_Sos_Shc_t0, EGFR2_EGF_Sos_SosP_0_Sos_SosP_t0, EGFR2_EGF_Sos_SosP_0_Sos_Sos_t0, EGFR2_EGF_Sos_SosP_0_Sos_p_t0, EGFR2_EGF_Sos_SosP_0_SosP_0_t0, EGFR2_EGF_Sos_SosP_0_SosP_Grb2_t0, EGFR2_EGF_Sos_SosP_0_SosP_ShcP_t0, EGFR2_EGF_Sos_SosP_0_SosP_Shc_t0, EGFR2_EGF_Sos_SosP_0_SosP_SosP_t0, EGFR2_EGF_Sos_SosP_0_SosP_Sos_t0, EGFR2_EGF_Sos_SosP_0_SosP_p_t0, EGFR2_EGF_Sos_SosP_0_p_0_t0, EGFR2_EGF_Sos_SosP_0_p_Grb2_t0, EGFR2_EGF_Sos_SosP_0_p_ShcP_t0, EGFR2_EGF_Sos_SosP_0_p_Shc_t0, EGFR2_EGF_Sos_SosP_0_p_SosP_t0, EGFR2_EGF_Sos_SosP_0_p_Sos_t0, EGFR2_EGF_Sos_SosP_0_p_p_t0, EGFR2_EGF_Sos_SosP_EGF_0_0_t0, EGFR2_EGF_Sos_SosP_EGF_0_Grb2_t0, EGFR2_EGF_Sos_SosP_EGF_0_ShcP_t0, EGFR2_EGF_Sos_SosP_EGF_0_Shc_t0, EGFR2_EGF_Sos_SosP_EGF_0_SosP_t0, EGFR2_EGF_Sos_SosP_EGF_0_Sos_t0, EGFR2_EGF_Sos_SosP_EGF_0_p_t0, EGFR2_EGF_Sos_SosP_EGF_Grb2_0_t0, EGFR2_EGF_Sos_SosP_EGF_Grb2_Grb2_t0, EGFR2_EGF_Sos_SosP_EGF_Grb2_ShcP_t0, EGFR2_EGF_Sos_SosP_EGF_Grb2_Shc_t0, EGFR2_EGF_Sos_SosP_EGF_Grb2_SosP_t0, EGFR2_EGF_Sos_SosP_EGF_Grb2_Sos_t0, EGFR2_EGF_Sos_SosP_EGF_Grb2_p_t0, EGFR2_EGF_Sos_SosP_EGF_Sos_0_t0, EGFR2_EGF_Sos_SosP_EGF_Sos_Grb2_t0, EGFR2_EGF_Sos_SosP_EGF_Sos_ShcP_t0, EGFR2_EGF_Sos_SosP_EGF_Sos_Shc_t0, EGFR2_EGF_Sos_SosP_EGF_Sos_SosP_t0, EGFR2_EGF_Sos_SosP_EGF_Sos_Sos_t0, EGFR2_EGF_Sos_SosP_EGF_Sos_p_t0, EGFR2_EGF_Sos_SosP_EGF_SosP_0_t0, EGFR2_EGF_Sos_SosP_EGF_SosP_Grb2_t0, EGFR2_EGF_Sos_SosP_EGF_SosP_ShcP_t0, EGFR2_EGF_Sos_SosP_EGF_SosP_Shc_t0, EGFR2_EGF_Sos_SosP_EGF_SosP_SosP_t0, EGFR2_EGF_Sos_SosP_EGF_SosP_Sos_t0, EGFR2_EGF_Sos_SosP_EGF_SosP_p_t0, EGFR2_EGF_Sos_SosP_EGF_p_0_t0, EGFR2_EGF_Sos_SosP_EGF_p_Grb2_t0, EGFR2_EGF_Sos_SosP_EGF_p_ShcP_t0, EGFR2_EGF_Sos_SosP_EGF_p_Shc_t0, EGFR2_EGF_Sos_SosP_EGF_p_SosP_t0, EGFR2_EGF_Sos_SosP_EGF_p_Sos_t0, EGFR2_EGF_Sos_SosP_EGF_p_p_t0, EGFR2_EGF_Sos_p_0_0_0_t0, EGFR2_EGF_Sos_p_0_0_Grb2_t0, EGFR2_EGF_Sos_p_0_0_ShcP_t0, EGFR2_EGF_Sos_p_0_0_Shc_t0, EGFR2_EGF_Sos_p_0_0_SosP_t0, EGFR2_EGF_Sos_p_0_0_Sos_t0, EGFR2_EGF_Sos_p_0_0_p_t0, EGFR2_EGF_Sos_p_0_Grb2_0_t0, EGFR2_EGF_Sos_p_0_Grb2_Grb2_t0, EGFR2_EGF_Sos_p_0_Grb2_ShcP_t0, EGFR2_EGF_Sos_p_0_Grb2_Shc_t0, EGFR2_EGF_Sos_p_0_Grb2_SosP_t0, EGFR2_EGF_Sos_p_0_Grb2_Sos_t0, EGFR2_EGF_Sos_p_0_Grb2_p_t0, EGFR2_EGF_Sos_p_0_Sos_0_t0, EGFR2_EGF_Sos_p_0_Sos_Grb2_t0, EGFR2_EGF_Sos_p_0_Sos_ShcP_t0, EGFR2_EGF_Sos_p_0_Sos_Shc_t0, EGFR2_EGF_Sos_p_0_Sos_SosP_t0, EGFR2_EGF_Sos_p_0_Sos_Sos_t0, EGFR2_EGF_Sos_p_0_Sos_p_t0, EGFR2_EGF_Sos_p_0_SosP_0_t0, EGFR2_EGF_Sos_p_0_SosP_Grb2_t0, EGFR2_EGF_Sos_p_0_SosP_ShcP_t0, EGFR2_EGF_Sos_p_0_SosP_Shc_t0, EGFR2_EGF_Sos_p_0_SosP_SosP_t0, EGFR2_EGF_Sos_p_0_SosP_Sos_t0, EGFR2_EGF_Sos_p_0_SosP_p_t0, EGFR2_EGF_Sos_p_0_p_0_t0, EGFR2_EGF_Sos_p_0_p_Grb2_t0, EGFR2_EGF_Sos_p_0_p_ShcP_t0, EGFR2_EGF_Sos_p_0_p_Shc_t0, EGFR2_EGF_Sos_p_0_p_SosP_t0, EGFR2_EGF_Sos_p_0_p_Sos_t0, EGFR2_EGF_Sos_p_0_p_p_t0, EGFR2_EGF_Sos_p_EGF_0_0_t0, EGFR2_EGF_Sos_p_EGF_0_Grb2_t0, EGFR2_EGF_Sos_p_EGF_0_ShcP_t0, EGFR2_EGF_Sos_p_EGF_0_Shc_t0, EGFR2_EGF_Sos_p_EGF_0_SosP_t0, EGFR2_EGF_Sos_p_EGF_0_Sos_t0, EGFR2_EGF_Sos_p_EGF_0_p_t0, EGFR2_EGF_Sos_p_EGF_Grb2_0_t0, EGFR2_EGF_Sos_p_EGF_Grb2_Grb2_t0, EGFR2_EGF_Sos_p_EGF_Grb2_ShcP_t0, EGFR2_EGF_Sos_p_EGF_Grb2_Shc_t0, EGFR2_EGF_Sos_p_EGF_Grb2_SosP_t0, EGFR2_EGF_Sos_p_EGF_Grb2_Sos_t0, EGFR2_EGF_Sos_p_EGF_Grb2_p_t0, EGFR2_EGF_Sos_p_EGF_Sos_0_t0, EGFR2_EGF_Sos_p_EGF_Sos_Grb2_t0, EGFR2_EGF_Sos_p_EGF_Sos_ShcP_t0, EGFR2_EGF_Sos_p_EGF_Sos_Shc_t0, EGFR2_EGF_Sos_p_EGF_Sos_SosP_t0, EGFR2_EGF_Sos_p_EGF_Sos_Sos_t0, EGFR2_EGF_Sos_p_EGF_Sos_p_t0, EGFR2_EGF_Sos_p_EGF_SosP_0_t0, EGFR2_EGF_Sos_p_EGF_SosP_Grb2_t0, EGFR2_EGF_Sos_p_EGF_SosP_ShcP_t0, EGFR2_EGF_Sos_p_EGF_SosP_Shc_t0, EGFR2_EGF_Sos_p_EGF_SosP_SosP_t0, EGFR2_EGF_Sos_p_EGF_SosP_Sos_t0, EGFR2_EGF_Sos_p_EGF_SosP_p_t0, EGFR2_EGF_Sos_p_EGF_p_0_t0, EGFR2_EGF_Sos_p_EGF_p_Grb2_t0, EGFR2_EGF_Sos_p_EGF_p_ShcP_t0, EGFR2_EGF_Sos_p_EGF_p_Shc_t0, EGFR2_EGF_Sos_p_EGF_p_SosP_t0, EGFR2_EGF_Sos_p_EGF_p_Sos_t0, EGFR2_EGF_Sos_p_EGF_p_p_t0, EGFR2_EGF_SosP_0_0_0_0_t0, EGFR2_EGF_SosP_0_0_0_Grb2_t0, EGFR2_EGF_SosP_0_0_0_ShcP_t0, EGFR2_EGF_SosP_0_0_0_Shc_t0, EGFR2_EGF_SosP_0_0_0_SosP_t0, EGFR2_EGF_SosP_0_0_0_Sos_t0, EGFR2_EGF_SosP_0_0_0_p_t0, EGFR2_EGF_SosP_0_0_Grb2_0_t0, EGFR2_EGF_SosP_0_0_Grb2_Grb2_t0, EGFR2_EGF_SosP_0_0_Grb2_ShcP_t0, EGFR2_EGF_SosP_0_0_Grb2_Shc_t0, EGFR2_EGF_SosP_0_0_Grb2_SosP_t0, EGFR2_EGF_SosP_0_0_Grb2_Sos_t0, EGFR2_EGF_SosP_0_0_Grb2_p_t0, EGFR2_EGF_SosP_0_0_Sos_0_t0, EGFR2_EGF_SosP_0_0_Sos_Grb2_t0, EGFR2_EGF_SosP_0_0_Sos_ShcP_t0, EGFR2_EGF_SosP_0_0_Sos_Shc_t0, EGFR2_EGF_SosP_0_0_Sos_SosP_t0, EGFR2_EGF_SosP_0_0_Sos_Sos_t0, EGFR2_EGF_SosP_0_0_Sos_p_t0, EGFR2_EGF_SosP_0_0_SosP_0_t0, EGFR2_EGF_SosP_0_0_SosP_Grb2_t0, EGFR2_EGF_SosP_0_0_SosP_ShcP_t0, EGFR2_EGF_SosP_0_0_SosP_Shc_t0, EGFR2_EGF_SosP_0_0_SosP_SosP_t0, EGFR2_EGF_SosP_0_0_SosP_Sos_t0, EGFR2_EGF_SosP_0_0_SosP_p_t0, EGFR2_EGF_SosP_0_0_p_0_t0, EGFR2_EGF_SosP_0_0_p_Grb2_t0, EGFR2_EGF_SosP_0_0_p_ShcP_t0, EGFR2_EGF_SosP_0_0_p_Shc_t0, EGFR2_EGF_SosP_0_0_p_SosP_t0, EGFR2_EGF_SosP_0_0_p_Sos_t0, EGFR2_EGF_SosP_0_0_p_p_t0, EGFR2_EGF_SosP_0_EGF_0_0_t0, EGFR2_EGF_SosP_0_EGF_0_Grb2_t0, EGFR2_EGF_SosP_0_EGF_0_ShcP_t0, EGFR2_EGF_SosP_0_EGF_0_Shc_t0, EGFR2_EGF_SosP_0_EGF_0_SosP_t0, EGFR2_EGF_SosP_0_EGF_0_Sos_t0, EGFR2_EGF_SosP_0_EGF_0_p_t0, EGFR2_EGF_SosP_0_EGF_Grb2_0_t0, EGFR2_EGF_SosP_0_EGF_Grb2_Grb2_t0, EGFR2_EGF_SosP_0_EGF_Grb2_ShcP_t0, EGFR2_EGF_SosP_0_EGF_Grb2_Shc_t0, EGFR2_EGF_SosP_0_EGF_Grb2_SosP_t0, EGFR2_EGF_SosP_0_EGF_Grb2_Sos_t0, EGFR2_EGF_SosP_0_EGF_Grb2_p_t0, EGFR2_EGF_SosP_0_EGF_Sos_0_t0, EGFR2_EGF_SosP_0_EGF_Sos_Grb2_t0, EGFR2_EGF_SosP_0_EGF_Sos_ShcP_t0, EGFR2_EGF_SosP_0_EGF_Sos_Shc_t0, EGFR2_EGF_SosP_0_EGF_Sos_SosP_t0, EGFR2_EGF_SosP_0_EGF_Sos_Sos_t0, EGFR2_EGF_SosP_0_EGF_Sos_p_t0, EGFR2_EGF_SosP_0_EGF_SosP_0_t0, EGFR2_EGF_SosP_0_EGF_SosP_Grb2_t0, EGFR2_EGF_SosP_0_EGF_SosP_ShcP_t0, EGFR2_EGF_SosP_0_EGF_SosP_Shc_t0, EGFR2_EGF_SosP_0_EGF_SosP_SosP_t0, EGFR2_EGF_SosP_0_EGF_SosP_Sos_t0, EGFR2_EGF_SosP_0_EGF_SosP_p_t0, EGFR2_EGF_SosP_0_EGF_p_0_t0, EGFR2_EGF_SosP_0_EGF_p_Grb2_t0, EGFR2_EGF_SosP_0_EGF_p_ShcP_t0, EGFR2_EGF_SosP_0_EGF_p_Shc_t0, EGFR2_EGF_SosP_0_EGF_p_SosP_t0, EGFR2_EGF_SosP_0_EGF_p_Sos_t0, EGFR2_EGF_SosP_0_EGF_p_p_t0, EGFR2_EGF_SosP_Grb2_0_0_0_t0, EGFR2_EGF_SosP_Grb2_0_0_Grb2_t0, EGFR2_EGF_SosP_Grb2_0_0_ShcP_t0, EGFR2_EGF_SosP_Grb2_0_0_Shc_t0, EGFR2_EGF_SosP_Grb2_0_0_SosP_t0, EGFR2_EGF_SosP_Grb2_0_0_Sos_t0, EGFR2_EGF_SosP_Grb2_0_0_p_t0, EGFR2_EGF_SosP_Grb2_0_Grb2_0_t0, EGFR2_EGF_SosP_Grb2_0_Grb2_Grb2_t0, EGFR2_EGF_SosP_Grb2_0_Grb2_ShcP_t0, EGFR2_EGF_SosP_Grb2_0_Grb2_Shc_t0, EGFR2_EGF_SosP_Grb2_0_Grb2_SosP_t0, EGFR2_EGF_SosP_Grb2_0_Grb2_Sos_t0, EGFR2_EGF_SosP_Grb2_0_Grb2_p_t0, EGFR2_EGF_SosP_Grb2_0_Sos_0_t0, EGFR2_EGF_SosP_Grb2_0_Sos_Grb2_t0, EGFR2_EGF_SosP_Grb2_0_Sos_ShcP_t0, EGFR2_EGF_SosP_Grb2_0_Sos_Shc_t0, EGFR2_EGF_SosP_Grb2_0_Sos_SosP_t0, EGFR2_EGF_SosP_Grb2_0_Sos_Sos_t0, EGFR2_EGF_SosP_Grb2_0_Sos_p_t0, EGFR2_EGF_SosP_Grb2_0_SosP_0_t0, EGFR2_EGF_SosP_Grb2_0_SosP_Grb2_t0, EGFR2_EGF_SosP_Grb2_0_SosP_ShcP_t0, EGFR2_EGF_SosP_Grb2_0_SosP_Shc_t0, EGFR2_EGF_SosP_Grb2_0_SosP_SosP_t0, EGFR2_EGF_SosP_Grb2_0_SosP_Sos_t0, EGFR2_EGF_SosP_Grb2_0_SosP_p_t0, EGFR2_EGF_SosP_Grb2_0_p_0_t0, EGFR2_EGF_SosP_Grb2_0_p_Grb2_t0, EGFR2_EGF_SosP_Grb2_0_p_ShcP_t0, EGFR2_EGF_SosP_Grb2_0_p_Shc_t0, EGFR2_EGF_SosP_Grb2_0_p_SosP_t0, EGFR2_EGF_SosP_Grb2_0_p_Sos_t0, EGFR2_EGF_SosP_Grb2_0_p_p_t0, EGFR2_EGF_SosP_Grb2_EGF_0_0_t0, EGFR2_EGF_SosP_Grb2_EGF_0_Grb2_t0, EGFR2_EGF_SosP_Grb2_EGF_0_ShcP_t0, EGFR2_EGF_SosP_Grb2_EGF_0_Shc_t0, EGFR2_EGF_SosP_Grb2_EGF_0_SosP_t0, EGFR2_EGF_SosP_Grb2_EGF_0_Sos_t0, EGFR2_EGF_SosP_Grb2_EGF_0_p_t0, EGFR2_EGF_SosP_Grb2_EGF_Grb2_0_t0, EGFR2_EGF_SosP_Grb2_EGF_Grb2_Grb2_t0, EGFR2_EGF_SosP_Grb2_EGF_Grb2_ShcP_t0, EGFR2_EGF_SosP_Grb2_EGF_Grb2_Shc_t0, EGFR2_EGF_SosP_Grb2_EGF_Grb2_SosP_t0, EGFR2_EGF_SosP_Grb2_EGF_Grb2_Sos_t0, EGFR2_EGF_SosP_Grb2_EGF_Grb2_p_t0, EGFR2_EGF_SosP_Grb2_EGF_Sos_0_t0, EGFR2_EGF_SosP_Grb2_EGF_Sos_Grb2_t0, EGFR2_EGF_SosP_Grb2_EGF_Sos_ShcP_t0, EGFR2_EGF_SosP_Grb2_EGF_Sos_Shc_t0, EGFR2_EGF_SosP_Grb2_EGF_Sos_SosP_t0, EGFR2_EGF_SosP_Grb2_EGF_Sos_Sos_t0, EGFR2_EGF_SosP_Grb2_EGF_Sos_p_t0, EGFR2_EGF_SosP_Grb2_EGF_SosP_0_t0, EGFR2_EGF_SosP_Grb2_EGF_SosP_Grb2_t0, EGFR2_EGF_SosP_Grb2_EGF_SosP_ShcP_t0, EGFR2_EGF_SosP_Grb2_EGF_SosP_Shc_t0, EGFR2_EGF_SosP_Grb2_EGF_SosP_SosP_t0, EGFR2_EGF_SosP_Grb2_EGF_SosP_Sos_t0, EGFR2_EGF_SosP_Grb2_EGF_SosP_p_t0, EGFR2_EGF_SosP_Grb2_EGF_p_0_t0, EGFR2_EGF_SosP_Grb2_EGF_p_Grb2_t0, EGFR2_EGF_SosP_Grb2_EGF_p_ShcP_t0, EGFR2_EGF_SosP_Grb2_EGF_p_Shc_t0, EGFR2_EGF_SosP_Grb2_EGF_p_SosP_t0, EGFR2_EGF_SosP_Grb2_EGF_p_Sos_t0, EGFR2_EGF_SosP_Grb2_EGF_p_p_t0, EGFR2_EGF_SosP_Shc_0_0_0_t0, EGFR2_EGF_SosP_Shc_0_0_Grb2_t0, EGFR2_EGF_SosP_Shc_0_0_ShcP_t0, EGFR2_EGF_SosP_Shc_0_0_Shc_t0, EGFR2_EGF_SosP_Shc_0_0_SosP_t0, EGFR2_EGF_SosP_Shc_0_0_Sos_t0, EGFR2_EGF_SosP_Shc_0_0_p_t0, EGFR2_EGF_SosP_Shc_0_Grb2_0_t0, EGFR2_EGF_SosP_Shc_0_Grb2_Grb2_t0, EGFR2_EGF_SosP_Shc_0_Grb2_ShcP_t0, EGFR2_EGF_SosP_Shc_0_Grb2_Shc_t0, EGFR2_EGF_SosP_Shc_0_Grb2_SosP_t0, EGFR2_EGF_SosP_Shc_0_Grb2_Sos_t0, EGFR2_EGF_SosP_Shc_0_Grb2_p_t0, EGFR2_EGF_SosP_Shc_0_Sos_0_t0, EGFR2_EGF_SosP_Shc_0_Sos_Grb2_t0, EGFR2_EGF_SosP_Shc_0_Sos_ShcP_t0, EGFR2_EGF_SosP_Shc_0_Sos_Shc_t0, EGFR2_EGF_SosP_Shc_0_Sos_SosP_t0, EGFR2_EGF_SosP_Shc_0_Sos_Sos_t0, EGFR2_EGF_SosP_Shc_0_Sos_p_t0, EGFR2_EGF_SosP_Shc_0_SosP_0_t0, EGFR2_EGF_SosP_Shc_0_SosP_Grb2_t0, EGFR2_EGF_SosP_Shc_0_SosP_ShcP_t0, EGFR2_EGF_SosP_Shc_0_SosP_Shc_t0, EGFR2_EGF_SosP_Shc_0_SosP_SosP_t0, EGFR2_EGF_SosP_Shc_0_SosP_Sos_t0, EGFR2_EGF_SosP_Shc_0_SosP_p_t0, EGFR2_EGF_SosP_Shc_0_p_0_t0, EGFR2_EGF_SosP_Shc_0_p_Grb2_t0, EGFR2_EGF_SosP_Shc_0_p_ShcP_t0, EGFR2_EGF_SosP_Shc_0_p_Shc_t0, EGFR2_EGF_SosP_Shc_0_p_SosP_t0, EGFR2_EGF_SosP_Shc_0_p_Sos_t0, EGFR2_EGF_SosP_Shc_0_p_p_t0, EGFR2_EGF_SosP_Shc_EGF_0_0_t0, EGFR2_EGF_SosP_Shc_EGF_0_Grb2_t0, EGFR2_EGF_SosP_Shc_EGF_0_ShcP_t0, EGFR2_EGF_SosP_Shc_EGF_0_Shc_t0, EGFR2_EGF_SosP_Shc_EGF_0_SosP_t0, EGFR2_EGF_SosP_Shc_EGF_0_Sos_t0, EGFR2_EGF_SosP_Shc_EGF_0_p_t0, EGFR2_EGF_SosP_Shc_EGF_Grb2_0_t0, EGFR2_EGF_SosP_Shc_EGF_Grb2_Grb2_t0, EGFR2_EGF_SosP_Shc_EGF_Grb2_ShcP_t0, EGFR2_EGF_SosP_Shc_EGF_Grb2_Shc_t0, EGFR2_EGF_SosP_Shc_EGF_Grb2_SosP_t0, EGFR2_EGF_SosP_Shc_EGF_Grb2_Sos_t0, EGFR2_EGF_SosP_Shc_EGF_Grb2_p_t0, EGFR2_EGF_SosP_Shc_EGF_Sos_0_t0, EGFR2_EGF_SosP_Shc_EGF_Sos_Grb2_t0, EGFR2_EGF_SosP_Shc_EGF_Sos_ShcP_t0, EGFR2_EGF_SosP_Shc_EGF_Sos_Shc_t0, EGFR2_EGF_SosP_Shc_EGF_Sos_SosP_t0, EGFR2_EGF_SosP_Shc_EGF_Sos_Sos_t0, EGFR2_EGF_SosP_Shc_EGF_Sos_p_t0, EGFR2_EGF_SosP_Shc_EGF_SosP_0_t0, EGFR2_EGF_SosP_Shc_EGF_SosP_Grb2_t0, EGFR2_EGF_SosP_Shc_EGF_SosP_ShcP_t0, EGFR2_EGF_SosP_Shc_EGF_SosP_Shc_t0, EGFR2_EGF_SosP_Shc_EGF_SosP_SosP_t0, EGFR2_EGF_SosP_Shc_EGF_SosP_Sos_t0, EGFR2_EGF_SosP_Shc_EGF_SosP_p_t0, EGFR2_EGF_SosP_Shc_EGF_p_0_t0, EGFR2_EGF_SosP_Shc_EGF_p_Grb2_t0, EGFR2_EGF_SosP_Shc_EGF_p_ShcP_t0, EGFR2_EGF_SosP_Shc_EGF_p_Shc_t0, EGFR2_EGF_SosP_Shc_EGF_p_SosP_t0, EGFR2_EGF_SosP_Shc_EGF_p_Sos_t0, EGFR2_EGF_SosP_Shc_EGF_p_p_t0, EGFR2_EGF_SosP_ShcP_0_0_0_t0, EGFR2_EGF_SosP_ShcP_0_0_Grb2_t0, EGFR2_EGF_SosP_ShcP_0_0_ShcP_t0, EGFR2_EGF_SosP_ShcP_0_0_Shc_t0, EGFR2_EGF_SosP_ShcP_0_0_SosP_t0, EGFR2_EGF_SosP_ShcP_0_0_Sos_t0, EGFR2_EGF_SosP_ShcP_0_0_p_t0, EGFR2_EGF_SosP_ShcP_0_Grb2_0_t0, EGFR2_EGF_SosP_ShcP_0_Grb2_Grb2_t0, EGFR2_EGF_SosP_ShcP_0_Grb2_ShcP_t0, EGFR2_EGF_SosP_ShcP_0_Grb2_Shc_t0, EGFR2_EGF_SosP_ShcP_0_Grb2_SosP_t0, EGFR2_EGF_SosP_ShcP_0_Grb2_Sos_t0, EGFR2_EGF_SosP_ShcP_0_Grb2_p_t0, EGFR2_EGF_SosP_ShcP_0_Sos_0_t0, EGFR2_EGF_SosP_ShcP_0_Sos_Grb2_t0, EGFR2_EGF_SosP_ShcP_0_Sos_ShcP_t0, EGFR2_EGF_SosP_ShcP_0_Sos_Shc_t0, EGFR2_EGF_SosP_ShcP_0_Sos_SosP_t0, EGFR2_EGF_SosP_ShcP_0_Sos_Sos_t0, EGFR2_EGF_SosP_ShcP_0_Sos_p_t0, EGFR2_EGF_SosP_ShcP_0_SosP_0_t0, EGFR2_EGF_SosP_ShcP_0_SosP_Grb2_t0, EGFR2_EGF_SosP_ShcP_0_SosP_ShcP_t0, EGFR2_EGF_SosP_ShcP_0_SosP_Shc_t0, EGFR2_EGF_SosP_ShcP_0_SosP_SosP_t0, EGFR2_EGF_SosP_ShcP_0_SosP_Sos_t0, EGFR2_EGF_SosP_ShcP_0_SosP_p_t0, EGFR2_EGF_SosP_ShcP_0_p_0_t0, EGFR2_EGF_SosP_ShcP_0_p_Grb2_t0, EGFR2_EGF_SosP_ShcP_0_p_ShcP_t0, EGFR2_EGF_SosP_ShcP_0_p_Shc_t0, EGFR2_EGF_SosP_ShcP_0_p_SosP_t0, EGFR2_EGF_SosP_ShcP_0_p_Sos_t0, EGFR2_EGF_SosP_ShcP_0_p_p_t0, EGFR2_EGF_SosP_ShcP_EGF_0_0_t0, EGFR2_EGF_SosP_ShcP_EGF_0_Grb2_t0, EGFR2_EGF_SosP_ShcP_EGF_0_ShcP_t0, EGFR2_EGF_SosP_ShcP_EGF_0_Shc_t0, EGFR2_EGF_SosP_ShcP_EGF_0_SosP_t0, EGFR2_EGF_SosP_ShcP_EGF_0_Sos_t0, EGFR2_EGF_SosP_ShcP_EGF_0_p_t0, EGFR2_EGF_SosP_ShcP_EGF_Grb2_0_t0, EGFR2_EGF_SosP_ShcP_EGF_Grb2_Grb2_t0, EGFR2_EGF_SosP_ShcP_EGF_Grb2_ShcP_t0, EGFR2_EGF_SosP_ShcP_EGF_Grb2_Shc_t0, EGFR2_EGF_SosP_ShcP_EGF_Grb2_SosP_t0, EGFR2_EGF_SosP_ShcP_EGF_Grb2_Sos_t0, EGFR2_EGF_SosP_ShcP_EGF_Grb2_p_t0, EGFR2_EGF_SosP_ShcP_EGF_Sos_0_t0, EGFR2_EGF_SosP_ShcP_EGF_Sos_Grb2_t0, EGFR2_EGF_SosP_ShcP_EGF_Sos_ShcP_t0, EGFR2_EGF_SosP_ShcP_EGF_Sos_Shc_t0, EGFR2_EGF_SosP_ShcP_EGF_Sos_SosP_t0, EGFR2_EGF_SosP_ShcP_EGF_Sos_Sos_t0, EGFR2_EGF_SosP_ShcP_EGF_Sos_p_t0, EGFR2_EGF_SosP_ShcP_EGF_SosP_0_t0, EGFR2_EGF_SosP_ShcP_EGF_SosP_Grb2_t0, EGFR2_EGF_SosP_ShcP_EGF_SosP_ShcP_t0, EGFR2_EGF_SosP_ShcP_EGF_SosP_Shc_t0, EGFR2_EGF_SosP_ShcP_EGF_SosP_SosP_t0, EGFR2_EGF_SosP_ShcP_EGF_SosP_Sos_t0, EGFR2_EGF_SosP_ShcP_EGF_SosP_p_t0, EGFR2_EGF_SosP_ShcP_EGF_p_0_t0, EGFR2_EGF_SosP_ShcP_EGF_p_Grb2_t0, EGFR2_EGF_SosP_ShcP_EGF_p_ShcP_t0, EGFR2_EGF_SosP_ShcP_EGF_p_Shc_t0, EGFR2_EGF_SosP_ShcP_EGF_p_SosP_t0, EGFR2_EGF_SosP_ShcP_EGF_p_Sos_t0, EGFR2_EGF_SosP_ShcP_EGF_p_p_t0, EGFR2_EGF_SosP_Sos_0_0_0_t0, EGFR2_EGF_SosP_Sos_0_0_Grb2_t0, EGFR2_EGF_SosP_Sos_0_0_ShcP_t0, EGFR2_EGF_SosP_Sos_0_0_Shc_t0, EGFR2_EGF_SosP_Sos_0_0_SosP_t0, EGFR2_EGF_SosP_Sos_0_0_Sos_t0, EGFR2_EGF_SosP_Sos_0_0_p_t0, EGFR2_EGF_SosP_Sos_0_Grb2_0_t0, EGFR2_EGF_SosP_Sos_0_Grb2_Grb2_t0, EGFR2_EGF_SosP_Sos_0_Grb2_ShcP_t0, EGFR2_EGF_SosP_Sos_0_Grb2_Shc_t0, EGFR2_EGF_SosP_Sos_0_Grb2_SosP_t0, EGFR2_EGF_SosP_Sos_0_Grb2_Sos_t0, EGFR2_EGF_SosP_Sos_0_Grb2_p_t0, EGFR2_EGF_SosP_Sos_0_Sos_0_t0, EGFR2_EGF_SosP_Sos_0_Sos_Grb2_t0, EGFR2_EGF_SosP_Sos_0_Sos_ShcP_t0, EGFR2_EGF_SosP_Sos_0_Sos_Shc_t0, EGFR2_EGF_SosP_Sos_0_Sos_SosP_t0, EGFR2_EGF_SosP_Sos_0_Sos_Sos_t0, EGFR2_EGF_SosP_Sos_0_Sos_p_t0, EGFR2_EGF_SosP_Sos_0_SosP_0_t0, EGFR2_EGF_SosP_Sos_0_SosP_Grb2_t0, EGFR2_EGF_SosP_Sos_0_SosP_ShcP_t0, EGFR2_EGF_SosP_Sos_0_SosP_Shc_t0, EGFR2_EGF_SosP_Sos_0_SosP_SosP_t0, EGFR2_EGF_SosP_Sos_0_SosP_Sos_t0, EGFR2_EGF_SosP_Sos_0_SosP_p_t0, EGFR2_EGF_SosP_Sos_0_p_0_t0, EGFR2_EGF_SosP_Sos_0_p_Grb2_t0, EGFR2_EGF_SosP_Sos_0_p_ShcP_t0, EGFR2_EGF_SosP_Sos_0_p_Shc_t0, EGFR2_EGF_SosP_Sos_0_p_SosP_t0, EGFR2_EGF_SosP_Sos_0_p_Sos_t0, EGFR2_EGF_SosP_Sos_0_p_p_t0, EGFR2_EGF_SosP_Sos_EGF_0_0_t0, EGFR2_EGF_SosP_Sos_EGF_0_Grb2_t0, EGFR2_EGF_SosP_Sos_EGF_0_ShcP_t0, EGFR2_EGF_SosP_Sos_EGF_0_Shc_t0, EGFR2_EGF_SosP_Sos_EGF_0_SosP_t0, EGFR2_EGF_SosP_Sos_EGF_0_Sos_t0, EGFR2_EGF_SosP_Sos_EGF_0_p_t0, EGFR2_EGF_SosP_Sos_EGF_Grb2_0_t0, EGFR2_EGF_SosP_Sos_EGF_Grb2_Grb2_t0, EGFR2_EGF_SosP_Sos_EGF_Grb2_ShcP_t0, EGFR2_EGF_SosP_Sos_EGF_Grb2_Shc_t0, EGFR2_EGF_SosP_Sos_EGF_Grb2_SosP_t0, EGFR2_EGF_SosP_Sos_EGF_Grb2_Sos_t0, EGFR2_EGF_SosP_Sos_EGF_Grb2_p_t0, EGFR2_EGF_SosP_Sos_EGF_Sos_0_t0, EGFR2_EGF_SosP_Sos_EGF_Sos_Grb2_t0, EGFR2_EGF_SosP_Sos_EGF_Sos_ShcP_t0, EGFR2_EGF_SosP_Sos_EGF_Sos_Shc_t0, EGFR2_EGF_SosP_Sos_EGF_Sos_SosP_t0, EGFR2_EGF_SosP_Sos_EGF_Sos_Sos_t0, EGFR2_EGF_SosP_Sos_EGF_Sos_p_t0, EGFR2_EGF_SosP_Sos_EGF_SosP_0_t0, EGFR2_EGF_SosP_Sos_EGF_SosP_Grb2_t0, EGFR2_EGF_SosP_Sos_EGF_SosP_ShcP_t0, EGFR2_EGF_SosP_Sos_EGF_SosP_Shc_t0, EGFR2_EGF_SosP_Sos_EGF_SosP_SosP_t0, EGFR2_EGF_SosP_Sos_EGF_SosP_Sos_t0, EGFR2_EGF_SosP_Sos_EGF_SosP_p_t0, EGFR2_EGF_SosP_Sos_EGF_p_0_t0, EGFR2_EGF_SosP_Sos_EGF_p_Grb2_t0, EGFR2_EGF_SosP_Sos_EGF_p_ShcP_t0, EGFR2_EGF_SosP_Sos_EGF_p_Shc_t0, EGFR2_EGF_SosP_Sos_EGF_p_SosP_t0, EGFR2_EGF_SosP_Sos_EGF_p_Sos_t0, EGFR2_EGF_SosP_Sos_EGF_p_p_t0, EGFR2_EGF_SosP_SosP_0_0_0_t0, EGFR2_EGF_SosP_SosP_0_0_Grb2_t0, EGFR2_EGF_SosP_SosP_0_0_ShcP_t0, EGFR2_EGF_SosP_SosP_0_0_Shc_t0, EGFR2_EGF_SosP_SosP_0_0_SosP_t0, EGFR2_EGF_SosP_SosP_0_0_Sos_t0, EGFR2_EGF_SosP_SosP_0_0_p_t0, EGFR2_EGF_SosP_SosP_0_Grb2_0_t0, EGFR2_EGF_SosP_SosP_0_Grb2_Grb2_t0, EGFR2_EGF_SosP_SosP_0_Grb2_ShcP_t0, EGFR2_EGF_SosP_SosP_0_Grb2_Shc_t0, EGFR2_EGF_SosP_SosP_0_Grb2_SosP_t0, EGFR2_EGF_SosP_SosP_0_Grb2_Sos_t0, EGFR2_EGF_SosP_SosP_0_Grb2_p_t0, EGFR2_EGF_SosP_SosP_0_Sos_0_t0, EGFR2_EGF_SosP_SosP_0_Sos_Grb2_t0, EGFR2_EGF_SosP_SosP_0_Sos_ShcP_t0, EGFR2_EGF_SosP_SosP_0_Sos_Shc_t0, EGFR2_EGF_SosP_SosP_0_Sos_SosP_t0, EGFR2_EGF_SosP_SosP_0_Sos_Sos_t0, EGFR2_EGF_SosP_SosP_0_Sos_p_t0, EGFR2_EGF_SosP_SosP_0_SosP_0_t0, EGFR2_EGF_SosP_SosP_0_SosP_Grb2_t0, EGFR2_EGF_SosP_SosP_0_SosP_ShcP_t0, EGFR2_EGF_SosP_SosP_0_SosP_Shc_t0, EGFR2_EGF_SosP_SosP_0_SosP_SosP_t0, EGFR2_EGF_SosP_SosP_0_SosP_Sos_t0, EGFR2_EGF_SosP_SosP_0_SosP_p_t0, EGFR2_EGF_SosP_SosP_0_p_0_t0, EGFR2_EGF_SosP_SosP_0_p_Grb2_t0, EGFR2_EGF_SosP_SosP_0_p_ShcP_t0, EGFR2_EGF_SosP_SosP_0_p_Shc_t0, EGFR2_EGF_SosP_SosP_0_p_SosP_t0, EGFR2_EGF_SosP_SosP_0_p_Sos_t0, EGFR2_EGF_SosP_SosP_0_p_p_t0, EGFR2_EGF_SosP_SosP_EGF_0_0_t0, EGFR2_EGF_SosP_SosP_EGF_0_Grb2_t0, EGFR2_EGF_SosP_SosP_EGF_0_ShcP_t0, EGFR2_EGF_SosP_SosP_EGF_0_Shc_t0, EGFR2_EGF_SosP_SosP_EGF_0_SosP_t0, EGFR2_EGF_SosP_SosP_EGF_0_Sos_t0, EGFR2_EGF_SosP_SosP_EGF_0_p_t0, EGFR2_EGF_SosP_SosP_EGF_Grb2_0_t0, EGFR2_EGF_SosP_SosP_EGF_Grb2_Grb2_t0, EGFR2_EGF_SosP_SosP_EGF_Grb2_ShcP_t0, EGFR2_EGF_SosP_SosP_EGF_Grb2_Shc_t0, EGFR2_EGF_SosP_SosP_EGF_Grb2_SosP_t0, EGFR2_EGF_SosP_SosP_EGF_Grb2_Sos_t0, EGFR2_EGF_SosP_SosP_EGF_Grb2_p_t0, EGFR2_EGF_SosP_SosP_EGF_Sos_0_t0, EGFR2_EGF_SosP_SosP_EGF_Sos_Grb2_t0, EGFR2_EGF_SosP_SosP_EGF_Sos_ShcP_t0, EGFR2_EGF_SosP_SosP_EGF_Sos_Shc_t0, EGFR2_EGF_SosP_SosP_EGF_Sos_SosP_t0, EGFR2_EGF_SosP_SosP_EGF_Sos_Sos_t0, EGFR2_EGF_SosP_SosP_EGF_Sos_p_t0, EGFR2_EGF_SosP_SosP_EGF_SosP_0_t0, EGFR2_EGF_SosP_SosP_EGF_SosP_Grb2_t0, EGFR2_EGF_SosP_SosP_EGF_SosP_ShcP_t0, EGFR2_EGF_SosP_SosP_EGF_SosP_Shc_t0, EGFR2_EGF_SosP_SosP_EGF_SosP_SosP_t0, EGFR2_EGF_SosP_SosP_EGF_SosP_Sos_t0, EGFR2_EGF_SosP_SosP_EGF_SosP_p_t0, EGFR2_EGF_SosP_SosP_EGF_p_0_t0, EGFR2_EGF_SosP_SosP_EGF_p_Grb2_t0, EGFR2_EGF_SosP_SosP_EGF_p_ShcP_t0, EGFR2_EGF_SosP_SosP_EGF_p_Shc_t0, EGFR2_EGF_SosP_SosP_EGF_p_SosP_t0, EGFR2_EGF_SosP_SosP_EGF_p_Sos_t0, EGFR2_EGF_SosP_SosP_EGF_p_p_t0, EGFR2_EGF_SosP_p_0_0_0_t0, EGFR2_EGF_SosP_p_0_0_Grb2_t0, EGFR2_EGF_SosP_p_0_0_ShcP_t0, EGFR2_EGF_SosP_p_0_0_Shc_t0, EGFR2_EGF_SosP_p_0_0_SosP_t0, EGFR2_EGF_SosP_p_0_0_Sos_t0, EGFR2_EGF_SosP_p_0_0_p_t0, EGFR2_EGF_SosP_p_0_Grb2_0_t0, EGFR2_EGF_SosP_p_0_Grb2_Grb2_t0, EGFR2_EGF_SosP_p_0_Grb2_ShcP_t0, EGFR2_EGF_SosP_p_0_Grb2_Shc_t0, EGFR2_EGF_SosP_p_0_Grb2_SosP_t0, EGFR2_EGF_SosP_p_0_Grb2_Sos_t0, EGFR2_EGF_SosP_p_0_Grb2_p_t0, EGFR2_EGF_SosP_p_0_Sos_0_t0, EGFR2_EGF_SosP_p_0_Sos_Grb2_t0, EGFR2_EGF_SosP_p_0_Sos_ShcP_t0, EGFR2_EGF_SosP_p_0_Sos_Shc_t0, EGFR2_EGF_SosP_p_0_Sos_SosP_t0, EGFR2_EGF_SosP_p_0_Sos_Sos_t0, EGFR2_EGF_SosP_p_0_Sos_p_t0, EGFR2_EGF_SosP_p_0_SosP_0_t0, EGFR2_EGF_SosP_p_0_SosP_Grb2_t0, EGFR2_EGF_SosP_p_0_SosP_ShcP_t0, EGFR2_EGF_SosP_p_0_SosP_Shc_t0, EGFR2_EGF_SosP_p_0_SosP_SosP_t0, EGFR2_EGF_SosP_p_0_SosP_Sos_t0, EGFR2_EGF_SosP_p_0_SosP_p_t0, EGFR2_EGF_SosP_p_0_p_0_t0, EGFR2_EGF_SosP_p_0_p_Grb2_t0, EGFR2_EGF_SosP_p_0_p_ShcP_t0, EGFR2_EGF_SosP_p_0_p_Shc_t0, EGFR2_EGF_SosP_p_0_p_SosP_t0, EGFR2_EGF_SosP_p_0_p_Sos_t0, EGFR2_EGF_SosP_p_0_p_p_t0, EGFR2_EGF_SosP_p_EGF_0_0_t0, EGFR2_EGF_SosP_p_EGF_0_Grb2_t0, EGFR2_EGF_SosP_p_EGF_0_ShcP_t0, EGFR2_EGF_SosP_p_EGF_0_Shc_t0, EGFR2_EGF_SosP_p_EGF_0_SosP_t0, EGFR2_EGF_SosP_p_EGF_0_Sos_t0, EGFR2_EGF_SosP_p_EGF_0_p_t0, EGFR2_EGF_SosP_p_EGF_Grb2_0_t0, EGFR2_EGF_SosP_p_EGF_Grb2_Grb2_t0, EGFR2_EGF_SosP_p_EGF_Grb2_ShcP_t0, EGFR2_EGF_SosP_p_EGF_Grb2_Shc_t0, EGFR2_EGF_SosP_p_EGF_Grb2_SosP_t0, EGFR2_EGF_SosP_p_EGF_Grb2_Sos_t0, EGFR2_EGF_SosP_p_EGF_Grb2_p_t0, EGFR2_EGF_SosP_p_EGF_Sos_0_t0, EGFR2_EGF_SosP_p_EGF_Sos_Grb2_t0, EGFR2_EGF_SosP_p_EGF_Sos_ShcP_t0, EGFR2_EGF_SosP_p_EGF_Sos_Shc_t0, EGFR2_EGF_SosP_p_EGF_Sos_SosP_t0, EGFR2_EGF_SosP_p_EGF_Sos_Sos_t0, EGFR2_EGF_SosP_p_EGF_Sos_p_t0, EGFR2_EGF_SosP_p_EGF_SosP_0_t0, EGFR2_EGF_SosP_p_EGF_SosP_Grb2_t0, EGFR2_EGF_SosP_p_EGF_SosP_ShcP_t0, EGFR2_EGF_SosP_p_EGF_SosP_Shc_t0, EGFR2_EGF_SosP_p_EGF_SosP_SosP_t0, EGFR2_EGF_SosP_p_EGF_SosP_Sos_t0, EGFR2_EGF_SosP_p_EGF_SosP_p_t0, EGFR2_EGF_SosP_p_EGF_p_0_t0, EGFR2_EGF_SosP_p_EGF_p_Grb2_t0, EGFR2_EGF_SosP_p_EGF_p_ShcP_t0, EGFR2_EGF_SosP_p_EGF_p_Shc_t0, EGFR2_EGF_SosP_p_EGF_p_SosP_t0, EGFR2_EGF_SosP_p_EGF_p_Sos_t0, EGFR2_EGF_SosP_p_EGF_p_p_t0, EGFR2_EGF_p_0_0_0_0_t0, EGFR2_EGF_p_0_0_0_Grb2_t0, EGFR2_EGF_p_0_0_0_ShcP_t0, EGFR2_EGF_p_0_0_0_Shc_t0, EGFR2_EGF_p_0_0_0_SosP_t0, EGFR2_EGF_p_0_0_0_Sos_t0, EGFR2_EGF_p_0_0_0_p_t0, EGFR2_EGF_p_0_0_Grb2_0_t0, EGFR2_EGF_p_0_0_Grb2_Grb2_t0, EGFR2_EGF_p_0_0_Grb2_ShcP_t0, EGFR2_EGF_p_0_0_Grb2_Shc_t0, EGFR2_EGF_p_0_0_Grb2_SosP_t0, EGFR2_EGF_p_0_0_Grb2_Sos_t0, EGFR2_EGF_p_0_0_Grb2_p_t0, EGFR2_EGF_p_0_0_Sos_0_t0, EGFR2_EGF_p_0_0_Sos_Grb2_t0, EGFR2_EGF_p_0_0_Sos_ShcP_t0, EGFR2_EGF_p_0_0_Sos_Shc_t0, EGFR2_EGF_p_0_0_Sos_SosP_t0, EGFR2_EGF_p_0_0_Sos_Sos_t0, EGFR2_EGF_p_0_0_Sos_p_t0, EGFR2_EGF_p_0_0_SosP_0_t0, EGFR2_EGF_p_0_0_SosP_Grb2_t0, EGFR2_EGF_p_0_0_SosP_ShcP_t0, EGFR2_EGF_p_0_0_SosP_Shc_t0, EGFR2_EGF_p_0_0_SosP_SosP_t0, EGFR2_EGF_p_0_0_SosP_Sos_t0, EGFR2_EGF_p_0_0_SosP_p_t0, EGFR2_EGF_p_0_0_p_0_t0, EGFR2_EGF_p_0_0_p_Grb2_t0, EGFR2_EGF_p_0_0_p_ShcP_t0, EGFR2_EGF_p_0_0_p_Shc_t0, EGFR2_EGF_p_0_0_p_SosP_t0, EGFR2_EGF_p_0_0_p_Sos_t0, EGFR2_EGF_p_0_0_p_p_t0, EGFR2_EGF_p_0_EGF_0_0_t0, EGFR2_EGF_p_0_EGF_0_Grb2_t0, EGFR2_EGF_p_0_EGF_0_ShcP_t0, EGFR2_EGF_p_0_EGF_0_Shc_t0, EGFR2_EGF_p_0_EGF_0_SosP_t0, EGFR2_EGF_p_0_EGF_0_Sos_t0, EGFR2_EGF_p_0_EGF_0_p_t0, EGFR2_EGF_p_0_EGF_Grb2_0_t0, EGFR2_EGF_p_0_EGF_Grb2_Grb2_t0, EGFR2_EGF_p_0_EGF_Grb2_ShcP_t0, EGFR2_EGF_p_0_EGF_Grb2_Shc_t0, EGFR2_EGF_p_0_EGF_Grb2_SosP_t0, EGFR2_EGF_p_0_EGF_Grb2_Sos_t0, EGFR2_EGF_p_0_EGF_Grb2_p_t0, EGFR2_EGF_p_0_EGF_Sos_0_t0, EGFR2_EGF_p_0_EGF_Sos_Grb2_t0, EGFR2_EGF_p_0_EGF_Sos_ShcP_t0, EGFR2_EGF_p_0_EGF_Sos_Shc_t0, EGFR2_EGF_p_0_EGF_Sos_SosP_t0, EGFR2_EGF_p_0_EGF_Sos_Sos_t0, EGFR2_EGF_p_0_EGF_Sos_p_t0, EGFR2_EGF_p_0_EGF_SosP_0_t0, EGFR2_EGF_p_0_EGF_SosP_Grb2_t0, EGFR2_EGF_p_0_EGF_SosP_ShcP_t0, EGFR2_EGF_p_0_EGF_SosP_Shc_t0, EGFR2_EGF_p_0_EGF_SosP_SosP_t0, EGFR2_EGF_p_0_EGF_SosP_Sos_t0, EGFR2_EGF_p_0_EGF_SosP_p_t0, EGFR2_EGF_p_0_EGF_p_0_t0, EGFR2_EGF_p_0_EGF_p_Grb2_t0, EGFR2_EGF_p_0_EGF_p_ShcP_t0, EGFR2_EGF_p_0_EGF_p_Shc_t0, EGFR2_EGF_p_0_EGF_p_SosP_t0, EGFR2_EGF_p_0_EGF_p_Sos_t0, EGFR2_EGF_p_0_EGF_p_p_t0, EGFR2_EGF_p_Grb2_0_0_0_t0, EGFR2_EGF_p_Grb2_0_0_Grb2_t0, EGFR2_EGF_p_Grb2_0_0_ShcP_t0, EGFR2_EGF_p_Grb2_0_0_Shc_t0, EGFR2_EGF_p_Grb2_0_0_SosP_t0, EGFR2_EGF_p_Grb2_0_0_Sos_t0, EGFR2_EGF_p_Grb2_0_0_p_t0, EGFR2_EGF_p_Grb2_0_Grb2_0_t0, EGFR2_EGF_p_Grb2_0_Grb2_Grb2_t0, EGFR2_EGF_p_Grb2_0_Grb2_ShcP_t0, EGFR2_EGF_p_Grb2_0_Grb2_Shc_t0, EGFR2_EGF_p_Grb2_0_Grb2_SosP_t0, EGFR2_EGF_p_Grb2_0_Grb2_Sos_t0, EGFR2_EGF_p_Grb2_0_Grb2_p_t0, EGFR2_EGF_p_Grb2_0_Sos_0_t0, EGFR2_EGF_p_Grb2_0_Sos_Grb2_t0, EGFR2_EGF_p_Grb2_0_Sos_ShcP_t0, EGFR2_EGF_p_Grb2_0_Sos_Shc_t0, EGFR2_EGF_p_Grb2_0_Sos_SosP_t0, EGFR2_EGF_p_Grb2_0_Sos_Sos_t0, EGFR2_EGF_p_Grb2_0_Sos_p_t0, EGFR2_EGF_p_Grb2_0_SosP_0_t0, EGFR2_EGF_p_Grb2_0_SosP_Grb2_t0, EGFR2_EGF_p_Grb2_0_SosP_ShcP_t0, EGFR2_EGF_p_Grb2_0_SosP_Shc_t0, EGFR2_EGF_p_Grb2_0_SosP_SosP_t0, EGFR2_EGF_p_Grb2_0_SosP_Sos_t0, EGFR2_EGF_p_Grb2_0_SosP_p_t0, EGFR2_EGF_p_Grb2_0_p_0_t0, EGFR2_EGF_p_Grb2_0_p_Grb2_t0, EGFR2_EGF_p_Grb2_0_p_ShcP_t0, EGFR2_EGF_p_Grb2_0_p_Shc_t0, EGFR2_EGF_p_Grb2_0_p_SosP_t0, EGFR2_EGF_p_Grb2_0_p_Sos_t0, EGFR2_EGF_p_Grb2_0_p_p_t0, EGFR2_EGF_p_Grb2_EGF_0_0_t0, EGFR2_EGF_p_Grb2_EGF_0_Grb2_t0, EGFR2_EGF_p_Grb2_EGF_0_ShcP_t0, EGFR2_EGF_p_Grb2_EGF_0_Shc_t0, EGFR2_EGF_p_Grb2_EGF_0_SosP_t0, EGFR2_EGF_p_Grb2_EGF_0_Sos_t0, EGFR2_EGF_p_Grb2_EGF_0_p_t0, EGFR2_EGF_p_Grb2_EGF_Grb2_0_t0, EGFR2_EGF_p_Grb2_EGF_Grb2_Grb2_t0, EGFR2_EGF_p_Grb2_EGF_Grb2_ShcP_t0, EGFR2_EGF_p_Grb2_EGF_Grb2_Shc_t0, EGFR2_EGF_p_Grb2_EGF_Grb2_SosP_t0, EGFR2_EGF_p_Grb2_EGF_Grb2_Sos_t0, EGFR2_EGF_p_Grb2_EGF_Grb2_p_t0, EGFR2_EGF_p_Grb2_EGF_Sos_0_t0, EGFR2_EGF_p_Grb2_EGF_Sos_Grb2_t0, EGFR2_EGF_p_Grb2_EGF_Sos_ShcP_t0, EGFR2_EGF_p_Grb2_EGF_Sos_Shc_t0, EGFR2_EGF_p_Grb2_EGF_Sos_SosP_t0, EGFR2_EGF_p_Grb2_EGF_Sos_Sos_t0, EGFR2_EGF_p_Grb2_EGF_Sos_p_t0, EGFR2_EGF_p_Grb2_EGF_SosP_0_t0, EGFR2_EGF_p_Grb2_EGF_SosP_Grb2_t0, EGFR2_EGF_p_Grb2_EGF_SosP_ShcP_t0, EGFR2_EGF_p_Grb2_EGF_SosP_Shc_t0, EGFR2_EGF_p_Grb2_EGF_SosP_SosP_t0, EGFR2_EGF_p_Grb2_EGF_SosP_Sos_t0, EGFR2_EGF_p_Grb2_EGF_SosP_p_t0, EGFR2_EGF_p_Grb2_EGF_p_0_t0, EGFR2_EGF_p_Grb2_EGF_p_Grb2_t0, EGFR2_EGF_p_Grb2_EGF_p_ShcP_t0, EGFR2_EGF_p_Grb2_EGF_p_Shc_t0, EGFR2_EGF_p_Grb2_EGF_p_SosP_t0, EGFR2_EGF_p_Grb2_EGF_p_Sos_t0, EGFR2_EGF_p_Grb2_EGF_p_p_t0, EGFR2_EGF_p_Shc_0_0_0_t0, EGFR2_EGF_p_Shc_0_0_Grb2_t0, EGFR2_EGF_p_Shc_0_0_ShcP_t0, EGFR2_EGF_p_Shc_0_0_Shc_t0, EGFR2_EGF_p_Shc_0_0_SosP_t0, EGFR2_EGF_p_Shc_0_0_Sos_t0, EGFR2_EGF_p_Shc_0_0_p_t0, EGFR2_EGF_p_Shc_0_Grb2_0_t0, EGFR2_EGF_p_Shc_0_Grb2_Grb2_t0, EGFR2_EGF_p_Shc_0_Grb2_ShcP_t0, EGFR2_EGF_p_Shc_0_Grb2_Shc_t0, EGFR2_EGF_p_Shc_0_Grb2_SosP_t0, EGFR2_EGF_p_Shc_0_Grb2_Sos_t0, EGFR2_EGF_p_Shc_0_Grb2_p_t0, EGFR2_EGF_p_Shc_0_Sos_0_t0, EGFR2_EGF_p_Shc_0_Sos_Grb2_t0, EGFR2_EGF_p_Shc_0_Sos_ShcP_t0, EGFR2_EGF_p_Shc_0_Sos_Shc_t0, EGFR2_EGF_p_Shc_0_Sos_SosP_t0, EGFR2_EGF_p_Shc_0_Sos_Sos_t0, EGFR2_EGF_p_Shc_0_Sos_p_t0, EGFR2_EGF_p_Shc_0_SosP_0_t0, EGFR2_EGF_p_Shc_0_SosP_Grb2_t0, EGFR2_EGF_p_Shc_0_SosP_ShcP_t0, EGFR2_EGF_p_Shc_0_SosP_Shc_t0, EGFR2_EGF_p_Shc_0_SosP_SosP_t0, EGFR2_EGF_p_Shc_0_SosP_Sos_t0, EGFR2_EGF_p_Shc_0_SosP_p_t0, EGFR2_EGF_p_Shc_0_p_0_t0, EGFR2_EGF_p_Shc_0_p_Grb2_t0, EGFR2_EGF_p_Shc_0_p_ShcP_t0, EGFR2_EGF_p_Shc_0_p_Shc_t0, EGFR2_EGF_p_Shc_0_p_SosP_t0, EGFR2_EGF_p_Shc_0_p_Sos_t0, EGFR2_EGF_p_Shc_0_p_p_t0, EGFR2_EGF_p_Shc_EGF_0_0_t0, EGFR2_EGF_p_Shc_EGF_0_Grb2_t0, EGFR2_EGF_p_Shc_EGF_0_ShcP_t0, EGFR2_EGF_p_Shc_EGF_0_Shc_t0, EGFR2_EGF_p_Shc_EGF_0_SosP_t0, EGFR2_EGF_p_Shc_EGF_0_Sos_t0, EGFR2_EGF_p_Shc_EGF_0_p_t0, EGFR2_EGF_p_Shc_EGF_Grb2_0_t0, EGFR2_EGF_p_Shc_EGF_Grb2_Grb2_t0, EGFR2_EGF_p_Shc_EGF_Grb2_ShcP_t0, EGFR2_EGF_p_Shc_EGF_Grb2_Shc_t0, EGFR2_EGF_p_Shc_EGF_Grb2_SosP_t0, EGFR2_EGF_p_Shc_EGF_Grb2_Sos_t0, EGFR2_EGF_p_Shc_EGF_Grb2_p_t0, EGFR2_EGF_p_Shc_EGF_Sos_0_t0, EGFR2_EGF_p_Shc_EGF_Sos_Grb2_t0, EGFR2_EGF_p_Shc_EGF_Sos_ShcP_t0, EGFR2_EGF_p_Shc_EGF_Sos_Shc_t0, EGFR2_EGF_p_Shc_EGF_Sos_SosP_t0, EGFR2_EGF_p_Shc_EGF_Sos_Sos_t0, EGFR2_EGF_p_Shc_EGF_Sos_p_t0, EGFR2_EGF_p_Shc_EGF_SosP_0_t0, EGFR2_EGF_p_Shc_EGF_SosP_Grb2_t0, EGFR2_EGF_p_Shc_EGF_SosP_ShcP_t0, EGFR2_EGF_p_Shc_EGF_SosP_Shc_t0, EGFR2_EGF_p_Shc_EGF_SosP_SosP_t0, EGFR2_EGF_p_Shc_EGF_SosP_Sos_t0, EGFR2_EGF_p_Shc_EGF_SosP_p_t0, EGFR2_EGF_p_Shc_EGF_p_0_t0, EGFR2_EGF_p_Shc_EGF_p_Grb2_t0, EGFR2_EGF_p_Shc_EGF_p_ShcP_t0, EGFR2_EGF_p_Shc_EGF_p_Shc_t0, EGFR2_EGF_p_Shc_EGF_p_SosP_t0, EGFR2_EGF_p_Shc_EGF_p_Sos_t0, EGFR2_EGF_p_Shc_EGF_p_p_t0, EGFR2_EGF_p_ShcP_0_0_0_t0, EGFR2_EGF_p_ShcP_0_0_Grb2_t0, EGFR2_EGF_p_ShcP_0_0_ShcP_t0, EGFR2_EGF_p_ShcP_0_0_Shc_t0, EGFR2_EGF_p_ShcP_0_0_SosP_t0, EGFR2_EGF_p_ShcP_0_0_Sos_t0, EGFR2_EGF_p_ShcP_0_0_p_t0, EGFR2_EGF_p_ShcP_0_Grb2_0_t0, EGFR2_EGF_p_ShcP_0_Grb2_Grb2_t0, EGFR2_EGF_p_ShcP_0_Grb2_ShcP_t0, EGFR2_EGF_p_ShcP_0_Grb2_Shc_t0, EGFR2_EGF_p_ShcP_0_Grb2_SosP_t0, EGFR2_EGF_p_ShcP_0_Grb2_Sos_t0, EGFR2_EGF_p_ShcP_0_Grb2_p_t0, EGFR2_EGF_p_ShcP_0_Sos_0_t0, EGFR2_EGF_p_ShcP_0_Sos_Grb2_t0, EGFR2_EGF_p_ShcP_0_Sos_ShcP_t0, EGFR2_EGF_p_ShcP_0_Sos_Shc_t0, EGFR2_EGF_p_ShcP_0_Sos_SosP_t0, EGFR2_EGF_p_ShcP_0_Sos_Sos_t0, EGFR2_EGF_p_ShcP_0_Sos_p_t0, EGFR2_EGF_p_ShcP_0_SosP_0_t0, EGFR2_EGF_p_ShcP_0_SosP_Grb2_t0, EGFR2_EGF_p_ShcP_0_SosP_ShcP_t0, EGFR2_EGF_p_ShcP_0_SosP_Shc_t0, EGFR2_EGF_p_ShcP_0_SosP_SosP_t0, EGFR2_EGF_p_ShcP_0_SosP_Sos_t0, EGFR2_EGF_p_ShcP_0_SosP_p_t0, EGFR2_EGF_p_ShcP_0_p_0_t0, EGFR2_EGF_p_ShcP_0_p_Grb2_t0, EGFR2_EGF_p_ShcP_0_p_ShcP_t0, EGFR2_EGF_p_ShcP_0_p_Shc_t0, EGFR2_EGF_p_ShcP_0_p_SosP_t0, EGFR2_EGF_p_ShcP_0_p_Sos_t0, EGFR2_EGF_p_ShcP_0_p_p_t0, EGFR2_EGF_p_ShcP_EGF_0_0_t0, EGFR2_EGF_p_ShcP_EGF_0_Grb2_t0, EGFR2_EGF_p_ShcP_EGF_0_ShcP_t0, EGFR2_EGF_p_ShcP_EGF_0_Shc_t0, EGFR2_EGF_p_ShcP_EGF_0_SosP_t0, EGFR2_EGF_p_ShcP_EGF_0_Sos_t0, EGFR2_EGF_p_ShcP_EGF_0_p_t0, EGFR2_EGF_p_ShcP_EGF_Grb2_0_t0, EGFR2_EGF_p_ShcP_EGF_Grb2_Grb2_t0, EGFR2_EGF_p_ShcP_EGF_Grb2_ShcP_t0, EGFR2_EGF_p_ShcP_EGF_Grb2_Shc_t0, EGFR2_EGF_p_ShcP_EGF_Grb2_SosP_t0, EGFR2_EGF_p_ShcP_EGF_Grb2_Sos_t0, EGFR2_EGF_p_ShcP_EGF_Grb2_p_t0, EGFR2_EGF_p_ShcP_EGF_Sos_0_t0, EGFR2_EGF_p_ShcP_EGF_Sos_Grb2_t0, EGFR2_EGF_p_ShcP_EGF_Sos_ShcP_t0, EGFR2_EGF_p_ShcP_EGF_Sos_Shc_t0, EGFR2_EGF_p_ShcP_EGF_Sos_SosP_t0, EGFR2_EGF_p_ShcP_EGF_Sos_Sos_t0, EGFR2_EGF_p_ShcP_EGF_Sos_p_t0, EGFR2_EGF_p_ShcP_EGF_SosP_0_t0, EGFR2_EGF_p_ShcP_EGF_SosP_Grb2_t0, EGFR2_EGF_p_ShcP_EGF_SosP_ShcP_t0, EGFR2_EGF_p_ShcP_EGF_SosP_Shc_t0, EGFR2_EGF_p_ShcP_EGF_SosP_SosP_t0, EGFR2_EGF_p_ShcP_EGF_SosP_Sos_t0, EGFR2_EGF_p_ShcP_EGF_SosP_p_t0, EGFR2_EGF_p_ShcP_EGF_p_0_t0, EGFR2_EGF_p_ShcP_EGF_p_Grb2_t0, EGFR2_EGF_p_ShcP_EGF_p_ShcP_t0, EGFR2_EGF_p_ShcP_EGF_p_Shc_t0, EGFR2_EGF_p_ShcP_EGF_p_SosP_t0, EGFR2_EGF_p_ShcP_EGF_p_Sos_t0, EGFR2_EGF_p_ShcP_EGF_p_p_t0, EGFR2_EGF_p_Sos_0_0_0_t0, EGFR2_EGF_p_Sos_0_0_Grb2_t0, EGFR2_EGF_p_Sos_0_0_ShcP_t0, EGFR2_EGF_p_Sos_0_0_Shc_t0, EGFR2_EGF_p_Sos_0_0_SosP_t0, EGFR2_EGF_p_Sos_0_0_Sos_t0, EGFR2_EGF_p_Sos_0_0_p_t0, EGFR2_EGF_p_Sos_0_Grb2_0_t0, EGFR2_EGF_p_Sos_0_Grb2_Grb2_t0, EGFR2_EGF_p_Sos_0_Grb2_ShcP_t0, EGFR2_EGF_p_Sos_0_Grb2_Shc_t0, EGFR2_EGF_p_Sos_0_Grb2_SosP_t0, EGFR2_EGF_p_Sos_0_Grb2_Sos_t0, EGFR2_EGF_p_Sos_0_Grb2_p_t0, EGFR2_EGF_p_Sos_0_Sos_0_t0, EGFR2_EGF_p_Sos_0_Sos_Grb2_t0, EGFR2_EGF_p_Sos_0_Sos_ShcP_t0, EGFR2_EGF_p_Sos_0_Sos_Shc_t0, EGFR2_EGF_p_Sos_0_Sos_SosP_t0, EGFR2_EGF_p_Sos_0_Sos_Sos_t0, EGFR2_EGF_p_Sos_0_Sos_p_t0, EGFR2_EGF_p_Sos_0_SosP_0_t0, EGFR2_EGF_p_Sos_0_SosP_Grb2_t0, EGFR2_EGF_p_Sos_0_SosP_ShcP_t0, EGFR2_EGF_p_Sos_0_SosP_Shc_t0, EGFR2_EGF_p_Sos_0_SosP_SosP_t0, EGFR2_EGF_p_Sos_0_SosP_Sos_t0, EGFR2_EGF_p_Sos_0_SosP_p_t0, EGFR2_EGF_p_Sos_0_p_0_t0, EGFR2_EGF_p_Sos_0_p_Grb2_t0, EGFR2_EGF_p_Sos_0_p_ShcP_t0, EGFR2_EGF_p_Sos_0_p_Shc_t0, EGFR2_EGF_p_Sos_0_p_SosP_t0, EGFR2_EGF_p_Sos_0_p_Sos_t0, EGFR2_EGF_p_Sos_0_p_p_t0, EGFR2_EGF_p_Sos_EGF_0_0_t0, EGFR2_EGF_p_Sos_EGF_0_Grb2_t0, EGFR2_EGF_p_Sos_EGF_0_ShcP_t0, EGFR2_EGF_p_Sos_EGF_0_Shc_t0, EGFR2_EGF_p_Sos_EGF_0_SosP_t0, EGFR2_EGF_p_Sos_EGF_0_Sos_t0, EGFR2_EGF_p_Sos_EGF_0_p_t0, EGFR2_EGF_p_Sos_EGF_Grb2_0_t0, EGFR2_EGF_p_Sos_EGF_Grb2_Grb2_t0, EGFR2_EGF_p_Sos_EGF_Grb2_ShcP_t0, EGFR2_EGF_p_Sos_EGF_Grb2_Shc_t0, EGFR2_EGF_p_Sos_EGF_Grb2_SosP_t0, EGFR2_EGF_p_Sos_EGF_Grb2_Sos_t0, EGFR2_EGF_p_Sos_EGF_Grb2_p_t0, EGFR2_EGF_p_Sos_EGF_Sos_0_t0, EGFR2_EGF_p_Sos_EGF_Sos_Grb2_t0, EGFR2_EGF_p_Sos_EGF_Sos_ShcP_t0, EGFR2_EGF_p_Sos_EGF_Sos_Shc_t0, EGFR2_EGF_p_Sos_EGF_Sos_SosP_t0, EGFR2_EGF_p_Sos_EGF_Sos_Sos_t0, EGFR2_EGF_p_Sos_EGF_Sos_p_t0, EGFR2_EGF_p_Sos_EGF_SosP_0_t0, EGFR2_EGF_p_Sos_EGF_SosP_Grb2_t0, EGFR2_EGF_p_Sos_EGF_SosP_ShcP_t0, EGFR2_EGF_p_Sos_EGF_SosP_Shc_t0, EGFR2_EGF_p_Sos_EGF_SosP_SosP_t0, EGFR2_EGF_p_Sos_EGF_SosP_Sos_t0, EGFR2_EGF_p_Sos_EGF_SosP_p_t0, EGFR2_EGF_p_Sos_EGF_p_0_t0, EGFR2_EGF_p_Sos_EGF_p_Grb2_t0, EGFR2_EGF_p_Sos_EGF_p_ShcP_t0, EGFR2_EGF_p_Sos_EGF_p_Shc_t0, EGFR2_EGF_p_Sos_EGF_p_SosP_t0, EGFR2_EGF_p_Sos_EGF_p_Sos_t0, EGFR2_EGF_p_Sos_EGF_p_p_t0, EGFR2_EGF_p_SosP_0_0_0_t0, EGFR2_EGF_p_SosP_0_0_Grb2_t0, EGFR2_EGF_p_SosP_0_0_ShcP_t0, EGFR2_EGF_p_SosP_0_0_Shc_t0, EGFR2_EGF_p_SosP_0_0_SosP_t0, EGFR2_EGF_p_SosP_0_0_Sos_t0, EGFR2_EGF_p_SosP_0_0_p_t0, EGFR2_EGF_p_SosP_0_Grb2_0_t0, EGFR2_EGF_p_SosP_0_Grb2_Grb2_t0, EGFR2_EGF_p_SosP_0_Grb2_ShcP_t0, EGFR2_EGF_p_SosP_0_Grb2_Shc_t0, EGFR2_EGF_p_SosP_0_Grb2_SosP_t0, EGFR2_EGF_p_SosP_0_Grb2_Sos_t0, EGFR2_EGF_p_SosP_0_Grb2_p_t0, EGFR2_EGF_p_SosP_0_Sos_0_t0, EGFR2_EGF_p_SosP_0_Sos_Grb2_t0, EGFR2_EGF_p_SosP_0_Sos_ShcP_t0, EGFR2_EGF_p_SosP_0_Sos_Shc_t0, EGFR2_EGF_p_SosP_0_Sos_SosP_t0, EGFR2_EGF_p_SosP_0_Sos_Sos_t0, EGFR2_EGF_p_SosP_0_Sos_p_t0, EGFR2_EGF_p_SosP_0_SosP_0_t0, EGFR2_EGF_p_SosP_0_SosP_Grb2_t0, EGFR2_EGF_p_SosP_0_SosP_ShcP_t0, EGFR2_EGF_p_SosP_0_SosP_Shc_t0, EGFR2_EGF_p_SosP_0_SosP_SosP_t0, EGFR2_EGF_p_SosP_0_SosP_Sos_t0, EGFR2_EGF_p_SosP_0_SosP_p_t0, EGFR2_EGF_p_SosP_0_p_0_t0, EGFR2_EGF_p_SosP_0_p_Grb2_t0, EGFR2_EGF_p_SosP_0_p_ShcP_t0, EGFR2_EGF_p_SosP_0_p_Shc_t0, EGFR2_EGF_p_SosP_0_p_SosP_t0, EGFR2_EGF_p_SosP_0_p_Sos_t0, EGFR2_EGF_p_SosP_0_p_p_t0, EGFR2_EGF_p_SosP_EGF_0_0_t0, EGFR2_EGF_p_SosP_EGF_0_Grb2_t0, EGFR2_EGF_p_SosP_EGF_0_ShcP_t0, EGFR2_EGF_p_SosP_EGF_0_Shc_t0, EGFR2_EGF_p_SosP_EGF_0_SosP_t0, EGFR2_EGF_p_SosP_EGF_0_Sos_t0, EGFR2_EGF_p_SosP_EGF_0_p_t0, EGFR2_EGF_p_SosP_EGF_Grb2_0_t0, EGFR2_EGF_p_SosP_EGF_Grb2_Grb2_t0, EGFR2_EGF_p_SosP_EGF_Grb2_ShcP_t0, EGFR2_EGF_p_SosP_EGF_Grb2_Shc_t0, EGFR2_EGF_p_SosP_EGF_Grb2_SosP_t0, EGFR2_EGF_p_SosP_EGF_Grb2_Sos_t0, EGFR2_EGF_p_SosP_EGF_Grb2_p_t0, EGFR2_EGF_p_SosP_EGF_Sos_0_t0, EGFR2_EGF_p_SosP_EGF_Sos_Grb2_t0, EGFR2_EGF_p_SosP_EGF_Sos_ShcP_t0, EGFR2_EGF_p_SosP_EGF_Sos_Shc_t0, EGFR2_EGF_p_SosP_EGF_Sos_SosP_t0, EGFR2_EGF_p_SosP_EGF_Sos_Sos_t0, EGFR2_EGF_p_SosP_EGF_Sos_p_t0, EGFR2_EGF_p_SosP_EGF_SosP_0_t0, EGFR2_EGF_p_SosP_EGF_SosP_Grb2_t0, EGFR2_EGF_p_SosP_EGF_SosP_ShcP_t0, EGFR2_EGF_p_SosP_EGF_SosP_Shc_t0, EGFR2_EGF_p_SosP_EGF_SosP_SosP_t0, EGFR2_EGF_p_SosP_EGF_SosP_Sos_t0, EGFR2_EGF_p_SosP_EGF_SosP_p_t0, EGFR2_EGF_p_SosP_EGF_p_0_t0, EGFR2_EGF_p_SosP_EGF_p_Grb2_t0, EGFR2_EGF_p_SosP_EGF_p_ShcP_t0, EGFR2_EGF_p_SosP_EGF_p_Shc_t0, EGFR2_EGF_p_SosP_EGF_p_SosP_t0, EGFR2_EGF_p_SosP_EGF_p_Sos_t0, EGFR2_EGF_p_SosP_EGF_p_p_t0, EGFR2_EGF_p_p_0_0_0_t0, EGFR2_EGF_p_p_0_0_Grb2_t0, EGFR2_EGF_p_p_0_0_ShcP_t0, EGFR2_EGF_p_p_0_0_Shc_t0, EGFR2_EGF_p_p_0_0_SosP_t0, EGFR2_EGF_p_p_0_0_Sos_t0, EGFR2_EGF_p_p_0_0_p_t0, EGFR2_EGF_p_p_0_Grb2_0_t0, EGFR2_EGF_p_p_0_Grb2_Grb2_t0, EGFR2_EGF_p_p_0_Grb2_ShcP_t0, EGFR2_EGF_p_p_0_Grb2_Shc_t0, EGFR2_EGF_p_p_0_Grb2_SosP_t0, EGFR2_EGF_p_p_0_Grb2_Sos_t0, EGFR2_EGF_p_p_0_Grb2_p_t0, EGFR2_EGF_p_p_0_Sos_0_t0, EGFR2_EGF_p_p_0_Sos_Grb2_t0, EGFR2_EGF_p_p_0_Sos_ShcP_t0, EGFR2_EGF_p_p_0_Sos_Shc_t0, EGFR2_EGF_p_p_0_Sos_SosP_t0, EGFR2_EGF_p_p_0_Sos_Sos_t0, EGFR2_EGF_p_p_0_Sos_p_t0, EGFR2_EGF_p_p_0_SosP_0_t0, EGFR2_EGF_p_p_0_SosP_Grb2_t0, EGFR2_EGF_p_p_0_SosP_ShcP_t0, EGFR2_EGF_p_p_0_SosP_Shc_t0, EGFR2_EGF_p_p_0_SosP_SosP_t0, EGFR2_EGF_p_p_0_SosP_Sos_t0, EGFR2_EGF_p_p_0_SosP_p_t0, EGFR2_EGF_p_p_0_p_0_t0, EGFR2_EGF_p_p_0_p_Grb2_t0, EGFR2_EGF_p_p_0_p_ShcP_t0, EGFR2_EGF_p_p_0_p_Shc_t0, EGFR2_EGF_p_p_0_p_SosP_t0, EGFR2_EGF_p_p_0_p_Sos_t0, EGFR2_EGF_p_p_0_p_p_t0, EGFR2_EGF_p_p_EGF_0_0_t0, EGFR2_EGF_p_p_EGF_0_Grb2_t0, EGFR2_EGF_p_p_EGF_0_ShcP_t0, EGFR2_EGF_p_p_EGF_0_Shc_t0, EGFR2_EGF_p_p_EGF_0_SosP_t0, EGFR2_EGF_p_p_EGF_0_Sos_t0, EGFR2_EGF_p_p_EGF_0_p_t0, EGFR2_EGF_p_p_EGF_Grb2_0_t0, EGFR2_EGF_p_p_EGF_Grb2_Grb2_t0, EGFR2_EGF_p_p_EGF_Grb2_ShcP_t0, EGFR2_EGF_p_p_EGF_Grb2_Shc_t0, EGFR2_EGF_p_p_EGF_Grb2_SosP_t0, EGFR2_EGF_p_p_EGF_Grb2_Sos_t0, EGFR2_EGF_p_p_EGF_Grb2_p_t0, EGFR2_EGF_p_p_EGF_Sos_0_t0, EGFR2_EGF_p_p_EGF_Sos_Grb2_t0, EGFR2_EGF_p_p_EGF_Sos_ShcP_t0, EGFR2_EGF_p_p_EGF_Sos_Shc_t0, EGFR2_EGF_p_p_EGF_Sos_SosP_t0, EGFR2_EGF_p_p_EGF_Sos_Sos_t0, EGFR2_EGF_p_p_EGF_Sos_p_t0, EGFR2_EGF_p_p_EGF_SosP_0_t0, EGFR2_EGF_p_p_EGF_SosP_Grb2_t0, EGFR2_EGF_p_p_EGF_SosP_ShcP_t0, EGFR2_EGF_p_p_EGF_SosP_Shc_t0, EGFR2_EGF_p_p_EGF_SosP_SosP_t0, EGFR2_EGF_p_p_EGF_SosP_Sos_t0, EGFR2_EGF_p_p_EGF_SosP_p_t0, EGFR2_EGF_p_p_EGF_p_0_t0, EGFR2_EGF_p_p_EGF_p_Grb2_t0, EGFR2_EGF_p_p_EGF_p_ShcP_t0, EGFR2_EGF_p_p_EGF_p_Shc_t0, EGFR2_EGF_p_p_EGF_p_SosP_t0, EGFR2_EGF_p_p_EGF_p_Sos_t0, EGFR2_EGF_p_p_EGF_p_p_t0, EGFR_0_0_0_t0, EGFR_0_0_Grb2_t0, EGFR_0_0_ShcP_t0, EGFR_0_0_Shc_t0, EGFR_0_0_SosP_t0, EGFR_0_0_Sos_t0, EGFR_0_0_p_t0, EGFR_0_Grb2_0_t0, EGFR_0_Grb2_Grb2_t0, EGFR_0_Grb2_ShcP_t0, EGFR_0_Grb2_Shc_t0, EGFR_0_Grb2_SosP_t0, EGFR_0_Grb2_Sos_t0, EGFR_0_Grb2_p_t0, EGFR_0_Sos_0_t0, EGFR_0_Sos_Grb2_t0, EGFR_0_Sos_ShcP_t0, EGFR_0_Sos_Shc_t0, EGFR_0_Sos_SosP_t0, EGFR_0_Sos_Sos_t0, EGFR_0_Sos_p_t0, EGFR_0_SosP_0_t0, EGFR_0_SosP_Grb2_t0, EGFR_0_SosP_ShcP_t0, EGFR_0_SosP_Shc_t0, EGFR_0_SosP_SosP_t0, EGFR_0_SosP_Sos_t0, EGFR_0_SosP_p_t0, EGFR_0_p_0_t0, EGFR_0_p_Grb2_t0, EGFR_0_p_ShcP_t0, EGFR_0_p_Shc_t0, EGFR_0_p_SosP_t0, EGFR_0_p_Sos_t0, EGFR_0_p_p_t0, EGFR_EGF_0_0_t0, EGFR_EGF_0_Grb2_t0, EGFR_EGF_0_ShcP_t0, EGFR_EGF_0_Shc_t0, EGFR_EGF_0_SosP_t0, EGFR_EGF_0_Sos_t0, EGFR_EGF_0_p_t0, EGFR_EGF_Grb2_0_t0, EGFR_EGF_Grb2_Grb2_t0, EGFR_EGF_Grb2_ShcP_t0, EGFR_EGF_Grb2_Shc_t0, EGFR_EGF_Grb2_SosP_t0, EGFR_EGF_Grb2_Sos_t0, EGFR_EGF_Grb2_p_t0, EGFR_EGF_Sos_0_t0, EGFR_EGF_Sos_Grb2_t0, EGFR_EGF_Sos_ShcP_t0, EGFR_EGF_Sos_Shc_t0, EGFR_EGF_Sos_SosP_t0, EGFR_EGF_Sos_Sos_t0, EGFR_EGF_Sos_p_t0, EGFR_EGF_SosP_0_t0, EGFR_EGF_SosP_Grb2_t0, EGFR_EGF_SosP_ShcP_t0, EGFR_EGF_SosP_Shc_t0, EGFR_EGF_SosP_SosP_t0, EGFR_EGF_SosP_Sos_t0, EGFR_EGF_SosP_p_t0, EGFR_EGF_p_0_t0, EGFR_EGF_p_Grb2_t0, EGFR_EGF_p_ShcP_t0, EGFR_EGF_p_Shc_t0, EGFR_EGF_p_SosP_t0, EGFR_EGF_p_Sos_t0, EGFR_EGF_p_p_t0, Grb2_0_t0, Grb2_SosP_t0, Grb2_Sos_t0, IRS_0_t0, IRS_Grb2_t0, IRS_SosP_t0, IRS_Sos_t0, IRS_p_t0, IR_0_0_0_0_t0, IR_0_0_0_Grb2_t0, IR_0_0_0_IRSP_t0, IR_0_0_0_IRS_t0, IR_0_0_0_SosP_t0, IR_0_0_0_Sos_t0, IR_0_0_0_p_t0, IR_0_0_Grb2_0_t0, IR_0_0_Grb2_Grb2_t0, IR_0_0_Grb2_IRSP_t0, IR_0_0_Grb2_IRS_t0, IR_0_0_Grb2_SosP_t0, IR_0_0_Grb2_Sos_t0, IR_0_0_Grb2_p_t0, IR_0_0_Shc_0_t0, IR_0_0_Shc_Grb2_t0, IR_0_0_Shc_IRSP_t0, IR_0_0_Shc_IRS_t0, IR_0_0_Shc_SosP_t0, IR_0_0_Shc_Sos_t0, IR_0_0_Shc_p_t0, IR_0_0_ShcP_0_t0, IR_0_0_ShcP_Grb2_t0, IR_0_0_ShcP_IRSP_t0, IR_0_0_ShcP_IRS_t0, IR_0_0_ShcP_SosP_t0, IR_0_0_ShcP_Sos_t0, IR_0_0_ShcP_p_t0, IR_0_0_Sos_0_t0, IR_0_0_Sos_Grb2_t0, IR_0_0_Sos_IRSP_t0, IR_0_0_Sos_IRS_t0, IR_0_0_Sos_SosP_t0, IR_0_0_Sos_Sos_t0, IR_0_0_Sos_p_t0, IR_0_0_SosP_0_t0, IR_0_0_SosP_Grb2_t0, IR_0_0_SosP_IRSP_t0, IR_0_0_SosP_IRS_t0, IR_0_0_SosP_SosP_t0, IR_0_0_SosP_Sos_t0, IR_0_0_SosP_p_t0, IR_0_0_p_0_t0, IR_0_0_p_Grb2_t0, IR_0_0_p_IRSP_t0, IR_0_0_p_IRS_t0, IR_0_0_p_SosP_t0, IR_0_0_p_Sos_t0, IR_0_0_p_p_t0, IR_0_I_0_0_t0, IR_0_I_0_Grb2_t0, IR_0_I_0_IRSP_t0, IR_0_I_0_IRS_t0, IR_0_I_0_SosP_t0, IR_0_I_0_Sos_t0, IR_0_I_0_p_t0, IR_0_I_Grb2_0_t0, IR_0_I_Grb2_Grb2_t0, IR_0_I_Grb2_IRSP_t0, IR_0_I_Grb2_IRS_t0, IR_0_I_Grb2_SosP_t0, IR_0_I_Grb2_Sos_t0, IR_0_I_Grb2_p_t0, IR_0_I_Shc_0_t0, IR_0_I_Shc_Grb2_t0, IR_0_I_Shc_IRSP_t0, IR_0_I_Shc_IRS_t0, IR_0_I_Shc_SosP_t0, IR_0_I_Shc_Sos_t0, IR_0_I_Shc_p_t0, IR_0_I_ShcP_0_t0, IR_0_I_ShcP_Grb2_t0, IR_0_I_ShcP_IRSP_t0, IR_0_I_ShcP_IRS_t0, IR_0_I_ShcP_SosP_t0, IR_0_I_ShcP_Sos_t0, IR_0_I_ShcP_p_t0, IR_0_I_Sos_0_t0, IR_0_I_Sos_Grb2_t0, IR_0_I_Sos_IRSP_t0, IR_0_I_Sos_IRS_t0, IR_0_I_Sos_SosP_t0, IR_0_I_Sos_Sos_t0, IR_0_I_Sos_p_t0, IR_0_I_SosP_0_t0, IR_0_I_SosP_Grb2_t0, IR_0_I_SosP_IRSP_t0, IR_0_I_SosP_IRS_t0, IR_0_I_SosP_SosP_t0, IR_0_I_SosP_Sos_t0, IR_0_I_SosP_p_t0, IR_0_I_p_0_t0, IR_0_I_p_Grb2_t0, IR_0_I_p_IRSP_t0, IR_0_I_p_IRS_t0, IR_0_I_p_SosP_t0, IR_0_I_p_Sos_t0, IR_0_I_p_p_t0, IR_I_0_0_0_t0, IR_I_0_0_Grb2_t0, IR_I_0_0_IRSP_t0, IR_I_0_0_IRS_t0, IR_I_0_0_SosP_t0, IR_I_0_0_Sos_t0, IR_I_0_0_p_t0, IR_I_0_Grb2_0_t0, IR_I_0_Grb2_Grb2_t0, IR_I_0_Grb2_IRSP_t0, IR_I_0_Grb2_IRS_t0, IR_I_0_Grb2_SosP_t0, IR_I_0_Grb2_Sos_t0, IR_I_0_Grb2_p_t0, IR_I_0_Shc_0_t0, IR_I_0_Shc_Grb2_t0, IR_I_0_Shc_IRSP_t0, IR_I_0_Shc_IRS_t0, IR_I_0_Shc_SosP_t0, IR_I_0_Shc_Sos_t0, IR_I_0_Shc_p_t0, IR_I_0_ShcP_0_t0, IR_I_0_ShcP_Grb2_t0, IR_I_0_ShcP_IRSP_t0, IR_I_0_ShcP_IRS_t0, IR_I_0_ShcP_SosP_t0, IR_I_0_ShcP_Sos_t0, IR_I_0_ShcP_p_t0, IR_I_0_Sos_0_t0, IR_I_0_Sos_Grb2_t0, IR_I_0_Sos_IRSP_t0, IR_I_0_Sos_IRS_t0, IR_I_0_Sos_SosP_t0, IR_I_0_Sos_Sos_t0, IR_I_0_Sos_p_t0, IR_I_0_SosP_0_t0, IR_I_0_SosP_Grb2_t0, IR_I_0_SosP_IRSP_t0, IR_I_0_SosP_IRS_t0, IR_I_0_SosP_SosP_t0, IR_I_0_SosP_Sos_t0, IR_I_0_SosP_p_t0, IR_I_0_p_0_t0, IR_I_0_p_Grb2_t0, IR_I_0_p_IRSP_t0, IR_I_0_p_IRS_t0, IR_I_0_p_SosP_t0, IR_I_0_p_Sos_t0, IR_I_0_p_p_t0, IR_I_I_0_0_t0, IR_I_I_0_Grb2_t0, IR_I_I_0_IRSP_t0, IR_I_I_0_IRS_t0, IR_I_I_0_SosP_t0, IR_I_I_0_Sos_t0, IR_I_I_0_p_t0, IR_I_I_Grb2_0_t0, IR_I_I_Grb2_Grb2_t0, IR_I_I_Grb2_IRSP_t0, IR_I_I_Grb2_IRS_t0, IR_I_I_Grb2_SosP_t0, IR_I_I_Grb2_Sos_t0, IR_I_I_Grb2_p_t0, IR_I_I_Shc_0_t0, IR_I_I_Shc_Grb2_t0, IR_I_I_Shc_IRSP_t0, IR_I_I_Shc_IRS_t0, IR_I_I_Shc_SosP_t0, IR_I_I_Shc_Sos_t0, IR_I_I_Shc_p_t0, IR_I_I_ShcP_0_t0, IR_I_I_ShcP_Grb2_t0, IR_I_I_ShcP_IRSP_t0, IR_I_I_ShcP_IRS_t0, IR_I_I_ShcP_SosP_t0, IR_I_I_ShcP_Sos_t0, IR_I_I_ShcP_p_t0, IR_I_I_Sos_0_t0, IR_I_I_Sos_Grb2_t0, IR_I_I_Sos_IRSP_t0, IR_I_I_Sos_IRS_t0, IR_I_I_Sos_SosP_t0, IR_I_I_Sos_Sos_t0, IR_I_I_Sos_p_t0, IR_I_I_SosP_0_t0, IR_I_I_SosP_Grb2_t0, IR_I_I_SosP_IRSP_t0, IR_I_I_SosP_IRS_t0, IR_I_I_SosP_SosP_t0, IR_I_I_SosP_Sos_t0, IR_I_I_SosP_p_t0, IR_I_I_p_0_t0, IR_I_I_p_Grb2_t0, IR_I_I_p_IRSP_t0, IR_I_I_p_IRS_t0, IR_I_I_p_SosP_t0, IR_I_I_p_Sos_t0, IR_I_I_p_p_t0, Shc_0_t0, Shc_Grb2_t0, Shc_SosP_t0, Shc_Sos_t0, Shc_p_t0, Sos_0_t0, Sos_p_t0],opt);
toc

%%%%% definitions %%%%%
EGFR2_0_0_0_0_0_0=State_Vector(:,1);
EGFR2_0_0_0_0_0_Grb2=State_Vector(:,2);
EGFR2_0_0_0_0_0_ShcP=State_Vector(:,3);
EGFR2_0_0_0_0_0_Shc=State_Vector(:,4);
EGFR2_0_0_0_0_0_SosP=State_Vector(:,5);
EGFR2_0_0_0_0_0_Sos=State_Vector(:,6);
EGFR2_0_0_0_0_0_p=State_Vector(:,7);
EGFR2_0_0_0_0_Grb2_0=State_Vector(:,8);
EGFR2_0_0_0_0_Grb2_Grb2=State_Vector(:,9);
EGFR2_0_0_0_0_Grb2_ShcP=State_Vector(:,10);
EGFR2_0_0_0_0_Grb2_Shc=State_Vector(:,11);
EGFR2_0_0_0_0_Grb2_SosP=State_Vector(:,12);
EGFR2_0_0_0_0_Grb2_Sos=State_Vector(:,13);
EGFR2_0_0_0_0_Grb2_p=State_Vector(:,14);
EGFR2_0_0_0_0_Sos_0=State_Vector(:,15);
EGFR2_0_0_0_0_Sos_Grb2=State_Vector(:,16);
EGFR2_0_0_0_0_Sos_ShcP=State_Vector(:,17);
EGFR2_0_0_0_0_Sos_Shc=State_Vector(:,18);
EGFR2_0_0_0_0_Sos_SosP=State_Vector(:,19);
EGFR2_0_0_0_0_Sos_Sos=State_Vector(:,20);
EGFR2_0_0_0_0_Sos_p=State_Vector(:,21);
EGFR2_0_0_0_0_SosP_0=State_Vector(:,22);
EGFR2_0_0_0_0_SosP_Grb2=State_Vector(:,23);
EGFR2_0_0_0_0_SosP_ShcP=State_Vector(:,24);
EGFR2_0_0_0_0_SosP_Shc=State_Vector(:,25);
EGFR2_0_0_0_0_SosP_SosP=State_Vector(:,26);
EGFR2_0_0_0_0_SosP_Sos=State_Vector(:,27);
EGFR2_0_0_0_0_SosP_p=State_Vector(:,28);
EGFR2_0_0_0_0_p_0=State_Vector(:,29);
EGFR2_0_0_0_0_p_Grb2=State_Vector(:,30);
EGFR2_0_0_0_0_p_ShcP=State_Vector(:,31);
EGFR2_0_0_0_0_p_Shc=State_Vector(:,32);
EGFR2_0_0_0_0_p_SosP=State_Vector(:,33);
EGFR2_0_0_0_0_p_Sos=State_Vector(:,34);
EGFR2_0_0_0_0_p_p=State_Vector(:,35);
EGFR2_0_0_0_EGF_0_0=State_Vector(:,36);
EGFR2_0_0_0_EGF_0_Grb2=State_Vector(:,37);
EGFR2_0_0_0_EGF_0_ShcP=State_Vector(:,38);
EGFR2_0_0_0_EGF_0_Shc=State_Vector(:,39);
EGFR2_0_0_0_EGF_0_SosP=State_Vector(:,40);
EGFR2_0_0_0_EGF_0_Sos=State_Vector(:,41);
EGFR2_0_0_0_EGF_0_p=State_Vector(:,42);
EGFR2_0_0_0_EGF_Grb2_0=State_Vector(:,43);
EGFR2_0_0_0_EGF_Grb2_Grb2=State_Vector(:,44);
EGFR2_0_0_0_EGF_Grb2_ShcP=State_Vector(:,45);
EGFR2_0_0_0_EGF_Grb2_Shc=State_Vector(:,46);
EGFR2_0_0_0_EGF_Grb2_SosP=State_Vector(:,47);
EGFR2_0_0_0_EGF_Grb2_Sos=State_Vector(:,48);
EGFR2_0_0_0_EGF_Grb2_p=State_Vector(:,49);
EGFR2_0_0_0_EGF_Sos_0=State_Vector(:,50);
EGFR2_0_0_0_EGF_Sos_Grb2=State_Vector(:,51);
EGFR2_0_0_0_EGF_Sos_ShcP=State_Vector(:,52);
EGFR2_0_0_0_EGF_Sos_Shc=State_Vector(:,53);
EGFR2_0_0_0_EGF_Sos_SosP=State_Vector(:,54);
EGFR2_0_0_0_EGF_Sos_Sos=State_Vector(:,55);
EGFR2_0_0_0_EGF_Sos_p=State_Vector(:,56);
EGFR2_0_0_0_EGF_SosP_0=State_Vector(:,57);
EGFR2_0_0_0_EGF_SosP_Grb2=State_Vector(:,58);
EGFR2_0_0_0_EGF_SosP_ShcP=State_Vector(:,59);
EGFR2_0_0_0_EGF_SosP_Shc=State_Vector(:,60);
EGFR2_0_0_0_EGF_SosP_SosP=State_Vector(:,61);
EGFR2_0_0_0_EGF_SosP_Sos=State_Vector(:,62);
EGFR2_0_0_0_EGF_SosP_p=State_Vector(:,63);
EGFR2_0_0_0_EGF_p_0=State_Vector(:,64);
EGFR2_0_0_0_EGF_p_Grb2=State_Vector(:,65);
EGFR2_0_0_0_EGF_p_ShcP=State_Vector(:,66);
EGFR2_0_0_0_EGF_p_Shc=State_Vector(:,67);
EGFR2_0_0_0_EGF_p_SosP=State_Vector(:,68);
EGFR2_0_0_0_EGF_p_Sos=State_Vector(:,69);
EGFR2_0_0_0_EGF_p_p=State_Vector(:,70);
EGFR2_0_0_Grb2_0_0_0=State_Vector(:,71);
EGFR2_0_0_Grb2_0_0_Grb2=State_Vector(:,72);
EGFR2_0_0_Grb2_0_0_ShcP=State_Vector(:,73);
EGFR2_0_0_Grb2_0_0_Shc=State_Vector(:,74);
EGFR2_0_0_Grb2_0_0_SosP=State_Vector(:,75);
EGFR2_0_0_Grb2_0_0_Sos=State_Vector(:,76);
EGFR2_0_0_Grb2_0_0_p=State_Vector(:,77);
EGFR2_0_0_Grb2_0_Grb2_0=State_Vector(:,78);
EGFR2_0_0_Grb2_0_Grb2_Grb2=State_Vector(:,79);
EGFR2_0_0_Grb2_0_Grb2_ShcP=State_Vector(:,80);
EGFR2_0_0_Grb2_0_Grb2_Shc=State_Vector(:,81);
EGFR2_0_0_Grb2_0_Grb2_SosP=State_Vector(:,82);
EGFR2_0_0_Grb2_0_Grb2_Sos=State_Vector(:,83);
EGFR2_0_0_Grb2_0_Grb2_p=State_Vector(:,84);
EGFR2_0_0_Grb2_0_Sos_0=State_Vector(:,85);
EGFR2_0_0_Grb2_0_Sos_Grb2=State_Vector(:,86);
EGFR2_0_0_Grb2_0_Sos_ShcP=State_Vector(:,87);
EGFR2_0_0_Grb2_0_Sos_Shc=State_Vector(:,88);
EGFR2_0_0_Grb2_0_Sos_SosP=State_Vector(:,89);
EGFR2_0_0_Grb2_0_Sos_Sos=State_Vector(:,90);
EGFR2_0_0_Grb2_0_Sos_p=State_Vector(:,91);
EGFR2_0_0_Grb2_0_SosP_0=State_Vector(:,92);
EGFR2_0_0_Grb2_0_SosP_Grb2=State_Vector(:,93);
EGFR2_0_0_Grb2_0_SosP_ShcP=State_Vector(:,94);
EGFR2_0_0_Grb2_0_SosP_Shc=State_Vector(:,95);
EGFR2_0_0_Grb2_0_SosP_SosP=State_Vector(:,96);
EGFR2_0_0_Grb2_0_SosP_Sos=State_Vector(:,97);
EGFR2_0_0_Grb2_0_SosP_p=State_Vector(:,98);
EGFR2_0_0_Grb2_0_p_0=State_Vector(:,99);
EGFR2_0_0_Grb2_0_p_Grb2=State_Vector(:,100);
EGFR2_0_0_Grb2_0_p_ShcP=State_Vector(:,101);
EGFR2_0_0_Grb2_0_p_Shc=State_Vector(:,102);
EGFR2_0_0_Grb2_0_p_SosP=State_Vector(:,103);
EGFR2_0_0_Grb2_0_p_Sos=State_Vector(:,104);
EGFR2_0_0_Grb2_0_p_p=State_Vector(:,105);
EGFR2_0_0_Grb2_EGF_0_0=State_Vector(:,106);
EGFR2_0_0_Grb2_EGF_0_Grb2=State_Vector(:,107);
EGFR2_0_0_Grb2_EGF_0_ShcP=State_Vector(:,108);
EGFR2_0_0_Grb2_EGF_0_Shc=State_Vector(:,109);
EGFR2_0_0_Grb2_EGF_0_SosP=State_Vector(:,110);
EGFR2_0_0_Grb2_EGF_0_Sos=State_Vector(:,111);
EGFR2_0_0_Grb2_EGF_0_p=State_Vector(:,112);
EGFR2_0_0_Grb2_EGF_Grb2_0=State_Vector(:,113);
EGFR2_0_0_Grb2_EGF_Grb2_Grb2=State_Vector(:,114);
EGFR2_0_0_Grb2_EGF_Grb2_ShcP=State_Vector(:,115);
EGFR2_0_0_Grb2_EGF_Grb2_Shc=State_Vector(:,116);
EGFR2_0_0_Grb2_EGF_Grb2_SosP=State_Vector(:,117);
EGFR2_0_0_Grb2_EGF_Grb2_Sos=State_Vector(:,118);
EGFR2_0_0_Grb2_EGF_Grb2_p=State_Vector(:,119);
EGFR2_0_0_Grb2_EGF_Sos_0=State_Vector(:,120);
EGFR2_0_0_Grb2_EGF_Sos_Grb2=State_Vector(:,121);
EGFR2_0_0_Grb2_EGF_Sos_ShcP=State_Vector(:,122);
EGFR2_0_0_Grb2_EGF_Sos_Shc=State_Vector(:,123);
EGFR2_0_0_Grb2_EGF_Sos_SosP=State_Vector(:,124);
EGFR2_0_0_Grb2_EGF_Sos_Sos=State_Vector(:,125);
EGFR2_0_0_Grb2_EGF_Sos_p=State_Vector(:,126);
EGFR2_0_0_Grb2_EGF_SosP_0=State_Vector(:,127);
EGFR2_0_0_Grb2_EGF_SosP_Grb2=State_Vector(:,128);
EGFR2_0_0_Grb2_EGF_SosP_ShcP=State_Vector(:,129);
EGFR2_0_0_Grb2_EGF_SosP_Shc=State_Vector(:,130);
EGFR2_0_0_Grb2_EGF_SosP_SosP=State_Vector(:,131);
EGFR2_0_0_Grb2_EGF_SosP_Sos=State_Vector(:,132);
EGFR2_0_0_Grb2_EGF_SosP_p=State_Vector(:,133);
EGFR2_0_0_Grb2_EGF_p_0=State_Vector(:,134);
EGFR2_0_0_Grb2_EGF_p_Grb2=State_Vector(:,135);
EGFR2_0_0_Grb2_EGF_p_ShcP=State_Vector(:,136);
EGFR2_0_0_Grb2_EGF_p_Shc=State_Vector(:,137);
EGFR2_0_0_Grb2_EGF_p_SosP=State_Vector(:,138);
EGFR2_0_0_Grb2_EGF_p_Sos=State_Vector(:,139);
EGFR2_0_0_Grb2_EGF_p_p=State_Vector(:,140);
EGFR2_0_0_Shc_0_0_0=State_Vector(:,141);
EGFR2_0_0_Shc_0_0_Grb2=State_Vector(:,142);
EGFR2_0_0_Shc_0_0_ShcP=State_Vector(:,143);
EGFR2_0_0_Shc_0_0_Shc=State_Vector(:,144);
EGFR2_0_0_Shc_0_0_SosP=State_Vector(:,145);
EGFR2_0_0_Shc_0_0_Sos=State_Vector(:,146);
EGFR2_0_0_Shc_0_0_p=State_Vector(:,147);
EGFR2_0_0_Shc_0_Grb2_0=State_Vector(:,148);
EGFR2_0_0_Shc_0_Grb2_Grb2=State_Vector(:,149);
EGFR2_0_0_Shc_0_Grb2_ShcP=State_Vector(:,150);
EGFR2_0_0_Shc_0_Grb2_Shc=State_Vector(:,151);
EGFR2_0_0_Shc_0_Grb2_SosP=State_Vector(:,152);
EGFR2_0_0_Shc_0_Grb2_Sos=State_Vector(:,153);
EGFR2_0_0_Shc_0_Grb2_p=State_Vector(:,154);
EGFR2_0_0_Shc_0_Sos_0=State_Vector(:,155);
EGFR2_0_0_Shc_0_Sos_Grb2=State_Vector(:,156);
EGFR2_0_0_Shc_0_Sos_ShcP=State_Vector(:,157);
EGFR2_0_0_Shc_0_Sos_Shc=State_Vector(:,158);
EGFR2_0_0_Shc_0_Sos_SosP=State_Vector(:,159);
EGFR2_0_0_Shc_0_Sos_Sos=State_Vector(:,160);
EGFR2_0_0_Shc_0_Sos_p=State_Vector(:,161);
EGFR2_0_0_Shc_0_SosP_0=State_Vector(:,162);
EGFR2_0_0_Shc_0_SosP_Grb2=State_Vector(:,163);
EGFR2_0_0_Shc_0_SosP_ShcP=State_Vector(:,164);
EGFR2_0_0_Shc_0_SosP_Shc=State_Vector(:,165);
EGFR2_0_0_Shc_0_SosP_SosP=State_Vector(:,166);
EGFR2_0_0_Shc_0_SosP_Sos=State_Vector(:,167);
EGFR2_0_0_Shc_0_SosP_p=State_Vector(:,168);
EGFR2_0_0_Shc_0_p_0=State_Vector(:,169);
EGFR2_0_0_Shc_0_p_Grb2=State_Vector(:,170);
EGFR2_0_0_Shc_0_p_ShcP=State_Vector(:,171);
EGFR2_0_0_Shc_0_p_Shc=State_Vector(:,172);
EGFR2_0_0_Shc_0_p_SosP=State_Vector(:,173);
EGFR2_0_0_Shc_0_p_Sos=State_Vector(:,174);
EGFR2_0_0_Shc_0_p_p=State_Vector(:,175);
EGFR2_0_0_Shc_EGF_0_0=State_Vector(:,176);
EGFR2_0_0_Shc_EGF_0_Grb2=State_Vector(:,177);
EGFR2_0_0_Shc_EGF_0_ShcP=State_Vector(:,178);
EGFR2_0_0_Shc_EGF_0_Shc=State_Vector(:,179);
EGFR2_0_0_Shc_EGF_0_SosP=State_Vector(:,180);
EGFR2_0_0_Shc_EGF_0_Sos=State_Vector(:,181);
EGFR2_0_0_Shc_EGF_0_p=State_Vector(:,182);
EGFR2_0_0_Shc_EGF_Grb2_0=State_Vector(:,183);
EGFR2_0_0_Shc_EGF_Grb2_Grb2=State_Vector(:,184);
EGFR2_0_0_Shc_EGF_Grb2_ShcP=State_Vector(:,185);
EGFR2_0_0_Shc_EGF_Grb2_Shc=State_Vector(:,186);
EGFR2_0_0_Shc_EGF_Grb2_SosP=State_Vector(:,187);
EGFR2_0_0_Shc_EGF_Grb2_Sos=State_Vector(:,188);
EGFR2_0_0_Shc_EGF_Grb2_p=State_Vector(:,189);
EGFR2_0_0_Shc_EGF_Sos_0=State_Vector(:,190);
EGFR2_0_0_Shc_EGF_Sos_Grb2=State_Vector(:,191);
EGFR2_0_0_Shc_EGF_Sos_ShcP=State_Vector(:,192);
EGFR2_0_0_Shc_EGF_Sos_Shc=State_Vector(:,193);
EGFR2_0_0_Shc_EGF_Sos_SosP=State_Vector(:,194);
EGFR2_0_0_Shc_EGF_Sos_Sos=State_Vector(:,195);
EGFR2_0_0_Shc_EGF_Sos_p=State_Vector(:,196);
EGFR2_0_0_Shc_EGF_SosP_0=State_Vector(:,197);
EGFR2_0_0_Shc_EGF_SosP_Grb2=State_Vector(:,198);
EGFR2_0_0_Shc_EGF_SosP_ShcP=State_Vector(:,199);
EGFR2_0_0_Shc_EGF_SosP_Shc=State_Vector(:,200);
EGFR2_0_0_Shc_EGF_SosP_SosP=State_Vector(:,201);
EGFR2_0_0_Shc_EGF_SosP_Sos=State_Vector(:,202);
EGFR2_0_0_Shc_EGF_SosP_p=State_Vector(:,203);
EGFR2_0_0_Shc_EGF_p_0=State_Vector(:,204);
EGFR2_0_0_Shc_EGF_p_Grb2=State_Vector(:,205);
EGFR2_0_0_Shc_EGF_p_ShcP=State_Vector(:,206);
EGFR2_0_0_Shc_EGF_p_Shc=State_Vector(:,207);
EGFR2_0_0_Shc_EGF_p_SosP=State_Vector(:,208);
EGFR2_0_0_Shc_EGF_p_Sos=State_Vector(:,209);
EGFR2_0_0_Shc_EGF_p_p=State_Vector(:,210);
EGFR2_0_0_ShcP_0_0_0=State_Vector(:,211);
EGFR2_0_0_ShcP_0_0_Grb2=State_Vector(:,212);
EGFR2_0_0_ShcP_0_0_ShcP=State_Vector(:,213);
EGFR2_0_0_ShcP_0_0_Shc=State_Vector(:,214);
EGFR2_0_0_ShcP_0_0_SosP=State_Vector(:,215);
EGFR2_0_0_ShcP_0_0_Sos=State_Vector(:,216);
EGFR2_0_0_ShcP_0_0_p=State_Vector(:,217);
EGFR2_0_0_ShcP_0_Grb2_0=State_Vector(:,218);
EGFR2_0_0_ShcP_0_Grb2_Grb2=State_Vector(:,219);
EGFR2_0_0_ShcP_0_Grb2_ShcP=State_Vector(:,220);
EGFR2_0_0_ShcP_0_Grb2_Shc=State_Vector(:,221);
EGFR2_0_0_ShcP_0_Grb2_SosP=State_Vector(:,222);
EGFR2_0_0_ShcP_0_Grb2_Sos=State_Vector(:,223);
EGFR2_0_0_ShcP_0_Grb2_p=State_Vector(:,224);
EGFR2_0_0_ShcP_0_Sos_0=State_Vector(:,225);
EGFR2_0_0_ShcP_0_Sos_Grb2=State_Vector(:,226);
EGFR2_0_0_ShcP_0_Sos_ShcP=State_Vector(:,227);
EGFR2_0_0_ShcP_0_Sos_Shc=State_Vector(:,228);
EGFR2_0_0_ShcP_0_Sos_SosP=State_Vector(:,229);
EGFR2_0_0_ShcP_0_Sos_Sos=State_Vector(:,230);
EGFR2_0_0_ShcP_0_Sos_p=State_Vector(:,231);
EGFR2_0_0_ShcP_0_SosP_0=State_Vector(:,232);
EGFR2_0_0_ShcP_0_SosP_Grb2=State_Vector(:,233);
EGFR2_0_0_ShcP_0_SosP_ShcP=State_Vector(:,234);
EGFR2_0_0_ShcP_0_SosP_Shc=State_Vector(:,235);
EGFR2_0_0_ShcP_0_SosP_SosP=State_Vector(:,236);
EGFR2_0_0_ShcP_0_SosP_Sos=State_Vector(:,237);
EGFR2_0_0_ShcP_0_SosP_p=State_Vector(:,238);
EGFR2_0_0_ShcP_0_p_0=State_Vector(:,239);
EGFR2_0_0_ShcP_0_p_Grb2=State_Vector(:,240);
EGFR2_0_0_ShcP_0_p_ShcP=State_Vector(:,241);
EGFR2_0_0_ShcP_0_p_Shc=State_Vector(:,242);
EGFR2_0_0_ShcP_0_p_SosP=State_Vector(:,243);
EGFR2_0_0_ShcP_0_p_Sos=State_Vector(:,244);
EGFR2_0_0_ShcP_0_p_p=State_Vector(:,245);
EGFR2_0_0_ShcP_EGF_0_0=State_Vector(:,246);
EGFR2_0_0_ShcP_EGF_0_Grb2=State_Vector(:,247);
EGFR2_0_0_ShcP_EGF_0_ShcP=State_Vector(:,248);
EGFR2_0_0_ShcP_EGF_0_Shc=State_Vector(:,249);
EGFR2_0_0_ShcP_EGF_0_SosP=State_Vector(:,250);
EGFR2_0_0_ShcP_EGF_0_Sos=State_Vector(:,251);
EGFR2_0_0_ShcP_EGF_0_p=State_Vector(:,252);
EGFR2_0_0_ShcP_EGF_Grb2_0=State_Vector(:,253);
EGFR2_0_0_ShcP_EGF_Grb2_Grb2=State_Vector(:,254);
EGFR2_0_0_ShcP_EGF_Grb2_ShcP=State_Vector(:,255);
EGFR2_0_0_ShcP_EGF_Grb2_Shc=State_Vector(:,256);
EGFR2_0_0_ShcP_EGF_Grb2_SosP=State_Vector(:,257);
EGFR2_0_0_ShcP_EGF_Grb2_Sos=State_Vector(:,258);
EGFR2_0_0_ShcP_EGF_Grb2_p=State_Vector(:,259);
EGFR2_0_0_ShcP_EGF_Sos_0=State_Vector(:,260);
EGFR2_0_0_ShcP_EGF_Sos_Grb2=State_Vector(:,261);
EGFR2_0_0_ShcP_EGF_Sos_ShcP=State_Vector(:,262);
EGFR2_0_0_ShcP_EGF_Sos_Shc=State_Vector(:,263);
EGFR2_0_0_ShcP_EGF_Sos_SosP=State_Vector(:,264);
EGFR2_0_0_ShcP_EGF_Sos_Sos=State_Vector(:,265);
EGFR2_0_0_ShcP_EGF_Sos_p=State_Vector(:,266);
EGFR2_0_0_ShcP_EGF_SosP_0=State_Vector(:,267);
EGFR2_0_0_ShcP_EGF_SosP_Grb2=State_Vector(:,268);
EGFR2_0_0_ShcP_EGF_SosP_ShcP=State_Vector(:,269);
EGFR2_0_0_ShcP_EGF_SosP_Shc=State_Vector(:,270);
EGFR2_0_0_ShcP_EGF_SosP_SosP=State_Vector(:,271);
EGFR2_0_0_ShcP_EGF_SosP_Sos=State_Vector(:,272);
EGFR2_0_0_ShcP_EGF_SosP_p=State_Vector(:,273);
EGFR2_0_0_ShcP_EGF_p_0=State_Vector(:,274);
EGFR2_0_0_ShcP_EGF_p_Grb2=State_Vector(:,275);
EGFR2_0_0_ShcP_EGF_p_ShcP=State_Vector(:,276);
EGFR2_0_0_ShcP_EGF_p_Shc=State_Vector(:,277);
EGFR2_0_0_ShcP_EGF_p_SosP=State_Vector(:,278);
EGFR2_0_0_ShcP_EGF_p_Sos=State_Vector(:,279);
EGFR2_0_0_ShcP_EGF_p_p=State_Vector(:,280);
EGFR2_0_0_Sos_0_0_0=State_Vector(:,281);
EGFR2_0_0_Sos_0_0_Grb2=State_Vector(:,282);
EGFR2_0_0_Sos_0_0_ShcP=State_Vector(:,283);
EGFR2_0_0_Sos_0_0_Shc=State_Vector(:,284);
EGFR2_0_0_Sos_0_0_SosP=State_Vector(:,285);
EGFR2_0_0_Sos_0_0_Sos=State_Vector(:,286);
EGFR2_0_0_Sos_0_0_p=State_Vector(:,287);
EGFR2_0_0_Sos_0_Grb2_0=State_Vector(:,288);
EGFR2_0_0_Sos_0_Grb2_Grb2=State_Vector(:,289);
EGFR2_0_0_Sos_0_Grb2_ShcP=State_Vector(:,290);
EGFR2_0_0_Sos_0_Grb2_Shc=State_Vector(:,291);
EGFR2_0_0_Sos_0_Grb2_SosP=State_Vector(:,292);
EGFR2_0_0_Sos_0_Grb2_Sos=State_Vector(:,293);
EGFR2_0_0_Sos_0_Grb2_p=State_Vector(:,294);
EGFR2_0_0_Sos_0_Sos_0=State_Vector(:,295);
EGFR2_0_0_Sos_0_Sos_Grb2=State_Vector(:,296);
EGFR2_0_0_Sos_0_Sos_ShcP=State_Vector(:,297);
EGFR2_0_0_Sos_0_Sos_Shc=State_Vector(:,298);
EGFR2_0_0_Sos_0_Sos_SosP=State_Vector(:,299);
EGFR2_0_0_Sos_0_Sos_Sos=State_Vector(:,300);
EGFR2_0_0_Sos_0_Sos_p=State_Vector(:,301);
EGFR2_0_0_Sos_0_SosP_0=State_Vector(:,302);
EGFR2_0_0_Sos_0_SosP_Grb2=State_Vector(:,303);
EGFR2_0_0_Sos_0_SosP_ShcP=State_Vector(:,304);
EGFR2_0_0_Sos_0_SosP_Shc=State_Vector(:,305);
EGFR2_0_0_Sos_0_SosP_SosP=State_Vector(:,306);
EGFR2_0_0_Sos_0_SosP_Sos=State_Vector(:,307);
EGFR2_0_0_Sos_0_SosP_p=State_Vector(:,308);
EGFR2_0_0_Sos_0_p_0=State_Vector(:,309);
EGFR2_0_0_Sos_0_p_Grb2=State_Vector(:,310);
EGFR2_0_0_Sos_0_p_ShcP=State_Vector(:,311);
EGFR2_0_0_Sos_0_p_Shc=State_Vector(:,312);
EGFR2_0_0_Sos_0_p_SosP=State_Vector(:,313);
EGFR2_0_0_Sos_0_p_Sos=State_Vector(:,314);
EGFR2_0_0_Sos_0_p_p=State_Vector(:,315);
EGFR2_0_0_Sos_EGF_0_0=State_Vector(:,316);
EGFR2_0_0_Sos_EGF_0_Grb2=State_Vector(:,317);
EGFR2_0_0_Sos_EGF_0_ShcP=State_Vector(:,318);
EGFR2_0_0_Sos_EGF_0_Shc=State_Vector(:,319);
EGFR2_0_0_Sos_EGF_0_SosP=State_Vector(:,320);
EGFR2_0_0_Sos_EGF_0_Sos=State_Vector(:,321);
EGFR2_0_0_Sos_EGF_0_p=State_Vector(:,322);
EGFR2_0_0_Sos_EGF_Grb2_0=State_Vector(:,323);
EGFR2_0_0_Sos_EGF_Grb2_Grb2=State_Vector(:,324);
EGFR2_0_0_Sos_EGF_Grb2_ShcP=State_Vector(:,325);
EGFR2_0_0_Sos_EGF_Grb2_Shc=State_Vector(:,326);
EGFR2_0_0_Sos_EGF_Grb2_SosP=State_Vector(:,327);
EGFR2_0_0_Sos_EGF_Grb2_Sos=State_Vector(:,328);
EGFR2_0_0_Sos_EGF_Grb2_p=State_Vector(:,329);
EGFR2_0_0_Sos_EGF_Sos_0=State_Vector(:,330);
EGFR2_0_0_Sos_EGF_Sos_Grb2=State_Vector(:,331);
EGFR2_0_0_Sos_EGF_Sos_ShcP=State_Vector(:,332);
EGFR2_0_0_Sos_EGF_Sos_Shc=State_Vector(:,333);
EGFR2_0_0_Sos_EGF_Sos_SosP=State_Vector(:,334);
EGFR2_0_0_Sos_EGF_Sos_Sos=State_Vector(:,335);
EGFR2_0_0_Sos_EGF_Sos_p=State_Vector(:,336);
EGFR2_0_0_Sos_EGF_SosP_0=State_Vector(:,337);
EGFR2_0_0_Sos_EGF_SosP_Grb2=State_Vector(:,338);
EGFR2_0_0_Sos_EGF_SosP_ShcP=State_Vector(:,339);
EGFR2_0_0_Sos_EGF_SosP_Shc=State_Vector(:,340);
EGFR2_0_0_Sos_EGF_SosP_SosP=State_Vector(:,341);
EGFR2_0_0_Sos_EGF_SosP_Sos=State_Vector(:,342);
EGFR2_0_0_Sos_EGF_SosP_p=State_Vector(:,343);
EGFR2_0_0_Sos_EGF_p_0=State_Vector(:,344);
EGFR2_0_0_Sos_EGF_p_Grb2=State_Vector(:,345);
EGFR2_0_0_Sos_EGF_p_ShcP=State_Vector(:,346);
EGFR2_0_0_Sos_EGF_p_Shc=State_Vector(:,347);
EGFR2_0_0_Sos_EGF_p_SosP=State_Vector(:,348);
EGFR2_0_0_Sos_EGF_p_Sos=State_Vector(:,349);
EGFR2_0_0_Sos_EGF_p_p=State_Vector(:,350);
EGFR2_0_0_SosP_0_0_0=State_Vector(:,351);
EGFR2_0_0_SosP_0_0_Grb2=State_Vector(:,352);
EGFR2_0_0_SosP_0_0_ShcP=State_Vector(:,353);
EGFR2_0_0_SosP_0_0_Shc=State_Vector(:,354);
EGFR2_0_0_SosP_0_0_SosP=State_Vector(:,355);
EGFR2_0_0_SosP_0_0_Sos=State_Vector(:,356);
EGFR2_0_0_SosP_0_0_p=State_Vector(:,357);
EGFR2_0_0_SosP_0_Grb2_0=State_Vector(:,358);
EGFR2_0_0_SosP_0_Grb2_Grb2=State_Vector(:,359);
EGFR2_0_0_SosP_0_Grb2_ShcP=State_Vector(:,360);
EGFR2_0_0_SosP_0_Grb2_Shc=State_Vector(:,361);
EGFR2_0_0_SosP_0_Grb2_SosP=State_Vector(:,362);
EGFR2_0_0_SosP_0_Grb2_Sos=State_Vector(:,363);
EGFR2_0_0_SosP_0_Grb2_p=State_Vector(:,364);
EGFR2_0_0_SosP_0_Sos_0=State_Vector(:,365);
EGFR2_0_0_SosP_0_Sos_Grb2=State_Vector(:,366);
EGFR2_0_0_SosP_0_Sos_ShcP=State_Vector(:,367);
EGFR2_0_0_SosP_0_Sos_Shc=State_Vector(:,368);
EGFR2_0_0_SosP_0_Sos_SosP=State_Vector(:,369);
EGFR2_0_0_SosP_0_Sos_Sos=State_Vector(:,370);
EGFR2_0_0_SosP_0_Sos_p=State_Vector(:,371);
EGFR2_0_0_SosP_0_SosP_0=State_Vector(:,372);
EGFR2_0_0_SosP_0_SosP_Grb2=State_Vector(:,373);
EGFR2_0_0_SosP_0_SosP_ShcP=State_Vector(:,374);
EGFR2_0_0_SosP_0_SosP_Shc=State_Vector(:,375);
EGFR2_0_0_SosP_0_SosP_SosP=State_Vector(:,376);
EGFR2_0_0_SosP_0_SosP_Sos=State_Vector(:,377);
EGFR2_0_0_SosP_0_SosP_p=State_Vector(:,378);
EGFR2_0_0_SosP_0_p_0=State_Vector(:,379);
EGFR2_0_0_SosP_0_p_Grb2=State_Vector(:,380);
EGFR2_0_0_SosP_0_p_ShcP=State_Vector(:,381);
EGFR2_0_0_SosP_0_p_Shc=State_Vector(:,382);
EGFR2_0_0_SosP_0_p_SosP=State_Vector(:,383);
EGFR2_0_0_SosP_0_p_Sos=State_Vector(:,384);
EGFR2_0_0_SosP_0_p_p=State_Vector(:,385);
EGFR2_0_0_SosP_EGF_0_0=State_Vector(:,386);
EGFR2_0_0_SosP_EGF_0_Grb2=State_Vector(:,387);
EGFR2_0_0_SosP_EGF_0_ShcP=State_Vector(:,388);
EGFR2_0_0_SosP_EGF_0_Shc=State_Vector(:,389);
EGFR2_0_0_SosP_EGF_0_SosP=State_Vector(:,390);
EGFR2_0_0_SosP_EGF_0_Sos=State_Vector(:,391);
EGFR2_0_0_SosP_EGF_0_p=State_Vector(:,392);
EGFR2_0_0_SosP_EGF_Grb2_0=State_Vector(:,393);
EGFR2_0_0_SosP_EGF_Grb2_Grb2=State_Vector(:,394);
EGFR2_0_0_SosP_EGF_Grb2_ShcP=State_Vector(:,395);
EGFR2_0_0_SosP_EGF_Grb2_Shc=State_Vector(:,396);
EGFR2_0_0_SosP_EGF_Grb2_SosP=State_Vector(:,397);
EGFR2_0_0_SosP_EGF_Grb2_Sos=State_Vector(:,398);
EGFR2_0_0_SosP_EGF_Grb2_p=State_Vector(:,399);
EGFR2_0_0_SosP_EGF_Sos_0=State_Vector(:,400);
EGFR2_0_0_SosP_EGF_Sos_Grb2=State_Vector(:,401);
EGFR2_0_0_SosP_EGF_Sos_ShcP=State_Vector(:,402);
EGFR2_0_0_SosP_EGF_Sos_Shc=State_Vector(:,403);
EGFR2_0_0_SosP_EGF_Sos_SosP=State_Vector(:,404);
EGFR2_0_0_SosP_EGF_Sos_Sos=State_Vector(:,405);
EGFR2_0_0_SosP_EGF_Sos_p=State_Vector(:,406);
EGFR2_0_0_SosP_EGF_SosP_0=State_Vector(:,407);
EGFR2_0_0_SosP_EGF_SosP_Grb2=State_Vector(:,408);
EGFR2_0_0_SosP_EGF_SosP_ShcP=State_Vector(:,409);
EGFR2_0_0_SosP_EGF_SosP_Shc=State_Vector(:,410);
EGFR2_0_0_SosP_EGF_SosP_SosP=State_Vector(:,411);
EGFR2_0_0_SosP_EGF_SosP_Sos=State_Vector(:,412);
EGFR2_0_0_SosP_EGF_SosP_p=State_Vector(:,413);
EGFR2_0_0_SosP_EGF_p_0=State_Vector(:,414);
EGFR2_0_0_SosP_EGF_p_Grb2=State_Vector(:,415);
EGFR2_0_0_SosP_EGF_p_ShcP=State_Vector(:,416);
EGFR2_0_0_SosP_EGF_p_Shc=State_Vector(:,417);
EGFR2_0_0_SosP_EGF_p_SosP=State_Vector(:,418);
EGFR2_0_0_SosP_EGF_p_Sos=State_Vector(:,419);
EGFR2_0_0_SosP_EGF_p_p=State_Vector(:,420);
EGFR2_0_0_p_0_0_0=State_Vector(:,421);
EGFR2_0_0_p_0_0_Grb2=State_Vector(:,422);
EGFR2_0_0_p_0_0_ShcP=State_Vector(:,423);
EGFR2_0_0_p_0_0_Shc=State_Vector(:,424);
EGFR2_0_0_p_0_0_SosP=State_Vector(:,425);
EGFR2_0_0_p_0_0_Sos=State_Vector(:,426);
EGFR2_0_0_p_0_0_p=State_Vector(:,427);
EGFR2_0_0_p_0_Grb2_0=State_Vector(:,428);
EGFR2_0_0_p_0_Grb2_Grb2=State_Vector(:,429);
EGFR2_0_0_p_0_Grb2_ShcP=State_Vector(:,430);
EGFR2_0_0_p_0_Grb2_Shc=State_Vector(:,431);
EGFR2_0_0_p_0_Grb2_SosP=State_Vector(:,432);
EGFR2_0_0_p_0_Grb2_Sos=State_Vector(:,433);
EGFR2_0_0_p_0_Grb2_p=State_Vector(:,434);
EGFR2_0_0_p_0_Sos_0=State_Vector(:,435);
EGFR2_0_0_p_0_Sos_Grb2=State_Vector(:,436);
EGFR2_0_0_p_0_Sos_ShcP=State_Vector(:,437);
EGFR2_0_0_p_0_Sos_Shc=State_Vector(:,438);
EGFR2_0_0_p_0_Sos_SosP=State_Vector(:,439);
EGFR2_0_0_p_0_Sos_Sos=State_Vector(:,440);
EGFR2_0_0_p_0_Sos_p=State_Vector(:,441);
EGFR2_0_0_p_0_SosP_0=State_Vector(:,442);
EGFR2_0_0_p_0_SosP_Grb2=State_Vector(:,443);
EGFR2_0_0_p_0_SosP_ShcP=State_Vector(:,444);
EGFR2_0_0_p_0_SosP_Shc=State_Vector(:,445);
EGFR2_0_0_p_0_SosP_SosP=State_Vector(:,446);
EGFR2_0_0_p_0_SosP_Sos=State_Vector(:,447);
EGFR2_0_0_p_0_SosP_p=State_Vector(:,448);
EGFR2_0_0_p_0_p_0=State_Vector(:,449);
EGFR2_0_0_p_0_p_Grb2=State_Vector(:,450);
EGFR2_0_0_p_0_p_ShcP=State_Vector(:,451);
EGFR2_0_0_p_0_p_Shc=State_Vector(:,452);
EGFR2_0_0_p_0_p_SosP=State_Vector(:,453);
EGFR2_0_0_p_0_p_Sos=State_Vector(:,454);
EGFR2_0_0_p_0_p_p=State_Vector(:,455);
EGFR2_0_0_p_EGF_0_0=State_Vector(:,456);
EGFR2_0_0_p_EGF_0_Grb2=State_Vector(:,457);
EGFR2_0_0_p_EGF_0_ShcP=State_Vector(:,458);
EGFR2_0_0_p_EGF_0_Shc=State_Vector(:,459);
EGFR2_0_0_p_EGF_0_SosP=State_Vector(:,460);
EGFR2_0_0_p_EGF_0_Sos=State_Vector(:,461);
EGFR2_0_0_p_EGF_0_p=State_Vector(:,462);
EGFR2_0_0_p_EGF_Grb2_0=State_Vector(:,463);
EGFR2_0_0_p_EGF_Grb2_Grb2=State_Vector(:,464);
EGFR2_0_0_p_EGF_Grb2_ShcP=State_Vector(:,465);
EGFR2_0_0_p_EGF_Grb2_Shc=State_Vector(:,466);
EGFR2_0_0_p_EGF_Grb2_SosP=State_Vector(:,467);
EGFR2_0_0_p_EGF_Grb2_Sos=State_Vector(:,468);
EGFR2_0_0_p_EGF_Grb2_p=State_Vector(:,469);
EGFR2_0_0_p_EGF_Sos_0=State_Vector(:,470);
EGFR2_0_0_p_EGF_Sos_Grb2=State_Vector(:,471);
EGFR2_0_0_p_EGF_Sos_ShcP=State_Vector(:,472);
EGFR2_0_0_p_EGF_Sos_Shc=State_Vector(:,473);
EGFR2_0_0_p_EGF_Sos_SosP=State_Vector(:,474);
EGFR2_0_0_p_EGF_Sos_Sos=State_Vector(:,475);
EGFR2_0_0_p_EGF_Sos_p=State_Vector(:,476);
EGFR2_0_0_p_EGF_SosP_0=State_Vector(:,477);
EGFR2_0_0_p_EGF_SosP_Grb2=State_Vector(:,478);
EGFR2_0_0_p_EGF_SosP_ShcP=State_Vector(:,479);
EGFR2_0_0_p_EGF_SosP_Shc=State_Vector(:,480);
EGFR2_0_0_p_EGF_SosP_SosP=State_Vector(:,481);
EGFR2_0_0_p_EGF_SosP_Sos=State_Vector(:,482);
EGFR2_0_0_p_EGF_SosP_p=State_Vector(:,483);
EGFR2_0_0_p_EGF_p_0=State_Vector(:,484);
EGFR2_0_0_p_EGF_p_Grb2=State_Vector(:,485);
EGFR2_0_0_p_EGF_p_ShcP=State_Vector(:,486);
EGFR2_0_0_p_EGF_p_Shc=State_Vector(:,487);
EGFR2_0_0_p_EGF_p_SosP=State_Vector(:,488);
EGFR2_0_0_p_EGF_p_Sos=State_Vector(:,489);
EGFR2_0_0_p_EGF_p_p=State_Vector(:,490);
EGFR2_0_Grb2_0_0_0_0=State_Vector(:,491);
EGFR2_0_Grb2_0_0_0_Grb2=State_Vector(:,492);
EGFR2_0_Grb2_0_0_0_ShcP=State_Vector(:,493);
EGFR2_0_Grb2_0_0_0_Shc=State_Vector(:,494);
EGFR2_0_Grb2_0_0_0_SosP=State_Vector(:,495);
EGFR2_0_Grb2_0_0_0_Sos=State_Vector(:,496);
EGFR2_0_Grb2_0_0_0_p=State_Vector(:,497);
EGFR2_0_Grb2_0_0_Grb2_0=State_Vector(:,498);
EGFR2_0_Grb2_0_0_Grb2_Grb2=State_Vector(:,499);
EGFR2_0_Grb2_0_0_Grb2_ShcP=State_Vector(:,500);
EGFR2_0_Grb2_0_0_Grb2_Shc=State_Vector(:,501);
EGFR2_0_Grb2_0_0_Grb2_SosP=State_Vector(:,502);
EGFR2_0_Grb2_0_0_Grb2_Sos=State_Vector(:,503);
EGFR2_0_Grb2_0_0_Grb2_p=State_Vector(:,504);
EGFR2_0_Grb2_0_0_Sos_0=State_Vector(:,505);
EGFR2_0_Grb2_0_0_Sos_Grb2=State_Vector(:,506);
EGFR2_0_Grb2_0_0_Sos_ShcP=State_Vector(:,507);
EGFR2_0_Grb2_0_0_Sos_Shc=State_Vector(:,508);
EGFR2_0_Grb2_0_0_Sos_SosP=State_Vector(:,509);
EGFR2_0_Grb2_0_0_Sos_Sos=State_Vector(:,510);
EGFR2_0_Grb2_0_0_Sos_p=State_Vector(:,511);
EGFR2_0_Grb2_0_0_SosP_0=State_Vector(:,512);
EGFR2_0_Grb2_0_0_SosP_Grb2=State_Vector(:,513);
EGFR2_0_Grb2_0_0_SosP_ShcP=State_Vector(:,514);
EGFR2_0_Grb2_0_0_SosP_Shc=State_Vector(:,515);
EGFR2_0_Grb2_0_0_SosP_SosP=State_Vector(:,516);
EGFR2_0_Grb2_0_0_SosP_Sos=State_Vector(:,517);
EGFR2_0_Grb2_0_0_SosP_p=State_Vector(:,518);
EGFR2_0_Grb2_0_0_p_0=State_Vector(:,519);
EGFR2_0_Grb2_0_0_p_Grb2=State_Vector(:,520);
EGFR2_0_Grb2_0_0_p_ShcP=State_Vector(:,521);
EGFR2_0_Grb2_0_0_p_Shc=State_Vector(:,522);
EGFR2_0_Grb2_0_0_p_SosP=State_Vector(:,523);
EGFR2_0_Grb2_0_0_p_Sos=State_Vector(:,524);
EGFR2_0_Grb2_0_0_p_p=State_Vector(:,525);
EGFR2_0_Grb2_0_EGF_0_0=State_Vector(:,526);
EGFR2_0_Grb2_0_EGF_0_Grb2=State_Vector(:,527);
EGFR2_0_Grb2_0_EGF_0_ShcP=State_Vector(:,528);
EGFR2_0_Grb2_0_EGF_0_Shc=State_Vector(:,529);
EGFR2_0_Grb2_0_EGF_0_SosP=State_Vector(:,530);
EGFR2_0_Grb2_0_EGF_0_Sos=State_Vector(:,531);
EGFR2_0_Grb2_0_EGF_0_p=State_Vector(:,532);
EGFR2_0_Grb2_0_EGF_Grb2_0=State_Vector(:,533);
EGFR2_0_Grb2_0_EGF_Grb2_Grb2=State_Vector(:,534);
EGFR2_0_Grb2_0_EGF_Grb2_ShcP=State_Vector(:,535);
EGFR2_0_Grb2_0_EGF_Grb2_Shc=State_Vector(:,536);
EGFR2_0_Grb2_0_EGF_Grb2_SosP=State_Vector(:,537);
EGFR2_0_Grb2_0_EGF_Grb2_Sos=State_Vector(:,538);
EGFR2_0_Grb2_0_EGF_Grb2_p=State_Vector(:,539);
EGFR2_0_Grb2_0_EGF_Sos_0=State_Vector(:,540);
EGFR2_0_Grb2_0_EGF_Sos_Grb2=State_Vector(:,541);
EGFR2_0_Grb2_0_EGF_Sos_ShcP=State_Vector(:,542);
EGFR2_0_Grb2_0_EGF_Sos_Shc=State_Vector(:,543);
EGFR2_0_Grb2_0_EGF_Sos_SosP=State_Vector(:,544);
EGFR2_0_Grb2_0_EGF_Sos_Sos=State_Vector(:,545);
EGFR2_0_Grb2_0_EGF_Sos_p=State_Vector(:,546);
EGFR2_0_Grb2_0_EGF_SosP_0=State_Vector(:,547);
EGFR2_0_Grb2_0_EGF_SosP_Grb2=State_Vector(:,548);
EGFR2_0_Grb2_0_EGF_SosP_ShcP=State_Vector(:,549);
EGFR2_0_Grb2_0_EGF_SosP_Shc=State_Vector(:,550);
EGFR2_0_Grb2_0_EGF_SosP_SosP=State_Vector(:,551);
EGFR2_0_Grb2_0_EGF_SosP_Sos=State_Vector(:,552);
EGFR2_0_Grb2_0_EGF_SosP_p=State_Vector(:,553);
EGFR2_0_Grb2_0_EGF_p_0=State_Vector(:,554);
EGFR2_0_Grb2_0_EGF_p_Grb2=State_Vector(:,555);
EGFR2_0_Grb2_0_EGF_p_ShcP=State_Vector(:,556);
EGFR2_0_Grb2_0_EGF_p_Shc=State_Vector(:,557);
EGFR2_0_Grb2_0_EGF_p_SosP=State_Vector(:,558);
EGFR2_0_Grb2_0_EGF_p_Sos=State_Vector(:,559);
EGFR2_0_Grb2_0_EGF_p_p=State_Vector(:,560);
EGFR2_0_Grb2_Grb2_0_0_0=State_Vector(:,561);
EGFR2_0_Grb2_Grb2_0_0_Grb2=State_Vector(:,562);
EGFR2_0_Grb2_Grb2_0_0_ShcP=State_Vector(:,563);
EGFR2_0_Grb2_Grb2_0_0_Shc=State_Vector(:,564);
EGFR2_0_Grb2_Grb2_0_0_SosP=State_Vector(:,565);
EGFR2_0_Grb2_Grb2_0_0_Sos=State_Vector(:,566);
EGFR2_0_Grb2_Grb2_0_0_p=State_Vector(:,567);
EGFR2_0_Grb2_Grb2_0_Grb2_0=State_Vector(:,568);
EGFR2_0_Grb2_Grb2_0_Grb2_Grb2=State_Vector(:,569);
EGFR2_0_Grb2_Grb2_0_Grb2_ShcP=State_Vector(:,570);
EGFR2_0_Grb2_Grb2_0_Grb2_Shc=State_Vector(:,571);
EGFR2_0_Grb2_Grb2_0_Grb2_SosP=State_Vector(:,572);
EGFR2_0_Grb2_Grb2_0_Grb2_Sos=State_Vector(:,573);
EGFR2_0_Grb2_Grb2_0_Grb2_p=State_Vector(:,574);
EGFR2_0_Grb2_Grb2_0_Sos_0=State_Vector(:,575);
EGFR2_0_Grb2_Grb2_0_Sos_Grb2=State_Vector(:,576);
EGFR2_0_Grb2_Grb2_0_Sos_ShcP=State_Vector(:,577);
EGFR2_0_Grb2_Grb2_0_Sos_Shc=State_Vector(:,578);
EGFR2_0_Grb2_Grb2_0_Sos_SosP=State_Vector(:,579);
EGFR2_0_Grb2_Grb2_0_Sos_Sos=State_Vector(:,580);
EGFR2_0_Grb2_Grb2_0_Sos_p=State_Vector(:,581);
EGFR2_0_Grb2_Grb2_0_SosP_0=State_Vector(:,582);
EGFR2_0_Grb2_Grb2_0_SosP_Grb2=State_Vector(:,583);
EGFR2_0_Grb2_Grb2_0_SosP_ShcP=State_Vector(:,584);
EGFR2_0_Grb2_Grb2_0_SosP_Shc=State_Vector(:,585);
EGFR2_0_Grb2_Grb2_0_SosP_SosP=State_Vector(:,586);
EGFR2_0_Grb2_Grb2_0_SosP_Sos=State_Vector(:,587);
EGFR2_0_Grb2_Grb2_0_SosP_p=State_Vector(:,588);
EGFR2_0_Grb2_Grb2_0_p_0=State_Vector(:,589);
EGFR2_0_Grb2_Grb2_0_p_Grb2=State_Vector(:,590);
EGFR2_0_Grb2_Grb2_0_p_ShcP=State_Vector(:,591);
EGFR2_0_Grb2_Grb2_0_p_Shc=State_Vector(:,592);
EGFR2_0_Grb2_Grb2_0_p_SosP=State_Vector(:,593);
EGFR2_0_Grb2_Grb2_0_p_Sos=State_Vector(:,594);
EGFR2_0_Grb2_Grb2_0_p_p=State_Vector(:,595);
EGFR2_0_Grb2_Grb2_EGF_0_0=State_Vector(:,596);
EGFR2_0_Grb2_Grb2_EGF_0_Grb2=State_Vector(:,597);
EGFR2_0_Grb2_Grb2_EGF_0_ShcP=State_Vector(:,598);
EGFR2_0_Grb2_Grb2_EGF_0_Shc=State_Vector(:,599);
EGFR2_0_Grb2_Grb2_EGF_0_SosP=State_Vector(:,600);
EGFR2_0_Grb2_Grb2_EGF_0_Sos=State_Vector(:,601);
EGFR2_0_Grb2_Grb2_EGF_0_p=State_Vector(:,602);
EGFR2_0_Grb2_Grb2_EGF_Grb2_0=State_Vector(:,603);
EGFR2_0_Grb2_Grb2_EGF_Grb2_Grb2=State_Vector(:,604);
EGFR2_0_Grb2_Grb2_EGF_Grb2_ShcP=State_Vector(:,605);
EGFR2_0_Grb2_Grb2_EGF_Grb2_Shc=State_Vector(:,606);
EGFR2_0_Grb2_Grb2_EGF_Grb2_SosP=State_Vector(:,607);
EGFR2_0_Grb2_Grb2_EGF_Grb2_Sos=State_Vector(:,608);
EGFR2_0_Grb2_Grb2_EGF_Grb2_p=State_Vector(:,609);
EGFR2_0_Grb2_Grb2_EGF_Sos_0=State_Vector(:,610);
EGFR2_0_Grb2_Grb2_EGF_Sos_Grb2=State_Vector(:,611);
EGFR2_0_Grb2_Grb2_EGF_Sos_ShcP=State_Vector(:,612);
EGFR2_0_Grb2_Grb2_EGF_Sos_Shc=State_Vector(:,613);
EGFR2_0_Grb2_Grb2_EGF_Sos_SosP=State_Vector(:,614);
EGFR2_0_Grb2_Grb2_EGF_Sos_Sos=State_Vector(:,615);
EGFR2_0_Grb2_Grb2_EGF_Sos_p=State_Vector(:,616);
EGFR2_0_Grb2_Grb2_EGF_SosP_0=State_Vector(:,617);
EGFR2_0_Grb2_Grb2_EGF_SosP_Grb2=State_Vector(:,618);
EGFR2_0_Grb2_Grb2_EGF_SosP_ShcP=State_Vector(:,619);
EGFR2_0_Grb2_Grb2_EGF_SosP_Shc=State_Vector(:,620);
EGFR2_0_Grb2_Grb2_EGF_SosP_SosP=State_Vector(:,621);
EGFR2_0_Grb2_Grb2_EGF_SosP_Sos=State_Vector(:,622);
EGFR2_0_Grb2_Grb2_EGF_SosP_p=State_Vector(:,623);
EGFR2_0_Grb2_Grb2_EGF_p_0=State_Vector(:,624);
EGFR2_0_Grb2_Grb2_EGF_p_Grb2=State_Vector(:,625);
EGFR2_0_Grb2_Grb2_EGF_p_ShcP=State_Vector(:,626);
EGFR2_0_Grb2_Grb2_EGF_p_Shc=State_Vector(:,627);
EGFR2_0_Grb2_Grb2_EGF_p_SosP=State_Vector(:,628);
EGFR2_0_Grb2_Grb2_EGF_p_Sos=State_Vector(:,629);
EGFR2_0_Grb2_Grb2_EGF_p_p=State_Vector(:,630);
EGFR2_0_Grb2_Shc_0_0_0=State_Vector(:,631);
EGFR2_0_Grb2_Shc_0_0_Grb2=State_Vector(:,632);
EGFR2_0_Grb2_Shc_0_0_ShcP=State_Vector(:,633);
EGFR2_0_Grb2_Shc_0_0_Shc=State_Vector(:,634);
EGFR2_0_Grb2_Shc_0_0_SosP=State_Vector(:,635);
EGFR2_0_Grb2_Shc_0_0_Sos=State_Vector(:,636);
EGFR2_0_Grb2_Shc_0_0_p=State_Vector(:,637);
EGFR2_0_Grb2_Shc_0_Grb2_0=State_Vector(:,638);
EGFR2_0_Grb2_Shc_0_Grb2_Grb2=State_Vector(:,639);
EGFR2_0_Grb2_Shc_0_Grb2_ShcP=State_Vector(:,640);
EGFR2_0_Grb2_Shc_0_Grb2_Shc=State_Vector(:,641);
EGFR2_0_Grb2_Shc_0_Grb2_SosP=State_Vector(:,642);
EGFR2_0_Grb2_Shc_0_Grb2_Sos=State_Vector(:,643);
EGFR2_0_Grb2_Shc_0_Grb2_p=State_Vector(:,644);
EGFR2_0_Grb2_Shc_0_Sos_0=State_Vector(:,645);
EGFR2_0_Grb2_Shc_0_Sos_Grb2=State_Vector(:,646);
EGFR2_0_Grb2_Shc_0_Sos_ShcP=State_Vector(:,647);
EGFR2_0_Grb2_Shc_0_Sos_Shc=State_Vector(:,648);
EGFR2_0_Grb2_Shc_0_Sos_SosP=State_Vector(:,649);
EGFR2_0_Grb2_Shc_0_Sos_Sos=State_Vector(:,650);
EGFR2_0_Grb2_Shc_0_Sos_p=State_Vector(:,651);
EGFR2_0_Grb2_Shc_0_SosP_0=State_Vector(:,652);
EGFR2_0_Grb2_Shc_0_SosP_Grb2=State_Vector(:,653);
EGFR2_0_Grb2_Shc_0_SosP_ShcP=State_Vector(:,654);
EGFR2_0_Grb2_Shc_0_SosP_Shc=State_Vector(:,655);
EGFR2_0_Grb2_Shc_0_SosP_SosP=State_Vector(:,656);
EGFR2_0_Grb2_Shc_0_SosP_Sos=State_Vector(:,657);
EGFR2_0_Grb2_Shc_0_SosP_p=State_Vector(:,658);
EGFR2_0_Grb2_Shc_0_p_0=State_Vector(:,659);
EGFR2_0_Grb2_Shc_0_p_Grb2=State_Vector(:,660);
EGFR2_0_Grb2_Shc_0_p_ShcP=State_Vector(:,661);
EGFR2_0_Grb2_Shc_0_p_Shc=State_Vector(:,662);
EGFR2_0_Grb2_Shc_0_p_SosP=State_Vector(:,663);
EGFR2_0_Grb2_Shc_0_p_Sos=State_Vector(:,664);
EGFR2_0_Grb2_Shc_0_p_p=State_Vector(:,665);
EGFR2_0_Grb2_Shc_EGF_0_0=State_Vector(:,666);
EGFR2_0_Grb2_Shc_EGF_0_Grb2=State_Vector(:,667);
EGFR2_0_Grb2_Shc_EGF_0_ShcP=State_Vector(:,668);
EGFR2_0_Grb2_Shc_EGF_0_Shc=State_Vector(:,669);
EGFR2_0_Grb2_Shc_EGF_0_SosP=State_Vector(:,670);
EGFR2_0_Grb2_Shc_EGF_0_Sos=State_Vector(:,671);
EGFR2_0_Grb2_Shc_EGF_0_p=State_Vector(:,672);
EGFR2_0_Grb2_Shc_EGF_Grb2_0=State_Vector(:,673);
EGFR2_0_Grb2_Shc_EGF_Grb2_Grb2=State_Vector(:,674);
EGFR2_0_Grb2_Shc_EGF_Grb2_ShcP=State_Vector(:,675);
EGFR2_0_Grb2_Shc_EGF_Grb2_Shc=State_Vector(:,676);
EGFR2_0_Grb2_Shc_EGF_Grb2_SosP=State_Vector(:,677);
EGFR2_0_Grb2_Shc_EGF_Grb2_Sos=State_Vector(:,678);
EGFR2_0_Grb2_Shc_EGF_Grb2_p=State_Vector(:,679);
EGFR2_0_Grb2_Shc_EGF_Sos_0=State_Vector(:,680);
EGFR2_0_Grb2_Shc_EGF_Sos_Grb2=State_Vector(:,681);
EGFR2_0_Grb2_Shc_EGF_Sos_ShcP=State_Vector(:,682);
EGFR2_0_Grb2_Shc_EGF_Sos_Shc=State_Vector(:,683);
EGFR2_0_Grb2_Shc_EGF_Sos_SosP=State_Vector(:,684);
EGFR2_0_Grb2_Shc_EGF_Sos_Sos=State_Vector(:,685);
EGFR2_0_Grb2_Shc_EGF_Sos_p=State_Vector(:,686);
EGFR2_0_Grb2_Shc_EGF_SosP_0=State_Vector(:,687);
EGFR2_0_Grb2_Shc_EGF_SosP_Grb2=State_Vector(:,688);
EGFR2_0_Grb2_Shc_EGF_SosP_ShcP=State_Vector(:,689);
EGFR2_0_Grb2_Shc_EGF_SosP_Shc=State_Vector(:,690);
EGFR2_0_Grb2_Shc_EGF_SosP_SosP=State_Vector(:,691);
EGFR2_0_Grb2_Shc_EGF_SosP_Sos=State_Vector(:,692);
EGFR2_0_Grb2_Shc_EGF_SosP_p=State_Vector(:,693);
EGFR2_0_Grb2_Shc_EGF_p_0=State_Vector(:,694);
EGFR2_0_Grb2_Shc_EGF_p_Grb2=State_Vector(:,695);
EGFR2_0_Grb2_Shc_EGF_p_ShcP=State_Vector(:,696);
EGFR2_0_Grb2_Shc_EGF_p_Shc=State_Vector(:,697);
EGFR2_0_Grb2_Shc_EGF_p_SosP=State_Vector(:,698);
EGFR2_0_Grb2_Shc_EGF_p_Sos=State_Vector(:,699);
EGFR2_0_Grb2_Shc_EGF_p_p=State_Vector(:,700);
EGFR2_0_Grb2_ShcP_0_0_0=State_Vector(:,701);
EGFR2_0_Grb2_ShcP_0_0_Grb2=State_Vector(:,702);
EGFR2_0_Grb2_ShcP_0_0_ShcP=State_Vector(:,703);
EGFR2_0_Grb2_ShcP_0_0_Shc=State_Vector(:,704);
EGFR2_0_Grb2_ShcP_0_0_SosP=State_Vector(:,705);
EGFR2_0_Grb2_ShcP_0_0_Sos=State_Vector(:,706);
EGFR2_0_Grb2_ShcP_0_0_p=State_Vector(:,707);
EGFR2_0_Grb2_ShcP_0_Grb2_0=State_Vector(:,708);
EGFR2_0_Grb2_ShcP_0_Grb2_Grb2=State_Vector(:,709);
EGFR2_0_Grb2_ShcP_0_Grb2_ShcP=State_Vector(:,710);
EGFR2_0_Grb2_ShcP_0_Grb2_Shc=State_Vector(:,711);
EGFR2_0_Grb2_ShcP_0_Grb2_SosP=State_Vector(:,712);
EGFR2_0_Grb2_ShcP_0_Grb2_Sos=State_Vector(:,713);
EGFR2_0_Grb2_ShcP_0_Grb2_p=State_Vector(:,714);
EGFR2_0_Grb2_ShcP_0_Sos_0=State_Vector(:,715);
EGFR2_0_Grb2_ShcP_0_Sos_Grb2=State_Vector(:,716);
EGFR2_0_Grb2_ShcP_0_Sos_ShcP=State_Vector(:,717);
EGFR2_0_Grb2_ShcP_0_Sos_Shc=State_Vector(:,718);
EGFR2_0_Grb2_ShcP_0_Sos_SosP=State_Vector(:,719);
EGFR2_0_Grb2_ShcP_0_Sos_Sos=State_Vector(:,720);
EGFR2_0_Grb2_ShcP_0_Sos_p=State_Vector(:,721);
EGFR2_0_Grb2_ShcP_0_SosP_0=State_Vector(:,722);
EGFR2_0_Grb2_ShcP_0_SosP_Grb2=State_Vector(:,723);
EGFR2_0_Grb2_ShcP_0_SosP_ShcP=State_Vector(:,724);
EGFR2_0_Grb2_ShcP_0_SosP_Shc=State_Vector(:,725);
EGFR2_0_Grb2_ShcP_0_SosP_SosP=State_Vector(:,726);
EGFR2_0_Grb2_ShcP_0_SosP_Sos=State_Vector(:,727);
EGFR2_0_Grb2_ShcP_0_SosP_p=State_Vector(:,728);
EGFR2_0_Grb2_ShcP_0_p_0=State_Vector(:,729);
EGFR2_0_Grb2_ShcP_0_p_Grb2=State_Vector(:,730);
EGFR2_0_Grb2_ShcP_0_p_ShcP=State_Vector(:,731);
EGFR2_0_Grb2_ShcP_0_p_Shc=State_Vector(:,732);
EGFR2_0_Grb2_ShcP_0_p_SosP=State_Vector(:,733);
EGFR2_0_Grb2_ShcP_0_p_Sos=State_Vector(:,734);
EGFR2_0_Grb2_ShcP_0_p_p=State_Vector(:,735);
EGFR2_0_Grb2_ShcP_EGF_0_0=State_Vector(:,736);
EGFR2_0_Grb2_ShcP_EGF_0_Grb2=State_Vector(:,737);
EGFR2_0_Grb2_ShcP_EGF_0_ShcP=State_Vector(:,738);
EGFR2_0_Grb2_ShcP_EGF_0_Shc=State_Vector(:,739);
EGFR2_0_Grb2_ShcP_EGF_0_SosP=State_Vector(:,740);
EGFR2_0_Grb2_ShcP_EGF_0_Sos=State_Vector(:,741);
EGFR2_0_Grb2_ShcP_EGF_0_p=State_Vector(:,742);
EGFR2_0_Grb2_ShcP_EGF_Grb2_0=State_Vector(:,743);
EGFR2_0_Grb2_ShcP_EGF_Grb2_Grb2=State_Vector(:,744);
EGFR2_0_Grb2_ShcP_EGF_Grb2_ShcP=State_Vector(:,745);
EGFR2_0_Grb2_ShcP_EGF_Grb2_Shc=State_Vector(:,746);
EGFR2_0_Grb2_ShcP_EGF_Grb2_SosP=State_Vector(:,747);
EGFR2_0_Grb2_ShcP_EGF_Grb2_Sos=State_Vector(:,748);
EGFR2_0_Grb2_ShcP_EGF_Grb2_p=State_Vector(:,749);
EGFR2_0_Grb2_ShcP_EGF_Sos_0=State_Vector(:,750);
EGFR2_0_Grb2_ShcP_EGF_Sos_Grb2=State_Vector(:,751);
EGFR2_0_Grb2_ShcP_EGF_Sos_ShcP=State_Vector(:,752);
EGFR2_0_Grb2_ShcP_EGF_Sos_Shc=State_Vector(:,753);
EGFR2_0_Grb2_ShcP_EGF_Sos_SosP=State_Vector(:,754);
EGFR2_0_Grb2_ShcP_EGF_Sos_Sos=State_Vector(:,755);
EGFR2_0_Grb2_ShcP_EGF_Sos_p=State_Vector(:,756);
EGFR2_0_Grb2_ShcP_EGF_SosP_0=State_Vector(:,757);
EGFR2_0_Grb2_ShcP_EGF_SosP_Grb2=State_Vector(:,758);
EGFR2_0_Grb2_ShcP_EGF_SosP_ShcP=State_Vector(:,759);
EGFR2_0_Grb2_ShcP_EGF_SosP_Shc=State_Vector(:,760);
EGFR2_0_Grb2_ShcP_EGF_SosP_SosP=State_Vector(:,761);
EGFR2_0_Grb2_ShcP_EGF_SosP_Sos=State_Vector(:,762);
EGFR2_0_Grb2_ShcP_EGF_SosP_p=State_Vector(:,763);
EGFR2_0_Grb2_ShcP_EGF_p_0=State_Vector(:,764);
EGFR2_0_Grb2_ShcP_EGF_p_Grb2=State_Vector(:,765);
EGFR2_0_Grb2_ShcP_EGF_p_ShcP=State_Vector(:,766);
EGFR2_0_Grb2_ShcP_EGF_p_Shc=State_Vector(:,767);
EGFR2_0_Grb2_ShcP_EGF_p_SosP=State_Vector(:,768);
EGFR2_0_Grb2_ShcP_EGF_p_Sos=State_Vector(:,769);
EGFR2_0_Grb2_ShcP_EGF_p_p=State_Vector(:,770);
EGFR2_0_Grb2_Sos_0_0_0=State_Vector(:,771);
EGFR2_0_Grb2_Sos_0_0_Grb2=State_Vector(:,772);
EGFR2_0_Grb2_Sos_0_0_ShcP=State_Vector(:,773);
EGFR2_0_Grb2_Sos_0_0_Shc=State_Vector(:,774);
EGFR2_0_Grb2_Sos_0_0_SosP=State_Vector(:,775);
EGFR2_0_Grb2_Sos_0_0_Sos=State_Vector(:,776);
EGFR2_0_Grb2_Sos_0_0_p=State_Vector(:,777);
EGFR2_0_Grb2_Sos_0_Grb2_0=State_Vector(:,778);
EGFR2_0_Grb2_Sos_0_Grb2_Grb2=State_Vector(:,779);
EGFR2_0_Grb2_Sos_0_Grb2_ShcP=State_Vector(:,780);
EGFR2_0_Grb2_Sos_0_Grb2_Shc=State_Vector(:,781);
EGFR2_0_Grb2_Sos_0_Grb2_SosP=State_Vector(:,782);
EGFR2_0_Grb2_Sos_0_Grb2_Sos=State_Vector(:,783);
EGFR2_0_Grb2_Sos_0_Grb2_p=State_Vector(:,784);
EGFR2_0_Grb2_Sos_0_Sos_0=State_Vector(:,785);
EGFR2_0_Grb2_Sos_0_Sos_Grb2=State_Vector(:,786);
EGFR2_0_Grb2_Sos_0_Sos_ShcP=State_Vector(:,787);
EGFR2_0_Grb2_Sos_0_Sos_Shc=State_Vector(:,788);
EGFR2_0_Grb2_Sos_0_Sos_SosP=State_Vector(:,789);
EGFR2_0_Grb2_Sos_0_Sos_Sos=State_Vector(:,790);
EGFR2_0_Grb2_Sos_0_Sos_p=State_Vector(:,791);
EGFR2_0_Grb2_Sos_0_SosP_0=State_Vector(:,792);
EGFR2_0_Grb2_Sos_0_SosP_Grb2=State_Vector(:,793);
EGFR2_0_Grb2_Sos_0_SosP_ShcP=State_Vector(:,794);
EGFR2_0_Grb2_Sos_0_SosP_Shc=State_Vector(:,795);
EGFR2_0_Grb2_Sos_0_SosP_SosP=State_Vector(:,796);
EGFR2_0_Grb2_Sos_0_SosP_Sos=State_Vector(:,797);
EGFR2_0_Grb2_Sos_0_SosP_p=State_Vector(:,798);
EGFR2_0_Grb2_Sos_0_p_0=State_Vector(:,799);
EGFR2_0_Grb2_Sos_0_p_Grb2=State_Vector(:,800);
EGFR2_0_Grb2_Sos_0_p_ShcP=State_Vector(:,801);
EGFR2_0_Grb2_Sos_0_p_Shc=State_Vector(:,802);
EGFR2_0_Grb2_Sos_0_p_SosP=State_Vector(:,803);
EGFR2_0_Grb2_Sos_0_p_Sos=State_Vector(:,804);
EGFR2_0_Grb2_Sos_0_p_p=State_Vector(:,805);
EGFR2_0_Grb2_Sos_EGF_0_0=State_Vector(:,806);
EGFR2_0_Grb2_Sos_EGF_0_Grb2=State_Vector(:,807);
EGFR2_0_Grb2_Sos_EGF_0_ShcP=State_Vector(:,808);
EGFR2_0_Grb2_Sos_EGF_0_Shc=State_Vector(:,809);
EGFR2_0_Grb2_Sos_EGF_0_SosP=State_Vector(:,810);
EGFR2_0_Grb2_Sos_EGF_0_Sos=State_Vector(:,811);
EGFR2_0_Grb2_Sos_EGF_0_p=State_Vector(:,812);
EGFR2_0_Grb2_Sos_EGF_Grb2_0=State_Vector(:,813);
EGFR2_0_Grb2_Sos_EGF_Grb2_Grb2=State_Vector(:,814);
EGFR2_0_Grb2_Sos_EGF_Grb2_ShcP=State_Vector(:,815);
EGFR2_0_Grb2_Sos_EGF_Grb2_Shc=State_Vector(:,816);
EGFR2_0_Grb2_Sos_EGF_Grb2_SosP=State_Vector(:,817);
EGFR2_0_Grb2_Sos_EGF_Grb2_Sos=State_Vector(:,818);
EGFR2_0_Grb2_Sos_EGF_Grb2_p=State_Vector(:,819);
EGFR2_0_Grb2_Sos_EGF_Sos_0=State_Vector(:,820);
EGFR2_0_Grb2_Sos_EGF_Sos_Grb2=State_Vector(:,821);
EGFR2_0_Grb2_Sos_EGF_Sos_ShcP=State_Vector(:,822);
EGFR2_0_Grb2_Sos_EGF_Sos_Shc=State_Vector(:,823);
EGFR2_0_Grb2_Sos_EGF_Sos_SosP=State_Vector(:,824);
EGFR2_0_Grb2_Sos_EGF_Sos_Sos=State_Vector(:,825);
EGFR2_0_Grb2_Sos_EGF_Sos_p=State_Vector(:,826);
EGFR2_0_Grb2_Sos_EGF_SosP_0=State_Vector(:,827);
EGFR2_0_Grb2_Sos_EGF_SosP_Grb2=State_Vector(:,828);
EGFR2_0_Grb2_Sos_EGF_SosP_ShcP=State_Vector(:,829);
EGFR2_0_Grb2_Sos_EGF_SosP_Shc=State_Vector(:,830);
EGFR2_0_Grb2_Sos_EGF_SosP_SosP=State_Vector(:,831);
EGFR2_0_Grb2_Sos_EGF_SosP_Sos=State_Vector(:,832);
EGFR2_0_Grb2_Sos_EGF_SosP_p=State_Vector(:,833);
EGFR2_0_Grb2_Sos_EGF_p_0=State_Vector(:,834);
EGFR2_0_Grb2_Sos_EGF_p_Grb2=State_Vector(:,835);
EGFR2_0_Grb2_Sos_EGF_p_ShcP=State_Vector(:,836);
EGFR2_0_Grb2_Sos_EGF_p_Shc=State_Vector(:,837);
EGFR2_0_Grb2_Sos_EGF_p_SosP=State_Vector(:,838);
EGFR2_0_Grb2_Sos_EGF_p_Sos=State_Vector(:,839);
EGFR2_0_Grb2_Sos_EGF_p_p=State_Vector(:,840);
EGFR2_0_Grb2_SosP_0_0_0=State_Vector(:,841);
EGFR2_0_Grb2_SosP_0_0_Grb2=State_Vector(:,842);
EGFR2_0_Grb2_SosP_0_0_ShcP=State_Vector(:,843);
EGFR2_0_Grb2_SosP_0_0_Shc=State_Vector(:,844);
EGFR2_0_Grb2_SosP_0_0_SosP=State_Vector(:,845);
EGFR2_0_Grb2_SosP_0_0_Sos=State_Vector(:,846);
EGFR2_0_Grb2_SosP_0_0_p=State_Vector(:,847);
EGFR2_0_Grb2_SosP_0_Grb2_0=State_Vector(:,848);
EGFR2_0_Grb2_SosP_0_Grb2_Grb2=State_Vector(:,849);
EGFR2_0_Grb2_SosP_0_Grb2_ShcP=State_Vector(:,850);
EGFR2_0_Grb2_SosP_0_Grb2_Shc=State_Vector(:,851);
EGFR2_0_Grb2_SosP_0_Grb2_SosP=State_Vector(:,852);
EGFR2_0_Grb2_SosP_0_Grb2_Sos=State_Vector(:,853);
EGFR2_0_Grb2_SosP_0_Grb2_p=State_Vector(:,854);
EGFR2_0_Grb2_SosP_0_Sos_0=State_Vector(:,855);
EGFR2_0_Grb2_SosP_0_Sos_Grb2=State_Vector(:,856);
EGFR2_0_Grb2_SosP_0_Sos_ShcP=State_Vector(:,857);
EGFR2_0_Grb2_SosP_0_Sos_Shc=State_Vector(:,858);
EGFR2_0_Grb2_SosP_0_Sos_SosP=State_Vector(:,859);
EGFR2_0_Grb2_SosP_0_Sos_Sos=State_Vector(:,860);
EGFR2_0_Grb2_SosP_0_Sos_p=State_Vector(:,861);
EGFR2_0_Grb2_SosP_0_SosP_0=State_Vector(:,862);
EGFR2_0_Grb2_SosP_0_SosP_Grb2=State_Vector(:,863);
EGFR2_0_Grb2_SosP_0_SosP_ShcP=State_Vector(:,864);
EGFR2_0_Grb2_SosP_0_SosP_Shc=State_Vector(:,865);
EGFR2_0_Grb2_SosP_0_SosP_SosP=State_Vector(:,866);
EGFR2_0_Grb2_SosP_0_SosP_Sos=State_Vector(:,867);
EGFR2_0_Grb2_SosP_0_SosP_p=State_Vector(:,868);
EGFR2_0_Grb2_SosP_0_p_0=State_Vector(:,869);
EGFR2_0_Grb2_SosP_0_p_Grb2=State_Vector(:,870);
EGFR2_0_Grb2_SosP_0_p_ShcP=State_Vector(:,871);
EGFR2_0_Grb2_SosP_0_p_Shc=State_Vector(:,872);
EGFR2_0_Grb2_SosP_0_p_SosP=State_Vector(:,873);
EGFR2_0_Grb2_SosP_0_p_Sos=State_Vector(:,874);
EGFR2_0_Grb2_SosP_0_p_p=State_Vector(:,875);
EGFR2_0_Grb2_SosP_EGF_0_0=State_Vector(:,876);
EGFR2_0_Grb2_SosP_EGF_0_Grb2=State_Vector(:,877);
EGFR2_0_Grb2_SosP_EGF_0_ShcP=State_Vector(:,878);
EGFR2_0_Grb2_SosP_EGF_0_Shc=State_Vector(:,879);
EGFR2_0_Grb2_SosP_EGF_0_SosP=State_Vector(:,880);
EGFR2_0_Grb2_SosP_EGF_0_Sos=State_Vector(:,881);
EGFR2_0_Grb2_SosP_EGF_0_p=State_Vector(:,882);
EGFR2_0_Grb2_SosP_EGF_Grb2_0=State_Vector(:,883);
EGFR2_0_Grb2_SosP_EGF_Grb2_Grb2=State_Vector(:,884);
EGFR2_0_Grb2_SosP_EGF_Grb2_ShcP=State_Vector(:,885);
EGFR2_0_Grb2_SosP_EGF_Grb2_Shc=State_Vector(:,886);
EGFR2_0_Grb2_SosP_EGF_Grb2_SosP=State_Vector(:,887);
EGFR2_0_Grb2_SosP_EGF_Grb2_Sos=State_Vector(:,888);
EGFR2_0_Grb2_SosP_EGF_Grb2_p=State_Vector(:,889);
EGFR2_0_Grb2_SosP_EGF_Sos_0=State_Vector(:,890);
EGFR2_0_Grb2_SosP_EGF_Sos_Grb2=State_Vector(:,891);
EGFR2_0_Grb2_SosP_EGF_Sos_ShcP=State_Vector(:,892);
EGFR2_0_Grb2_SosP_EGF_Sos_Shc=State_Vector(:,893);
EGFR2_0_Grb2_SosP_EGF_Sos_SosP=State_Vector(:,894);
EGFR2_0_Grb2_SosP_EGF_Sos_Sos=State_Vector(:,895);
EGFR2_0_Grb2_SosP_EGF_Sos_p=State_Vector(:,896);
EGFR2_0_Grb2_SosP_EGF_SosP_0=State_Vector(:,897);
EGFR2_0_Grb2_SosP_EGF_SosP_Grb2=State_Vector(:,898);
EGFR2_0_Grb2_SosP_EGF_SosP_ShcP=State_Vector(:,899);
EGFR2_0_Grb2_SosP_EGF_SosP_Shc=State_Vector(:,900);
EGFR2_0_Grb2_SosP_EGF_SosP_SosP=State_Vector(:,901);
EGFR2_0_Grb2_SosP_EGF_SosP_Sos=State_Vector(:,902);
EGFR2_0_Grb2_SosP_EGF_SosP_p=State_Vector(:,903);
EGFR2_0_Grb2_SosP_EGF_p_0=State_Vector(:,904);
EGFR2_0_Grb2_SosP_EGF_p_Grb2=State_Vector(:,905);
EGFR2_0_Grb2_SosP_EGF_p_ShcP=State_Vector(:,906);
EGFR2_0_Grb2_SosP_EGF_p_Shc=State_Vector(:,907);
EGFR2_0_Grb2_SosP_EGF_p_SosP=State_Vector(:,908);
EGFR2_0_Grb2_SosP_EGF_p_Sos=State_Vector(:,909);
EGFR2_0_Grb2_SosP_EGF_p_p=State_Vector(:,910);
EGFR2_0_Grb2_p_0_0_0=State_Vector(:,911);
EGFR2_0_Grb2_p_0_0_Grb2=State_Vector(:,912);
EGFR2_0_Grb2_p_0_0_ShcP=State_Vector(:,913);
EGFR2_0_Grb2_p_0_0_Shc=State_Vector(:,914);
EGFR2_0_Grb2_p_0_0_SosP=State_Vector(:,915);
EGFR2_0_Grb2_p_0_0_Sos=State_Vector(:,916);
EGFR2_0_Grb2_p_0_0_p=State_Vector(:,917);
EGFR2_0_Grb2_p_0_Grb2_0=State_Vector(:,918);
EGFR2_0_Grb2_p_0_Grb2_Grb2=State_Vector(:,919);
EGFR2_0_Grb2_p_0_Grb2_ShcP=State_Vector(:,920);
EGFR2_0_Grb2_p_0_Grb2_Shc=State_Vector(:,921);
EGFR2_0_Grb2_p_0_Grb2_SosP=State_Vector(:,922);
EGFR2_0_Grb2_p_0_Grb2_Sos=State_Vector(:,923);
EGFR2_0_Grb2_p_0_Grb2_p=State_Vector(:,924);
EGFR2_0_Grb2_p_0_Sos_0=State_Vector(:,925);
EGFR2_0_Grb2_p_0_Sos_Grb2=State_Vector(:,926);
EGFR2_0_Grb2_p_0_Sos_ShcP=State_Vector(:,927);
EGFR2_0_Grb2_p_0_Sos_Shc=State_Vector(:,928);
EGFR2_0_Grb2_p_0_Sos_SosP=State_Vector(:,929);
EGFR2_0_Grb2_p_0_Sos_Sos=State_Vector(:,930);
EGFR2_0_Grb2_p_0_Sos_p=State_Vector(:,931);
EGFR2_0_Grb2_p_0_SosP_0=State_Vector(:,932);
EGFR2_0_Grb2_p_0_SosP_Grb2=State_Vector(:,933);
EGFR2_0_Grb2_p_0_SosP_ShcP=State_Vector(:,934);
EGFR2_0_Grb2_p_0_SosP_Shc=State_Vector(:,935);
EGFR2_0_Grb2_p_0_SosP_SosP=State_Vector(:,936);
EGFR2_0_Grb2_p_0_SosP_Sos=State_Vector(:,937);
EGFR2_0_Grb2_p_0_SosP_p=State_Vector(:,938);
EGFR2_0_Grb2_p_0_p_0=State_Vector(:,939);
EGFR2_0_Grb2_p_0_p_Grb2=State_Vector(:,940);
EGFR2_0_Grb2_p_0_p_ShcP=State_Vector(:,941);
EGFR2_0_Grb2_p_0_p_Shc=State_Vector(:,942);
EGFR2_0_Grb2_p_0_p_SosP=State_Vector(:,943);
EGFR2_0_Grb2_p_0_p_Sos=State_Vector(:,944);
EGFR2_0_Grb2_p_0_p_p=State_Vector(:,945);
EGFR2_0_Grb2_p_EGF_0_0=State_Vector(:,946);
EGFR2_0_Grb2_p_EGF_0_Grb2=State_Vector(:,947);
EGFR2_0_Grb2_p_EGF_0_ShcP=State_Vector(:,948);
EGFR2_0_Grb2_p_EGF_0_Shc=State_Vector(:,949);
EGFR2_0_Grb2_p_EGF_0_SosP=State_Vector(:,950);
EGFR2_0_Grb2_p_EGF_0_Sos=State_Vector(:,951);
EGFR2_0_Grb2_p_EGF_0_p=State_Vector(:,952);
EGFR2_0_Grb2_p_EGF_Grb2_0=State_Vector(:,953);
EGFR2_0_Grb2_p_EGF_Grb2_Grb2=State_Vector(:,954);
EGFR2_0_Grb2_p_EGF_Grb2_ShcP=State_Vector(:,955);
EGFR2_0_Grb2_p_EGF_Grb2_Shc=State_Vector(:,956);
EGFR2_0_Grb2_p_EGF_Grb2_SosP=State_Vector(:,957);
EGFR2_0_Grb2_p_EGF_Grb2_Sos=State_Vector(:,958);
EGFR2_0_Grb2_p_EGF_Grb2_p=State_Vector(:,959);
EGFR2_0_Grb2_p_EGF_Sos_0=State_Vector(:,960);
EGFR2_0_Grb2_p_EGF_Sos_Grb2=State_Vector(:,961);
EGFR2_0_Grb2_p_EGF_Sos_ShcP=State_Vector(:,962);
EGFR2_0_Grb2_p_EGF_Sos_Shc=State_Vector(:,963);
EGFR2_0_Grb2_p_EGF_Sos_SosP=State_Vector(:,964);
EGFR2_0_Grb2_p_EGF_Sos_Sos=State_Vector(:,965);
EGFR2_0_Grb2_p_EGF_Sos_p=State_Vector(:,966);
EGFR2_0_Grb2_p_EGF_SosP_0=State_Vector(:,967);
EGFR2_0_Grb2_p_EGF_SosP_Grb2=State_Vector(:,968);
EGFR2_0_Grb2_p_EGF_SosP_ShcP=State_Vector(:,969);
EGFR2_0_Grb2_p_EGF_SosP_Shc=State_Vector(:,970);
EGFR2_0_Grb2_p_EGF_SosP_SosP=State_Vector(:,971);
EGFR2_0_Grb2_p_EGF_SosP_Sos=State_Vector(:,972);
EGFR2_0_Grb2_p_EGF_SosP_p=State_Vector(:,973);
EGFR2_0_Grb2_p_EGF_p_0=State_Vector(:,974);
EGFR2_0_Grb2_p_EGF_p_Grb2=State_Vector(:,975);
EGFR2_0_Grb2_p_EGF_p_ShcP=State_Vector(:,976);
EGFR2_0_Grb2_p_EGF_p_Shc=State_Vector(:,977);
EGFR2_0_Grb2_p_EGF_p_SosP=State_Vector(:,978);
EGFR2_0_Grb2_p_EGF_p_Sos=State_Vector(:,979);
EGFR2_0_Grb2_p_EGF_p_p=State_Vector(:,980);
EGFR2_0_Sos_0_0_0_0=State_Vector(:,981);
EGFR2_0_Sos_0_0_0_Grb2=State_Vector(:,982);
EGFR2_0_Sos_0_0_0_ShcP=State_Vector(:,983);
EGFR2_0_Sos_0_0_0_Shc=State_Vector(:,984);
EGFR2_0_Sos_0_0_0_SosP=State_Vector(:,985);
EGFR2_0_Sos_0_0_0_Sos=State_Vector(:,986);
EGFR2_0_Sos_0_0_0_p=State_Vector(:,987);
EGFR2_0_Sos_0_0_Grb2_0=State_Vector(:,988);
EGFR2_0_Sos_0_0_Grb2_Grb2=State_Vector(:,989);
EGFR2_0_Sos_0_0_Grb2_ShcP=State_Vector(:,990);
EGFR2_0_Sos_0_0_Grb2_Shc=State_Vector(:,991);
EGFR2_0_Sos_0_0_Grb2_SosP=State_Vector(:,992);
EGFR2_0_Sos_0_0_Grb2_Sos=State_Vector(:,993);
EGFR2_0_Sos_0_0_Grb2_p=State_Vector(:,994);
EGFR2_0_Sos_0_0_Sos_0=State_Vector(:,995);
EGFR2_0_Sos_0_0_Sos_Grb2=State_Vector(:,996);
EGFR2_0_Sos_0_0_Sos_ShcP=State_Vector(:,997);
EGFR2_0_Sos_0_0_Sos_Shc=State_Vector(:,998);
EGFR2_0_Sos_0_0_Sos_SosP=State_Vector(:,999);
EGFR2_0_Sos_0_0_Sos_Sos=State_Vector(:,1000);
EGFR2_0_Sos_0_0_Sos_p=State_Vector(:,1001);
EGFR2_0_Sos_0_0_SosP_0=State_Vector(:,1002);
EGFR2_0_Sos_0_0_SosP_Grb2=State_Vector(:,1003);
EGFR2_0_Sos_0_0_SosP_ShcP=State_Vector(:,1004);
EGFR2_0_Sos_0_0_SosP_Shc=State_Vector(:,1005);
EGFR2_0_Sos_0_0_SosP_SosP=State_Vector(:,1006);
EGFR2_0_Sos_0_0_SosP_Sos=State_Vector(:,1007);
EGFR2_0_Sos_0_0_SosP_p=State_Vector(:,1008);
EGFR2_0_Sos_0_0_p_0=State_Vector(:,1009);
EGFR2_0_Sos_0_0_p_Grb2=State_Vector(:,1010);
EGFR2_0_Sos_0_0_p_ShcP=State_Vector(:,1011);
EGFR2_0_Sos_0_0_p_Shc=State_Vector(:,1012);
EGFR2_0_Sos_0_0_p_SosP=State_Vector(:,1013);
EGFR2_0_Sos_0_0_p_Sos=State_Vector(:,1014);
EGFR2_0_Sos_0_0_p_p=State_Vector(:,1015);
EGFR2_0_Sos_0_EGF_0_0=State_Vector(:,1016);
EGFR2_0_Sos_0_EGF_0_Grb2=State_Vector(:,1017);
EGFR2_0_Sos_0_EGF_0_ShcP=State_Vector(:,1018);
EGFR2_0_Sos_0_EGF_0_Shc=State_Vector(:,1019);
EGFR2_0_Sos_0_EGF_0_SosP=State_Vector(:,1020);
EGFR2_0_Sos_0_EGF_0_Sos=State_Vector(:,1021);
EGFR2_0_Sos_0_EGF_0_p=State_Vector(:,1022);
EGFR2_0_Sos_0_EGF_Grb2_0=State_Vector(:,1023);
EGFR2_0_Sos_0_EGF_Grb2_Grb2=State_Vector(:,1024);
EGFR2_0_Sos_0_EGF_Grb2_ShcP=State_Vector(:,1025);
EGFR2_0_Sos_0_EGF_Grb2_Shc=State_Vector(:,1026);
EGFR2_0_Sos_0_EGF_Grb2_SosP=State_Vector(:,1027);
EGFR2_0_Sos_0_EGF_Grb2_Sos=State_Vector(:,1028);
EGFR2_0_Sos_0_EGF_Grb2_p=State_Vector(:,1029);
EGFR2_0_Sos_0_EGF_Sos_0=State_Vector(:,1030);
EGFR2_0_Sos_0_EGF_Sos_Grb2=State_Vector(:,1031);
EGFR2_0_Sos_0_EGF_Sos_ShcP=State_Vector(:,1032);
EGFR2_0_Sos_0_EGF_Sos_Shc=State_Vector(:,1033);
EGFR2_0_Sos_0_EGF_Sos_SosP=State_Vector(:,1034);
EGFR2_0_Sos_0_EGF_Sos_Sos=State_Vector(:,1035);
EGFR2_0_Sos_0_EGF_Sos_p=State_Vector(:,1036);
EGFR2_0_Sos_0_EGF_SosP_0=State_Vector(:,1037);
EGFR2_0_Sos_0_EGF_SosP_Grb2=State_Vector(:,1038);
EGFR2_0_Sos_0_EGF_SosP_ShcP=State_Vector(:,1039);
EGFR2_0_Sos_0_EGF_SosP_Shc=State_Vector(:,1040);
EGFR2_0_Sos_0_EGF_SosP_SosP=State_Vector(:,1041);
EGFR2_0_Sos_0_EGF_SosP_Sos=State_Vector(:,1042);
EGFR2_0_Sos_0_EGF_SosP_p=State_Vector(:,1043);
EGFR2_0_Sos_0_EGF_p_0=State_Vector(:,1044);
EGFR2_0_Sos_0_EGF_p_Grb2=State_Vector(:,1045);
EGFR2_0_Sos_0_EGF_p_ShcP=State_Vector(:,1046);
EGFR2_0_Sos_0_EGF_p_Shc=State_Vector(:,1047);
EGFR2_0_Sos_0_EGF_p_SosP=State_Vector(:,1048);
EGFR2_0_Sos_0_EGF_p_Sos=State_Vector(:,1049);
EGFR2_0_Sos_0_EGF_p_p=State_Vector(:,1050);
EGFR2_0_Sos_Grb2_0_0_0=State_Vector(:,1051);
EGFR2_0_Sos_Grb2_0_0_Grb2=State_Vector(:,1052);
EGFR2_0_Sos_Grb2_0_0_ShcP=State_Vector(:,1053);
EGFR2_0_Sos_Grb2_0_0_Shc=State_Vector(:,1054);
EGFR2_0_Sos_Grb2_0_0_SosP=State_Vector(:,1055);
EGFR2_0_Sos_Grb2_0_0_Sos=State_Vector(:,1056);
EGFR2_0_Sos_Grb2_0_0_p=State_Vector(:,1057);
EGFR2_0_Sos_Grb2_0_Grb2_0=State_Vector(:,1058);
EGFR2_0_Sos_Grb2_0_Grb2_Grb2=State_Vector(:,1059);
EGFR2_0_Sos_Grb2_0_Grb2_ShcP=State_Vector(:,1060);
EGFR2_0_Sos_Grb2_0_Grb2_Shc=State_Vector(:,1061);
EGFR2_0_Sos_Grb2_0_Grb2_SosP=State_Vector(:,1062);
EGFR2_0_Sos_Grb2_0_Grb2_Sos=State_Vector(:,1063);
EGFR2_0_Sos_Grb2_0_Grb2_p=State_Vector(:,1064);
EGFR2_0_Sos_Grb2_0_Sos_0=State_Vector(:,1065);
EGFR2_0_Sos_Grb2_0_Sos_Grb2=State_Vector(:,1066);
EGFR2_0_Sos_Grb2_0_Sos_ShcP=State_Vector(:,1067);
EGFR2_0_Sos_Grb2_0_Sos_Shc=State_Vector(:,1068);
EGFR2_0_Sos_Grb2_0_Sos_SosP=State_Vector(:,1069);
EGFR2_0_Sos_Grb2_0_Sos_Sos=State_Vector(:,1070);
EGFR2_0_Sos_Grb2_0_Sos_p=State_Vector(:,1071);
EGFR2_0_Sos_Grb2_0_SosP_0=State_Vector(:,1072);
EGFR2_0_Sos_Grb2_0_SosP_Grb2=State_Vector(:,1073);
EGFR2_0_Sos_Grb2_0_SosP_ShcP=State_Vector(:,1074);
EGFR2_0_Sos_Grb2_0_SosP_Shc=State_Vector(:,1075);
EGFR2_0_Sos_Grb2_0_SosP_SosP=State_Vector(:,1076);
EGFR2_0_Sos_Grb2_0_SosP_Sos=State_Vector(:,1077);
EGFR2_0_Sos_Grb2_0_SosP_p=State_Vector(:,1078);
EGFR2_0_Sos_Grb2_0_p_0=State_Vector(:,1079);
EGFR2_0_Sos_Grb2_0_p_Grb2=State_Vector(:,1080);
EGFR2_0_Sos_Grb2_0_p_ShcP=State_Vector(:,1081);
EGFR2_0_Sos_Grb2_0_p_Shc=State_Vector(:,1082);
EGFR2_0_Sos_Grb2_0_p_SosP=State_Vector(:,1083);
EGFR2_0_Sos_Grb2_0_p_Sos=State_Vector(:,1084);
EGFR2_0_Sos_Grb2_0_p_p=State_Vector(:,1085);
EGFR2_0_Sos_Grb2_EGF_0_0=State_Vector(:,1086);
EGFR2_0_Sos_Grb2_EGF_0_Grb2=State_Vector(:,1087);
EGFR2_0_Sos_Grb2_EGF_0_ShcP=State_Vector(:,1088);
EGFR2_0_Sos_Grb2_EGF_0_Shc=State_Vector(:,1089);
EGFR2_0_Sos_Grb2_EGF_0_SosP=State_Vector(:,1090);
EGFR2_0_Sos_Grb2_EGF_0_Sos=State_Vector(:,1091);
EGFR2_0_Sos_Grb2_EGF_0_p=State_Vector(:,1092);
EGFR2_0_Sos_Grb2_EGF_Grb2_0=State_Vector(:,1093);
EGFR2_0_Sos_Grb2_EGF_Grb2_Grb2=State_Vector(:,1094);
EGFR2_0_Sos_Grb2_EGF_Grb2_ShcP=State_Vector(:,1095);
EGFR2_0_Sos_Grb2_EGF_Grb2_Shc=State_Vector(:,1096);
EGFR2_0_Sos_Grb2_EGF_Grb2_SosP=State_Vector(:,1097);
EGFR2_0_Sos_Grb2_EGF_Grb2_Sos=State_Vector(:,1098);
EGFR2_0_Sos_Grb2_EGF_Grb2_p=State_Vector(:,1099);
EGFR2_0_Sos_Grb2_EGF_Sos_0=State_Vector(:,1100);
EGFR2_0_Sos_Grb2_EGF_Sos_Grb2=State_Vector(:,1101);
EGFR2_0_Sos_Grb2_EGF_Sos_ShcP=State_Vector(:,1102);
EGFR2_0_Sos_Grb2_EGF_Sos_Shc=State_Vector(:,1103);
EGFR2_0_Sos_Grb2_EGF_Sos_SosP=State_Vector(:,1104);
EGFR2_0_Sos_Grb2_EGF_Sos_Sos=State_Vector(:,1105);
EGFR2_0_Sos_Grb2_EGF_Sos_p=State_Vector(:,1106);
EGFR2_0_Sos_Grb2_EGF_SosP_0=State_Vector(:,1107);
EGFR2_0_Sos_Grb2_EGF_SosP_Grb2=State_Vector(:,1108);
EGFR2_0_Sos_Grb2_EGF_SosP_ShcP=State_Vector(:,1109);
EGFR2_0_Sos_Grb2_EGF_SosP_Shc=State_Vector(:,1110);
EGFR2_0_Sos_Grb2_EGF_SosP_SosP=State_Vector(:,1111);
EGFR2_0_Sos_Grb2_EGF_SosP_Sos=State_Vector(:,1112);
EGFR2_0_Sos_Grb2_EGF_SosP_p=State_Vector(:,1113);
EGFR2_0_Sos_Grb2_EGF_p_0=State_Vector(:,1114);
EGFR2_0_Sos_Grb2_EGF_p_Grb2=State_Vector(:,1115);
EGFR2_0_Sos_Grb2_EGF_p_ShcP=State_Vector(:,1116);
EGFR2_0_Sos_Grb2_EGF_p_Shc=State_Vector(:,1117);
EGFR2_0_Sos_Grb2_EGF_p_SosP=State_Vector(:,1118);
EGFR2_0_Sos_Grb2_EGF_p_Sos=State_Vector(:,1119);
EGFR2_0_Sos_Grb2_EGF_p_p=State_Vector(:,1120);
EGFR2_0_Sos_Shc_0_0_0=State_Vector(:,1121);
EGFR2_0_Sos_Shc_0_0_Grb2=State_Vector(:,1122);
EGFR2_0_Sos_Shc_0_0_ShcP=State_Vector(:,1123);
EGFR2_0_Sos_Shc_0_0_Shc=State_Vector(:,1124);
EGFR2_0_Sos_Shc_0_0_SosP=State_Vector(:,1125);
EGFR2_0_Sos_Shc_0_0_Sos=State_Vector(:,1126);
EGFR2_0_Sos_Shc_0_0_p=State_Vector(:,1127);
EGFR2_0_Sos_Shc_0_Grb2_0=State_Vector(:,1128);
EGFR2_0_Sos_Shc_0_Grb2_Grb2=State_Vector(:,1129);
EGFR2_0_Sos_Shc_0_Grb2_ShcP=State_Vector(:,1130);
EGFR2_0_Sos_Shc_0_Grb2_Shc=State_Vector(:,1131);
EGFR2_0_Sos_Shc_0_Grb2_SosP=State_Vector(:,1132);
EGFR2_0_Sos_Shc_0_Grb2_Sos=State_Vector(:,1133);
EGFR2_0_Sos_Shc_0_Grb2_p=State_Vector(:,1134);
EGFR2_0_Sos_Shc_0_Sos_0=State_Vector(:,1135);
EGFR2_0_Sos_Shc_0_Sos_Grb2=State_Vector(:,1136);
EGFR2_0_Sos_Shc_0_Sos_ShcP=State_Vector(:,1137);
EGFR2_0_Sos_Shc_0_Sos_Shc=State_Vector(:,1138);
EGFR2_0_Sos_Shc_0_Sos_SosP=State_Vector(:,1139);
EGFR2_0_Sos_Shc_0_Sos_Sos=State_Vector(:,1140);
EGFR2_0_Sos_Shc_0_Sos_p=State_Vector(:,1141);
EGFR2_0_Sos_Shc_0_SosP_0=State_Vector(:,1142);
EGFR2_0_Sos_Shc_0_SosP_Grb2=State_Vector(:,1143);
EGFR2_0_Sos_Shc_0_SosP_ShcP=State_Vector(:,1144);
EGFR2_0_Sos_Shc_0_SosP_Shc=State_Vector(:,1145);
EGFR2_0_Sos_Shc_0_SosP_SosP=State_Vector(:,1146);
EGFR2_0_Sos_Shc_0_SosP_Sos=State_Vector(:,1147);
EGFR2_0_Sos_Shc_0_SosP_p=State_Vector(:,1148);
EGFR2_0_Sos_Shc_0_p_0=State_Vector(:,1149);
EGFR2_0_Sos_Shc_0_p_Grb2=State_Vector(:,1150);
EGFR2_0_Sos_Shc_0_p_ShcP=State_Vector(:,1151);
EGFR2_0_Sos_Shc_0_p_Shc=State_Vector(:,1152);
EGFR2_0_Sos_Shc_0_p_SosP=State_Vector(:,1153);
EGFR2_0_Sos_Shc_0_p_Sos=State_Vector(:,1154);
EGFR2_0_Sos_Shc_0_p_p=State_Vector(:,1155);
EGFR2_0_Sos_Shc_EGF_0_0=State_Vector(:,1156);
EGFR2_0_Sos_Shc_EGF_0_Grb2=State_Vector(:,1157);
EGFR2_0_Sos_Shc_EGF_0_ShcP=State_Vector(:,1158);
EGFR2_0_Sos_Shc_EGF_0_Shc=State_Vector(:,1159);
EGFR2_0_Sos_Shc_EGF_0_SosP=State_Vector(:,1160);
EGFR2_0_Sos_Shc_EGF_0_Sos=State_Vector(:,1161);
EGFR2_0_Sos_Shc_EGF_0_p=State_Vector(:,1162);
EGFR2_0_Sos_Shc_EGF_Grb2_0=State_Vector(:,1163);
EGFR2_0_Sos_Shc_EGF_Grb2_Grb2=State_Vector(:,1164);
EGFR2_0_Sos_Shc_EGF_Grb2_ShcP=State_Vector(:,1165);
EGFR2_0_Sos_Shc_EGF_Grb2_Shc=State_Vector(:,1166);
EGFR2_0_Sos_Shc_EGF_Grb2_SosP=State_Vector(:,1167);
EGFR2_0_Sos_Shc_EGF_Grb2_Sos=State_Vector(:,1168);
EGFR2_0_Sos_Shc_EGF_Grb2_p=State_Vector(:,1169);
EGFR2_0_Sos_Shc_EGF_Sos_0=State_Vector(:,1170);
EGFR2_0_Sos_Shc_EGF_Sos_Grb2=State_Vector(:,1171);
EGFR2_0_Sos_Shc_EGF_Sos_ShcP=State_Vector(:,1172);
EGFR2_0_Sos_Shc_EGF_Sos_Shc=State_Vector(:,1173);
EGFR2_0_Sos_Shc_EGF_Sos_SosP=State_Vector(:,1174);
EGFR2_0_Sos_Shc_EGF_Sos_Sos=State_Vector(:,1175);
EGFR2_0_Sos_Shc_EGF_Sos_p=State_Vector(:,1176);
EGFR2_0_Sos_Shc_EGF_SosP_0=State_Vector(:,1177);
EGFR2_0_Sos_Shc_EGF_SosP_Grb2=State_Vector(:,1178);
EGFR2_0_Sos_Shc_EGF_SosP_ShcP=State_Vector(:,1179);
EGFR2_0_Sos_Shc_EGF_SosP_Shc=State_Vector(:,1180);
EGFR2_0_Sos_Shc_EGF_SosP_SosP=State_Vector(:,1181);
EGFR2_0_Sos_Shc_EGF_SosP_Sos=State_Vector(:,1182);
EGFR2_0_Sos_Shc_EGF_SosP_p=State_Vector(:,1183);
EGFR2_0_Sos_Shc_EGF_p_0=State_Vector(:,1184);
EGFR2_0_Sos_Shc_EGF_p_Grb2=State_Vector(:,1185);
EGFR2_0_Sos_Shc_EGF_p_ShcP=State_Vector(:,1186);
EGFR2_0_Sos_Shc_EGF_p_Shc=State_Vector(:,1187);
EGFR2_0_Sos_Shc_EGF_p_SosP=State_Vector(:,1188);
EGFR2_0_Sos_Shc_EGF_p_Sos=State_Vector(:,1189);
EGFR2_0_Sos_Shc_EGF_p_p=State_Vector(:,1190);
EGFR2_0_Sos_ShcP_0_0_0=State_Vector(:,1191);
EGFR2_0_Sos_ShcP_0_0_Grb2=State_Vector(:,1192);
EGFR2_0_Sos_ShcP_0_0_ShcP=State_Vector(:,1193);
EGFR2_0_Sos_ShcP_0_0_Shc=State_Vector(:,1194);
EGFR2_0_Sos_ShcP_0_0_SosP=State_Vector(:,1195);
EGFR2_0_Sos_ShcP_0_0_Sos=State_Vector(:,1196);
EGFR2_0_Sos_ShcP_0_0_p=State_Vector(:,1197);
EGFR2_0_Sos_ShcP_0_Grb2_0=State_Vector(:,1198);
EGFR2_0_Sos_ShcP_0_Grb2_Grb2=State_Vector(:,1199);
EGFR2_0_Sos_ShcP_0_Grb2_ShcP=State_Vector(:,1200);
EGFR2_0_Sos_ShcP_0_Grb2_Shc=State_Vector(:,1201);
EGFR2_0_Sos_ShcP_0_Grb2_SosP=State_Vector(:,1202);
EGFR2_0_Sos_ShcP_0_Grb2_Sos=State_Vector(:,1203);
EGFR2_0_Sos_ShcP_0_Grb2_p=State_Vector(:,1204);
EGFR2_0_Sos_ShcP_0_Sos_0=State_Vector(:,1205);
EGFR2_0_Sos_ShcP_0_Sos_Grb2=State_Vector(:,1206);
EGFR2_0_Sos_ShcP_0_Sos_ShcP=State_Vector(:,1207);
EGFR2_0_Sos_ShcP_0_Sos_Shc=State_Vector(:,1208);
EGFR2_0_Sos_ShcP_0_Sos_SosP=State_Vector(:,1209);
EGFR2_0_Sos_ShcP_0_Sos_Sos=State_Vector(:,1210);
EGFR2_0_Sos_ShcP_0_Sos_p=State_Vector(:,1211);
EGFR2_0_Sos_ShcP_0_SosP_0=State_Vector(:,1212);
EGFR2_0_Sos_ShcP_0_SosP_Grb2=State_Vector(:,1213);
EGFR2_0_Sos_ShcP_0_SosP_ShcP=State_Vector(:,1214);
EGFR2_0_Sos_ShcP_0_SosP_Shc=State_Vector(:,1215);
EGFR2_0_Sos_ShcP_0_SosP_SosP=State_Vector(:,1216);
EGFR2_0_Sos_ShcP_0_SosP_Sos=State_Vector(:,1217);
EGFR2_0_Sos_ShcP_0_SosP_p=State_Vector(:,1218);
EGFR2_0_Sos_ShcP_0_p_0=State_Vector(:,1219);
EGFR2_0_Sos_ShcP_0_p_Grb2=State_Vector(:,1220);
EGFR2_0_Sos_ShcP_0_p_ShcP=State_Vector(:,1221);
EGFR2_0_Sos_ShcP_0_p_Shc=State_Vector(:,1222);
EGFR2_0_Sos_ShcP_0_p_SosP=State_Vector(:,1223);
EGFR2_0_Sos_ShcP_0_p_Sos=State_Vector(:,1224);
EGFR2_0_Sos_ShcP_0_p_p=State_Vector(:,1225);
EGFR2_0_Sos_ShcP_EGF_0_0=State_Vector(:,1226);
EGFR2_0_Sos_ShcP_EGF_0_Grb2=State_Vector(:,1227);
EGFR2_0_Sos_ShcP_EGF_0_ShcP=State_Vector(:,1228);
EGFR2_0_Sos_ShcP_EGF_0_Shc=State_Vector(:,1229);
EGFR2_0_Sos_ShcP_EGF_0_SosP=State_Vector(:,1230);
EGFR2_0_Sos_ShcP_EGF_0_Sos=State_Vector(:,1231);
EGFR2_0_Sos_ShcP_EGF_0_p=State_Vector(:,1232);
EGFR2_0_Sos_ShcP_EGF_Grb2_0=State_Vector(:,1233);
EGFR2_0_Sos_ShcP_EGF_Grb2_Grb2=State_Vector(:,1234);
EGFR2_0_Sos_ShcP_EGF_Grb2_ShcP=State_Vector(:,1235);
EGFR2_0_Sos_ShcP_EGF_Grb2_Shc=State_Vector(:,1236);
EGFR2_0_Sos_ShcP_EGF_Grb2_SosP=State_Vector(:,1237);
EGFR2_0_Sos_ShcP_EGF_Grb2_Sos=State_Vector(:,1238);
EGFR2_0_Sos_ShcP_EGF_Grb2_p=State_Vector(:,1239);
EGFR2_0_Sos_ShcP_EGF_Sos_0=State_Vector(:,1240);
EGFR2_0_Sos_ShcP_EGF_Sos_Grb2=State_Vector(:,1241);
EGFR2_0_Sos_ShcP_EGF_Sos_ShcP=State_Vector(:,1242);
EGFR2_0_Sos_ShcP_EGF_Sos_Shc=State_Vector(:,1243);
EGFR2_0_Sos_ShcP_EGF_Sos_SosP=State_Vector(:,1244);
EGFR2_0_Sos_ShcP_EGF_Sos_Sos=State_Vector(:,1245);
EGFR2_0_Sos_ShcP_EGF_Sos_p=State_Vector(:,1246);
EGFR2_0_Sos_ShcP_EGF_SosP_0=State_Vector(:,1247);
EGFR2_0_Sos_ShcP_EGF_SosP_Grb2=State_Vector(:,1248);
EGFR2_0_Sos_ShcP_EGF_SosP_ShcP=State_Vector(:,1249);
EGFR2_0_Sos_ShcP_EGF_SosP_Shc=State_Vector(:,1250);
EGFR2_0_Sos_ShcP_EGF_SosP_SosP=State_Vector(:,1251);
EGFR2_0_Sos_ShcP_EGF_SosP_Sos=State_Vector(:,1252);
EGFR2_0_Sos_ShcP_EGF_SosP_p=State_Vector(:,1253);
EGFR2_0_Sos_ShcP_EGF_p_0=State_Vector(:,1254);
EGFR2_0_Sos_ShcP_EGF_p_Grb2=State_Vector(:,1255);
EGFR2_0_Sos_ShcP_EGF_p_ShcP=State_Vector(:,1256);
EGFR2_0_Sos_ShcP_EGF_p_Shc=State_Vector(:,1257);
EGFR2_0_Sos_ShcP_EGF_p_SosP=State_Vector(:,1258);
EGFR2_0_Sos_ShcP_EGF_p_Sos=State_Vector(:,1259);
EGFR2_0_Sos_ShcP_EGF_p_p=State_Vector(:,1260);
EGFR2_0_Sos_Sos_0_0_0=State_Vector(:,1261);
EGFR2_0_Sos_Sos_0_0_Grb2=State_Vector(:,1262);
EGFR2_0_Sos_Sos_0_0_ShcP=State_Vector(:,1263);
EGFR2_0_Sos_Sos_0_0_Shc=State_Vector(:,1264);
EGFR2_0_Sos_Sos_0_0_SosP=State_Vector(:,1265);
EGFR2_0_Sos_Sos_0_0_Sos=State_Vector(:,1266);
EGFR2_0_Sos_Sos_0_0_p=State_Vector(:,1267);
EGFR2_0_Sos_Sos_0_Grb2_0=State_Vector(:,1268);
EGFR2_0_Sos_Sos_0_Grb2_Grb2=State_Vector(:,1269);
EGFR2_0_Sos_Sos_0_Grb2_ShcP=State_Vector(:,1270);
EGFR2_0_Sos_Sos_0_Grb2_Shc=State_Vector(:,1271);
EGFR2_0_Sos_Sos_0_Grb2_SosP=State_Vector(:,1272);
EGFR2_0_Sos_Sos_0_Grb2_Sos=State_Vector(:,1273);
EGFR2_0_Sos_Sos_0_Grb2_p=State_Vector(:,1274);
EGFR2_0_Sos_Sos_0_Sos_0=State_Vector(:,1275);
EGFR2_0_Sos_Sos_0_Sos_Grb2=State_Vector(:,1276);
EGFR2_0_Sos_Sos_0_Sos_ShcP=State_Vector(:,1277);
EGFR2_0_Sos_Sos_0_Sos_Shc=State_Vector(:,1278);
EGFR2_0_Sos_Sos_0_Sos_SosP=State_Vector(:,1279);
EGFR2_0_Sos_Sos_0_Sos_Sos=State_Vector(:,1280);
EGFR2_0_Sos_Sos_0_Sos_p=State_Vector(:,1281);
EGFR2_0_Sos_Sos_0_SosP_0=State_Vector(:,1282);
EGFR2_0_Sos_Sos_0_SosP_Grb2=State_Vector(:,1283);
EGFR2_0_Sos_Sos_0_SosP_ShcP=State_Vector(:,1284);
EGFR2_0_Sos_Sos_0_SosP_Shc=State_Vector(:,1285);
EGFR2_0_Sos_Sos_0_SosP_SosP=State_Vector(:,1286);
EGFR2_0_Sos_Sos_0_SosP_Sos=State_Vector(:,1287);
EGFR2_0_Sos_Sos_0_SosP_p=State_Vector(:,1288);
EGFR2_0_Sos_Sos_0_p_0=State_Vector(:,1289);
EGFR2_0_Sos_Sos_0_p_Grb2=State_Vector(:,1290);
EGFR2_0_Sos_Sos_0_p_ShcP=State_Vector(:,1291);
EGFR2_0_Sos_Sos_0_p_Shc=State_Vector(:,1292);
EGFR2_0_Sos_Sos_0_p_SosP=State_Vector(:,1293);
EGFR2_0_Sos_Sos_0_p_Sos=State_Vector(:,1294);
EGFR2_0_Sos_Sos_0_p_p=State_Vector(:,1295);
EGFR2_0_Sos_Sos_EGF_0_0=State_Vector(:,1296);
EGFR2_0_Sos_Sos_EGF_0_Grb2=State_Vector(:,1297);
EGFR2_0_Sos_Sos_EGF_0_ShcP=State_Vector(:,1298);
EGFR2_0_Sos_Sos_EGF_0_Shc=State_Vector(:,1299);
EGFR2_0_Sos_Sos_EGF_0_SosP=State_Vector(:,1300);
EGFR2_0_Sos_Sos_EGF_0_Sos=State_Vector(:,1301);
EGFR2_0_Sos_Sos_EGF_0_p=State_Vector(:,1302);
EGFR2_0_Sos_Sos_EGF_Grb2_0=State_Vector(:,1303);
EGFR2_0_Sos_Sos_EGF_Grb2_Grb2=State_Vector(:,1304);
EGFR2_0_Sos_Sos_EGF_Grb2_ShcP=State_Vector(:,1305);
EGFR2_0_Sos_Sos_EGF_Grb2_Shc=State_Vector(:,1306);
EGFR2_0_Sos_Sos_EGF_Grb2_SosP=State_Vector(:,1307);
EGFR2_0_Sos_Sos_EGF_Grb2_Sos=State_Vector(:,1308);
EGFR2_0_Sos_Sos_EGF_Grb2_p=State_Vector(:,1309);
EGFR2_0_Sos_Sos_EGF_Sos_0=State_Vector(:,1310);
EGFR2_0_Sos_Sos_EGF_Sos_Grb2=State_Vector(:,1311);
EGFR2_0_Sos_Sos_EGF_Sos_ShcP=State_Vector(:,1312);
EGFR2_0_Sos_Sos_EGF_Sos_Shc=State_Vector(:,1313);
EGFR2_0_Sos_Sos_EGF_Sos_SosP=State_Vector(:,1314);
EGFR2_0_Sos_Sos_EGF_Sos_Sos=State_Vector(:,1315);
EGFR2_0_Sos_Sos_EGF_Sos_p=State_Vector(:,1316);
EGFR2_0_Sos_Sos_EGF_SosP_0=State_Vector(:,1317);
EGFR2_0_Sos_Sos_EGF_SosP_Grb2=State_Vector(:,1318);
EGFR2_0_Sos_Sos_EGF_SosP_ShcP=State_Vector(:,1319);
EGFR2_0_Sos_Sos_EGF_SosP_Shc=State_Vector(:,1320);
EGFR2_0_Sos_Sos_EGF_SosP_SosP=State_Vector(:,1321);
EGFR2_0_Sos_Sos_EGF_SosP_Sos=State_Vector(:,1322);
EGFR2_0_Sos_Sos_EGF_SosP_p=State_Vector(:,1323);
EGFR2_0_Sos_Sos_EGF_p_0=State_Vector(:,1324);
EGFR2_0_Sos_Sos_EGF_p_Grb2=State_Vector(:,1325);
EGFR2_0_Sos_Sos_EGF_p_ShcP=State_Vector(:,1326);
EGFR2_0_Sos_Sos_EGF_p_Shc=State_Vector(:,1327);
EGFR2_0_Sos_Sos_EGF_p_SosP=State_Vector(:,1328);
EGFR2_0_Sos_Sos_EGF_p_Sos=State_Vector(:,1329);
EGFR2_0_Sos_Sos_EGF_p_p=State_Vector(:,1330);
EGFR2_0_Sos_SosP_0_0_0=State_Vector(:,1331);
EGFR2_0_Sos_SosP_0_0_Grb2=State_Vector(:,1332);
EGFR2_0_Sos_SosP_0_0_ShcP=State_Vector(:,1333);
EGFR2_0_Sos_SosP_0_0_Shc=State_Vector(:,1334);
EGFR2_0_Sos_SosP_0_0_SosP=State_Vector(:,1335);
EGFR2_0_Sos_SosP_0_0_Sos=State_Vector(:,1336);
EGFR2_0_Sos_SosP_0_0_p=State_Vector(:,1337);
EGFR2_0_Sos_SosP_0_Grb2_0=State_Vector(:,1338);
EGFR2_0_Sos_SosP_0_Grb2_Grb2=State_Vector(:,1339);
EGFR2_0_Sos_SosP_0_Grb2_ShcP=State_Vector(:,1340);
EGFR2_0_Sos_SosP_0_Grb2_Shc=State_Vector(:,1341);
EGFR2_0_Sos_SosP_0_Grb2_SosP=State_Vector(:,1342);
EGFR2_0_Sos_SosP_0_Grb2_Sos=State_Vector(:,1343);
EGFR2_0_Sos_SosP_0_Grb2_p=State_Vector(:,1344);
EGFR2_0_Sos_SosP_0_Sos_0=State_Vector(:,1345);
EGFR2_0_Sos_SosP_0_Sos_Grb2=State_Vector(:,1346);
EGFR2_0_Sos_SosP_0_Sos_ShcP=State_Vector(:,1347);
EGFR2_0_Sos_SosP_0_Sos_Shc=State_Vector(:,1348);
EGFR2_0_Sos_SosP_0_Sos_SosP=State_Vector(:,1349);
EGFR2_0_Sos_SosP_0_Sos_Sos=State_Vector(:,1350);
EGFR2_0_Sos_SosP_0_Sos_p=State_Vector(:,1351);
EGFR2_0_Sos_SosP_0_SosP_0=State_Vector(:,1352);
EGFR2_0_Sos_SosP_0_SosP_Grb2=State_Vector(:,1353);
EGFR2_0_Sos_SosP_0_SosP_ShcP=State_Vector(:,1354);
EGFR2_0_Sos_SosP_0_SosP_Shc=State_Vector(:,1355);
EGFR2_0_Sos_SosP_0_SosP_SosP=State_Vector(:,1356);
EGFR2_0_Sos_SosP_0_SosP_Sos=State_Vector(:,1357);
EGFR2_0_Sos_SosP_0_SosP_p=State_Vector(:,1358);
EGFR2_0_Sos_SosP_0_p_0=State_Vector(:,1359);
EGFR2_0_Sos_SosP_0_p_Grb2=State_Vector(:,1360);
EGFR2_0_Sos_SosP_0_p_ShcP=State_Vector(:,1361);
EGFR2_0_Sos_SosP_0_p_Shc=State_Vector(:,1362);
EGFR2_0_Sos_SosP_0_p_SosP=State_Vector(:,1363);
EGFR2_0_Sos_SosP_0_p_Sos=State_Vector(:,1364);
EGFR2_0_Sos_SosP_0_p_p=State_Vector(:,1365);
EGFR2_0_Sos_SosP_EGF_0_0=State_Vector(:,1366);
EGFR2_0_Sos_SosP_EGF_0_Grb2=State_Vector(:,1367);
EGFR2_0_Sos_SosP_EGF_0_ShcP=State_Vector(:,1368);
EGFR2_0_Sos_SosP_EGF_0_Shc=State_Vector(:,1369);
EGFR2_0_Sos_SosP_EGF_0_SosP=State_Vector(:,1370);
EGFR2_0_Sos_SosP_EGF_0_Sos=State_Vector(:,1371);
EGFR2_0_Sos_SosP_EGF_0_p=State_Vector(:,1372);
EGFR2_0_Sos_SosP_EGF_Grb2_0=State_Vector(:,1373);
EGFR2_0_Sos_SosP_EGF_Grb2_Grb2=State_Vector(:,1374);
EGFR2_0_Sos_SosP_EGF_Grb2_ShcP=State_Vector(:,1375);
EGFR2_0_Sos_SosP_EGF_Grb2_Shc=State_Vector(:,1376);
EGFR2_0_Sos_SosP_EGF_Grb2_SosP=State_Vector(:,1377);
EGFR2_0_Sos_SosP_EGF_Grb2_Sos=State_Vector(:,1378);
EGFR2_0_Sos_SosP_EGF_Grb2_p=State_Vector(:,1379);
EGFR2_0_Sos_SosP_EGF_Sos_0=State_Vector(:,1380);
EGFR2_0_Sos_SosP_EGF_Sos_Grb2=State_Vector(:,1381);
EGFR2_0_Sos_SosP_EGF_Sos_ShcP=State_Vector(:,1382);
EGFR2_0_Sos_SosP_EGF_Sos_Shc=State_Vector(:,1383);
EGFR2_0_Sos_SosP_EGF_Sos_SosP=State_Vector(:,1384);
EGFR2_0_Sos_SosP_EGF_Sos_Sos=State_Vector(:,1385);
EGFR2_0_Sos_SosP_EGF_Sos_p=State_Vector(:,1386);
EGFR2_0_Sos_SosP_EGF_SosP_0=State_Vector(:,1387);
EGFR2_0_Sos_SosP_EGF_SosP_Grb2=State_Vector(:,1388);
EGFR2_0_Sos_SosP_EGF_SosP_ShcP=State_Vector(:,1389);
EGFR2_0_Sos_SosP_EGF_SosP_Shc=State_Vector(:,1390);
EGFR2_0_Sos_SosP_EGF_SosP_SosP=State_Vector(:,1391);
EGFR2_0_Sos_SosP_EGF_SosP_Sos=State_Vector(:,1392);
EGFR2_0_Sos_SosP_EGF_SosP_p=State_Vector(:,1393);
EGFR2_0_Sos_SosP_EGF_p_0=State_Vector(:,1394);
EGFR2_0_Sos_SosP_EGF_p_Grb2=State_Vector(:,1395);
EGFR2_0_Sos_SosP_EGF_p_ShcP=State_Vector(:,1396);
EGFR2_0_Sos_SosP_EGF_p_Shc=State_Vector(:,1397);
EGFR2_0_Sos_SosP_EGF_p_SosP=State_Vector(:,1398);
EGFR2_0_Sos_SosP_EGF_p_Sos=State_Vector(:,1399);
EGFR2_0_Sos_SosP_EGF_p_p=State_Vector(:,1400);
EGFR2_0_Sos_p_0_0_0=State_Vector(:,1401);
EGFR2_0_Sos_p_0_0_Grb2=State_Vector(:,1402);
EGFR2_0_Sos_p_0_0_ShcP=State_Vector(:,1403);
EGFR2_0_Sos_p_0_0_Shc=State_Vector(:,1404);
EGFR2_0_Sos_p_0_0_SosP=State_Vector(:,1405);
EGFR2_0_Sos_p_0_0_Sos=State_Vector(:,1406);
EGFR2_0_Sos_p_0_0_p=State_Vector(:,1407);
EGFR2_0_Sos_p_0_Grb2_0=State_Vector(:,1408);
EGFR2_0_Sos_p_0_Grb2_Grb2=State_Vector(:,1409);
EGFR2_0_Sos_p_0_Grb2_ShcP=State_Vector(:,1410);
EGFR2_0_Sos_p_0_Grb2_Shc=State_Vector(:,1411);
EGFR2_0_Sos_p_0_Grb2_SosP=State_Vector(:,1412);
EGFR2_0_Sos_p_0_Grb2_Sos=State_Vector(:,1413);
EGFR2_0_Sos_p_0_Grb2_p=State_Vector(:,1414);
EGFR2_0_Sos_p_0_Sos_0=State_Vector(:,1415);
EGFR2_0_Sos_p_0_Sos_Grb2=State_Vector(:,1416);
EGFR2_0_Sos_p_0_Sos_ShcP=State_Vector(:,1417);
EGFR2_0_Sos_p_0_Sos_Shc=State_Vector(:,1418);
EGFR2_0_Sos_p_0_Sos_SosP=State_Vector(:,1419);
EGFR2_0_Sos_p_0_Sos_Sos=State_Vector(:,1420);
EGFR2_0_Sos_p_0_Sos_p=State_Vector(:,1421);
EGFR2_0_Sos_p_0_SosP_0=State_Vector(:,1422);
EGFR2_0_Sos_p_0_SosP_Grb2=State_Vector(:,1423);
EGFR2_0_Sos_p_0_SosP_ShcP=State_Vector(:,1424);
EGFR2_0_Sos_p_0_SosP_Shc=State_Vector(:,1425);
EGFR2_0_Sos_p_0_SosP_SosP=State_Vector(:,1426);
EGFR2_0_Sos_p_0_SosP_Sos=State_Vector(:,1427);
EGFR2_0_Sos_p_0_SosP_p=State_Vector(:,1428);
EGFR2_0_Sos_p_0_p_0=State_Vector(:,1429);
EGFR2_0_Sos_p_0_p_Grb2=State_Vector(:,1430);
EGFR2_0_Sos_p_0_p_ShcP=State_Vector(:,1431);
EGFR2_0_Sos_p_0_p_Shc=State_Vector(:,1432);
EGFR2_0_Sos_p_0_p_SosP=State_Vector(:,1433);
EGFR2_0_Sos_p_0_p_Sos=State_Vector(:,1434);
EGFR2_0_Sos_p_0_p_p=State_Vector(:,1435);
EGFR2_0_Sos_p_EGF_0_0=State_Vector(:,1436);
EGFR2_0_Sos_p_EGF_0_Grb2=State_Vector(:,1437);
EGFR2_0_Sos_p_EGF_0_ShcP=State_Vector(:,1438);
EGFR2_0_Sos_p_EGF_0_Shc=State_Vector(:,1439);
EGFR2_0_Sos_p_EGF_0_SosP=State_Vector(:,1440);
EGFR2_0_Sos_p_EGF_0_Sos=State_Vector(:,1441);
EGFR2_0_Sos_p_EGF_0_p=State_Vector(:,1442);
EGFR2_0_Sos_p_EGF_Grb2_0=State_Vector(:,1443);
EGFR2_0_Sos_p_EGF_Grb2_Grb2=State_Vector(:,1444);
EGFR2_0_Sos_p_EGF_Grb2_ShcP=State_Vector(:,1445);
EGFR2_0_Sos_p_EGF_Grb2_Shc=State_Vector(:,1446);
EGFR2_0_Sos_p_EGF_Grb2_SosP=State_Vector(:,1447);
EGFR2_0_Sos_p_EGF_Grb2_Sos=State_Vector(:,1448);
EGFR2_0_Sos_p_EGF_Grb2_p=State_Vector(:,1449);
EGFR2_0_Sos_p_EGF_Sos_0=State_Vector(:,1450);
EGFR2_0_Sos_p_EGF_Sos_Grb2=State_Vector(:,1451);
EGFR2_0_Sos_p_EGF_Sos_ShcP=State_Vector(:,1452);
EGFR2_0_Sos_p_EGF_Sos_Shc=State_Vector(:,1453);
EGFR2_0_Sos_p_EGF_Sos_SosP=State_Vector(:,1454);
EGFR2_0_Sos_p_EGF_Sos_Sos=State_Vector(:,1455);
EGFR2_0_Sos_p_EGF_Sos_p=State_Vector(:,1456);
EGFR2_0_Sos_p_EGF_SosP_0=State_Vector(:,1457);
EGFR2_0_Sos_p_EGF_SosP_Grb2=State_Vector(:,1458);
EGFR2_0_Sos_p_EGF_SosP_ShcP=State_Vector(:,1459);
EGFR2_0_Sos_p_EGF_SosP_Shc=State_Vector(:,1460);
EGFR2_0_Sos_p_EGF_SosP_SosP=State_Vector(:,1461);
EGFR2_0_Sos_p_EGF_SosP_Sos=State_Vector(:,1462);
EGFR2_0_Sos_p_EGF_SosP_p=State_Vector(:,1463);
EGFR2_0_Sos_p_EGF_p_0=State_Vector(:,1464);
EGFR2_0_Sos_p_EGF_p_Grb2=State_Vector(:,1465);
EGFR2_0_Sos_p_EGF_p_ShcP=State_Vector(:,1466);
EGFR2_0_Sos_p_EGF_p_Shc=State_Vector(:,1467);
EGFR2_0_Sos_p_EGF_p_SosP=State_Vector(:,1468);
EGFR2_0_Sos_p_EGF_p_Sos=State_Vector(:,1469);
EGFR2_0_Sos_p_EGF_p_p=State_Vector(:,1470);
EGFR2_0_SosP_0_0_0_0=State_Vector(:,1471);
EGFR2_0_SosP_0_0_0_Grb2=State_Vector(:,1472);
EGFR2_0_SosP_0_0_0_ShcP=State_Vector(:,1473);
EGFR2_0_SosP_0_0_0_Shc=State_Vector(:,1474);
EGFR2_0_SosP_0_0_0_SosP=State_Vector(:,1475);
EGFR2_0_SosP_0_0_0_Sos=State_Vector(:,1476);
EGFR2_0_SosP_0_0_0_p=State_Vector(:,1477);
EGFR2_0_SosP_0_0_Grb2_0=State_Vector(:,1478);
EGFR2_0_SosP_0_0_Grb2_Grb2=State_Vector(:,1479);
EGFR2_0_SosP_0_0_Grb2_ShcP=State_Vector(:,1480);
EGFR2_0_SosP_0_0_Grb2_Shc=State_Vector(:,1481);
EGFR2_0_SosP_0_0_Grb2_SosP=State_Vector(:,1482);
EGFR2_0_SosP_0_0_Grb2_Sos=State_Vector(:,1483);
EGFR2_0_SosP_0_0_Grb2_p=State_Vector(:,1484);
EGFR2_0_SosP_0_0_Sos_0=State_Vector(:,1485);
EGFR2_0_SosP_0_0_Sos_Grb2=State_Vector(:,1486);
EGFR2_0_SosP_0_0_Sos_ShcP=State_Vector(:,1487);
EGFR2_0_SosP_0_0_Sos_Shc=State_Vector(:,1488);
EGFR2_0_SosP_0_0_Sos_SosP=State_Vector(:,1489);
EGFR2_0_SosP_0_0_Sos_Sos=State_Vector(:,1490);
EGFR2_0_SosP_0_0_Sos_p=State_Vector(:,1491);
EGFR2_0_SosP_0_0_SosP_0=State_Vector(:,1492);
EGFR2_0_SosP_0_0_SosP_Grb2=State_Vector(:,1493);
EGFR2_0_SosP_0_0_SosP_ShcP=State_Vector(:,1494);
EGFR2_0_SosP_0_0_SosP_Shc=State_Vector(:,1495);
EGFR2_0_SosP_0_0_SosP_SosP=State_Vector(:,1496);
EGFR2_0_SosP_0_0_SosP_Sos=State_Vector(:,1497);
EGFR2_0_SosP_0_0_SosP_p=State_Vector(:,1498);
EGFR2_0_SosP_0_0_p_0=State_Vector(:,1499);
EGFR2_0_SosP_0_0_p_Grb2=State_Vector(:,1500);
EGFR2_0_SosP_0_0_p_ShcP=State_Vector(:,1501);
EGFR2_0_SosP_0_0_p_Shc=State_Vector(:,1502);
EGFR2_0_SosP_0_0_p_SosP=State_Vector(:,1503);
EGFR2_0_SosP_0_0_p_Sos=State_Vector(:,1504);
EGFR2_0_SosP_0_0_p_p=State_Vector(:,1505);
EGFR2_0_SosP_0_EGF_0_0=State_Vector(:,1506);
EGFR2_0_SosP_0_EGF_0_Grb2=State_Vector(:,1507);
EGFR2_0_SosP_0_EGF_0_ShcP=State_Vector(:,1508);
EGFR2_0_SosP_0_EGF_0_Shc=State_Vector(:,1509);
EGFR2_0_SosP_0_EGF_0_SosP=State_Vector(:,1510);
EGFR2_0_SosP_0_EGF_0_Sos=State_Vector(:,1511);
EGFR2_0_SosP_0_EGF_0_p=State_Vector(:,1512);
EGFR2_0_SosP_0_EGF_Grb2_0=State_Vector(:,1513);
EGFR2_0_SosP_0_EGF_Grb2_Grb2=State_Vector(:,1514);
EGFR2_0_SosP_0_EGF_Grb2_ShcP=State_Vector(:,1515);
EGFR2_0_SosP_0_EGF_Grb2_Shc=State_Vector(:,1516);
EGFR2_0_SosP_0_EGF_Grb2_SosP=State_Vector(:,1517);
EGFR2_0_SosP_0_EGF_Grb2_Sos=State_Vector(:,1518);
EGFR2_0_SosP_0_EGF_Grb2_p=State_Vector(:,1519);
EGFR2_0_SosP_0_EGF_Sos_0=State_Vector(:,1520);
EGFR2_0_SosP_0_EGF_Sos_Grb2=State_Vector(:,1521);
EGFR2_0_SosP_0_EGF_Sos_ShcP=State_Vector(:,1522);
EGFR2_0_SosP_0_EGF_Sos_Shc=State_Vector(:,1523);
EGFR2_0_SosP_0_EGF_Sos_SosP=State_Vector(:,1524);
EGFR2_0_SosP_0_EGF_Sos_Sos=State_Vector(:,1525);
EGFR2_0_SosP_0_EGF_Sos_p=State_Vector(:,1526);
EGFR2_0_SosP_0_EGF_SosP_0=State_Vector(:,1527);
EGFR2_0_SosP_0_EGF_SosP_Grb2=State_Vector(:,1528);
EGFR2_0_SosP_0_EGF_SosP_ShcP=State_Vector(:,1529);
EGFR2_0_SosP_0_EGF_SosP_Shc=State_Vector(:,1530);
EGFR2_0_SosP_0_EGF_SosP_SosP=State_Vector(:,1531);
EGFR2_0_SosP_0_EGF_SosP_Sos=State_Vector(:,1532);
EGFR2_0_SosP_0_EGF_SosP_p=State_Vector(:,1533);
EGFR2_0_SosP_0_EGF_p_0=State_Vector(:,1534);
EGFR2_0_SosP_0_EGF_p_Grb2=State_Vector(:,1535);
EGFR2_0_SosP_0_EGF_p_ShcP=State_Vector(:,1536);
EGFR2_0_SosP_0_EGF_p_Shc=State_Vector(:,1537);
EGFR2_0_SosP_0_EGF_p_SosP=State_Vector(:,1538);
EGFR2_0_SosP_0_EGF_p_Sos=State_Vector(:,1539);
EGFR2_0_SosP_0_EGF_p_p=State_Vector(:,1540);
EGFR2_0_SosP_Grb2_0_0_0=State_Vector(:,1541);
EGFR2_0_SosP_Grb2_0_0_Grb2=State_Vector(:,1542);
EGFR2_0_SosP_Grb2_0_0_ShcP=State_Vector(:,1543);
EGFR2_0_SosP_Grb2_0_0_Shc=State_Vector(:,1544);
EGFR2_0_SosP_Grb2_0_0_SosP=State_Vector(:,1545);
EGFR2_0_SosP_Grb2_0_0_Sos=State_Vector(:,1546);
EGFR2_0_SosP_Grb2_0_0_p=State_Vector(:,1547);
EGFR2_0_SosP_Grb2_0_Grb2_0=State_Vector(:,1548);
EGFR2_0_SosP_Grb2_0_Grb2_Grb2=State_Vector(:,1549);
EGFR2_0_SosP_Grb2_0_Grb2_ShcP=State_Vector(:,1550);
EGFR2_0_SosP_Grb2_0_Grb2_Shc=State_Vector(:,1551);
EGFR2_0_SosP_Grb2_0_Grb2_SosP=State_Vector(:,1552);
EGFR2_0_SosP_Grb2_0_Grb2_Sos=State_Vector(:,1553);
EGFR2_0_SosP_Grb2_0_Grb2_p=State_Vector(:,1554);
EGFR2_0_SosP_Grb2_0_Sos_0=State_Vector(:,1555);
EGFR2_0_SosP_Grb2_0_Sos_Grb2=State_Vector(:,1556);
EGFR2_0_SosP_Grb2_0_Sos_ShcP=State_Vector(:,1557);
EGFR2_0_SosP_Grb2_0_Sos_Shc=State_Vector(:,1558);
EGFR2_0_SosP_Grb2_0_Sos_SosP=State_Vector(:,1559);
EGFR2_0_SosP_Grb2_0_Sos_Sos=State_Vector(:,1560);
EGFR2_0_SosP_Grb2_0_Sos_p=State_Vector(:,1561);
EGFR2_0_SosP_Grb2_0_SosP_0=State_Vector(:,1562);
EGFR2_0_SosP_Grb2_0_SosP_Grb2=State_Vector(:,1563);
EGFR2_0_SosP_Grb2_0_SosP_ShcP=State_Vector(:,1564);
EGFR2_0_SosP_Grb2_0_SosP_Shc=State_Vector(:,1565);
EGFR2_0_SosP_Grb2_0_SosP_SosP=State_Vector(:,1566);
EGFR2_0_SosP_Grb2_0_SosP_Sos=State_Vector(:,1567);
EGFR2_0_SosP_Grb2_0_SosP_p=State_Vector(:,1568);
EGFR2_0_SosP_Grb2_0_p_0=State_Vector(:,1569);
EGFR2_0_SosP_Grb2_0_p_Grb2=State_Vector(:,1570);
EGFR2_0_SosP_Grb2_0_p_ShcP=State_Vector(:,1571);
EGFR2_0_SosP_Grb2_0_p_Shc=State_Vector(:,1572);
EGFR2_0_SosP_Grb2_0_p_SosP=State_Vector(:,1573);
EGFR2_0_SosP_Grb2_0_p_Sos=State_Vector(:,1574);
EGFR2_0_SosP_Grb2_0_p_p=State_Vector(:,1575);
EGFR2_0_SosP_Grb2_EGF_0_0=State_Vector(:,1576);
EGFR2_0_SosP_Grb2_EGF_0_Grb2=State_Vector(:,1577);
EGFR2_0_SosP_Grb2_EGF_0_ShcP=State_Vector(:,1578);
EGFR2_0_SosP_Grb2_EGF_0_Shc=State_Vector(:,1579);
EGFR2_0_SosP_Grb2_EGF_0_SosP=State_Vector(:,1580);
EGFR2_0_SosP_Grb2_EGF_0_Sos=State_Vector(:,1581);
EGFR2_0_SosP_Grb2_EGF_0_p=State_Vector(:,1582);
EGFR2_0_SosP_Grb2_EGF_Grb2_0=State_Vector(:,1583);
EGFR2_0_SosP_Grb2_EGF_Grb2_Grb2=State_Vector(:,1584);
EGFR2_0_SosP_Grb2_EGF_Grb2_ShcP=State_Vector(:,1585);
EGFR2_0_SosP_Grb2_EGF_Grb2_Shc=State_Vector(:,1586);
EGFR2_0_SosP_Grb2_EGF_Grb2_SosP=State_Vector(:,1587);
EGFR2_0_SosP_Grb2_EGF_Grb2_Sos=State_Vector(:,1588);
EGFR2_0_SosP_Grb2_EGF_Grb2_p=State_Vector(:,1589);
EGFR2_0_SosP_Grb2_EGF_Sos_0=State_Vector(:,1590);
EGFR2_0_SosP_Grb2_EGF_Sos_Grb2=State_Vector(:,1591);
EGFR2_0_SosP_Grb2_EGF_Sos_ShcP=State_Vector(:,1592);
EGFR2_0_SosP_Grb2_EGF_Sos_Shc=State_Vector(:,1593);
EGFR2_0_SosP_Grb2_EGF_Sos_SosP=State_Vector(:,1594);
EGFR2_0_SosP_Grb2_EGF_Sos_Sos=State_Vector(:,1595);
EGFR2_0_SosP_Grb2_EGF_Sos_p=State_Vector(:,1596);
EGFR2_0_SosP_Grb2_EGF_SosP_0=State_Vector(:,1597);
EGFR2_0_SosP_Grb2_EGF_SosP_Grb2=State_Vector(:,1598);
EGFR2_0_SosP_Grb2_EGF_SosP_ShcP=State_Vector(:,1599);
EGFR2_0_SosP_Grb2_EGF_SosP_Shc=State_Vector(:,1600);
EGFR2_0_SosP_Grb2_EGF_SosP_SosP=State_Vector(:,1601);
EGFR2_0_SosP_Grb2_EGF_SosP_Sos=State_Vector(:,1602);
EGFR2_0_SosP_Grb2_EGF_SosP_p=State_Vector(:,1603);
[truncated: 5,870,183 more chars]
