# Supplementary material for: Exact model reduction of combinatorial reaction networks
Source: BMC Syst Biol. 2008 Aug 28;2:78. doi: 10.1186/1752-0509-2-78 (PMC2570670; doi:10.1186/1752-0509-2-78)
Supplement: Additional file 1 — Matlab simulation files for the complete 5,182 ODE model of EGF and insulin receptor crosstalk. [file 1752-0509-2-78-S1.zip › JacobiMatrix.m]

function SparseJacobiMatrix = JacobiMatrix(t,StatesVector)

EGF=2;
Ins=2;
ERKPP=400000*t^3/(10000 + t^4)^2;

k1=0.454545E0;
k2=0.909091E-2;
k3=0.9999E-4;
k4=0.125E1;
k5=(40/21);
k6=0.5E-1;
k7=0.47619E0;
k8=0.2E0;
k9=0.333333E-2;
k10=0.999001E-3;
k11=0.363636E0;
k12=0.1998E-2;
k13=(5/6);
k14=0.47619E0;
k15=0.4E-1;
k16=0.380952E0;
k17=0.25E0;
k18=0.990099E-4;
k19=0.4995E-4;
k20=0.990099E-4;
k21=0.727273E-1;
k22=0.39996E-4;
k23=(1/5);
k24=0.285714E0;
k25=0.19998E-4;
k26=0.6E-1;
k27=0.196262E-1;
k28=0.109989E-4;
k29=0.727273E0;
k30=(10/11);
k31=(10/11);
k32=0.380952E0;
k33=0.28125E0;
k34=0.133333E0;
k1d=0.454545E-1;
k2d=0.909091E-1;
k3d=0.9999E0;
k4d=0.25E0;
k5d=(2/21);
k6d=0.5E-1;
k7d=0.238095E-1;
k8d=1.E-1;
k9d=0.666667E-2;
k10d=0.999001E0;
k11d=0.363636E-1;
k12d=0.1998E1;
k13d=(1/6);
k14d=0.238095E-1;
k15d=0.4E-1;
k16d=0.190476E-1;
k17d=0.25E0;
k18d=0.990099E-2;
k19d=0.4995E-1;
k20d=0.990099E-2;
k21d=0.727273E0;
k22d=0.39996E0;
k23d=(4/5);
k24d=0.142857E-1;
k25d=0.19998E0;
k26d=0.3E-1;
k27d=0.280374E0;
k28d=0.109989E0;
k29d=0.727273E-1;
k30d=(1/11);
k31d=(1/11);
k32d=0.190476E-1;
k33d=0.1875E-1;
k34d=0.666667E-1;


JacobiVal(1)=(-1).*k28d+(-2).*k31+(-2).*k33+(-2).*k30.*EGF;
JacobiVal(2)=k31;
JacobiVal(3)=k33;
JacobiVal(4)=k30.*EGF;
JacobiVal(5)=k31;
JacobiVal(6)=k33;
JacobiVal(7)=k30.*EGF;
JacobiVal(8)=2.*k28d;
JacobiVal(9)=(-1).*k23d+(-1).*k28d+(-1).*k31+(-2).*k33+(-1).*k8d+(-1).*k9.* ...
  StatesVector(5180)+(-1).*k10.*StatesVector(5181)+(-2).*k30.*EGF;
JacobiVal(10)=k8d;
JacobiVal(11)=k10.*StatesVector(5181);
JacobiVal(12)=k9.*StatesVector(5180);
JacobiVal(13)=k23d;
JacobiVal(14)=k33;
JacobiVal(15)=k30.*EGF;
JacobiVal(16)=k31;
JacobiVal(17)=k33;
JacobiVal(18)=k30.*EGF;
JacobiVal(19)=k28d;
JacobiVal(20)=k28d;
JacobiVal(21)=k8d;
JacobiVal(22)=k23d;
JacobiVal(23)=(-1).*k9.*StatesVector(5180);
JacobiVal(24)=(-1).*k10.*StatesVector(5181);
JacobiVal(25)=k8.*StatesVector(4971);
JacobiVal(26)=(-1).*k23d+(-1).*k28d+(-1).*k31+(-1).*k32d+(-2).*k33+(-1).*k8.* ...
  StatesVector(4971)+(-1).*k8.*StatesVector(4972)+(-1).*k8.*StatesVector( ...
  4973)+(-2).*k30.*EGF;
JacobiVal(27)=k32d;
JacobiVal(28)=k8.*StatesVector(4972);
JacobiVal(29)=k8.*StatesVector(4973);
JacobiVal(30)=k23d;
JacobiVal(31)=k33;
JacobiVal(32)=k30.*EGF;
JacobiVal(33)=k31;
JacobiVal(34)=k33;
JacobiVal(35)=k30.*EGF;
JacobiVal(36)=k28d;
JacobiVal(37)=k28d;
JacobiVal(38)=(-1).*k8.*StatesVector(4971);
JacobiVal(39)=(-1).*k8.*StatesVector(4972);
JacobiVal(40)=(-1).*k8.*StatesVector(4973);
JacobiVal(41)=k23d;
JacobiVal(42)=k32;
JacobiVal(43)=(-1).*k23d+(-1).*k28d+(-1).*k31+(-1).*k32+(-2).*k33+(-2).*k30.*EGF ...
  ;
JacobiVal(44)=k23d;
JacobiVal(45)=k33;
JacobiVal(46)=k30.*EGF;
JacobiVal(47)=k31;
JacobiVal(48)=k33;
JacobiVal(49)=k30.*EGF;
JacobiVal(50)=k28d;
JacobiVal(51)=k28d;
JacobiVal(52)=k23d;
JacobiVal(53)=k10d;
JacobiVal(54)=k8d;
JacobiVal(55)=(-1).*k10d+(-1).*k11d+(-1).*k23d+(-1).*k28d+(-1).*k31+(-2).*k33+(-1).* ...
  k8d+(-2).*k30.*EGF;
JacobiVal(56)=k11d;
JacobiVal(57)=k23d;
JacobiVal(58)=k33;
JacobiVal(59)=k30.*EGF;
JacobiVal(60)=k31;
JacobiVal(61)=k33;
JacobiVal(62)=k30.*EGF;
JacobiVal(63)=k28d;
JacobiVal(64)=k28d;
JacobiVal(65)=k8d;
JacobiVal(66)=k23d;
JacobiVal(67)=k10d;
JacobiVal(68)=k9d;
JacobiVal(69)=k8d;
JacobiVal(70)=k11.*ERKPP;
JacobiVal(71)=(-1).*k23d+(-1).*k28d+(-1).*k31+(-2).*k33+(-1).*k8d+(-1).*k9d+(-2).* ...
  k30.*EGF+(-1).*k11.*ERKPP;
JacobiVal(72)=k23d;
JacobiVal(73)=k33;
JacobiVal(74)=k30.*EGF;
JacobiVal(75)=k31;
JacobiVal(76)=k33;
JacobiVal(77)=k30.*EGF;
JacobiVal(78)=k28d;
JacobiVal(79)=k28d;
JacobiVal(80)=k8d;
JacobiVal(81)=k23d;
JacobiVal(82)=k9d;
JacobiVal(83)=k31d;
JacobiVal(84)=k23.*StatesVector(5176);
JacobiVal(85)=k23.*StatesVector(5179);
JacobiVal(86)=k23.*StatesVector(5175);
JacobiVal(87)=k23.*StatesVector(5177);
JacobiVal(88)=k23.*StatesVector(5178);
JacobiVal(89)=(-1).*k28d+(-1).*k31+(-1).*k31d+(-2).*k33+(-1).*k23.*StatesVector(5175)+ ...
  (-1).*k23.*StatesVector(5176)+(-1).*k23.*StatesVector(5177)+(-1).*k23.* ...
  StatesVector(5178)+(-1).*k23.*StatesVector(5179)+(-2).*k30.*EGF;
JacobiVal(90)=k33;
JacobiVal(91)=k30.*EGF;
JacobiVal(92)=k31;
JacobiVal(93)=k33;
JacobiVal(94)=k30.*EGF;
JacobiVal(95)=k28d;
JacobiVal(96)=k28d;
JacobiVal(97)=(-1).*k23.*StatesVector(5175);
JacobiVal(98)=(-1).*k23.*StatesVector(5176);
JacobiVal(99)=(-1).*k23.*StatesVector(5177);
JacobiVal(100)=(-1).*k23.*StatesVector(5178);
JacobiVal(101)=(-1).*k23.*StatesVector(5179);
JacobiVal(102)=(-1).*k28d+(-2).*k31+(-1).*k33+(-1).*k34d+(-1).*k9.*StatesVector(5180)+( ...
  -1).*k10.*StatesVector(5181)+(-2).*k30.*EGF;
JacobiVal(103)=k31;
JacobiVal(104)=k9.*StatesVector(5180);
JacobiVal(105)=k10.*StatesVector(5181);
JacobiVal(106)=k34d;
JacobiVal(107)=k30.*EGF;
JacobiVal(108)=k31;
JacobiVal(109)=k33;
JacobiVal(110)=k30.*EGF;
JacobiVal(111)=k28d;
JacobiVal(112)=k28d;
JacobiVal(113)=k34d;
JacobiVal(114)=(-1).*k9.*StatesVector(5180);
JacobiVal(115)=(-1).*k10.*StatesVector(5181);
JacobiVal(116)=(-1).*k23d+(-1).*k28d+(-1).*k31+(-1).*k33+(-1).*k34d+(-1).*k8d+(-2).* ...
  k9.*StatesVector(5180)+(-2).*k10.*StatesVector(5181)+(-2).*k30.*EGF;
JacobiVal(117)=k8d;
JacobiVal(118)=k10.*StatesVector(5181);
JacobiVal(119)=k9.*StatesVector(5180);
JacobiVal(120)=k23d;
JacobiVal(121)=k9.*StatesVector(5180);
JacobiVal(122)=k10.*StatesVector(5181);
JacobiVal(123)=k34d;
JacobiVal(124)=k30.*EGF;
JacobiVal(125)=k31;
JacobiVal(126)=k33;
JacobiVal(127)=k30.*EGF;
JacobiVal(128)=k28d;
JacobiVal(129)=k28d;
JacobiVal(130)=k34d+k8d;
JacobiVal(131)=k23d;
JacobiVal(132)=(-2).*k9.*StatesVector(5180);
JacobiVal(133)=(-2).*k10.*StatesVector(5181);
JacobiVal(134)=k8.*StatesVector(4971);
JacobiVal(135)=(-1).*k23d+(-1).*k28d+(-1).*k31+(-1).*k32d+(-1).*k33+(-1).*k34d+(-1).* ...
  k8.*StatesVector(4971)+(-1).*k8.*StatesVector(4972)+(-1).*k8.* ...
  StatesVector(4973)+(-1).*k9.*StatesVector(5180)+(-1).*k10.*StatesVector( ...
  5181)+(-2).*k30.*EGF;
JacobiVal(136)=k32d;
JacobiVal(137)=k8.*StatesVector(4972);
JacobiVal(138)=k8.*StatesVector(4973);
JacobiVal(139)=k23d;
JacobiVal(140)=k9.*StatesVector(5180);
JacobiVal(141)=k10.*StatesVector(5181);
JacobiVal(142)=k34d;
JacobiVal(143)=k30.*EGF;
JacobiVal(144)=k31;
JacobiVal(145)=k33;
JacobiVal(146)=k30.*EGF;
JacobiVal(147)=k28d;
JacobiVal(148)=k28d;
JacobiVal(149)=k34d+(-1).*k8.*StatesVector(4971);
JacobiVal(150)=(-1).*k8.*StatesVector(4972);
JacobiVal(151)=(-1).*k8.*StatesVector(4973);
JacobiVal(152)=k23d;
JacobiVal(153)=(-1).*k9.*StatesVector(5180);
JacobiVal(154)=(-1).*k10.*StatesVector(5181);
JacobiVal(155)=k32;
JacobiVal(156)=(-1).*k23d+(-1).*k28d+(-1).*k31+(-1).*k32+(-1).*k33+(-1).*k34d+(-1).* ...
  k9.*StatesVector(5180)+(-1).*k10.*StatesVector(5181)+(-2).*k30.*EGF;
JacobiVal(157)=k23d;
JacobiVal(158)=k9.*StatesVector(5180);
JacobiVal(159)=k10.*StatesVector(5181);
JacobiVal(160)=k34d;
JacobiVal(161)=k30.*EGF;
JacobiVal(162)=k31;
JacobiVal(163)=k33;
JacobiVal(164)=k30.*EGF;
JacobiVal(165)=k28d;
JacobiVal(166)=k28d;
JacobiVal(167)=k34d;
JacobiVal(168)=k23d;
JacobiVal(169)=(-1).*k9.*StatesVector(5180);
JacobiVal(170)=(-1).*k10.*StatesVector(5181);
JacobiVal(171)=k10d;
JacobiVal(172)=k8d;
JacobiVal(173)=(-1).*k10d+(-1).*k11d+(-1).*k23d+(-1).*k28d+(-1).*k31+(-1).*k33+(-1).* ...
  k34d+(-1).*k8d+(-1).*k9.*StatesVector(5180)+(-1).*k10.*StatesVector( ...
  5181)+(-2).*k30.*EGF;
JacobiVal(174)=k11d;
JacobiVal(175)=k23d;
JacobiVal(176)=k9.*StatesVector(5180);
JacobiVal(177)=k10.*StatesVector(5181);
JacobiVal(178)=k34d;
JacobiVal(179)=k30.*EGF;
JacobiVal(180)=k31;
JacobiVal(181)=k33;
JacobiVal(182)=k30.*EGF;
JacobiVal(183)=k28d;
JacobiVal(184)=k28d;
JacobiVal(185)=k34d;
JacobiVal(186)=k8d;
JacobiVal(187)=k23d;
JacobiVal(188)=(-1).*k9.*StatesVector(5180);
JacobiVal(189)=k10d+(-1).*k10.*StatesVector(5181);
JacobiVal(190)=k9d;
JacobiVal(191)=k8d;
JacobiVal(192)=k11.*ERKPP;
JacobiVal(193)=(-1).*k23d+(-1).*k28d+(-1).*k31+(-1).*k33+(-1).*k34d+(-1).*k8d+(-1).* ...
  k9d+(-1).*k9.*StatesVector(5180)+(-1).*k10.*StatesVector(5181)+(-2).* ...
  k30.*EGF+(-1).*k11.*ERKPP;
JacobiVal(194)=k23d;
JacobiVal(195)=k9.*StatesVector(5180);
JacobiVal(196)=k10.*StatesVector(5181);
JacobiVal(197)=k34d;
JacobiVal(198)=k30.*EGF;
JacobiVal(199)=k31;
JacobiVal(200)=k33;
JacobiVal(201)=k30.*EGF;
JacobiVal(202)=k28d;
JacobiVal(203)=k28d;
JacobiVal(204)=k34d;
JacobiVal(205)=k8d;
JacobiVal(206)=k23d;
JacobiVal(207)=k9d+(-1).*k9.*StatesVector(5180);
JacobiVal(208)=(-1).*k10.*StatesVector(5181);
JacobiVal(209)=k31d;
JacobiVal(210)=k23.*StatesVector(5176);
JacobiVal(211)=k23.*StatesVector(5179);
JacobiVal(212)=k23.*StatesVector(5175);
JacobiVal(213)=k23.*StatesVector(5177);
JacobiVal(214)=k23.*StatesVector(5178);
JacobiVal(215)=(-1).*k28d+(-1).*k31+(-1).*k31d+(-1).*k33+(-1).*k34d+(-1).*k23.* ...
  StatesVector(5175)+(-1).*k23.*StatesVector(5176)+(-1).*k23.* ...
  StatesVector(5177)+(-1).*k23.*StatesVector(5178)+(-1).*k23.* ...
  StatesVector(5179)+(-1).*k9.*StatesVector(5180)+(-1).*k10.*StatesVector( ...
  5181)+(-2).*k30.*EGF;
JacobiVal(216)=k9.*StatesVector(5180);
JacobiVal(217)=k10.*StatesVector(5181);
JacobiVal(218)=k34d;
JacobiVal(219)=k30.*EGF;
JacobiVal(220)=k31;
JacobiVal(221)=k33;
JacobiVal(222)=k30.*EGF;
JacobiVal(223)=k28d;
JacobiVal(224)=k28d;
JacobiVal(225)=k34d;
JacobiVal(226)=(-1).*k23.*StatesVector(5175);
JacobiVal(227)=(-1).*k23.*StatesVector(5176);
JacobiVal(228)=(-1).*k23.*StatesVector(5177);
JacobiVal(229)=(-1).*k23.*StatesVector(5178);
JacobiVal(230)=(-1).*k23.*StatesVector(5179);
JacobiVal(231)=(-1).*k9.*StatesVector(5180);
JacobiVal(232)=(-1).*k10.*StatesVector(5181);
JacobiVal(233)=k9d;
JacobiVal(234)=(-1).*k28d+(-2).*k31+(-1).*k33+(-1).*k34d+(-1).*k9d+(-2).*k30.*EGF ...
  +(-1).*k11.*ERKPP;
JacobiVal(235)=k31;
JacobiVal(236)=k11.*ERKPP;
JacobiVal(237)=k34d;
JacobiVal(238)=k30.*EGF;
JacobiVal(239)=k31;
JacobiVal(240)=k33;
JacobiVal(241)=k30.*EGF;
JacobiVal(242)=k28d;
JacobiVal(243)=k28d;
JacobiVal(244)=k34d;
JacobiVal(245)=k9d;
JacobiVal(246)=k9d;
JacobiVal(247)=(-1).*k23d+(-1).*k28d+(-1).*k31+(-1).*k33+(-1).*k34d+(-1).*k8d+(-1).* ...
  k9d+(-1).*k9.*StatesVector(5180)+(-1).*k10.*StatesVector(5181)+(-2).* ...
  k30.*EGF+(-1).*k11.*ERKPP;
JacobiVal(248)=k8d;
JacobiVal(249)=k10.*StatesVector(5181);
JacobiVal(250)=k9.*StatesVector(5180);
JacobiVal(251)=k23d;
JacobiVal(252)=k11.*ERKPP;
JacobiVal(253)=k34d;
JacobiVal(254)=k30.*EGF;
JacobiVal(255)=k31;
JacobiVal(256)=k33;
JacobiVal(257)=k30.*EGF;
JacobiVal(258)=k28d;
JacobiVal(259)=k28d;
JacobiVal(260)=k8d;
JacobiVal(261)=k34d;
JacobiVal(262)=k23d;
JacobiVal(263)=k9d+(-1).*k9.*StatesVector(5180);
JacobiVal(264)=(-1).*k10.*StatesVector(5181);
JacobiVal(265)=k9d;
JacobiVal(266)=k8.*StatesVector(4971);
JacobiVal(267)=(-1).*k23d+(-1).*k28d+(-1).*k31+(-1).*k32d+(-1).*k33+(-1).*k34d+(-1).* ...
  k9d+(-1).*k8.*StatesVector(4971)+(-1).*k8.*StatesVector(4972)+(-1).*k8.* ...
  StatesVector(4973)+(-2).*k30.*EGF+(-1).*k11.*ERKPP;
JacobiVal(268)=k32d;
JacobiVal(269)=k8.*StatesVector(4972);
JacobiVal(270)=k8.*StatesVector(4973);
JacobiVal(271)=k23d;
JacobiVal(272)=k11.*ERKPP;
JacobiVal(273)=k34d;
JacobiVal(274)=k30.*EGF;
JacobiVal(275)=k31;
JacobiVal(276)=k33;
JacobiVal(277)=k30.*EGF;
JacobiVal(278)=k28d;
JacobiVal(279)=k28d;
JacobiVal(280)=(-1).*k8.*StatesVector(4971);
JacobiVal(281)=(-1).*k8.*StatesVector(4972);
JacobiVal(282)=k34d+(-1).*k8.*StatesVector(4973);
JacobiVal(283)=k23d;
JacobiVal(284)=k9d;
JacobiVal(285)=k9d;
JacobiVal(286)=k32;
JacobiVal(287)=(-1).*k23d+(-1).*k28d+(-1).*k31+(-1).*k32+(-1).*k33+(-1).*k34d+(-1).* ...
  k9d+(-2).*k30.*EGF+(-1).*k11.*ERKPP;
JacobiVal(288)=k23d;
JacobiVal(289)=k11.*ERKPP;
JacobiVal(290)=k34d;
JacobiVal(291)=k30.*EGF;
JacobiVal(292)=k31;
JacobiVal(293)=k33;
JacobiVal(294)=k30.*EGF;
JacobiVal(295)=k28d;
JacobiVal(296)=k28d;
JacobiVal(297)=k34d;
JacobiVal(298)=k23d;
JacobiVal(299)=k9d;
JacobiVal(300)=k9d;
JacobiVal(301)=k10d;
JacobiVal(302)=k8d;
JacobiVal(303)=(-1).*k10d+(-1).*k11d+(-1).*k23d+(-1).*k28d+(-1).*k31+(-1).*k33+(-1).* ...
  k34d+(-1).*k8d+(-1).*k9d+(-2).*k30.*EGF+(-1).*k11.*ERKPP;
JacobiVal(304)=k11d;
JacobiVal(305)=k23d;
JacobiVal(306)=k11.*ERKPP;
JacobiVal(307)=k34d;
JacobiVal(308)=k30.*EGF;
JacobiVal(309)=k31;
JacobiVal(310)=k33;
JacobiVal(311)=k30.*EGF;
JacobiVal(312)=k28d;
JacobiVal(313)=k28d;
JacobiVal(314)=k8d;
JacobiVal(315)=k34d;
JacobiVal(316)=k23d;
JacobiVal(317)=k9d;
JacobiVal(318)=k10d;
JacobiVal(319)=k9d;
JacobiVal(320)=k9d;
JacobiVal(321)=k8d;
JacobiVal(322)=k11.*ERKPP;
JacobiVal(323)=(-1).*k23d+(-1).*k28d+(-1).*k31+(-1).*k33+(-1).*k34d+(-1).*k8d+(-2).* ...
  k9d+(-2).*k30.*EGF+(-2).*k11.*ERKPP;
JacobiVal(324)=k23d;
JacobiVal(325)=k11.*ERKPP;
JacobiVal(326)=k34d;
JacobiVal(327)=k30.*EGF;
JacobiVal(328)=k31;
JacobiVal(329)=k33;
JacobiVal(330)=k30.*EGF;
JacobiVal(331)=k28d;
JacobiVal(332)=k28d;
JacobiVal(333)=k34d+k8d;
JacobiVal(334)=k23d;
JacobiVal(335)=2.*k9d;
JacobiVal(336)=k9d;
JacobiVal(337)=k31d;
JacobiVal(338)=k23.*StatesVector(5176);
JacobiVal(339)=k23.*StatesVector(5179);
JacobiVal(340)=k23.*StatesVector(5175);
JacobiVal(341)=k23.*StatesVector(5177);
JacobiVal(342)=k23.*StatesVector(5178);
JacobiVal(343)=(-1).*k28d+(-1).*k31+(-1).*k31d+(-1).*k33+(-1).*k34d+(-1).*k9d+(-1).* ...
  k23.*StatesVector(5175)+(-1).*k23.*StatesVector(5176)+(-1).*k23.* ...
  StatesVector(5177)+(-1).*k23.*StatesVector(5178)+(-1).*k23.* ...
  StatesVector(5179)+(-2).*k30.*EGF+(-1).*k11.*ERKPP;
JacobiVal(344)=k11.*ERKPP;
JacobiVal(345)=k34d;
JacobiVal(346)=k30.*EGF;
JacobiVal(347)=k31;
JacobiVal(348)=k33;
JacobiVal(349)=k30.*EGF;
JacobiVal(350)=k28d;
JacobiVal(351)=k28d;
JacobiVal(352)=k34d;
JacobiVal(353)=(-1).*k23.*StatesVector(5175);
JacobiVal(354)=(-1).*k23.*StatesVector(5176);
JacobiVal(355)=(-1).*k23.*StatesVector(5177);
JacobiVal(356)=(-1).*k23.*StatesVector(5178);
JacobiVal(357)=(-1).*k23.*StatesVector(5179);
JacobiVal(358)=k9d;
JacobiVal(359)=k10d;
JacobiVal(360)=k11d;
JacobiVal(361)=(-1).*k10d+(-1).*k11d+(-1).*k28d+(-2).*k31+(-1).*k33+(-1).*k34d+(-2).* ...
  k30.*EGF;
JacobiVal(362)=k31;
JacobiVal(363)=k34d;
JacobiVal(364)=k30.*EGF;
JacobiVal(365)=k31;
JacobiVal(366)=k33;
JacobiVal(367)=k30.*EGF;
JacobiVal(368)=k28d;
JacobiVal(369)=k28d;
JacobiVal(370)=k34d;
JacobiVal(371)=k10d;
JacobiVal(372)=k10d;
JacobiVal(373)=k11d;
JacobiVal(374)=(-1).*k10d+(-1).*k11d+(-1).*k23d+(-1).*k28d+(-1).*k31+(-1).*k33+(-1).* ...
  k34d+(-1).*k8d+(-1).*k9.*StatesVector(5180)+(-1).*k10.*StatesVector( ...
  5181)+(-2).*k30.*EGF;
JacobiVal(375)=k8d;
JacobiVal(376)=k10.*StatesVector(5181);
JacobiVal(377)=k9.*StatesVector(5180);
JacobiVal(378)=k23d;
JacobiVal(379)=k34d;
JacobiVal(380)=k30.*EGF;
JacobiVal(381)=k31;
JacobiVal(382)=k33;
JacobiVal(383)=k30.*EGF;
JacobiVal(384)=k28d;
JacobiVal(385)=k28d;
JacobiVal(386)=k8d;
JacobiVal(387)=k34d;
JacobiVal(388)=k23d;
JacobiVal(389)=(-1).*k9.*StatesVector(5180);
JacobiVal(390)=k10d+(-1).*k10.*StatesVector(5181);
JacobiVal(391)=k10d;
JacobiVal(392)=k11d;
JacobiVal(393)=k8.*StatesVector(4971);
JacobiVal(394)=(-1).*k10d+(-1).*k11d+(-1).*k23d+(-1).*k28d+(-1).*k31+(-1).*k32d+(-1).* ...
  k33+(-1).*k34d+(-1).*k8.*StatesVector(4971)+(-1).*k8.*StatesVector(4972) ...
  +(-1).*k8.*StatesVector(4973)+(-2).*k30.*EGF;
JacobiVal(395)=k32d;
JacobiVal(396)=k8.*StatesVector(4972);
JacobiVal(397)=k8.*StatesVector(4973);
JacobiVal(398)=k23d;
JacobiVal(399)=k34d;
JacobiVal(400)=k30.*EGF;
JacobiVal(401)=k31;
JacobiVal(402)=k33;
JacobiVal(403)=k30.*EGF;
JacobiVal(404)=k28d;
JacobiVal(405)=k28d;
JacobiVal(406)=(-1).*k8.*StatesVector(4971);
JacobiVal(407)=k34d+(-1).*k8.*StatesVector(4972);
JacobiVal(408)=(-1).*k8.*StatesVector(4973);
JacobiVal(409)=k23d;
JacobiVal(410)=k10d;
JacobiVal(411)=k10d;
JacobiVal(412)=k11d;
JacobiVal(413)=k32;
JacobiVal(414)=(-1).*k10d+(-1).*k11d+(-1).*k23d+(-1).*k28d+(-1).*k31+(-1).*k32+(-1).* ...
  k33+(-1).*k34d+(-2).*k30.*EGF;
JacobiVal(415)=k23d;
JacobiVal(416)=k34d;
JacobiVal(417)=k30.*EGF;
JacobiVal(418)=k31;
JacobiVal(419)=k33;
JacobiVal(420)=k30.*EGF;
JacobiVal(421)=k28d;
JacobiVal(422)=k28d;
JacobiVal(423)=k34d;
JacobiVal(424)=k23d;
JacobiVal(425)=k10d;
JacobiVal(426)=k10d;
JacobiVal(427)=k11d;
JacobiVal(428)=k10d;
JacobiVal(429)=k8d;
JacobiVal(430)=(-2).*k10d+(-2).*k11d+(-1).*k23d+(-1).*k28d+(-1).*k31+(-1).*k33+(-1).* ...
  k34d+(-1).*k8d+(-2).*k30.*EGF;
JacobiVal(431)=k11d;
JacobiVal(432)=k23d;
JacobiVal(433)=k34d;
JacobiVal(434)=k30.*EGF;
JacobiVal(435)=k31;
JacobiVal(436)=k33;
JacobiVal(437)=k30.*EGF;
JacobiVal(438)=k28d;
JacobiVal(439)=k28d;
JacobiVal(440)=k34d+k8d;
JacobiVal(441)=k23d;
JacobiVal(442)=2.*k10d;
JacobiVal(443)=k10d;
JacobiVal(444)=k11d;
JacobiVal(445)=k9d;
JacobiVal(446)=k8d;
JacobiVal(447)=k11.*ERKPP;
JacobiVal(448)=(-1).*k10d+(-1).*k11d+(-1).*k23d+(-1).*k28d+(-1).*k31+(-1).*k33+(-1).* ...
  k34d+(-1).*k8d+(-1).*k9d+(-2).*k30.*EGF+(-1).*k11.*ERKPP;
JacobiVal(449)=k23d;
JacobiVal(450)=k34d;
JacobiVal(451)=k30.*EGF;
JacobiVal(452)=k31;
JacobiVal(453)=k33;
JacobiVal(454)=k30.*EGF;
JacobiVal(455)=k28d;
JacobiVal(456)=k28d;
JacobiVal(457)=k34d;
JacobiVal(458)=k8d;
JacobiVal(459)=k23d;
JacobiVal(460)=k9d;
JacobiVal(461)=k10d;
JacobiVal(462)=k10d;
JacobiVal(463)=k11d;
JacobiVal(464)=k31d;
JacobiVal(465)=k23.*StatesVector(5176);
JacobiVal(466)=k23.*StatesVector(5179);
JacobiVal(467)=k23.*StatesVector(5175);
JacobiVal(468)=k23.*StatesVector(5177);
JacobiVal(469)=k23.*StatesVector(5178);
JacobiVal(470)=(-1).*k10d+(-1).*k11d+(-1).*k28d+(-1).*k31+(-1).*k31d+(-1).*k33+(-1).* ...
  k34d+(-1).*k23.*StatesVector(5175)+(-1).*k23.*StatesVector(5176)+(-1).* ...
  k23.*StatesVector(5177)+(-1).*k23.*StatesVector(5178)+(-1).*k23.* ...
  StatesVector(5179)+(-2).*k30.*EGF;
JacobiVal(471)=k34d;
JacobiVal(472)=k30.*EGF;
JacobiVal(473)=k31;
JacobiVal(474)=k33;
JacobiVal(475)=k30.*EGF;
JacobiVal(476)=k28d;
JacobiVal(477)=k28d;
JacobiVal(478)=k34d;
JacobiVal(479)=(-1).*k23.*StatesVector(5175);
JacobiVal(480)=(-1).*k23.*StatesVector(5176);
JacobiVal(481)=(-1).*k23.*StatesVector(5177);
JacobiVal(482)=(-1).*k23.*StatesVector(5178);
JacobiVal(483)=(-1).*k23.*StatesVector(5179);
JacobiVal(484)=k10d;
JacobiVal(485)=k33d;
JacobiVal(486)=k34.*StatesVector(4971);
JacobiVal(487)=k34.*StatesVector(4973);
JacobiVal(488)=k34.*StatesVector(4972);
JacobiVal(489)=(-1).*k28d+(-2).*k31+(-1).*k33+(-1).*k33d+(-1).*k34.*StatesVector(4971)+ ...
  (-1).*k34.*StatesVector(4972)+(-1).*k34.*StatesVector(4973)+(-2).*k30.* ...
  EGF;
JacobiVal(490)=k31;
JacobiVal(491)=k30.*EGF;
JacobiVal(492)=k31;
JacobiVal(493)=k33;
JacobiVal(494)=k30.*EGF;
JacobiVal(495)=k28d;
JacobiVal(496)=k28d;
JacobiVal(497)=(-1).*k34.*StatesVector(4971);
JacobiVal(498)=(-1).*k34.*StatesVector(4972);
JacobiVal(499)=(-1).*k34.*StatesVector(4973);
JacobiVal(500)=k33d;
JacobiVal(501)=k34.*StatesVector(4971);
JacobiVal(502)=k34.*StatesVector(4973);
JacobiVal(503)=k34.*StatesVector(4972);
JacobiVal(504)=(-1).*k23d+(-1).*k28d+(-1).*k31+(-1).*k33+(-1).*k33d+(-1).*k8d+(-1).* ...
  k34.*StatesVector(4971)+(-1).*k34.*StatesVector(4972)+(-1).*k34.* ...
  StatesVector(4973)+(-1).*k9.*StatesVector(5180)+(-1).*k10.*StatesVector( ...
  5181)+(-2).*k30.*EGF;
JacobiVal(505)=k8d;
JacobiVal(506)=k10.*StatesVector(5181);
JacobiVal(507)=k9.*StatesVector(5180);
JacobiVal(508)=k23d;
JacobiVal(509)=k30.*EGF;
JacobiVal(510)=k31;
JacobiVal(511)=k33;
JacobiVal(512)=k30.*EGF;
JacobiVal(513)=k28d;
JacobiVal(514)=k28d;
JacobiVal(515)=k8d+(-1).*k34.*StatesVector(4971);
JacobiVal(516)=(-1).*k34.*StatesVector(4972);
JacobiVal(517)=(-1).*k34.*StatesVector(4973);
JacobiVal(518)=k23d;
JacobiVal(519)=(-1).*k9.*StatesVector(5180);
JacobiVal(520)=(-1).*k10.*StatesVector(5181);
JacobiVal(521)=k33d;
JacobiVal(522)=k34.*StatesVector(4971);
JacobiVal(523)=k34.*StatesVector(4973);
JacobiVal(524)=k34.*StatesVector(4972);
JacobiVal(525)=k8.*StatesVector(4971);
JacobiVal(526)=(-1).*k23d+(-1).*k28d+(-1).*k31+(-1).*k32d+(-1).*k33+(-1).*k33d+(-1).* ...
  k34.*StatesVector(4971)+(-1).*k8.*StatesVector(4971)+(-1).*k34.* ...
  StatesVector(4972)+(-1).*k8.*StatesVector(4972)+(-1).*k34.*StatesVector( ...
  4973)+(-1).*k8.*StatesVector(4973)+(-2).*k30.*EGF;
JacobiVal(527)=k32d;
JacobiVal(528)=k8.*StatesVector(4972);
JacobiVal(529)=k8.*StatesVector(4973);
JacobiVal(530)=k23d;
JacobiVal(531)=k30.*EGF;
JacobiVal(532)=k31;
JacobiVal(533)=k33;
JacobiVal(534)=k30.*EGF;
JacobiVal(535)=k28d;
JacobiVal(536)=k28d;
JacobiVal(537)=(-1).*k34.*StatesVector(4971)+(-1).*k8.*StatesVector(4971);
JacobiVal(538)=(-1).*k34.*StatesVector(4972)+(-1).*k8.*StatesVector(4972);
JacobiVal(539)=(-1).*k34.*StatesVector(4973)+(-1).*k8.*StatesVector(4973);
JacobiVal(540)=k23d;
JacobiVal(541)=k33d;
JacobiVal(542)=k34.*StatesVector(4971);
JacobiVal(543)=k34.*StatesVector(4973);
JacobiVal(544)=k34.*StatesVector(4972);
JacobiVal(545)=k32;
JacobiVal(546)=(-1).*k23d+(-1).*k28d+(-1).*k31+(-1).*k32+(-1).*k33+(-1).*k33d+(-1).* ...
  k34.*StatesVector(4971)+(-1).*k34.*StatesVector(4972)+(-1).*k34.* ...
  StatesVector(4973)+(-2).*k30.*EGF;
JacobiVal(547)=k23d;
JacobiVal(548)=k30.*EGF;
JacobiVal(549)=k31;
JacobiVal(550)=k33;
JacobiVal(551)=k30.*EGF;
JacobiVal(552)=k28d;
JacobiVal(553)=k28d;
JacobiVal(554)=(-1).*k34.*StatesVector(4971);
JacobiVal(555)=(-1).*k34.*StatesVector(4972);
JacobiVal(556)=(-1).*k34.*StatesVector(4973);
JacobiVal(557)=k23d;
JacobiVal(558)=k33d;
JacobiVal(559)=k34.*StatesVector(4971);
JacobiVal(560)=k34.*StatesVector(4973);
JacobiVal(561)=k34.*StatesVector(4972);
JacobiVal(562)=k10d;
JacobiVal(563)=k8d;
JacobiVal(564)=(-1).*k10d+(-1).*k11d+(-1).*k23d+(-1).*k28d+(-1).*k31+(-1).*k33+(-1).* ...
  k33d+(-1).*k8d+(-1).*k34.*StatesVector(4971)+(-1).*k34.*StatesVector( ...
  4972)+(-1).*k34.*StatesVector(4973)+(-2).*k30.*EGF;
JacobiVal(565)=k11d;
JacobiVal(566)=k23d;
JacobiVal(567)=k30.*EGF;
JacobiVal(568)=k31;
JacobiVal(569)=k33;
JacobiVal(570)=k30.*EGF;
JacobiVal(571)=k28d;
JacobiVal(572)=k28d;
JacobiVal(573)=(-1).*k34.*StatesVector(4971);
JacobiVal(574)=k8d+(-1).*k34.*StatesVector(4972);
JacobiVal(575)=(-1).*k34.*StatesVector(4973);
JacobiVal(576)=k23d;
JacobiVal(577)=k10d;
JacobiVal(578)=k33d;
JacobiVal(579)=k34.*StatesVector(4971);
JacobiVal(580)=k34.*StatesVector(4973);
JacobiVal(581)=k34.*StatesVector(4972);
JacobiVal(582)=k9d;
JacobiVal(583)=k8d;
JacobiVal(584)=k11.*ERKPP;
JacobiVal(585)=(-1).*k23d+(-1).*k28d+(-1).*k31+(-1).*k33+(-1).*k33d+(-1).*k8d+(-1).* ...
  k9d+(-1).*k34.*StatesVector(4971)+(-1).*k34.*StatesVector(4972)+(-1).* ...
  k34.*StatesVector(4973)+(-2).*k30.*EGF+(-1).*k11.*ERKPP;
JacobiVal(586)=k23d;
JacobiVal(587)=k30.*EGF;
JacobiVal(588)=k31;
JacobiVal(589)=k33;
JacobiVal(590)=k30.*EGF;
JacobiVal(591)=k28d;
JacobiVal(592)=k28d;
JacobiVal(593)=(-1).*k34.*StatesVector(4971);
JacobiVal(594)=(-1).*k34.*StatesVector(4972);
JacobiVal(595)=k8d+(-1).*k34.*StatesVector(4973);
JacobiVal(596)=k23d;
JacobiVal(597)=k9d;
JacobiVal(598)=k33d;
JacobiVal(599)=k34.*StatesVector(4971);
JacobiVal(600)=k34.*StatesVector(4973);
JacobiVal(601)=k34.*StatesVector(4972);
JacobiVal(602)=k31d;
JacobiVal(603)=k23.*StatesVector(5176);
JacobiVal(604)=k23.*StatesVector(5179);
JacobiVal(605)=k23.*StatesVector(5175);
JacobiVal(606)=k23.*StatesVector(5177);
JacobiVal(607)=k23.*StatesVector(5178);
JacobiVal(608)=(-1).*k28d+(-1).*k31+(-1).*k31d+(-1).*k33+(-1).*k33d+(-1).*k34.* ...
  StatesVector(4971)+(-1).*k34.*StatesVector(4972)+(-1).*k34.* ...
  StatesVector(4973)+(-1).*k23.*StatesVector(5175)+(-1).*k23.* ...
  StatesVector(5176)+(-1).*k23.*StatesVector(5177)+(-1).*k23.* ...
  StatesVector(5178)+(-1).*k23.*StatesVector(5179)+(-2).*k30.*EGF;
JacobiVal(609)=k30.*EGF;
JacobiVal(610)=k31;
JacobiVal(611)=k33;
JacobiVal(612)=k30.*EGF;
JacobiVal(613)=k28d;
JacobiVal(614)=k28d;
JacobiVal(615)=(-1).*k34.*StatesVector(4971);
JacobiVal(616)=(-1).*k34.*StatesVector(4972);
JacobiVal(617)=(-1).*k34.*StatesVector(4973);
JacobiVal(618)=(-1).*k23.*StatesVector(5175);
JacobiVal(619)=(-1).*k23.*StatesVector(5176);
JacobiVal(620)=(-1).*k23.*StatesVector(5177);
JacobiVal(621)=(-1).*k23.*StatesVector(5178);
JacobiVal(622)=(-1).*k23.*StatesVector(5179);
JacobiVal(623)=k30d;
JacobiVal(624)=(-1).*k27d+(-1).*k30d+(-2).*k31+(-2).*k33+(-1).*k30.*EGF;
JacobiVal(625)=k31;
JacobiVal(626)=k33;
JacobiVal(627)=k31;
JacobiVal(628)=k33;
JacobiVal(629)=k30.*EGF;
JacobiVal(630)=k27d;
JacobiVal(631)=k27d;
JacobiVal(632)=k30d;
JacobiVal(633)=(-1).*k23d+(-1).*k27d+(-1).*k30d+(-1).*k31+(-2).*k33+(-1).*k8d+(-1).* ...
  k9.*StatesVector(5180)+(-1).*k10.*StatesVector(5181)+(-1).*k30.*EGF;
JacobiVal(634)=k8d;
JacobiVal(635)=k10.*StatesVector(5181);
JacobiVal(636)=k9.*StatesVector(5180);
JacobiVal(637)=k23d;
JacobiVal(638)=k33;
JacobiVal(639)=k31;
JacobiVal(640)=k33;
JacobiVal(641)=k30.*EGF;
JacobiVal(642)=k27d;
JacobiVal(643)=k27d;
JacobiVal(644)=k8d;
JacobiVal(645)=k23d;
JacobiVal(646)=(-1).*k9.*StatesVector(5180);
JacobiVal(647)=(-1).*k10.*StatesVector(5181);
JacobiVal(648)=k30d;
JacobiVal(649)=k8.*StatesVector(4971);
JacobiVal(650)=(-1).*k23d+(-1).*k27d+(-1).*k30d+(-1).*k31+(-1).*k32d+(-2).*k33+(-1).* ...
  k8.*StatesVector(4971)+(-1).*k8.*StatesVector(4972)+(-1).*k8.* ...
  StatesVector(4973)+(-1).*k30.*EGF;
JacobiVal(651)=k32d;
JacobiVal(652)=k8.*StatesVector(4972);
JacobiVal(653)=k8.*StatesVector(4973);
JacobiVal(654)=k23d;
JacobiVal(655)=k33;
JacobiVal(656)=k31;
JacobiVal(657)=k33;
JacobiVal(658)=k30.*EGF;
JacobiVal(659)=k27d;
JacobiVal(660)=k27d;
JacobiVal(661)=(-1).*k8.*StatesVector(4971);
JacobiVal(662)=(-1).*k8.*StatesVector(4972);
JacobiVal(663)=(-1).*k8.*StatesVector(4973);
JacobiVal(664)=k23d;
JacobiVal(665)=k30d;
JacobiVal(666)=k32;
JacobiVal(667)=(-1).*k23d+(-1).*k27d+(-1).*k30d+(-1).*k31+(-1).*k32+(-2).*k33+(-1).* ...
  k30.*EGF;
JacobiVal(668)=k23d;
JacobiVal(669)=k33;
JacobiVal(670)=k31;
JacobiVal(671)=k33;
JacobiVal(672)=k30.*EGF;
JacobiVal(673)=k27d;
JacobiVal(674)=k27d;
JacobiVal(675)=k23d;
JacobiVal(676)=k30d;
JacobiVal(677)=k10d;
JacobiVal(678)=k8d;
JacobiVal(679)=(-1).*k10d+(-1).*k11d+(-1).*k23d+(-1).*k27d+(-1).*k30d+(-1).*k31+(-2).* ...
  k33+(-1).*k8d+(-1).*k30.*EGF;
JacobiVal(680)=k11d;
JacobiVal(681)=k23d;
JacobiVal(682)=k33;
JacobiVal(683)=k31;
JacobiVal(684)=k33;
JacobiVal(685)=k30.*EGF;
JacobiVal(686)=k27d;
JacobiVal(687)=k27d;
JacobiVal(688)=k8d;
JacobiVal(689)=k23d;
JacobiVal(690)=k10d;
JacobiVal(691)=k30d;
JacobiVal(692)=k9d;
JacobiVal(693)=k8d;
JacobiVal(694)=k11.*ERKPP;
JacobiVal(695)=(-1).*k23d+(-1).*k27d+(-1).*k30d+(-1).*k31+(-2).*k33+(-1).*k8d+(-1).* ...
  k9d+(-1).*k30.*EGF+(-1).*k11.*ERKPP;
JacobiVal(696)=k23d;
JacobiVal(697)=k33;
JacobiVal(698)=k31;
JacobiVal(699)=k33;
JacobiVal(700)=k30.*EGF;
JacobiVal(701)=k27d;
JacobiVal(702)=k27d;
JacobiVal(703)=k8d;
JacobiVal(704)=k23d;
JacobiVal(705)=k9d;
JacobiVal(706)=k30d;
JacobiVal(707)=k31d;
JacobiVal(708)=k23.*StatesVector(5176);
JacobiVal(709)=k23.*StatesVector(5179);
JacobiVal(710)=k23.*StatesVector(5175);
JacobiVal(711)=k23.*StatesVector(5177);
JacobiVal(712)=k23.*StatesVector(5178);
JacobiVal(713)=(-1).*k27d+(-1).*k30d+(-1).*k31+(-1).*k31d+(-2).*k33+(-1).*k23.* ...
  StatesVector(5175)+(-1).*k23.*StatesVector(5176)+(-1).*k23.* ...
  StatesVector(5177)+(-1).*k23.*StatesVector(5178)+(-1).*k23.* ...
  StatesVector(5179)+(-1).*k30.*EGF;
JacobiVal(714)=k33;
JacobiVal(715)=k31;
JacobiVal(716)=k33;
JacobiVal(717)=k30.*EGF;
JacobiVal(718)=k27d;
JacobiVal(719)=k27d;
JacobiVal(720)=(-1).*k23.*StatesVector(5175);
JacobiVal(721)=(-1).*k23.*StatesVector(5176);
JacobiVal(722)=(-1).*k23.*StatesVector(5177);
JacobiVal(723)=(-1).*k23.*StatesVector(5178);
JacobiVal(724)=(-1).*k23.*StatesVector(5179);
JacobiVal(725)=k30d;
JacobiVal(726)=(-1).*k27d+(-1).*k30d+(-2).*k31+(-1).*k33+(-1).*k34d+(-1).*k9.* ...
  StatesVector(5180)+(-1).*k10.*StatesVector(5181)+(-1).*k30.*EGF;
JacobiVal(727)=k31;
JacobiVal(728)=k9.*StatesVector(5180);
JacobiVal(729)=k10.*StatesVector(5181);
JacobiVal(730)=k34d;
JacobiVal(731)=k31;
JacobiVal(732)=k33;
JacobiVal(733)=k30.*EGF;
JacobiVal(734)=k27d;
JacobiVal(735)=k27d;
JacobiVal(736)=k34d;
JacobiVal(737)=(-1).*k9.*StatesVector(5180);
JacobiVal(738)=(-1).*k10.*StatesVector(5181);
JacobiVal(739)=k30d;
JacobiVal(740)=(-1).*k23d+(-1).*k27d+(-1).*k30d+(-1).*k31+(-1).*k33+(-1).*k34d+(-1).* ...
  k8d+(-2).*k9.*StatesVector(5180)+(-2).*k10.*StatesVector(5181)+(-1).* ...
  k30.*EGF;
JacobiVal(741)=k8d;
JacobiVal(742)=k10.*StatesVector(5181);
JacobiVal(743)=k9.*StatesVector(5180);
JacobiVal(744)=k23d;
JacobiVal(745)=k9.*StatesVector(5180);
JacobiVal(746)=k10.*StatesVector(5181);
JacobiVal(747)=k34d;
JacobiVal(748)=k31;
JacobiVal(749)=k33;
JacobiVal(750)=k30.*EGF;
JacobiVal(751)=k27d;
JacobiVal(752)=k27d;
JacobiVal(753)=k34d+k8d;
JacobiVal(754)=k23d;
JacobiVal(755)=(-2).*k9.*StatesVector(5180);
JacobiVal(756)=(-2).*k10.*StatesVector(5181);
JacobiVal(757)=k30d;
JacobiVal(758)=k8.*StatesVector(4971);
JacobiVal(759)=(-1).*k23d+(-1).*k27d+(-1).*k30d+(-1).*k31+(-1).*k32d+(-1).*k33+(-1).* ...
  k34d+(-1).*k8.*StatesVector(4971)+(-1).*k8.*StatesVector(4972)+(-1).* ...
  k8.*StatesVector(4973)+(-1).*k9.*StatesVector(5180)+(-1).*k10.* ...
  StatesVector(5181)+(-1).*k30.*EGF;
JacobiVal(760)=k32d;
JacobiVal(761)=k8.*StatesVector(4972);
JacobiVal(762)=k8.*StatesVector(4973);
JacobiVal(763)=k23d;
JacobiVal(764)=k9.*StatesVector(5180);
JacobiVal(765)=k10.*StatesVector(5181);
JacobiVal(766)=k34d;
JacobiVal(767)=k31;
JacobiVal(768)=k33;
JacobiVal(769)=k30.*EGF;
JacobiVal(770)=k27d;
JacobiVal(771)=k27d;
JacobiVal(772)=k34d+(-1).*k8.*StatesVector(4971);
JacobiVal(773)=(-1).*k8.*StatesVector(4972);
JacobiVal(774)=(-1).*k8.*StatesVector(4973);
JacobiVal(775)=k23d;
JacobiVal(776)=(-1).*k9.*StatesVector(5180);
JacobiVal(777)=(-1).*k10.*StatesVector(5181);
JacobiVal(778)=k30d;
JacobiVal(779)=k32;
JacobiVal(780)=(-1).*k23d+(-1).*k27d+(-1).*k30d+(-1).*k31+(-1).*k32+(-1).*k33+(-1).* ...
  k34d+(-1).*k9.*StatesVector(5180)+(-1).*k10.*StatesVector(5181)+(-1).* ...
  k30.*EGF;
JacobiVal(781)=k23d;
JacobiVal(782)=k9.*StatesVector(5180);
JacobiVal(783)=k10.*StatesVector(5181);
JacobiVal(784)=k34d;
JacobiVal(785)=k31;
JacobiVal(786)=k33;
JacobiVal(787)=k30.*EGF;
JacobiVal(788)=k27d;
JacobiVal(789)=k27d;
JacobiVal(790)=k34d;
JacobiVal(791)=k23d;
JacobiVal(792)=(-1).*k9.*StatesVector(5180);
JacobiVal(793)=(-1).*k10.*StatesVector(5181);
JacobiVal(794)=k30d;
JacobiVal(795)=k10d;
JacobiVal(796)=k8d;
JacobiVal(797)=(-1).*k10d+(-1).*k11d+(-1).*k23d+(-1).*k27d+(-1).*k30d+(-1).*k31+(-1).* ...
  k33+(-1).*k34d+(-1).*k8d+(-1).*k9.*StatesVector(5180)+(-1).*k10.* ...
  StatesVector(5181)+(-1).*k30.*EGF;
JacobiVal(798)=k11d;
JacobiVal(799)=k23d;
JacobiVal(800)=k9.*StatesVector(5180);
JacobiVal(801)=k10.*StatesVector(5181);
JacobiVal(802)=k34d;
JacobiVal(803)=k31;
JacobiVal(804)=k33;
JacobiVal(805)=k30.*EGF;
JacobiVal(806)=k27d;
JacobiVal(807)=k27d;
JacobiVal(808)=k34d;
JacobiVal(809)=k8d;
JacobiVal(810)=k23d;
JacobiVal(811)=(-1).*k9.*StatesVector(5180);
JacobiVal(812)=k10d+(-1).*k10.*StatesVector(5181);
JacobiVal(813)=k30d;
JacobiVal(814)=k9d;
JacobiVal(815)=k8d;
JacobiVal(816)=k11.*ERKPP;
JacobiVal(817)=(-1).*k23d+(-1).*k27d+(-1).*k30d+(-1).*k31+(-1).*k33+(-1).*k34d+(-1).* ...
  k8d+(-1).*k9d+(-1).*k9.*StatesVector(5180)+(-1).*k10.*StatesVector(5181) ...
  +(-1).*k30.*EGF+(-1).*k11.*ERKPP;
JacobiVal(818)=k23d;
JacobiVal(819)=k9.*StatesVector(5180);
JacobiVal(820)=k10.*StatesVector(5181);
JacobiVal(821)=k34d;
JacobiVal(822)=k31;
JacobiVal(823)=k33;
JacobiVal(824)=k30.*EGF;
JacobiVal(825)=k27d;
JacobiVal(826)=k27d;
JacobiVal(827)=k34d;
JacobiVal(828)=k8d;
JacobiVal(829)=k23d;
JacobiVal(830)=k9d+(-1).*k9.*StatesVector(5180);
JacobiVal(831)=(-1).*k10.*StatesVector(5181);
JacobiVal(832)=k30d;
JacobiVal(833)=k31d;
JacobiVal(834)=k23.*StatesVector(5176);
JacobiVal(835)=k23.*StatesVector(5179);
JacobiVal(836)=k23.*StatesVector(5175);
JacobiVal(837)=k23.*StatesVector(5177);
JacobiVal(838)=k23.*StatesVector(5178);
JacobiVal(839)=(-1).*k27d+(-1).*k30d+(-1).*k31+(-1).*k31d+(-1).*k33+(-1).*k34d+(-1).* ...
  k23.*StatesVector(5175)+(-1).*k23.*StatesVector(5176)+(-1).*k23.* ...
  StatesVector(5177)+(-1).*k23.*StatesVector(5178)+(-1).*k23.* ...
  StatesVector(5179)+(-1).*k9.*StatesVector(5180)+(-1).*k10.*StatesVector( ...
  5181)+(-1).*k30.*EGF;
JacobiVal(840)=k9.*StatesVector(5180);
JacobiVal(841)=k10.*StatesVector(5181);
JacobiVal(842)=k34d;
JacobiVal(843)=k31;
JacobiVal(844)=k33;
JacobiVal(845)=k30.*EGF;
JacobiVal(846)=k27d;
JacobiVal(847)=k27d;
JacobiVal(848)=k34d;
JacobiVal(849)=(-1).*k23.*StatesVector(5175);
JacobiVal(850)=(-1).*k23.*StatesVector(5176);
JacobiVal(851)=(-1).*k23.*StatesVector(5177);
JacobiVal(852)=(-1).*k23.*StatesVector(5178);
JacobiVal(853)=(-1).*k23.*StatesVector(5179);
JacobiVal(854)=(-1).*k9.*StatesVector(5180);
JacobiVal(855)=(-1).*k10.*StatesVector(5181);
JacobiVal(856)=k30d;
JacobiVal(857)=k9d;
JacobiVal(858)=(-1).*k27d+(-1).*k30d+(-2).*k31+(-1).*k33+(-1).*k34d+(-1).*k9d+(-1).* ...
  k30.*EGF+(-1).*k11.*ERKPP;
JacobiVal(859)=k31;
JacobiVal(860)=k11.*ERKPP;
JacobiVal(861)=k34d;
JacobiVal(862)=k31;
JacobiVal(863)=k33;
JacobiVal(864)=k30.*EGF;
JacobiVal(865)=k27d;
JacobiVal(866)=k27d;
JacobiVal(867)=k34d;
JacobiVal(868)=k9d;
JacobiVal(869)=k30d;
JacobiVal(870)=k9d;
JacobiVal(871)=(-1).*k23d+(-1).*k27d+(-1).*k30d+(-1).*k31+(-1).*k33+(-1).*k34d+(-1).* ...
  k8d+(-1).*k9d+(-1).*k9.*StatesVector(5180)+(-1).*k10.*StatesVector(5181) ...
  +(-1).*k30.*EGF+(-1).*k11.*ERKPP;
JacobiVal(872)=k8d;
JacobiVal(873)=k10.*StatesVector(5181);
JacobiVal(874)=k9.*StatesVector(5180);
JacobiVal(875)=k23d;
JacobiVal(876)=k11.*ERKPP;
JacobiVal(877)=k34d;
JacobiVal(878)=k31;
JacobiVal(879)=k33;
JacobiVal(880)=k30.*EGF;
JacobiVal(881)=k27d;
JacobiVal(882)=k27d;
JacobiVal(883)=k8d;
JacobiVal(884)=k34d;
JacobiVal(885)=k23d;
JacobiVal(886)=k9d+(-1).*k9.*StatesVector(5180);
JacobiVal(887)=(-1).*k10.*StatesVector(5181);
JacobiVal(888)=k30d;
JacobiVal(889)=k9d;
JacobiVal(890)=k8.*StatesVector(4971);
JacobiVal(891)=(-1).*k23d+(-1).*k27d+(-1).*k30d+(-1).*k31+(-1).*k32d+(-1).*k33+(-1).* ...
  k34d+(-1).*k9d+(-1).*k8.*StatesVector(4971)+(-1).*k8.*StatesVector(4972) ...
  +(-1).*k8.*StatesVector(4973)+(-1).*k30.*EGF+(-1).*k11.*ERKPP;
JacobiVal(892)=k32d;
JacobiVal(893)=k8.*StatesVector(4972);
JacobiVal(894)=k8.*StatesVector(4973);
JacobiVal(895)=k23d;
JacobiVal(896)=k11.*ERKPP;
JacobiVal(897)=k34d;
JacobiVal(898)=k31;
JacobiVal(899)=k33;
JacobiVal(900)=k30.*EGF;
JacobiVal(901)=k27d;
JacobiVal(902)=k27d;
JacobiVal(903)=(-1).*k8.*StatesVector(4971);
JacobiVal(904)=(-1).*k8.*StatesVector(4972);
JacobiVal(905)=k34d+(-1).*k8.*StatesVector(4973);
JacobiVal(906)=k23d;
JacobiVal(907)=k9d;
JacobiVal(908)=k30d;
JacobiVal(909)=k9d;
JacobiVal(910)=k32;
JacobiVal(911)=(-1).*k23d+(-1).*k27d+(-1).*k30d+(-1).*k31+(-1).*k32+(-1).*k33+(-1).* ...
  k34d+(-1).*k9d+(-1).*k30.*EGF+(-1).*k11.*ERKPP;
JacobiVal(912)=k23d;
JacobiVal(913)=k11.*ERKPP;
JacobiVal(914)=k34d;
JacobiVal(915)=k31;
JacobiVal(916)=k33;
JacobiVal(917)=k30.*EGF;
JacobiVal(918)=k27d;
JacobiVal(919)=k27d;
JacobiVal(920)=k34d;
JacobiVal(921)=k23d;
JacobiVal(922)=k9d;
JacobiVal(923)=k30d;
JacobiVal(924)=k9d;
JacobiVal(925)=k10d;
JacobiVal(926)=k8d;
JacobiVal(927)=(-1).*k10d+(-1).*k11d+(-1).*k23d+(-1).*k27d+(-1).*k30d+(-1).*k31+(-1).* ...
  k33+(-1).*k34d+(-1).*k8d+(-1).*k9d+(-1).*k30.*EGF+(-1).*k11.*ERKPP;
JacobiVal(928)=k11d;
JacobiVal(929)=k23d;
JacobiVal(930)=k11.*ERKPP;
JacobiVal(931)=k34d;
JacobiVal(932)=k31;
JacobiVal(933)=k33;
JacobiVal(934)=k30.*EGF;
JacobiVal(935)=k27d;
JacobiVal(936)=k27d;
JacobiVal(937)=k8d;
JacobiVal(938)=k34d;
JacobiVal(939)=k23d;
JacobiVal(940)=k9d;
JacobiVal(941)=k10d;
JacobiVal(942)=k30d;
JacobiVal(943)=k9d;
JacobiVal(944)=k9d;
JacobiVal(945)=k8d;
JacobiVal(946)=k11.*ERKPP;
JacobiVal(947)=(-1).*k23d+(-1).*k27d+(-1).*k30d+(-1).*k31+(-1).*k33+(-1).*k34d+(-1).* ...
  k8d+(-2).*k9d+(-1).*k30.*EGF+(-2).*k11.*ERKPP;
JacobiVal(948)=k23d;
JacobiVal(949)=k11.*ERKPP;
JacobiVal(950)=k34d;
JacobiVal(951)=k31;
JacobiVal(952)=k33;
JacobiVal(953)=k30.*EGF;
JacobiVal(954)=k27d;
JacobiVal(955)=k27d;
JacobiVal(956)=k34d+k8d;
JacobiVal(957)=k23d;
JacobiVal(958)=2.*k9d;
JacobiVal(959)=k30d;
JacobiVal(960)=k9d;
JacobiVal(961)=k31d;
JacobiVal(962)=k23.*StatesVector(5176);
JacobiVal(963)=k23.*StatesVector(5179);
JacobiVal(964)=k23.*StatesVector(5175);
JacobiVal(965)=k23.*StatesVector(5177);
JacobiVal(966)=k23.*StatesVector(5178);
JacobiVal(967)=(-1).*k27d+(-1).*k30d+(-1).*k31+(-1).*k31d+(-1).*k33+(-1).*k34d+(-1).* ...
  k9d+(-1).*k23.*StatesVector(5175)+(-1).*k23.*StatesVector(5176)+(-1).* ...
  k23.*StatesVector(5177)+(-1).*k23.*StatesVector(5178)+(-1).*k23.* ...
  StatesVector(5179)+(-1).*k30.*EGF+(-1).*k11.*ERKPP;
JacobiVal(968)=k11.*ERKPP;
JacobiVal(969)=k34d;
JacobiVal(970)=k31;
JacobiVal(971)=k33;
JacobiVal(972)=k30.*EGF;
JacobiVal(973)=k27d;
JacobiVal(974)=k27d;
JacobiVal(975)=k34d;
JacobiVal(976)=(-1).*k23.*StatesVector(5175);
JacobiVal(977)=(-1).*k23.*StatesVector(5176);
JacobiVal(978)=(-1).*k23.*StatesVector(5177);
JacobiVal(979)=(-1).*k23.*StatesVector(5178);
JacobiVal(980)=(-1).*k23.*StatesVector(5179);
JacobiVal(981)=k9d;
JacobiVal(982)=k30d;
JacobiVal(983)=k10d;
JacobiVal(984)=k11d;
JacobiVal(985)=(-1).*k10d+(-1).*k11d+(-1).*k27d+(-1).*k30d+(-2).*k31+(-1).*k33+(-1).* ...
  k34d+(-1).*k30.*EGF;
JacobiVal(986)=k31;
JacobiVal(987)=k34d;
JacobiVal(988)=k31;
JacobiVal(989)=k33;
JacobiVal(990)=k30.*EGF;
JacobiVal(991)=k27d;
JacobiVal(992)=k27d;
JacobiVal(993)=k34d;
JacobiVal(994)=k10d;
JacobiVal(995)=k30d;
JacobiVal(996)=k10d;
JacobiVal(997)=k11d;
JacobiVal(998)=(-1).*k10d+(-1).*k11d+(-1).*k23d+(-1).*k27d+(-1).*k30d+(-1).*k31+(-1).* ...
  k33+(-1).*k34d+(-1).*k8d+(-1).*k9.*StatesVector(5180)+(-1).*k10.* ...
  StatesVector(5181)+(-1).*k30.*EGF;
JacobiVal(999)=k8d;
JacobiVal(1000)=k10.*StatesVector(5181);
JacobiVal(1001)=k9.*StatesVector(5180);
JacobiVal(1002)=k23d;
JacobiVal(1003)=k34d;
JacobiVal(1004)=k31;
JacobiVal(1005)=k33;
JacobiVal(1006)=k30.*EGF;
JacobiVal(1007)=k27d;
JacobiVal(1008)=k27d;
JacobiVal(1009)=k8d;
JacobiVal(1010)=k34d;
JacobiVal(1011)=k23d;
JacobiVal(1012)=(-1).*k9.*StatesVector(5180);
JacobiVal(1013)=k10d+(-1).*k10.*StatesVector(5181);
JacobiVal(1014)=k30d;
JacobiVal(1015)=k10d;
JacobiVal(1016)=k11d;
JacobiVal(1017)=k8.*StatesVector(4971);
JacobiVal(1018)=(-1).*k10d+(-1).*k11d+(-1).*k23d+(-1).*k27d+(-1).*k30d+(-1).*k31+(-1).* ...
  k32d+(-1).*k33+(-1).*k34d+(-1).*k8.*StatesVector(4971)+(-1).*k8.* ...
  StatesVector(4972)+(-1).*k8.*StatesVector(4973)+(-1).*k30.*EGF;
JacobiVal(1019)=k32d;
JacobiVal(1020)=k8.*StatesVector(4972);
JacobiVal(1021)=k8.*StatesVector(4973);
JacobiVal(1022)=k23d;
JacobiVal(1023)=k34d;
JacobiVal(1024)=k31;
JacobiVal(1025)=k33;
JacobiVal(1026)=k30.*EGF;
JacobiVal(1027)=k27d;
JacobiVal(1028)=k27d;
JacobiVal(1029)=(-1).*k8.*StatesVector(4971);
JacobiVal(1030)=k34d+(-1).*k8.*StatesVector(4972);
JacobiVal(1031)=(-1).*k8.*StatesVector(4973);
JacobiVal(1032)=k23d;
JacobiVal(1033)=k10d;
JacobiVal(1034)=k30d;
JacobiVal(1035)=k10d;
JacobiVal(1036)=k11d;
JacobiVal(1037)=k32;
JacobiVal(1038)=(-1).*k10d+(-1).*k11d+(-1).*k23d+(-1).*k27d+(-1).*k30d+(-1).*k31+(-1).* ...
  k32+(-1).*k33+(-1).*k34d+(-1).*k30.*EGF;
JacobiVal(1039)=k23d;
JacobiVal(1040)=k34d;
JacobiVal(1041)=k31;
JacobiVal(1042)=k33;
JacobiVal(1043)=k30.*EGF;
JacobiVal(1044)=k27d;
JacobiVal(1045)=k27d;
JacobiVal(1046)=k34d;
JacobiVal(1047)=k23d;
JacobiVal(1048)=k10d;
JacobiVal(1049)=k30d;
JacobiVal(1050)=k10d;
JacobiVal(1051)=k11d;
JacobiVal(1052)=k10d;
JacobiVal(1053)=k8d;
JacobiVal(1054)=(-2).*k10d+(-2).*k11d+(-1).*k23d+(-1).*k27d+(-1).*k30d+(-1).*k31+(-1).* ...
  k33+(-1).*k34d+(-1).*k8d+(-1).*k30.*EGF;
JacobiVal(1055)=k11d;
JacobiVal(1056)=k23d;
JacobiVal(1057)=k34d;
JacobiVal(1058)=k31;
JacobiVal(1059)=k33;
JacobiVal(1060)=k30.*EGF;
JacobiVal(1061)=k27d;
JacobiVal(1062)=k27d;
JacobiVal(1063)=k34d+k8d;
JacobiVal(1064)=k23d;
JacobiVal(1065)=2.*k10d;
JacobiVal(1066)=k30d;
JacobiVal(1067)=k10d;
JacobiVal(1068)=k11d;
JacobiVal(1069)=k9d;
JacobiVal(1070)=k8d;
JacobiVal(1071)=k11.*ERKPP;
JacobiVal(1072)=(-1).*k10d+(-1).*k11d+(-1).*k23d+(-1).*k27d+(-1).*k30d+(-1).*k31+(-1).* ...
  k33+(-1).*k34d+(-1).*k8d+(-1).*k9d+(-1).*k30.*EGF+(-1).*k11.*ERKPP;
JacobiVal(1073)=k23d;
JacobiVal(1074)=k34d;
JacobiVal(1075)=k31;
JacobiVal(1076)=k33;
JacobiVal(1077)=k30.*EGF;
JacobiVal(1078)=k27d;
JacobiVal(1079)=k27d;
JacobiVal(1080)=k34d;
JacobiVal(1081)=k8d;
JacobiVal(1082)=k23d;
JacobiVal(1083)=k9d;
JacobiVal(1084)=k10d;
JacobiVal(1085)=k30d;
JacobiVal(1086)=k10d;
JacobiVal(1087)=k11d;
JacobiVal(1088)=k31d;
JacobiVal(1089)=k23.*StatesVector(5176);
JacobiVal(1090)=k23.*StatesVector(5179);
JacobiVal(1091)=k23.*StatesVector(5175);
JacobiVal(1092)=k23.*StatesVector(5177);
JacobiVal(1093)=k23.*StatesVector(5178);
JacobiVal(1094)=(-1).*k10d+(-1).*k11d+(-1).*k27d+(-1).*k30d+(-1).*k31+(-1).*k31d+(-1).* ...
  k33+(-1).*k34d+(-1).*k23.*StatesVector(5175)+(-1).*k23.*StatesVector( ...
  5176)+(-1).*k23.*StatesVector(5177)+(-1).*k23.*StatesVector(5178)+(-1).* ...
  k23.*StatesVector(5179)+(-1).*k30.*EGF;
JacobiVal(1095)=k34d;
JacobiVal(1096)=k31;
JacobiVal(1097)=k33;
JacobiVal(1098)=k30.*EGF;
JacobiVal(1099)=k27d;
JacobiVal(1100)=k27d;
JacobiVal(1101)=k34d;
JacobiVal(1102)=(-1).*k23.*StatesVector(5175);
JacobiVal(1103)=(-1).*k23.*StatesVector(5176);
JacobiVal(1104)=(-1).*k23.*StatesVector(5177);
JacobiVal(1105)=(-1).*k23.*StatesVector(5178);
JacobiVal(1106)=(-1).*k23.*StatesVector(5179);
JacobiVal(1107)=k10d;
JacobiVal(1108)=k30d;
JacobiVal(1109)=k33d;
JacobiVal(1110)=k34.*StatesVector(4971);
JacobiVal(1111)=k34.*StatesVector(4973);
JacobiVal(1112)=k34.*StatesVector(4972);
JacobiVal(1113)=(-1).*k27d+(-1).*k30d+(-2).*k31+(-1).*k33+(-1).*k33d+(-1).*k34.* ...
  StatesVector(4971)+(-1).*k34.*StatesVector(4972)+(-1).*k34.* ...
  StatesVector(4973)+(-1).*k30.*EGF;
JacobiVal(1114)=k31;
JacobiVal(1115)=k31;
JacobiVal(1116)=k33;
JacobiVal(1117)=k30.*EGF;
JacobiVal(1118)=k27d;
JacobiVal(1119)=k27d;
JacobiVal(1120)=(-1).*k34.*StatesVector(4971);
JacobiVal(1121)=(-1).*k34.*StatesVector(4972);
JacobiVal(1122)=(-1).*k34.*StatesVector(4973);
JacobiVal(1123)=k30d;
JacobiVal(1124)=k33d;
JacobiVal(1125)=k34.*StatesVector(4971);
JacobiVal(1126)=k34.*StatesVector(4973);
JacobiVal(1127)=k34.*StatesVector(4972);
JacobiVal(1128)=(-1).*k23d+(-1).*k27d+(-1).*k30d+(-1).*k31+(-1).*k33+(-1).*k33d+(-1).* ...
  k8d+(-1).*k34.*StatesVector(4971)+(-1).*k34.*StatesVector(4972)+(-1).* ...
  k34.*StatesVector(4973)+(-1).*k9.*StatesVector(5180)+(-1).*k10.* ...
  StatesVector(5181)+(-1).*k30.*EGF;
JacobiVal(1129)=k8d;
JacobiVal(1130)=k10.*StatesVector(5181);
JacobiVal(1131)=k9.*StatesVector(5180);
JacobiVal(1132)=k23d;
JacobiVal(1133)=k31;
JacobiVal(1134)=k33;
JacobiVal(1135)=k30.*EGF;
JacobiVal(1136)=k27d;
JacobiVal(1137)=k27d;
JacobiVal(1138)=k8d+(-1).*k34.*StatesVector(4971);
JacobiVal(1139)=(-1).*k34.*StatesVector(4972);
JacobiVal(1140)=(-1).*k34.*StatesVector(4973);
JacobiVal(1141)=k23d;
JacobiVal(1142)=(-1).*k9.*StatesVector(5180);
JacobiVal(1143)=(-1).*k10.*StatesVector(5181);
JacobiVal(1144)=k30d;
JacobiVal(1145)=k33d;
JacobiVal(1146)=k34.*StatesVector(4971);
JacobiVal(1147)=k34.*StatesVector(4973);
JacobiVal(1148)=k34.*StatesVector(4972);
JacobiVal(1149)=k8.*StatesVector(4971);
JacobiVal(1150)=(-1).*k23d+(-1).*k27d+(-1).*k30d+(-1).*k31+(-1).*k32d+(-1).*k33+(-1).* ...
  k33d+(-1).*k34.*StatesVector(4971)+(-1).*k8.*StatesVector(4971)+(-1).* ...
  k34.*StatesVector(4972)+(-1).*k8.*StatesVector(4972)+(-1).*k34.* ...
  StatesVector(4973)+(-1).*k8.*StatesVector(4973)+(-1).*k30.*EGF;
JacobiVal(1151)=k32d;
JacobiVal(1152)=k8.*StatesVector(4972);
JacobiVal(1153)=k8.*StatesVector(4973);
JacobiVal(1154)=k23d;
JacobiVal(1155)=k31;
JacobiVal(1156)=k33;
JacobiVal(1157)=k30.*EGF;
JacobiVal(1158)=k27d;
JacobiVal(1159)=k27d;
JacobiVal(1160)=(-1).*k34.*StatesVector(4971)+(-1).*k8.*StatesVector(4971);
JacobiVal(1161)=(-1).*k34.*StatesVector(4972)+(-1).*k8.*StatesVector(4972);
JacobiVal(1162)=(-1).*k34.*StatesVector(4973)+(-1).*k8.*StatesVector(4973);
JacobiVal(1163)=k23d;
JacobiVal(1164)=k30d;
JacobiVal(1165)=k33d;
JacobiVal(1166)=k34.*StatesVector(4971);
JacobiVal(1167)=k34.*StatesVector(4973);
JacobiVal(1168)=k34.*StatesVector(4972);
JacobiVal(1169)=k32;
JacobiVal(1170)=(-1).*k23d+(-1).*k27d+(-1).*k30d+(-1).*k31+(-1).*k32+(-1).*k33+(-1).* ...
  k33d+(-1).*k34.*StatesVector(4971)+(-1).*k34.*StatesVector(4972)+(-1).* ...
  k34.*StatesVector(4973)+(-1).*k30.*EGF;
JacobiVal(1171)=k23d;
JacobiVal(1172)=k31;
JacobiVal(1173)=k33;
JacobiVal(1174)=k30.*EGF;
JacobiVal(1175)=k27d;
JacobiVal(1176)=k27d;
JacobiVal(1177)=(-1).*k34.*StatesVector(4971);
JacobiVal(1178)=(-1).*k34.*StatesVector(4972);
JacobiVal(1179)=(-1).*k34.*StatesVector(4973);
JacobiVal(1180)=k23d;
JacobiVal(1181)=k30d;
JacobiVal(1182)=k33d;
JacobiVal(1183)=k34.*StatesVector(4971);
JacobiVal(1184)=k34.*StatesVector(4973);
JacobiVal(1185)=k34.*StatesVector(4972);
JacobiVal(1186)=k10d;
JacobiVal(1187)=k8d;
JacobiVal(1188)=(-1).*k10d+(-1).*k11d+(-1).*k23d+(-1).*k27d+(-1).*k30d+(-1).*k31+(-1).* ...
  k33+(-1).*k33d+(-1).*k8d+(-1).*k34.*StatesVector(4971)+(-1).*k34.* ...
  StatesVector(4972)+(-1).*k34.*StatesVector(4973)+(-1).*k30.*EGF;
JacobiVal(1189)=k11d;
JacobiVal(1190)=k23d;
JacobiVal(1191)=k31;
JacobiVal(1192)=k33;
JacobiVal(1193)=k30.*EGF;
JacobiVal(1194)=k27d;
JacobiVal(1195)=k27d;
JacobiVal(1196)=(-1).*k34.*StatesVector(4971);
JacobiVal(1197)=k8d+(-1).*k34.*StatesVector(4972);
JacobiVal(1198)=(-1).*k34.*StatesVector(4973);
JacobiVal(1199)=k23d;
JacobiVal(1200)=k10d;
JacobiVal(1201)=k30d;
JacobiVal(1202)=k33d;
JacobiVal(1203)=k34.*StatesVector(4971);
JacobiVal(1204)=k34.*StatesVector(4973);
JacobiVal(1205)=k34.*StatesVector(4972);
JacobiVal(1206)=k9d;
JacobiVal(1207)=k8d;
JacobiVal(1208)=k11.*ERKPP;
JacobiVal(1209)=(-1).*k23d+(-1).*k27d+(-1).*k30d+(-1).*k31+(-1).*k33+(-1).*k33d+(-1).* ...
  k8d+(-1).*k9d+(-1).*k34.*StatesVector(4971)+(-1).*k34.*StatesVector( ...
  4972)+(-1).*k34.*StatesVector(4973)+(-1).*k30.*EGF+(-1).*k11.*ERKPP;
JacobiVal(1210)=k23d;
JacobiVal(1211)=k31;
JacobiVal(1212)=k33;
JacobiVal(1213)=k30.*EGF;
JacobiVal(1214)=k27d;
JacobiVal(1215)=k27d;
JacobiVal(1216)=(-1).*k34.*StatesVector(4971);
JacobiVal(1217)=(-1).*k34.*StatesVector(4972);
JacobiVal(1218)=k8d+(-1).*k34.*StatesVector(4973);
JacobiVal(1219)=k23d;
JacobiVal(1220)=k9d;
JacobiVal(1221)=k30d;
JacobiVal(1222)=k33d;
JacobiVal(1223)=k34.*StatesVector(4971);
JacobiVal(1224)=k34.*StatesVector(4973);
JacobiVal(1225)=k34.*StatesVector(4972);
JacobiVal(1226)=k31d;
JacobiVal(1227)=k23.*StatesVector(5176);
JacobiVal(1228)=k23.*StatesVector(5179);
JacobiVal(1229)=k23.*StatesVector(5175);
JacobiVal(1230)=k23.*StatesVector(5177);
JacobiVal(1231)=k23.*StatesVector(5178);
JacobiVal(1232)=(-1).*k27d+(-1).*k30d+(-1).*k31+(-1).*k31d+(-1).*k33+(-1).*k33d+(-1).* ...
  k34.*StatesVector(4971)+(-1).*k34.*StatesVector(4972)+(-1).*k34.* ...
  StatesVector(4973)+(-1).*k23.*StatesVector(5175)+(-1).*k23.* ...
  StatesVector(5176)+(-1).*k23.*StatesVector(5177)+(-1).*k23.* ...
  StatesVector(5178)+(-1).*k23.*StatesVector(5179)+(-1).*k30.*EGF;
JacobiVal(1233)=k31;
JacobiVal(1234)=k33;
JacobiVal(1235)=k30.*EGF;
JacobiVal(1236)=k27d;
JacobiVal(1237)=k27d;
JacobiVal(1238)=(-1).*k34.*StatesVector(4971);
JacobiVal(1239)=(-1).*k34.*StatesVector(4972);
JacobiVal(1240)=(-1).*k34.*StatesVector(4973);
JacobiVal(1241)=(-1).*k23.*StatesVector(5175);
JacobiVal(1242)=(-1).*k23.*StatesVector(5176);
JacobiVal(1243)=(-1).*k23.*StatesVector(5177);
JacobiVal(1244)=(-1).*k23.*StatesVector(5178);
JacobiVal(1245)=(-1).*k23.*StatesVector(5179);
JacobiVal(1246)=(-1).*k23d+(-1).*k28d+(-1).*k31+(-2).*k33+(-1).*k8d+(-1).*k9.* ...
  StatesVector(5180)+(-1).*k10.*StatesVector(5181)+(-2).*k30.*EGF;
JacobiVal(1247)=k31;
JacobiVal(1248)=k33;
JacobiVal(1249)=k30.*EGF;
JacobiVal(1250)=k8d;
JacobiVal(1251)=k9.*StatesVector(5180);
JacobiVal(1252)=k10.*StatesVector(5181);
JacobiVal(1253)=k23d;
JacobiVal(1254)=k33;
JacobiVal(1255)=k30.*EGF;
JacobiVal(1256)=k28d;
JacobiVal(1257)=k28d;
JacobiVal(1258)=k8d;
JacobiVal(1259)=k23d;
JacobiVal(1260)=(-1).*k9.*StatesVector(5180);
JacobiVal(1261)=(-1).*k10.*StatesVector(5181);
JacobiVal(1262)=(-2).*k23d+(-1).*k28d+(-2).*k33+(-2).*k8d+(-2).*k9.*StatesVector(5180)+( ...
  -2).*k10.*StatesVector(5181)+(-2).*k30.*EGF;
JacobiVal(1263)=k8d;
JacobiVal(1264)=k10.*StatesVector(5181);
JacobiVal(1265)=k9.*StatesVector(5180);
JacobiVal(1266)=k23d;
JacobiVal(1267)=k33;
JacobiVal(1268)=k30.*EGF;
JacobiVal(1269)=k8d;
JacobiVal(1270)=k9.*StatesVector(5180);
JacobiVal(1271)=k10.*StatesVector(5181);
JacobiVal(1272)=k23d;
JacobiVal(1273)=k33;
JacobiVal(1274)=k30.*EGF;
JacobiVal(1275)=2.*k28d;
JacobiVal(1276)=2.*k8d;
JacobiVal(1277)=2.*k23d;
JacobiVal(1278)=(-2).*k9.*StatesVector(5180);
JacobiVal(1279)=(-2).*k10.*StatesVector(5181);
JacobiVal(1280)=k8.*StatesVector(4971);
JacobiVal(1281)=(-2).*k23d+(-1).*k28d+(-1).*k32d+(-2).*k33+(-1).*k8d+(-1).*k8.* ...
  StatesVector(4971)+(-1).*k8.*StatesVector(4972)+(-1).*k8.*StatesVector( ...
  4973)+(-1).*k9.*StatesVector(5180)+(-1).*k10.*StatesVector(5181)+(-2).* ...
  k30.*EGF;
JacobiVal(1282)=k32d;
JacobiVal(1283)=k8.*StatesVector(4972);
JacobiVal(1284)=k8.*StatesVector(4973);
JacobiVal(1285)=k23d;
JacobiVal(1286)=k33;
JacobiVal(1287)=k30.*EGF;
JacobiVal(1288)=k8d;
JacobiVal(1289)=k9.*StatesVector(5180);
JacobiVal(1290)=k10.*StatesVector(5181);
JacobiVal(1291)=k23d;
JacobiVal(1292)=k33;
JacobiVal(1293)=k30.*EGF;
JacobiVal(1294)=k28d;
JacobiVal(1295)=k28d;
JacobiVal(1296)=k8d+(-1).*k8.*StatesVector(4971);
JacobiVal(1297)=(-1).*k8.*StatesVector(4972);
JacobiVal(1298)=(-1).*k8.*StatesVector(4973);
JacobiVal(1299)=k23d;
JacobiVal(1300)=k23d;
JacobiVal(1301)=(-1).*k9.*StatesVector(5180);
JacobiVal(1302)=(-1).*k10.*StatesVector(5181);
JacobiVal(1303)=k32;
JacobiVal(1304)=(-2).*k23d+(-1).*k28d+(-1).*k32+(-2).*k33+(-1).*k8d+(-1).*k9.* ...
  StatesVector(5180)+(-1).*k10.*StatesVector(5181)+(-2).*k30.*EGF;
JacobiVal(1305)=k23d;
JacobiVal(1306)=k33;
JacobiVal(1307)=k30.*EGF;
JacobiVal(1308)=k8d;
JacobiVal(1309)=k9.*StatesVector(5180);
JacobiVal(1310)=k10.*StatesVector(5181);
JacobiVal(1311)=k23d;
JacobiVal(1312)=k33;
JacobiVal(1313)=k30.*EGF;
JacobiVal(1314)=k28d;
JacobiVal(1315)=k28d;
JacobiVal(1316)=k8d;
JacobiVal(1317)=k23d;
JacobiVal(1318)=k23d;
JacobiVal(1319)=(-1).*k9.*StatesVector(5180);
JacobiVal(1320)=(-1).*k10.*StatesVector(5181);
JacobiVal(1321)=k10d;
JacobiVal(1322)=k8d;
JacobiVal(1323)=(-1).*k10d+(-1).*k11d+(-2).*k23d+(-1).*k28d+(-2).*k33+(-2).*k8d+(-1).* ...
  k9.*StatesVector(5180)+(-1).*k10.*StatesVector(5181)+(-2).*k30.*EGF;
JacobiVal(1324)=k11d;
JacobiVal(1325)=k23d;
JacobiVal(1326)=k33;
JacobiVal(1327)=k30.*EGF;
JacobiVal(1328)=k8d;
JacobiVal(1329)=k9.*StatesVector(5180);
JacobiVal(1330)=k10.*StatesVector(5181);
JacobiVal(1331)=k23d;
JacobiVal(1332)=k33;
JacobiVal(1333)=k30.*EGF;
JacobiVal(1334)=k28d;
JacobiVal(1335)=k28d;
JacobiVal(1336)=k8d;
JacobiVal(1337)=k8d;
JacobiVal(1338)=k23d;
JacobiVal(1339)=k23d;
JacobiVal(1340)=(-1).*k9.*StatesVector(5180);
JacobiVal(1341)=k10d+(-1).*k10.*StatesVector(5181);
JacobiVal(1342)=k9d;
JacobiVal(1343)=k8d;
JacobiVal(1344)=k11.*ERKPP;
JacobiVal(1345)=(-2).*k23d+(-1).*k28d+(-2).*k33+(-2).*k8d+(-1).*k9d+(-1).*k9.* ...
  StatesVector(5180)+(-1).*k10.*StatesVector(5181)+(-2).*k30.*EGF+( ...
  -1).*k11.*ERKPP;
JacobiVal(1346)=k23d;
JacobiVal(1347)=k33;
JacobiVal(1348)=k30.*EGF;
JacobiVal(1349)=k8d;
JacobiVal(1350)=k9.*StatesVector(5180);
JacobiVal(1351)=k10.*StatesVector(5181);
JacobiVal(1352)=k23d;
JacobiVal(1353)=k33;
JacobiVal(1354)=k30.*EGF;
JacobiVal(1355)=k28d;
JacobiVal(1356)=k28d;
JacobiVal(1357)=k8d;
JacobiVal(1358)=k8d;
JacobiVal(1359)=k23d;
JacobiVal(1360)=k23d;
JacobiVal(1361)=k9d+(-1).*k9.*StatesVector(5180);
JacobiVal(1362)=(-1).*k10.*StatesVector(5181);
JacobiVal(1363)=k31d;
JacobiVal(1364)=k23.*StatesVector(5176);
JacobiVal(1365)=k23.*StatesVector(5179);
JacobiVal(1366)=k23.*StatesVector(5175);
JacobiVal(1367)=k23.*StatesVector(5177);
JacobiVal(1368)=k23.*StatesVector(5178);
JacobiVal(1369)=(-1).*k23d+(-1).*k28d+(-1).*k31d+(-2).*k33+(-1).*k8d+(-1).*k23.* ...
  StatesVector(5175)+(-1).*k23.*StatesVector(5176)+(-1).*k23.* ...
  StatesVector(5177)+(-1).*k23.*StatesVector(5178)+(-1).*k23.* ...
  StatesVector(5179)+(-1).*k9.*StatesVector(5180)+(-1).*k10.*StatesVector( ...
  5181)+(-2).*k30.*EGF;
JacobiVal(1370)=k33;
JacobiVal(1371)=k30.*EGF;
JacobiVal(1372)=k8d;
JacobiVal(1373)=k9.*StatesVector(5180);
JacobiVal(1374)=k10.*StatesVector(5181);
JacobiVal(1375)=k23d;
JacobiVal(1376)=k33;
JacobiVal(1377)=k30.*EGF;
JacobiVal(1378)=k28d;
JacobiVal(1379)=k28d;
JacobiVal(1380)=k8d;
JacobiVal(1381)=(-1).*k23.*StatesVector(5175);
JacobiVal(1382)=k23d+(-1).*k23.*StatesVector(5176);
JacobiVal(1383)=(-1).*k23.*StatesVector(5177);
JacobiVal(1384)=(-1).*k23.*StatesVector(5178);
JacobiVal(1385)=(-1).*k23.*StatesVector(5179);
JacobiVal(1386)=(-1).*k9.*StatesVector(5180);
JacobiVal(1387)=(-1).*k10.*StatesVector(5181);
JacobiVal(1388)=(-1).*k23d+(-1).*k28d+(-1).*k31+(-1).*k33+(-1).*k34d+(-1).*k8d+(-2).* ...
  k9.*StatesVector(5180)+(-2).*k10.*StatesVector(5181)+(-2).*k30.*EGF;
JacobiVal(1389)=k31;
JacobiVal(1390)=k9.*StatesVector(5180);
JacobiVal(1391)=k10.*StatesVector(5181);
JacobiVal(1392)=k34d;
JacobiVal(1393)=k30.*EGF;
JacobiVal(1394)=k8d;
JacobiVal(1395)=k9.*StatesVector(5180);
JacobiVal(1396)=k10.*StatesVector(5181);
JacobiVal(1397)=k23d;
JacobiVal(1398)=k33;
JacobiVal(1399)=k30.*EGF;
JacobiVal(1400)=k28d;
JacobiVal(1401)=k28d;
JacobiVal(1402)=k34d+k8d;
JacobiVal(1403)=k23d;
JacobiVal(1404)=(-2).*k9.*StatesVector(5180);
JacobiVal(1405)=(-2).*k10.*StatesVector(5181);
JacobiVal(1406)=(-2).*k23d+(-1).*k28d+(-1).*k33+(-1).*k34d+(-2).*k8d+(-3).*k9.* ...
  StatesVector(5180)+(-3).*k10.*StatesVector(5181)+(-2).*k30.*EGF;
JacobiVal(1407)=k8d;
JacobiVal(1408)=k10.*StatesVector(5181);
JacobiVal(1409)=k9.*StatesVector(5180);
JacobiVal(1410)=k23d;
JacobiVal(1411)=k9.*StatesVector(5180);
JacobiVal(1412)=k10.*StatesVector(5181);
JacobiVal(1413)=k34d;
JacobiVal(1414)=k30.*EGF;
JacobiVal(1415)=k8d;
JacobiVal(1416)=k9.*StatesVector(5180);
JacobiVal(1417)=k10.*StatesVector(5181);
JacobiVal(1418)=k23d;
JacobiVal(1419)=k33;
JacobiVal(1420)=k30.*EGF;
JacobiVal(1421)=k28d;
JacobiVal(1422)=k28d;
JacobiVal(1423)=k34d+2.*k8d;
JacobiVal(1424)=2.*k23d;
JacobiVal(1425)=(-3).*k9.*StatesVector(5180);
JacobiVal(1426)=(-3).*k10.*StatesVector(5181);
JacobiVal(1427)=k8.*StatesVector(4971);
JacobiVal(1428)=(-2).*k23d+(-1).*k28d+(-1).*k32d+(-1).*k33+(-1).*k34d+(-1).*k8d+(-1).* ...
  k8.*StatesVector(4971)+(-1).*k8.*StatesVector(4972)+(-1).*k8.* ...
  StatesVector(4973)+(-2).*k9.*StatesVector(5180)+(-2).*k10.*StatesVector( ...
  5181)+(-2).*k30.*EGF;
JacobiVal(1429)=k32d;
JacobiVal(1430)=k8.*StatesVector(4972);
JacobiVal(1431)=k8.*StatesVector(4973);
JacobiVal(1432)=k23d;
JacobiVal(1433)=k9.*StatesVector(5180);
JacobiVal(1434)=k10.*StatesVector(5181);
JacobiVal(1435)=k34d;
JacobiVal(1436)=k30.*EGF;
JacobiVal(1437)=k8d;
JacobiVal(1438)=k9.*StatesVector(5180);
JacobiVal(1439)=k10.*StatesVector(5181);
JacobiVal(1440)=k23d;
JacobiVal(1441)=k33;
JacobiVal(1442)=k30.*EGF;
JacobiVal(1443)=k28d;
JacobiVal(1444)=k28d;
JacobiVal(1445)=k34d+k8d+(-1).*k8.*StatesVector(4971);
JacobiVal(1446)=(-1).*k8.*StatesVector(4972);
JacobiVal(1447)=(-1).*k8.*StatesVector(4973);
JacobiVal(1448)=k23d;
JacobiVal(1449)=k23d;
JacobiVal(1450)=(-2).*k9.*StatesVector(5180);
JacobiVal(1451)=(-2).*k10.*StatesVector(5181);
JacobiVal(1452)=k32;
JacobiVal(1453)=(-2).*k23d+(-1).*k28d+(-1).*k32+(-1).*k33+(-1).*k34d+(-1).*k8d+(-2).* ...
  k9.*StatesVector(5180)+(-2).*k10.*StatesVector(5181)+(-2).*k30.*EGF;
JacobiVal(1454)=k23d;
JacobiVal(1455)=k9.*StatesVector(5180);
JacobiVal(1456)=k10.*StatesVector(5181);
JacobiVal(1457)=k34d;
JacobiVal(1458)=k30.*EGF;
JacobiVal(1459)=k8d;
JacobiVal(1460)=k9.*StatesVector(5180);
JacobiVal(1461)=k10.*StatesVector(5181);
JacobiVal(1462)=k23d;
JacobiVal(1463)=k33;
JacobiVal(1464)=k30.*EGF;
JacobiVal(1465)=k28d;
JacobiVal(1466)=k28d;
JacobiVal(1467)=k34d+k8d;
JacobiVal(1468)=k23d;
JacobiVal(1469)=k23d;
JacobiVal(1470)=(-2).*k9.*StatesVector(5180);
JacobiVal(1471)=(-2).*k10.*StatesVector(5181);
JacobiVal(1472)=k10d;
JacobiVal(1473)=k8d;
JacobiVal(1474)=(-1).*k10d+(-1).*k11d+(-2).*k23d+(-1).*k28d+(-1).*k33+(-1).*k34d+(-2).* ...
  k8d+(-2).*k9.*StatesVector(5180)+(-2).*k10.*StatesVector(5181)+(-2).* ...
  k30.*EGF;
JacobiVal(1475)=k11d;
JacobiVal(1476)=k23d;
JacobiVal(1477)=k9.*StatesVector(5180);
JacobiVal(1478)=k10.*StatesVector(5181);
JacobiVal(1479)=k34d;
JacobiVal(1480)=k30.*EGF;
JacobiVal(1481)=k8d;
JacobiVal(1482)=k9.*StatesVector(5180);
JacobiVal(1483)=k10.*StatesVector(5181);
JacobiVal(1484)=k23d;
JacobiVal(1485)=k33;
JacobiVal(1486)=k30.*EGF;
JacobiVal(1487)=k28d;
JacobiVal(1488)=k28d;
JacobiVal(1489)=k34d+k8d;
JacobiVal(1490)=k8d;
JacobiVal(1491)=k23d;
JacobiVal(1492)=k23d;
JacobiVal(1493)=(-2).*k9.*StatesVector(5180);
JacobiVal(1494)=k10d+(-2).*k10.*StatesVector(5181);
JacobiVal(1495)=k9d;
JacobiVal(1496)=k8d;
JacobiVal(1497)=k11.*ERKPP;
JacobiVal(1498)=(-2).*k23d+(-1).*k28d+(-1).*k33+(-1).*k34d+(-2).*k8d+(-1).*k9d+(-2).* ...
  k9.*StatesVector(5180)+(-2).*k10.*StatesVector(5181)+(-2).*k30.*EGF+(-1).*k11.*ERKPP;
JacobiVal(1499)=k23d;
JacobiVal(1500)=k9.*StatesVector(5180);
JacobiVal(1501)=k10.*StatesVector(5181);
JacobiVal(1502)=k34d;
JacobiVal(1503)=k30.*EGF;
JacobiVal(1504)=k8d;
JacobiVal(1505)=k9.*StatesVector(5180);
JacobiVal(1506)=k10.*StatesVector(5181);
JacobiVal(1507)=k23d;
JacobiVal(1508)=k33;
JacobiVal(1509)=k30.*EGF;
JacobiVal(1510)=k28d;
JacobiVal(1511)=k28d;
JacobiVal(1512)=k34d+k8d;
JacobiVal(1513)=k8d;
JacobiVal(1514)=k23d;
JacobiVal(1515)=k23d;
JacobiVal(1516)=k9d+(-2).*k9.*StatesVector(5180);
JacobiVal(1517)=(-2).*k10.*StatesVector(5181);
JacobiVal(1518)=k31d;
JacobiVal(1519)=k23.*StatesVector(5176);
JacobiVal(1520)=k23.*StatesVector(5179);
JacobiVal(1521)=k23.*StatesVector(5175);
JacobiVal(1522)=k23.*StatesVector(5177);
JacobiVal(1523)=k23.*StatesVector(5178);
JacobiVal(1524)=(-1).*k23d+(-1).*k28d+(-1).*k31d+(-1).*k33+(-1).*k34d+(-1).*k8d+(-1).* ...
  k23.*StatesVector(5175)+(-1).*k23.*StatesVector(5176)+(-1).*k23.* ...
  StatesVector(5177)+(-1).*k23.*StatesVector(5178)+(-1).*k23.* ...
  StatesVector(5179)+(-2).*k9.*StatesVector(5180)+(-2).*k10.*StatesVector( ...
  5181)+(-2).*k30.*EGF;
JacobiVal(1525)=k9.*StatesVector(5180);
JacobiVal(1526)=k10.*StatesVector(5181);
JacobiVal(1527)=k34d;
JacobiVal(1528)=k30.*EGF;
JacobiVal(1529)=k8d;
JacobiVal(1530)=k9.*StatesVector(5180);
JacobiVal(1531)=k10.*StatesVector(5181);
JacobiVal(1532)=k23d;
JacobiVal(1533)=k33;
JacobiVal(1534)=k30.*EGF;
JacobiVal(1535)=k28d;
JacobiVal(1536)=k28d;
JacobiVal(1537)=k34d+k8d;
JacobiVal(1538)=(-1).*k23.*StatesVector(5175);
JacobiVal(1539)=k23d+(-1).*k23.*StatesVector(5176);
JacobiVal(1540)=(-1).*k23.*StatesVector(5177);
JacobiVal(1541)=(-1).*k23.*StatesVector(5178);
JacobiVal(1542)=(-1).*k23.*StatesVector(5179);
JacobiVal(1543)=(-2).*k9.*StatesVector(5180);
JacobiVal(1544)=(-2).*k10.*StatesVector(5181);
JacobiVal(1545)=k9d;
JacobiVal(1546)=(-1).*k23d+(-1).*k28d+(-1).*k31+(-1).*k33+(-1).*k34d+(-1).*k8d+(-1).* ...
  k9d+(-1).*k9.*StatesVector(5180)+(-1).*k10.*StatesVector(5181)+(-2).* ...
  k30.*EGF+(-1).*k11.*ERKPP;
JacobiVal(1547)=k31;
JacobiVal(1548)=k11.*ERKPP;
JacobiVal(1549)=k34d;
JacobiVal(1550)=k30.*EGF;
JacobiVal(1551)=k8d;
JacobiVal(1552)=k9.*StatesVector(5180);
JacobiVal(1553)=k10.*StatesVector(5181);
JacobiVal(1554)=k23d;
JacobiVal(1555)=k33;
JacobiVal(1556)=k30.*EGF;
JacobiVal(1557)=k28d;
JacobiVal(1558)=k28d;
JacobiVal(1559)=k8d;
JacobiVal(1560)=k34d;
JacobiVal(1561)=k23d;
JacobiVal(1562)=k9d+(-1).*k9.*StatesVector(5180);
JacobiVal(1563)=(-1).*k10.*StatesVector(5181);
JacobiVal(1564)=k9d;
JacobiVal(1565)=(-2).*k23d+(-1).*k28d+(-1).*k33+(-1).*k34d+(-2).*k8d+(-1).*k9d+(-2).* ...
  k9.*StatesVector(5180)+(-2).*k10.*StatesVector(5181)+(-2).*k30.*EGF+(-1).*k11.*ERKPP;
JacobiVal(1566)=k8d;
JacobiVal(1567)=k10.*StatesVector(5181);
JacobiVal(1568)=k9.*StatesVector(5180);
JacobiVal(1569)=k23d;
JacobiVal(1570)=k11.*ERKPP;
JacobiVal(1571)=k34d;
JacobiVal(1572)=k30.*EGF;
JacobiVal(1573)=k8d;
JacobiVal(1574)=k9.*StatesVector(5180);
JacobiVal(1575)=k10.*StatesVector(5181);
JacobiVal(1576)=k23d;
JacobiVal(1577)=k33;
JacobiVal(1578)=k30.*EGF;
JacobiVal(1579)=k28d;
JacobiVal(1580)=k28d;
JacobiVal(1581)=2.*k8d;
JacobiVal(1582)=k34d;
JacobiVal(1583)=2.*k23d;
JacobiVal(1584)=k9d+(-2).*k9.*StatesVector(5180);
JacobiVal(1585)=(-2).*k10.*StatesVector(5181);
JacobiVal(1586)=k9d;
JacobiVal(1587)=k8.*StatesVector(4971);
JacobiVal(1588)=(-2).*k23d+(-1).*k28d+(-1).*k32d+(-1).*k33+(-1).*k34d+(-1).*k8d+(-1).* ...
  k9d+(-1).*k8.*StatesVector(4971)+(-1).*k8.*StatesVector(4972)+(-1).*k8.* ...
  StatesVector(4973)+(-1).*k9.*StatesVector(5180)+(-1).*k10.*StatesVector( ...
  5181)+(-2).*k30.*EGF+(-1).*k11.*ERKPP;
JacobiVal(1589)=k32d;
JacobiVal(1590)=k8.*StatesVector(4972);
JacobiVal(1591)=k8.*StatesVector(4973);
JacobiVal(1592)=k23d;
JacobiVal(1593)=k11.*ERKPP;
JacobiVal(1594)=k34d;
JacobiVal(1595)=k30.*EGF;
JacobiVal(1596)=k8d;
JacobiVal(1597)=k9.*StatesVector(5180);
JacobiVal(1598)=k10.*StatesVector(5181);
JacobiVal(1599)=k23d;
JacobiVal(1600)=k33;
JacobiVal(1601)=k30.*EGF;
JacobiVal(1602)=k28d;
JacobiVal(1603)=k28d;
JacobiVal(1604)=k8d+(-1).*k8.*StatesVector(4971);
JacobiVal(1605)=(-1).*k8.*StatesVector(4972);
JacobiVal(1606)=k34d+(-1).*k8.*StatesVector(4973);
JacobiVal(1607)=k23d;
JacobiVal(1608)=k23d;
JacobiVal(1609)=k9d+(-1).*k9.*StatesVector(5180);
JacobiVal(1610)=(-1).*k10.*StatesVector(5181);
JacobiVal(1611)=k9d;
JacobiVal(1612)=k32;
JacobiVal(1613)=(-2).*k23d+(-1).*k28d+(-1).*k32+(-1).*k33+(-1).*k34d+(-1).*k8d+(-1).* ...
  k9d+(-1).*k9.*StatesVector(5180)+(-1).*k10.*StatesVector(5181)+(-2).* ...
  k30.*EGF+(-1).*k11.*ERKPP;
JacobiVal(1614)=k23d;
JacobiVal(1615)=k11.*ERKPP;
JacobiVal(1616)=k34d;
JacobiVal(1617)=k30.*EGF;
JacobiVal(1618)=k8d;
JacobiVal(1619)=k9.*StatesVector(5180);
JacobiVal(1620)=k10.*StatesVector(5181);
JacobiVal(1621)=k23d;
JacobiVal(1622)=k33;
JacobiVal(1623)=k30.*EGF;
JacobiVal(1624)=k28d;
JacobiVal(1625)=k28d;
JacobiVal(1626)=k8d;
JacobiVal(1627)=k34d;
JacobiVal(1628)=k23d;
JacobiVal(1629)=k23d;
JacobiVal(1630)=k9d+(-1).*k9.*StatesVector(5180);
JacobiVal(1631)=(-1).*k10.*StatesVector(5181);
JacobiVal(1632)=k9d;
JacobiVal(1633)=k10d;
JacobiVal(1634)=k8d;
JacobiVal(1635)=(-1).*k10d+(-1).*k11d+(-2).*k23d+(-1).*k28d+(-1).*k33+(-1).*k34d+(-2).* ...
  k8d+(-1).*k9d+(-1).*k9.*StatesVector(5180)+(-1).*k10.*StatesVector(5181) ...
  +(-2).*k30.*EGF+(-1).*k11.*ERKPP;
JacobiVal(1636)=k11d;
JacobiVal(1637)=k23d;
JacobiVal(1638)=k11.*ERKPP;
JacobiVal(1639)=k34d;
JacobiVal(1640)=k30.*EGF;
JacobiVal(1641)=k8d;
JacobiVal(1642)=k9.*StatesVector(5180);
JacobiVal(1643)=k10.*StatesVector(5181);
JacobiVal(1644)=k23d;
JacobiVal(1645)=k33;
JacobiVal(1646)=k30.*EGF;
JacobiVal(1647)=k28d;
JacobiVal(1648)=k28d;
JacobiVal(1649)=k8d;
JacobiVal(1650)=k8d;
JacobiVal(1651)=k34d;
JacobiVal(1652)=k23d;
JacobiVal(1653)=k23d;
JacobiVal(1654)=k9d+(-1).*k9.*StatesVector(5180);
JacobiVal(1655)=k10d+(-1).*k10.*StatesVector(5181);
JacobiVal(1656)=k9d;
JacobiVal(1657)=k9d;
JacobiVal(1658)=k8d;
JacobiVal(1659)=k11.*ERKPP;
JacobiVal(1660)=(-2).*k23d+(-1).*k28d+(-1).*k33+(-1).*k34d+(-2).*k8d+(-2).*k9d+(-1).* ...
  k9.*StatesVector(5180)+(-1).*k10.*StatesVector(5181)+(-2).*k30.*EGF+(-2).*k11.*ERKPP;
JacobiVal(1661)=k23d;
JacobiVal(1662)=k11.*ERKPP;
JacobiVal(1663)=k34d;
JacobiVal(1664)=k30.*EGF;
JacobiVal(1665)=k8d;
JacobiVal(1666)=k9.*StatesVector(5180);
JacobiVal(1667)=k10.*StatesVector(5181);
JacobiVal(1668)=k23d;
JacobiVal(1669)=k33;
JacobiVal(1670)=k30.*EGF;
JacobiVal(1671)=k28d;
JacobiVal(1672)=k28d;
JacobiVal(1673)=k8d;
JacobiVal(1674)=k34d+k8d;
JacobiVal(1675)=k23d;
JacobiVal(1676)=k23d;
JacobiVal(1677)=2.*k9d+(-1).*k9.*StatesVector(5180);
JacobiVal(1678)=(-1).*k10.*StatesVector(5181);
JacobiVal(1679)=k9d;
JacobiVal(1680)=k31d;
JacobiVal(1681)=k23.*StatesVector(5176);
JacobiVal(1682)=k23.*StatesVector(5179);
JacobiVal(1683)=k23.*StatesVector(5175);
JacobiVal(1684)=k23.*StatesVector(5177);
JacobiVal(1685)=k23.*StatesVector(5178);
JacobiVal(1686)=(-1).*k23d+(-1).*k28d+(-1).*k31d+(-1).*k33+(-1).*k34d+(-1).*k8d+(-1).* ...
  k9d+(-1).*k23.*StatesVector(5175)+(-1).*k23.*StatesVector(5176)+(-1).* ...
  k23.*StatesVector(5177)+(-1).*k23.*StatesVector(5178)+(-1).*k23.* ...
  StatesVector(5179)+(-1).*k9.*StatesVector(5180)+(-1).*k10.*StatesVector( ...
  5181)+(-2).*k30.*EGF+(-1).*k11.*ERKPP;
JacobiVal(1687)=k11.*ERKPP;
JacobiVal(1688)=k34d;
JacobiVal(1689)=k30.*EGF;
JacobiVal(1690)=k8d;
JacobiVal(1691)=k9.*StatesVector(5180);
JacobiVal(1692)=k10.*StatesVector(5181);
JacobiVal(1693)=k23d;
JacobiVal(1694)=k33;
JacobiVal(1695)=k30.*EGF;
JacobiVal(1696)=k28d;
JacobiVal(1697)=k28d;
JacobiVal(1698)=k8d;
JacobiVal(1699)=k34d;
JacobiVal(1700)=(-1).*k23.*StatesVector(5175);
JacobiVal(1701)=k23d+(-1).*k23.*StatesVector(5176);
JacobiVal(1702)=(-1).*k23.*StatesVector(5177);
JacobiVal(1703)=(-1).*k23.*StatesVector(5178);
JacobiVal(1704)=(-1).*k23.*StatesVector(5179);
JacobiVal(1705)=k9d+(-1).*k9.*StatesVector(5180);
JacobiVal(1706)=(-1).*k10.*StatesVector(5181);
JacobiVal(1707)=k10d;
JacobiVal(1708)=k11d;
JacobiVal(1709)=(-1).*k10d+(-1).*k11d+(-1).*k23d+(-1).*k28d+(-1).*k31+(-1).*k33+(-1).* ...
  k34d+(-1).*k8d+(-1).*k9.*StatesVector(5180)+(-1).*k10.*StatesVector( ...
  5181)+(-2).*k30.*EGF;
JacobiVal(1710)=k31;
JacobiVal(1711)=k34d;
JacobiVal(1712)=k30.*EGF;
JacobiVal(1713)=k8d;
JacobiVal(1714)=k9.*StatesVector(5180);
JacobiVal(1715)=k10.*StatesVector(5181);
JacobiVal(1716)=k23d;
JacobiVal(1717)=k33;
JacobiVal(1718)=k30.*EGF;
JacobiVal(1719)=k28d;
JacobiVal(1720)=k28d;
JacobiVal(1721)=k8d;
JacobiVal(1722)=k34d;
JacobiVal(1723)=k23d;
JacobiVal(1724)=(-1).*k9.*StatesVector(5180);
JacobiVal(1725)=k10d+(-1).*k10.*StatesVector(5181);
JacobiVal(1726)=k10d;
JacobiVal(1727)=k11d;
JacobiVal(1728)=(-1).*k10d+(-1).*k11d+(-2).*k23d+(-1).*k28d+(-1).*k33+(-1).*k34d+(-2).* ...
  k8d+(-2).*k9.*StatesVector(5180)+(-2).*k10.*StatesVector(5181)+(-2).* ...
  k30.*EGF;
JacobiVal(1729)=k8d;
JacobiVal(1730)=k10.*StatesVector(5181);
JacobiVal(1731)=k9.*StatesVector(5180);
JacobiVal(1732)=k23d;
JacobiVal(1733)=k34d;
JacobiVal(1734)=k30.*EGF;
JacobiVal(1735)=k8d;
JacobiVal(1736)=k9.*StatesVector(5180);
JacobiVal(1737)=k10.*StatesVector(5181);
JacobiVal(1738)=k23d;
JacobiVal(1739)=k33;
JacobiVal(1740)=k30.*EGF;
JacobiVal(1741)=k28d;
JacobiVal(1742)=k28d;
JacobiVal(1743)=2.*k8d;
JacobiVal(1744)=k34d;
JacobiVal(1745)=2.*k23d;
JacobiVal(1746)=(-2).*k9.*StatesVector(5180);
JacobiVal(1747)=k10d+(-2).*k10.*StatesVector(5181);
JacobiVal(1748)=k10d;
JacobiVal(1749)=k11d;
JacobiVal(1750)=k8.*StatesVector(4971);
JacobiVal(1751)=(-1).*k10d+(-1).*k11d+(-2).*k23d+(-1).*k28d+(-1).*k32d+(-1).*k33+(-1).* ...
  k34d+(-1).*k8d+(-1).*k8.*StatesVector(4971)+(-1).*k8.*StatesVector(4972) ...
  +(-1).*k8.*StatesVector(4973)+(-1).*k9.*StatesVector(5180)+(-1).*k10.* ...
  StatesVector(5181)+(-2).*k30.*EGF;
JacobiVal(1752)=k32d;
JacobiVal(1753)=k8.*StatesVector(4972);
JacobiVal(1754)=k8.*StatesVector(4973);
JacobiVal(1755)=k23d;
JacobiVal(1756)=k34d;
JacobiVal(1757)=k30.*EGF;
JacobiVal(1758)=k8d;
JacobiVal(1759)=k9.*StatesVector(5180);
JacobiVal(1760)=k10.*StatesVector(5181);
JacobiVal(1761)=k23d;
JacobiVal(1762)=k33;
JacobiVal(1763)=k30.*EGF;
JacobiVal(1764)=k28d;
JacobiVal(1765)=k28d;
JacobiVal(1766)=k8d+(-1).*k8.*StatesVector(4971);
JacobiVal(1767)=k34d+(-1).*k8.*StatesVector(4972);
JacobiVal(1768)=(-1).*k8.*StatesVector(4973);
JacobiVal(1769)=k23d;
JacobiVal(1770)=k23d;
JacobiVal(1771)=(-1).*k9.*StatesVector(5180);
JacobiVal(1772)=k10d+(-1).*k10.*StatesVector(5181);
JacobiVal(1773)=k10d;
JacobiVal(1774)=k11d;
JacobiVal(1775)=k32;
JacobiVal(1776)=(-1).*k10d+(-1).*k11d+(-2).*k23d+(-1).*k28d+(-1).*k32+(-1).*k33+(-1).* ...
  k34d+(-1).*k8d+(-1).*k9.*StatesVector(5180)+(-1).*k10.*StatesVector( ...
  5181)+(-2).*k30.*EGF;
JacobiVal(1777)=k23d;
JacobiVal(1778)=k34d;
JacobiVal(1779)=k30.*EGF;
JacobiVal(1780)=k8d;
JacobiVal(1781)=k9.*StatesVector(5180);
JacobiVal(1782)=k10.*StatesVector(5181);
JacobiVal(1783)=k23d;
JacobiVal(1784)=k33;
JacobiVal(1785)=k30.*EGF;
JacobiVal(1786)=k28d;
JacobiVal(1787)=k28d;
JacobiVal(1788)=k8d;
JacobiVal(1789)=k34d;
JacobiVal(1790)=k23d;
JacobiVal(1791)=k23d;
JacobiVal(1792)=(-1).*k9.*StatesVector(5180);
JacobiVal(1793)=k10d+(-1).*k10.*StatesVector(5181);
JacobiVal(1794)=k10d;
JacobiVal(1795)=k11d;
JacobiVal(1796)=k10d;
JacobiVal(1797)=k8d;
JacobiVal(1798)=(-2).*k10d+(-2).*k11d+(-2).*k23d+(-1).*k28d+(-1).*k33+(-1).*k34d+(-2).* ...
  k8d+(-1).*k9.*StatesVector(5180)+(-1).*k10.*StatesVector(5181)+(-2).* ...
  k30.*EGF;
JacobiVal(1799)=k11d;
JacobiVal(1800)=k23d;
JacobiVal(1801)=k34d;
JacobiVal(1802)=k30.*EGF;
JacobiVal(1803)=k8d;
JacobiVal(1804)=k9.*StatesVector(5180);
JacobiVal(1805)=k10.*StatesVector(5181);
JacobiVal(1806)=k23d;
JacobiVal(1807)=k33;
JacobiVal(1808)=k30.*EGF;
JacobiVal(1809)=k28d;
JacobiVal(1810)=k28d;
JacobiVal(1811)=k8d;
JacobiVal(1812)=k34d+k8d;
JacobiVal(1813)=k23d;
JacobiVal(1814)=k23d;
JacobiVal(1815)=(-1).*k9.*StatesVector(5180);
JacobiVal(1816)=2.*k10d+(-1).*k10.*StatesVector(5181);
JacobiVal(1817)=k10d;
JacobiVal(1818)=k11d;
JacobiVal(1819)=k9d;
JacobiVal(1820)=k8d;
JacobiVal(1821)=k11.*ERKPP;
JacobiVal(1822)=(-1).*k10d+(-1).*k11d+(-2).*k23d+(-1).*k28d+(-1).*k33+(-1).*k34d+(-2).* ...
  k8d+(-1).*k9d+(-1).*k9.*StatesVector(5180)+(-1).*k10.*StatesVector(5181) ...
  +(-2).*k30.*EGF+(-1).*k11.*ERKPP;
JacobiVal(1823)=k23d;
JacobiVal(1824)=k34d;
JacobiVal(1825)=k30.*EGF;
JacobiVal(1826)=k8d;
JacobiVal(1827)=k9.*StatesVector(5180);
JacobiVal(1828)=k10.*StatesVector(5181);
JacobiVal(1829)=k23d;
JacobiVal(1830)=k33;
JacobiVal(1831)=k30.*EGF;
JacobiVal(1832)=k28d;
JacobiVal(1833)=k28d;
JacobiVal(1834)=k8d;
JacobiVal(1835)=k34d;
JacobiVal(1836)=k8d;
JacobiVal(1837)=k23d;
JacobiVal(1838)=k23d;
JacobiVal(1839)=k9d+(-1).*k9.*StatesVector(5180);
JacobiVal(1840)=k10d+(-1).*k10.*StatesVector(5181);
JacobiVal(1841)=k10d;
JacobiVal(1842)=k11d;
JacobiVal(1843)=k31d;
JacobiVal(1844)=k23.*StatesVector(5176);
JacobiVal(1845)=k23.*StatesVector(5179);
JacobiVal(1846)=k23.*StatesVector(5175);
JacobiVal(1847)=k23.*StatesVector(5177);
JacobiVal(1848)=k23.*StatesVector(5178);
JacobiVal(1849)=(-1).*k10d+(-1).*k11d+(-1).*k23d+(-1).*k28d+(-1).*k31d+(-1).*k33+(-1).* ...
  k34d+(-1).*k8d+(-1).*k23.*StatesVector(5175)+(-1).*k23.*StatesVector( ...
  5176)+(-1).*k23.*StatesVector(5177)+(-1).*k23.*StatesVector(5178)+(-1).* ...
  k23.*StatesVector(5179)+(-1).*k9.*StatesVector(5180)+(-1).*k10.* ...
  StatesVector(5181)+(-2).*k30.*EGF;
JacobiVal(1850)=k34d;
JacobiVal(1851)=k30.*EGF;
JacobiVal(1852)=k8d;
JacobiVal(1853)=k9.*StatesVector(5180);
JacobiVal(1854)=k10.*StatesVector(5181);
JacobiVal(1855)=k23d;
JacobiVal(1856)=k33;
JacobiVal(1857)=k30.*EGF;
JacobiVal(1858)=k28d;
JacobiVal(1859)=k28d;
JacobiVal(1860)=k8d;
JacobiVal(1861)=k34d;
JacobiVal(1862)=(-1).*k23.*StatesVector(5175);
JacobiVal(1863)=k23d+(-1).*k23.*StatesVector(5176);
JacobiVal(1864)=(-1).*k23.*StatesVector(5177);
JacobiVal(1865)=(-1).*k23.*StatesVector(5178);
JacobiVal(1866)=(-1).*k23.*StatesVector(5179);
JacobiVal(1867)=(-1).*k9.*StatesVector(5180);
JacobiVal(1868)=k10d+(-1).*k10.*StatesVector(5181);
JacobiVal(1869)=k33d;
JacobiVal(1870)=k34.*StatesVector(4971);
JacobiVal(1871)=k34.*StatesVector(4973);
JacobiVal(1872)=k34.*StatesVector(4972);
JacobiVal(1873)=(-1).*k23d+(-1).*k28d+(-1).*k31+(-1).*k33+(-1).*k33d+(-1).*k8d+(-1).* ...
  k34.*StatesVector(4971)+(-1).*k34.*StatesVector(4972)+(-1).*k34.* ...
  StatesVector(4973)+(-1).*k9.*StatesVector(5180)+(-1).*k10.*StatesVector( ...
  5181)+(-2).*k30.*EGF;
JacobiVal(1874)=k31;
JacobiVal(1875)=k30.*EGF;
JacobiVal(1876)=k8d;
JacobiVal(1877)=k9.*StatesVector(5180);
JacobiVal(1878)=k10.*StatesVector(5181);
JacobiVal(1879)=k23d;
JacobiVal(1880)=k33;
JacobiVal(1881)=k30.*EGF;
JacobiVal(1882)=k28d;
JacobiVal(1883)=k28d;
JacobiVal(1884)=k8d+(-1).*k34.*StatesVector(4971);
JacobiVal(1885)=(-1).*k34.*StatesVector(4972);
JacobiVal(1886)=(-1).*k34.*StatesVector(4973);
JacobiVal(1887)=k23d;
JacobiVal(1888)=(-1).*k9.*StatesVector(5180);
JacobiVal(1889)=(-1).*k10.*StatesVector(5181);
JacobiVal(1890)=k33d;
JacobiVal(1891)=k34.*StatesVector(4971);
JacobiVal(1892)=k34.*StatesVector(4973);
JacobiVal(1893)=k34.*StatesVector(4972);
JacobiVal(1894)=(-2).*k23d+(-1).*k28d+(-1).*k33+(-1).*k33d+(-2).*k8d+(-1).*k34.* ...
  StatesVector(4971)+(-1).*k34.*StatesVector(4972)+(-1).*k34.* ...
  StatesVector(4973)+(-2).*k9.*StatesVector(5180)+(-2).*k10.*StatesVector( ...
  5181)+(-2).*k30.*EGF;
JacobiVal(1895)=k8d;
JacobiVal(1896)=k10.*StatesVector(5181);
JacobiVal(1897)=k9.*StatesVector(5180);
JacobiVal(1898)=k23d;
JacobiVal(1899)=k30.*EGF;
JacobiVal(1900)=k8d;
JacobiVal(1901)=k9.*StatesVector(5180);
JacobiVal(1902)=k10.*StatesVector(5181);
JacobiVal(1903)=k23d;
JacobiVal(1904)=k33;
JacobiVal(1905)=k30.*EGF;
JacobiVal(1906)=k28d;
JacobiVal(1907)=k28d;
JacobiVal(1908)=2.*k8d+(-1).*k34.*StatesVector(4971);
JacobiVal(1909)=(-1).*k34.*StatesVector(4972);
JacobiVal(1910)=(-1).*k34.*StatesVector(4973);
JacobiVal(1911)=2.*k23d;
JacobiVal(1912)=(-2).*k9.*StatesVector(5180);
JacobiVal(1913)=(-2).*k10.*StatesVector(5181);
JacobiVal(1914)=k33d;
JacobiVal(1915)=k34.*StatesVector(4971);
JacobiVal(1916)=k34.*StatesVector(4973);
JacobiVal(1917)=k34.*StatesVector(4972);
JacobiVal(1918)=k8.*StatesVector(4971);
JacobiVal(1919)=(-2).*k23d+(-1).*k28d+(-1).*k32d+(-1).*k33+(-1).*k33d+(-1).*k8d+(-1).* ...
  k34.*StatesVector(4971)+(-1).*k8.*StatesVector(4971)+(-1).*k34.* ...
  StatesVector(4972)+(-1).*k8.*StatesVector(4972)+(-1).*k34.*StatesVector( ...
  4973)+(-1).*k8.*StatesVector(4973)+(-1).*k9.*StatesVector(5180)+(-1).* ...
  k10.*StatesVector(5181)+(-2).*k30.*EGF;
JacobiVal(1920)=k32d;
JacobiVal(1921)=k8.*StatesVector(4972);
JacobiVal(1922)=k8.*StatesVector(4973);
JacobiVal(1923)=k23d;
JacobiVal(1924)=k30.*EGF;
JacobiVal(1925)=k8d;
JacobiVal(1926)=k9.*StatesVector(5180);
JacobiVal(1927)=k10.*StatesVector(5181);
JacobiVal(1928)=k23d;
JacobiVal(1929)=k33;
JacobiVal(1930)=k30.*EGF;
JacobiVal(1931)=k28d;
JacobiVal(1932)=k28d;
JacobiVal(1933)=k8d+(-1).*k34.*StatesVector(4971)+(-1).*k8.*StatesVector(4971);
JacobiVal(1934)=(-1).*k34.*StatesVector(4972)+(-1).*k8.*StatesVector(4972);
JacobiVal(1935)=(-1).*k34.*StatesVector(4973)+(-1).*k8.*StatesVector(4973);
JacobiVal(1936)=k23d;
JacobiVal(1937)=k23d;
JacobiVal(1938)=(-1).*k9.*StatesVector(5180);
JacobiVal(1939)=(-1).*k10.*StatesVector(5181);
JacobiVal(1940)=k33d;
JacobiVal(1941)=k34.*StatesVector(4971);
JacobiVal(1942)=k34.*StatesVector(4973);
JacobiVal(1943)=k34.*StatesVector(4972);
JacobiVal(1944)=k32;
JacobiVal(1945)=(-2).*k23d+(-1).*k28d+(-1).*k32+(-1).*k33+(-1).*k33d+(-1).*k8d+(-1).* ...
  k34.*StatesVector(4971)+(-1).*k34.*StatesVector(4972)+(-1).*k34.* ...
  StatesVector(4973)+(-1).*k9.*StatesVector(5180)+(-1).*k10.*StatesVector( ...
  5181)+(-2).*k30.*EGF;
JacobiVal(1946)=k23d;
JacobiVal(1947)=k30.*EGF;
JacobiVal(1948)=k8d;
JacobiVal(1949)=k9.*StatesVector(5180);
JacobiVal(1950)=k10.*StatesVector(5181);
JacobiVal(1951)=k23d;
JacobiVal(1952)=k33;
JacobiVal(1953)=k30.*EGF;
JacobiVal(1954)=k28d;
JacobiVal(1955)=k28d;
JacobiVal(1956)=k8d+(-1).*k34.*StatesVector(4971);
JacobiVal(1957)=(-1).*k34.*StatesVector(4972);
JacobiVal(1958)=(-1).*k34.*StatesVector(4973);
JacobiVal(1959)=k23d;
JacobiVal(1960)=k23d;
JacobiVal(1961)=(-1).*k9.*StatesVector(5180);
JacobiVal(1962)=(-1).*k10.*StatesVector(5181);
JacobiVal(1963)=k33d;
JacobiVal(1964)=k34.*StatesVector(4971);
JacobiVal(1965)=k34.*StatesVector(4973);
JacobiVal(1966)=k34.*StatesVector(4972);
JacobiVal(1967)=k10d;
JacobiVal(1968)=k8d;
JacobiVal(1969)=(-1).*k10d+(-1).*k11d+(-2).*k23d+(-1).*k28d+(-1).*k33+(-1).*k33d+(-2).* ...
  k8d+(-1).*k34.*StatesVector(4971)+(-1).*k34.*StatesVector(4972)+(-1).* ...
  k34.*StatesVector(4973)+(-1).*k9.*StatesVector(5180)+(-1).*k10.* ...
  StatesVector(5181)+(-2).*k30.*EGF;
JacobiVal(1970)=k11d;
JacobiVal(1971)=k23d;
JacobiVal(1972)=k30.*EGF;
JacobiVal(1973)=k8d;
JacobiVal(1974)=k9.*StatesVector(5180);
JacobiVal(1975)=k10.*StatesVector(5181);
JacobiVal(1976)=k23d;
JacobiVal(1977)=k33;
JacobiVal(1978)=k30.*EGF;
JacobiVal(1979)=k28d;
JacobiVal(1980)=k28d;
JacobiVal(1981)=k8d+(-1).*k34.*StatesVector(4971);
JacobiVal(1982)=k8d+(-1).*k34.*StatesVector(4972);
JacobiVal(1983)=(-1).*k34.*StatesVector(4973);
JacobiVal(1984)=k23d;
JacobiVal(1985)=k23d;
JacobiVal(1986)=(-1).*k9.*StatesVector(5180);
JacobiVal(1987)=k10d+(-1).*k10.*StatesVector(5181);
JacobiVal(1988)=k33d;
JacobiVal(1989)=k34.*StatesVector(4971);
JacobiVal(1990)=k34.*StatesVector(4973);
JacobiVal(1991)=k34.*StatesVector(4972);
JacobiVal(1992)=k9d;
JacobiVal(1993)=k8d;
JacobiVal(1994)=k11.*ERKPP;
JacobiVal(1995)=(-2).*k23d+(-1).*k28d+(-1).*k33+(-1).*k33d+(-2).*k8d+(-1).*k9d+(-1).* ...
  k34.*StatesVector(4971)+(-1).*k34.*StatesVector(4972)+(-1).*k34.* ...
  StatesVector(4973)+(-1).*k9.*StatesVector(5180)+(-1).*k10.*StatesVector( ...
  5181)+(-2).*k30.*EGF+(-1).*k11.*ERKPP;
JacobiVal(1996)=k23d;
JacobiVal(1997)=k30.*EGF;
JacobiVal(1998)=k8d;
JacobiVal(1999)=k9.*StatesVector(5180);
JacobiVal(2000)=k10.*StatesVector(5181);
JacobiVal(2001)=k23d;
JacobiVal(2002)=k33;
JacobiVal(2003)=k30.*EGF;
JacobiVal(2004)=k28d;
JacobiVal(2005)=k28d;
JacobiVal(2006)=k8d+(-1).*k34.*StatesVector(4971);
JacobiVal(2007)=(-1).*k34.*StatesVector(4972);
JacobiVal(2008)=k8d+(-1).*k34.*StatesVector(4973);
JacobiVal(2009)=k23d;
JacobiVal(2010)=k23d;
JacobiVal(2011)=k9d+(-1).*k9.*StatesVector(5180);
JacobiVal(2012)=(-1).*k10.*StatesVector(5181);
JacobiVal(2013)=k33d;
JacobiVal(2014)=k34.*StatesVector(4971);
JacobiVal(2015)=k34.*StatesVector(4973);
JacobiVal(2016)=k34.*StatesVector(4972);
JacobiVal(2017)=k31d;
JacobiVal(2018)=k23.*StatesVector(5176);
JacobiVal(2019)=k23.*StatesVector(5179);
JacobiVal(2020)=k23.*StatesVector(5175);
JacobiVal(2021)=k23.*StatesVector(5177);
JacobiVal(2022)=k23.*StatesVector(5178);
JacobiVal(2023)=(-1).*k23d+(-1).*k28d+(-1).*k31d+(-1).*k33+(-1).*k33d+(-1).*k8d+(-1).* ...
  k34.*StatesVector(4971)+(-1).*k34.*StatesVector(4972)+(-1).*k34.* ...
  StatesVector(4973)+(-1).*k23.*StatesVector(5175)+(-1).*k23.* ...
  StatesVector(5176)+(-1).*k23.*StatesVector(5177)+(-1).*k23.* ...
  StatesVector(5178)+(-1).*k23.*StatesVector(5179)+(-1).*k9.*StatesVector( ...
  5180)+(-1).*k10.*StatesVector(5181)+(-2).*k30.*EGF;
JacobiVal(2024)=k30.*EGF;
JacobiVal(2025)=k8d;
JacobiVal(2026)=k9.*StatesVector(5180);
JacobiVal(2027)=k10.*StatesVector(5181);
JacobiVal(2028)=k23d;
JacobiVal(2029)=k33;
JacobiVal(2030)=k30.*EGF;
JacobiVal(2031)=k28d;
JacobiVal(2032)=k28d;
JacobiVal(2033)=k8d+(-1).*k34.*StatesVector(4971);
JacobiVal(2034)=(-1).*k34.*StatesVector(4972);
JacobiVal(2035)=(-1).*k34.*StatesVector(4973);
JacobiVal(2036)=(-1).*k23.*StatesVector(5175);
JacobiVal(2037)=k23d+(-1).*k23.*StatesVector(5176);
JacobiVal(2038)=(-1).*k23.*StatesVector(5177);
JacobiVal(2039)=(-1).*k23.*StatesVector(5178);
JacobiVal(2040)=(-1).*k23.*StatesVector(5179);
JacobiVal(2041)=(-1).*k9.*StatesVector(5180);
JacobiVal(2042)=(-1).*k10.*StatesVector(5181);
JacobiVal(2043)=k30d;
JacobiVal(2044)=(-1).*k23d+(-1).*k27d+(-1).*k30d+(-1).*k31+(-2).*k33+(-1).*k8d+(-1).* ...
  k9.*StatesVector(5180)+(-1).*k10.*StatesVector(5181)+(-1).*k30.*EGF;
JacobiVal(2045)=k31;
JacobiVal(2046)=k33;
JacobiVal(2047)=k8d;
JacobiVal(2048)=k9.*StatesVector(5180);
JacobiVal(2049)=k10.*StatesVector(5181);
JacobiVal(2050)=k23d;
JacobiVal(2051)=k33;
JacobiVal(2052)=k30.*EGF;
JacobiVal(2053)=k27d;
JacobiVal(2054)=k27d;
JacobiVal(2055)=k8d;
JacobiVal(2056)=k23d;
JacobiVal(2057)=(-1).*k9.*StatesVector(5180);
JacobiVal(2058)=(-1).*k10.*StatesVector(5181);
JacobiVal(2059)=k30d;
JacobiVal(2060)=(-2).*k23d+(-1).*k27d+(-1).*k30d+(-2).*k33+(-2).*k8d+(-2).*k9.* ...
  StatesVector(5180)+(-2).*k10.*StatesVector(5181)+(-1).*k30.*EGF;
JacobiVal(2061)=k8d;
JacobiVal(2062)=k10.*StatesVector(5181);
JacobiVal(2063)=k9.*StatesVector(5180);
JacobiVal(2064)=k23d;
JacobiVal(2065)=k33;
JacobiVal(2066)=k8d;
JacobiVal(2067)=k9.*StatesVector(5180);
JacobiVal(2068)=k10.*StatesVector(5181);
JacobiVal(2069)=k23d;
JacobiVal(2070)=k33;
JacobiVal(2071)=k30.*EGF;
JacobiVal(2072)=k27d;
JacobiVal(2073)=k27d;
JacobiVal(2074)=2.*k8d;
JacobiVal(2075)=2.*k23d;
JacobiVal(2076)=(-2).*k9.*StatesVector(5180);
JacobiVal(2077)=(-2).*k10.*StatesVector(5181);
JacobiVal(2078)=k30d;
JacobiVal(2079)=k8.*StatesVector(4971);
JacobiVal(2080)=(-2).*k23d+(-1).*k27d+(-1).*k30d+(-1).*k32d+(-2).*k33+(-1).*k8d+(-1).* ...
  k8.*StatesVector(4971)+(-1).*k8.*StatesVector(4972)+(-1).*k8.* ...
  StatesVector(4973)+(-1).*k9.*StatesVector(5180)+(-1).*k10.*StatesVector( ...
  5181)+(-1).*k30.*EGF;
JacobiVal(2081)=k32d;
JacobiVal(2082)=k8.*StatesVector(4972);
JacobiVal(2083)=k8.*StatesVector(4973);
JacobiVal(2084)=k23d;
JacobiVal(2085)=k33;
JacobiVal(2086)=k8d;
JacobiVal(2087)=k9.*StatesVector(5180);
JacobiVal(2088)=k10.*StatesVector(5181);
JacobiVal(2089)=k23d;
JacobiVal(2090)=k33;
JacobiVal(2091)=k30.*EGF;
JacobiVal(2092)=k27d;
JacobiVal(2093)=k27d;
JacobiVal(2094)=k8d+(-1).*k8.*StatesVector(4971);
JacobiVal(2095)=(-1).*k8.*StatesVector(4972);
JacobiVal(2096)=(-1).*k8.*StatesVector(4973);
JacobiVal(2097)=k23d;
JacobiVal(2098)=k23d;
JacobiVal(2099)=(-1).*k9.*StatesVector(5180);
JacobiVal(2100)=(-1).*k10.*StatesVector(5181);
JacobiVal(2101)=k30d;
JacobiVal(2102)=k32;
JacobiVal(2103)=(-2).*k23d+(-1).*k27d+(-1).*k30d+(-1).*k32+(-2).*k33+(-1).*k8d+(-1).* ...
  k9.*StatesVector(5180)+(-1).*k10.*StatesVector(5181)+(-1).*k30.*EGF;
JacobiVal(2104)=k23d;
JacobiVal(2105)=k33;
JacobiVal(2106)=k8d;
JacobiVal(2107)=k9.*StatesVector(5180);
JacobiVal(2108)=k10.*StatesVector(5181);
JacobiVal(2109)=k23d;
JacobiVal(2110)=k33;
JacobiVal(2111)=k30.*EGF;
JacobiVal(2112)=k27d;
JacobiVal(2113)=k27d;
JacobiVal(2114)=k8d;
JacobiVal(2115)=k23d;
JacobiVal(2116)=k23d;
JacobiVal(2117)=(-1).*k9.*StatesVector(5180);
JacobiVal(2118)=(-1).*k10.*StatesVector(5181);
JacobiVal(2119)=k30d;
JacobiVal(2120)=k10d;
JacobiVal(2121)=k8d;
JacobiVal(2122)=(-1).*k10d+(-1).*k11d+(-2).*k23d+(-1).*k27d+(-1).*k30d+(-2).*k33+(-2).* ...
  k8d+(-1).*k9.*StatesVector(5180)+(-1).*k10.*StatesVector(5181)+(-1).* ...
  k30.*EGF;
JacobiVal(2123)=k11d;
JacobiVal(2124)=k23d;
JacobiVal(2125)=k33;
JacobiVal(2126)=k8d;
JacobiVal(2127)=k9.*StatesVector(5180);
JacobiVal(2128)=k10.*StatesVector(5181);
JacobiVal(2129)=k23d;
JacobiVal(2130)=k33;
JacobiVal(2131)=k30.*EGF;
JacobiVal(2132)=k27d;
JacobiVal(2133)=k27d;
JacobiVal(2134)=k8d;
JacobiVal(2135)=k8d;
JacobiVal(2136)=k23d;
JacobiVal(2137)=k23d;
JacobiVal(2138)=(-1).*k9.*StatesVector(5180);
JacobiVal(2139)=k10d+(-1).*k10.*StatesVector(5181);
JacobiVal(2140)=k30d;
JacobiVal(2141)=k9d;
JacobiVal(2142)=k8d;
JacobiVal(2143)=k11.*ERKPP;
JacobiVal(2144)=(-2).*k23d+(-1).*k27d+(-1).*k30d+(-2).*k33+(-2).*k8d+(-1).*k9d+(-1).* ...
  k9.*StatesVector(5180)+(-1).*k10.*StatesVector(5181)+(-1).*k30.*EGF+(-1).*k11.*ERKPP;
JacobiVal(2145)=k23d;
JacobiVal(2146)=k33;
JacobiVal(2147)=k8d;
JacobiVal(2148)=k9.*StatesVector(5180);
JacobiVal(2149)=k10.*StatesVector(5181);
JacobiVal(2150)=k23d;
JacobiVal(2151)=k33;
JacobiVal(2152)=k30.*EGF;
JacobiVal(2153)=k27d;
JacobiVal(2154)=k27d;
JacobiVal(2155)=k8d;
JacobiVal(2156)=k8d;
JacobiVal(2157)=k23d;
JacobiVal(2158)=k23d;
JacobiVal(2159)=k9d+(-1).*k9.*StatesVector(5180);
JacobiVal(2160)=(-1).*k10.*StatesVector(5181);
JacobiVal(2161)=k30d;
JacobiVal(2162)=k31d;
JacobiVal(2163)=k23.*StatesVector(5176);
JacobiVal(2164)=k23.*StatesVector(5179);
JacobiVal(2165)=k23.*StatesVector(5175);
JacobiVal(2166)=k23.*StatesVector(5177);
JacobiVal(2167)=k23.*StatesVector(5178);
JacobiVal(2168)=(-1).*k23d+(-1).*k27d+(-1).*k30d+(-1).*k31d+(-2).*k33+(-1).*k8d+(-1).* ...
  k23.*StatesVector(5175)+(-1).*k23.*StatesVector(5176)+(-1).*k23.* ...
  StatesVector(5177)+(-1).*k23.*StatesVector(5178)+(-1).*k23.* ...
  StatesVector(5179)+(-1).*k9.*StatesVector(5180)+(-1).*k10.*StatesVector( ...
  5181)+(-1).*k30.*EGF;
JacobiVal(2169)=k33;
JacobiVal(2170)=k8d;
JacobiVal(2171)=k9.*StatesVector(5180);
JacobiVal(2172)=k10.*StatesVector(5181);
JacobiVal(2173)=k23d;
JacobiVal(2174)=k33;
JacobiVal(2175)=k30.*EGF;
JacobiVal(2176)=k27d;
JacobiVal(2177)=k27d;
JacobiVal(2178)=k8d;
JacobiVal(2179)=(-1).*k23.*StatesVector(5175);
JacobiVal(2180)=k23d+(-1).*k23.*StatesVector(5176);
JacobiVal(2181)=(-1).*k23.*StatesVector(5177);
JacobiVal(2182)=(-1).*k23.*StatesVector(5178);
JacobiVal(2183)=(-1).*k23.*StatesVector(5179);
JacobiVal(2184)=(-1).*k9.*StatesVector(5180);
JacobiVal(2185)=(-1).*k10.*StatesVector(5181);
JacobiVal(2186)=k30d;
JacobiVal(2187)=(-1).*k23d+(-1).*k27d+(-1).*k30d+(-1).*k31+(-1).*k33+(-1).*k34d+(-1).* ...
  k8d+(-2).*k9.*StatesVector(5180)+(-2).*k10.*StatesVector(5181)+(-1).* ...
  k30.*EGF;
JacobiVal(2188)=k31;
JacobiVal(2189)=k9.*StatesVector(5180);
JacobiVal(2190)=k10.*StatesVector(5181);
JacobiVal(2191)=k34d;
JacobiVal(2192)=k8d;
JacobiVal(2193)=k9.*StatesVector(5180);
JacobiVal(2194)=k10.*StatesVector(5181);
JacobiVal(2195)=k23d;
JacobiVal(2196)=k33;
JacobiVal(2197)=k30.*EGF;
JacobiVal(2198)=k27d;
JacobiVal(2199)=k27d;
JacobiVal(2200)=k34d+k8d;
JacobiVal(2201)=k23d;
JacobiVal(2202)=(-2).*k9.*StatesVector(5180);
JacobiVal(2203)=(-2).*k10.*StatesVector(5181);
JacobiVal(2204)=k30d;
JacobiVal(2205)=(-2).*k23d+(-1).*k27d+(-1).*k30d+(-1).*k33+(-1).*k34d+(-2).*k8d+(-3).* ...
  k9.*StatesVector(5180)+(-3).*k10.*StatesVector(5181)+(-1).*k30.*EGF;
JacobiVal(2206)=k8d;
JacobiVal(2207)=k10.*StatesVector(5181);
JacobiVal(2208)=k9.*StatesVector(5180);
JacobiVal(2209)=k23d;
JacobiVal(2210)=k9.*StatesVector(5180);
JacobiVal(2211)=k10.*StatesVector(5181);
JacobiVal(2212)=k34d;
JacobiVal(2213)=k8d;
JacobiVal(2214)=k9.*StatesVector(5180);
JacobiVal(2215)=k10.*StatesVector(5181);
JacobiVal(2216)=k23d;
JacobiVal(2217)=k33;
JacobiVal(2218)=k30.*EGF;
JacobiVal(2219)=k27d;
JacobiVal(2220)=k27d;
JacobiVal(2221)=k34d+2.*k8d;
JacobiVal(2222)=2.*k23d;
JacobiVal(2223)=(-3).*k9.*StatesVector(5180);
JacobiVal(2224)=(-3).*k10.*StatesVector(5181);
JacobiVal(2225)=k30d;
JacobiVal(2226)=k8.*StatesVector(4971);
JacobiVal(2227)=(-2).*k23d+(-1).*k27d+(-1).*k30d+(-1).*k32d+(-1).*k33+(-1).*k34d+(-1).* ...
  k8d+(-1).*k8.*StatesVector(4971)+(-1).*k8.*StatesVector(4972)+(-1).*k8.* ...
  StatesVector(4973)+(-2).*k9.*StatesVector(5180)+(-2).*k10.*StatesVector( ...
  5181)+(-1).*k30.*EGF;
JacobiVal(2228)=k32d;
JacobiVal(2229)=k8.*StatesVector(4972);
JacobiVal(2230)=k8.*StatesVector(4973);
JacobiVal(2231)=k23d;
JacobiVal(2232)=k9.*StatesVector(5180);
JacobiVal(2233)=k10.*StatesVector(5181);
JacobiVal(2234)=k34d;
JacobiVal(2235)=k8d;
JacobiVal(2236)=k9.*StatesVector(5180);
JacobiVal(2237)=k10.*StatesVector(5181);
JacobiVal(2238)=k23d;
JacobiVal(2239)=k33;
JacobiVal(2240)=k30.*EGF;
JacobiVal(2241)=k27d;
JacobiVal(2242)=k27d;
JacobiVal(2243)=k34d+k8d+(-1).*k8.*StatesVector(4971);
JacobiVal(2244)=(-1).*k8.*StatesVector(4972);
JacobiVal(2245)=(-1).*k8.*StatesVector(4973);
JacobiVal(2246)=k23d;
JacobiVal(2247)=k23d;
JacobiVal(2248)=(-2).*k9.*StatesVector(5180);
JacobiVal(2249)=(-2).*k10.*StatesVector(5181);
JacobiVal(2250)=k30d;
JacobiVal(2251)=k32;
JacobiVal(2252)=(-2).*k23d+(-1).*k27d+(-1).*k30d+(-1).*k32+(-1).*k33+(-1).*k34d+(-1).* ...
  k8d+(-2).*k9.*StatesVector(5180)+(-2).*k10.*StatesVector(5181)+(-1).* ...
  k30.*EGF;
JacobiVal(2253)=k23d;
JacobiVal(2254)=k9.*StatesVector(5180);
JacobiVal(2255)=k10.*StatesVector(5181);
JacobiVal(2256)=k34d;
JacobiVal(2257)=k8d;
JacobiVal(2258)=k9.*StatesVector(5180);
JacobiVal(2259)=k10.*StatesVector(5181);
JacobiVal(2260)=k23d;
JacobiVal(2261)=k33;
JacobiVal(2262)=k30.*EGF;
JacobiVal(2263)=k27d;
JacobiVal(2264)=k27d;
JacobiVal(2265)=k34d+k8d;
JacobiVal(2266)=k23d;
JacobiVal(2267)=k23d;
JacobiVal(2268)=(-2).*k9.*StatesVector(5180);
JacobiVal(2269)=(-2).*k10.*StatesVector(5181);
JacobiVal(2270)=k30d;
JacobiVal(2271)=k10d;
JacobiVal(2272)=k8d;
JacobiVal(2273)=(-1).*k10d+(-1).*k11d+(-2).*k23d+(-1).*k27d+(-1).*k30d+(-1).*k33+(-1).* ...
  k34d+(-2).*k8d+(-2).*k9.*StatesVector(5180)+(-2).*k10.*StatesVector( ...
  5181)+(-1).*k30.*EGF;
JacobiVal(2274)=k11d;
JacobiVal(2275)=k23d;
JacobiVal(2276)=k9.*StatesVector(5180);
JacobiVal(2277)=k10.*StatesVector(5181);
JacobiVal(2278)=k34d;
JacobiVal(2279)=k8d;
JacobiVal(2280)=k9.*StatesVector(5180);
JacobiVal(2281)=k10.*StatesVector(5181);
JacobiVal(2282)=k23d;
JacobiVal(2283)=k33;
JacobiVal(2284)=k30.*EGF;
JacobiVal(2285)=k27d;
JacobiVal(2286)=k27d;
JacobiVal(2287)=k34d+k8d;
JacobiVal(2288)=k8d;
JacobiVal(2289)=k23d;
JacobiVal(2290)=k23d;
JacobiVal(2291)=(-2).*k9.*StatesVector(5180);
JacobiVal(2292)=k10d+(-2).*k10.*StatesVector(5181);
JacobiVal(2293)=k30d;
JacobiVal(2294)=k9d;
JacobiVal(2295)=k8d;
JacobiVal(2296)=k11.*ERKPP;
JacobiVal(2297)=(-2).*k23d+(-1).*k27d+(-1).*k30d+(-1).*k33+(-1).*k34d+(-2).*k8d+(-1).* ...
  k9d+(-2).*k9.*StatesVector(5180)+(-2).*k10.*StatesVector(5181)+(-1).* ...
  k30.*EGF+(-1).*k11.*ERKPP;
JacobiVal(2298)=k23d;
JacobiVal(2299)=k9.*StatesVector(5180);
JacobiVal(2300)=k10.*StatesVector(5181);
JacobiVal(2301)=k34d;
JacobiVal(2302)=k8d;
JacobiVal(2303)=k9.*StatesVector(5180);
JacobiVal(2304)=k10.*StatesVector(5181);
JacobiVal(2305)=k23d;
JacobiVal(2306)=k33;
JacobiVal(2307)=k30.*EGF;
JacobiVal(2308)=k27d;
JacobiVal(2309)=k27d;
JacobiVal(2310)=k34d+k8d;
JacobiVal(2311)=k8d;
JacobiVal(2312)=k23d;
JacobiVal(2313)=k23d;
JacobiVal(2314)=k9d+(-2).*k9.*StatesVector(5180);
JacobiVal(2315)=(-2).*k10.*StatesVector(5181);
JacobiVal(2316)=k30d;
JacobiVal(2317)=k31d;
JacobiVal(2318)=k23.*StatesVector(5176);
JacobiVal(2319)=k23.*StatesVector(5179);
JacobiVal(2320)=k23.*StatesVector(5175);
JacobiVal(2321)=k23.*StatesVector(5177);
JacobiVal(2322)=k23.*StatesVector(5178);
JacobiVal(2323)=(-1).*k23d+(-1).*k27d+(-1).*k30d+(-1).*k31d+(-1).*k33+(-1).*k34d+(-1).* ...
  k8d+(-1).*k23.*StatesVector(5175)+(-1).*k23.*StatesVector(5176)+(-1).* ...
  k23.*StatesVector(5177)+(-1).*k23.*StatesVector(5178)+(-1).*k23.* ...
  StatesVector(5179)+(-2).*k9.*StatesVector(5180)+(-2).*k10.*StatesVector( ...
  5181)+(-1).*k30.*EGF;
JacobiVal(2324)=k9.*StatesVector(5180);
JacobiVal(2325)=k10.*StatesVector(5181);
JacobiVal(2326)=k34d;
JacobiVal(2327)=k8d;
JacobiVal(2328)=k9.*StatesVector(5180);
JacobiVal(2329)=k10.*StatesVector(5181);
JacobiVal(2330)=k23d;
JacobiVal(2331)=k33;
JacobiVal(2332)=k30.*EGF;
JacobiVal(2333)=k27d;
JacobiVal(2334)=k27d;
JacobiVal(2335)=k34d+k8d;
JacobiVal(2336)=(-1).*k23.*StatesVector(5175);
JacobiVal(2337)=k23d+(-1).*k23.*StatesVector(5176);
JacobiVal(2338)=(-1).*k23.*StatesVector(5177);
JacobiVal(2339)=(-1).*k23.*StatesVector(5178);
JacobiVal(2340)=(-1).*k23.*StatesVector(5179);
JacobiVal(2341)=(-2).*k9.*StatesVector(5180);
JacobiVal(2342)=(-2).*k10.*StatesVector(5181);
JacobiVal(2343)=k30d;
JacobiVal(2344)=k9d;
JacobiVal(2345)=(-1).*k23d+(-1).*k27d+(-1).*k30d+(-1).*k31+(-1).*k33+(-1).*k34d+(-1).* ...
  k8d+(-1).*k9d+(-1).*k9.*StatesVector(5180)+(-1).*k10.*StatesVector(5181) ...
  +(-1).*k30.*EGF+(-1).*k11.*ERKPP;
JacobiVal(2346)=k31;
JacobiVal(2347)=k11.*ERKPP;
JacobiVal(2348)=k34d;
JacobiVal(2349)=k8d;
JacobiVal(2350)=k9.*StatesVector(5180);
JacobiVal(2351)=k10.*StatesVector(5181);
JacobiVal(2352)=k23d;
JacobiVal(2353)=k33;
JacobiVal(2354)=k30.*EGF;
JacobiVal(2355)=k27d;
JacobiVal(2356)=k27d;
JacobiVal(2357)=k8d;
JacobiVal(2358)=k34d;
JacobiVal(2359)=k23d;
JacobiVal(2360)=k9d+(-1).*k9.*StatesVector(5180);
JacobiVal(2361)=(-1).*k10.*StatesVector(5181);
JacobiVal(2362)=k30d;
JacobiVal(2363)=k9d;
JacobiVal(2364)=(-2).*k23d+(-1).*k27d+(-1).*k30d+(-1).*k33+(-1).*k34d+(-2).*k8d+(-1).* ...
  k9d+(-2).*k9.*StatesVector(5180)+(-2).*k10.*StatesVector(5181)+(-1).* ...
  k30.*EGF+(-1).*k11.*ERKPP;
JacobiVal(2365)=k8d;
JacobiVal(2366)=k10.*StatesVector(5181);
JacobiVal(2367)=k9.*StatesVector(5180);
JacobiVal(2368)=k23d;
JacobiVal(2369)=k11.*ERKPP;
JacobiVal(2370)=k34d;
JacobiVal(2371)=k8d;
JacobiVal(2372)=k9.*StatesVector(5180);
JacobiVal(2373)=k10.*StatesVector(5181);
JacobiVal(2374)=k23d;
JacobiVal(2375)=k33;
JacobiVal(2376)=k30.*EGF;
JacobiVal(2377)=k27d;
JacobiVal(2378)=k27d;
JacobiVal(2379)=2.*k8d;
JacobiVal(2380)=k34d;
JacobiVal(2381)=2.*k23d;
JacobiVal(2382)=k9d+(-2).*k9.*StatesVector(5180);
JacobiVal(2383)=(-2).*k10.*StatesVector(5181);
JacobiVal(2384)=k30d;
JacobiVal(2385)=k9d;
JacobiVal(2386)=k8.*StatesVector(4971);
JacobiVal(2387)=(-2).*k23d+(-1).*k27d+(-1).*k30d+(-1).*k32d+(-1).*k33+(-1).*k34d+(-1).* ...
  k8d+(-1).*k9d+(-1).*k8.*StatesVector(4971)+(-1).*k8.*StatesVector(4972)+ ...
  (-1).*k8.*StatesVector(4973)+(-1).*k9.*StatesVector(5180)+(-1).*k10.* ...
  StatesVector(5181)+(-1).*k30.*EGF+(-1).*k11.*ERKPP;
JacobiVal(2388)=k32d;
JacobiVal(2389)=k8.*StatesVector(4972);
JacobiVal(2390)=k8.*StatesVector(4973);
JacobiVal(2391)=k23d;
JacobiVal(2392)=k11.*ERKPP;
JacobiVal(2393)=k34d;
JacobiVal(2394)=k8d;
JacobiVal(2395)=k9.*StatesVector(5180);
JacobiVal(2396)=k10.*StatesVector(5181);
JacobiVal(2397)=k23d;
JacobiVal(2398)=k33;
JacobiVal(2399)=k30.*EGF;
JacobiVal(2400)=k27d;
JacobiVal(2401)=k27d;
JacobiVal(2402)=k8d+(-1).*k8.*StatesVector(4971);
JacobiVal(2403)=(-1).*k8.*StatesVector(4972);
JacobiVal(2404)=k34d+(-1).*k8.*StatesVector(4973);
JacobiVal(2405)=k23d;
JacobiVal(2406)=k23d;
JacobiVal(2407)=k9d+(-1).*k9.*StatesVector(5180);
JacobiVal(2408)=(-1).*k10.*StatesVector(5181);
JacobiVal(2409)=k30d;
JacobiVal(2410)=k9d;
JacobiVal(2411)=k32;
JacobiVal(2412)=(-2).*k23d+(-1).*k27d+(-1).*k30d+(-1).*k32+(-1).*k33+(-1).*k34d+(-1).* ...
  k8d+(-1).*k9d+(-1).*k9.*StatesVector(5180)+(-1).*k10.*StatesVector(5181) ...
  +(-1).*k30.*EGF+(-1).*k11.*ERKPP;
JacobiVal(2413)=k23d;
JacobiVal(2414)=k11.*ERKPP;
JacobiVal(2415)=k34d;
JacobiVal(2416)=k8d;
JacobiVal(2417)=k9.*StatesVector(5180);
JacobiVal(2418)=k10.*StatesVector(5181);
JacobiVal(2419)=k23d;
JacobiVal(2420)=k33;
JacobiVal(2421)=k30.*EGF;
JacobiVal(2422)=k27d;
JacobiVal(2423)=k27d;
JacobiVal(2424)=k8d;
JacobiVal(2425)=k34d;
JacobiVal(2426)=k23d;
JacobiVal(2427)=k23d;
JacobiVal(2428)=k9d+(-1).*k9.*StatesVector(5180);
JacobiVal(2429)=(-1).*k10.*StatesVector(5181);
JacobiVal(2430)=k30d;
JacobiVal(2431)=k9d;
JacobiVal(2432)=k10d;
JacobiVal(2433)=k8d;
JacobiVal(2434)=(-1).*k10d+(-1).*k11d+(-2).*k23d+(-1).*k27d+(-1).*k30d+(-1).*k33+(-1).* ...
  k34d+(-2).*k8d+(-1).*k9d+(-1).*k9.*StatesVector(5180)+(-1).*k10.* ...
  StatesVector(5181)+(-1).*k30.*EGF+(-1).*k11.*ERKPP;
JacobiVal(2435)=k11d;
JacobiVal(2436)=k23d;
JacobiVal(2437)=k11.*ERKPP;
JacobiVal(2438)=k34d;
JacobiVal(2439)=k8d;
JacobiVal(2440)=k9.*StatesVector(5180);
JacobiVal(2441)=k10.*StatesVector(5181);
JacobiVal(2442)=k23d;
JacobiVal(2443)=k33;
JacobiVal(2444)=k30.*EGF;
JacobiVal(2445)=k27d;
JacobiVal(2446)=k27d;
JacobiVal(2447)=k8d;
JacobiVal(2448)=k8d;
JacobiVal(2449)=k34d;
JacobiVal(2450)=k23d;
JacobiVal(2451)=k23d;
JacobiVal(2452)=k9d+(-1).*k9.*StatesVector(5180);
JacobiVal(2453)=k10d+(-1).*k10.*StatesVector(5181);
JacobiVal(2454)=k30d;
JacobiVal(2455)=k9d;
JacobiVal(2456)=k9d;
JacobiVal(2457)=k8d;
JacobiVal(2458)=k11.*ERKPP;
JacobiVal(2459)=(-2).*k23d+(-1).*k27d+(-1).*k30d+(-1).*k33+(-1).*k34d+(-2).*k8d+(-2).* ...
  k9d+(-1).*k9.*StatesVector(5180)+(-1).*k10.*StatesVector(5181)+(-1).* ...
  k30.*EGF+(-2).*k11.*ERKPP;
JacobiVal(2460)=k23d;
JacobiVal(2461)=k11.*ERKPP;
JacobiVal(2462)=k34d;
JacobiVal(2463)=k8d;
JacobiVal(2464)=k9.*StatesVector(5180);
JacobiVal(2465)=k10.*StatesVector(5181);
JacobiVal(2466)=k23d;
JacobiVal(2467)=k33;
JacobiVal(2468)=k30.*EGF;
JacobiVal(2469)=k27d;
JacobiVal(2470)=k27d;
JacobiVal(2471)=k8d;
JacobiVal(2472)=k34d+k8d;
JacobiVal(2473)=k23d;
JacobiVal(2474)=k23d;
JacobiVal(2475)=2.*k9d+(-1).*k9.*StatesVector(5180);
JacobiVal(2476)=(-1).*k10.*StatesVector(5181);
JacobiVal(2477)=k30d;
JacobiVal(2478)=k9d;
JacobiVal(2479)=k31d;
JacobiVal(2480)=k23.*StatesVector(5176);
JacobiVal(2481)=k23.*StatesVector(5179);
JacobiVal(2482)=k23.*StatesVector(5175);
JacobiVal(2483)=k23.*StatesVector(5177);
JacobiVal(2484)=k23.*StatesVector(5178);
JacobiVal(2485)=(-1).*k23d+(-1).*k27d+(-1).*k30d+(-1).*k31d+(-1).*k33+(-1).*k34d+(-1).* ...
  k8d+(-1).*k9d+(-1).*k23.*StatesVector(5175)+(-1).*k23.*StatesVector( ...
  5176)+(-1).*k23.*StatesVector(5177)+(-1).*k23.*StatesVector(5178)+(-1).* ...
  k23.*StatesVector(5179)+(-1).*k9.*StatesVector(5180)+(-1).*k10.* ...
  StatesVector(5181)+(-1).*k30.*EGF+(-1).*k11.*ERKPP;
JacobiVal(2486)=k11.*ERKPP;
JacobiVal(2487)=k34d;
JacobiVal(2488)=k8d;
JacobiVal(2489)=k9.*StatesVector(5180);
JacobiVal(2490)=k10.*StatesVector(5181);
JacobiVal(2491)=k23d;
JacobiVal(2492)=k33;
JacobiVal(2493)=k30.*EGF;
JacobiVal(2494)=k27d;
JacobiVal(2495)=k27d;
JacobiVal(2496)=k8d;
JacobiVal(2497)=k34d;
JacobiVal(2498)=(-1).*k23.*StatesVector(5175);
JacobiVal(2499)=k23d+(-1).*k23.*StatesVector(5176);
JacobiVal(2500)=(-1).*k23.*StatesVector(5177);
JacobiVal(2501)=(-1).*k23.*StatesVector(5178);
JacobiVal(2502)=(-1).*k23.*StatesVector(5179);
JacobiVal(2503)=k9d+(-1).*k9.*StatesVector(5180);
JacobiVal(2504)=(-1).*k10.*StatesVector(5181);
JacobiVal(2505)=k30d;
JacobiVal(2506)=k10d;
JacobiVal(2507)=k11d;
JacobiVal(2508)=(-1).*k10d+(-1).*k11d+(-1).*k23d+(-1).*k27d+(-1).*k30d+(-1).*k31+(-1).* ...
  k33+(-1).*k34d+(-1).*k8d+(-1).*k9.*StatesVector(5180)+(-1).*k10.* ...
  StatesVector(5181)+(-1).*k30.*EGF;
JacobiVal(2509)=k31;
JacobiVal(2510)=k34d;
JacobiVal(2511)=k8d;
JacobiVal(2512)=k9.*StatesVector(5180);
JacobiVal(2513)=k10.*StatesVector(5181);
JacobiVal(2514)=k23d;
JacobiVal(2515)=k33;
JacobiVal(2516)=k30.*EGF;
JacobiVal(2517)=k27d;
JacobiVal(2518)=k27d;
JacobiVal(2519)=k8d;
JacobiVal(2520)=k34d;
JacobiVal(2521)=k23d;
JacobiVal(2522)=(-1).*k9.*StatesVector(5180);
JacobiVal(2523)=k10d+(-1).*k10.*StatesVector(5181);
JacobiVal(2524)=k30d;
JacobiVal(2525)=k10d;
JacobiVal(2526)=k11d;
JacobiVal(2527)=(-1).*k10d+(-1).*k11d+(-2).*k23d+(-1).*k27d+(-1).*k30d+(-1).*k33+(-1).* ...
  k34d+(-2).*k8d+(-2).*k9.*StatesVector(5180)+(-2).*k10.*StatesVector( ...
  5181)+(-1).*k30.*EGF;
JacobiVal(2528)=k8d;
JacobiVal(2529)=k10.*StatesVector(5181);
JacobiVal(2530)=k9.*StatesVector(5180);
JacobiVal(2531)=k23d;
JacobiVal(2532)=k34d;
JacobiVal(2533)=k8d;
JacobiVal(2534)=k9.*StatesVector(5180);
JacobiVal(2535)=k10.*StatesVector(5181);
JacobiVal(2536)=k23d;
JacobiVal(2537)=k33;
JacobiVal(2538)=k30.*EGF;
JacobiVal(2539)=k27d;
JacobiVal(2540)=k27d;
JacobiVal(2541)=2.*k8d;
JacobiVal(2542)=k34d;
JacobiVal(2543)=2.*k23d;
JacobiVal(2544)=(-2).*k9.*StatesVector(5180);
JacobiVal(2545)=k10d+(-2).*k10.*StatesVector(5181);
JacobiVal(2546)=k30d;
JacobiVal(2547)=k10d;
JacobiVal(2548)=k11d;
JacobiVal(2549)=k8.*StatesVector(4971);
JacobiVal(2550)=(-1).*k10d+(-1).*k11d+(-2).*k23d+(-1).*k27d+(-1).*k30d+(-1).*k32d+(-1).* ...
  k33+(-1).*k34d+(-1).*k8d+(-1).*k8.*StatesVector(4971)+(-1).*k8.* ...
  StatesVector(4972)+(-1).*k8.*StatesVector(4973)+(-1).*k9.*StatesVector( ...
  5180)+(-1).*k10.*StatesVector(5181)+(-1).*k30.*EGF;
JacobiVal(2551)=k32d;
JacobiVal(2552)=k8.*StatesVector(4972);
JacobiVal(2553)=k8.*StatesVector(4973);
JacobiVal(2554)=k23d;
JacobiVal(2555)=k34d;
JacobiVal(2556)=k8d;
JacobiVal(2557)=k9.*StatesVector(5180);
JacobiVal(2558)=k10.*StatesVector(5181);
JacobiVal(2559)=k23d;
JacobiVal(2560)=k33;
JacobiVal(2561)=k30.*EGF;
JacobiVal(2562)=k27d;
JacobiVal(2563)=k27d;
JacobiVal(2564)=k8d+(-1).*k8.*StatesVector(4971);
JacobiVal(2565)=k34d+(-1).*k8.*StatesVector(4972);
JacobiVal(2566)=(-1).*k8.*StatesVector(4973);
JacobiVal(2567)=k23d;
JacobiVal(2568)=k23d;
JacobiVal(2569)=(-1).*k9.*StatesVector(5180);
JacobiVal(2570)=k10d+(-1).*k10.*StatesVector(5181);
JacobiVal(2571)=k30d;
JacobiVal(2572)=k10d;
JacobiVal(2573)=k11d;
JacobiVal(2574)=k32;
JacobiVal(2575)=(-1).*k10d+(-1).*k11d+(-2).*k23d+(-1).*k27d+(-1).*k30d+(-1).*k32+(-1).* ...
  k33+(-1).*k34d+(-1).*k8d+(-1).*k9.*StatesVector(5180)+(-1).*k10.* ...
  StatesVector(5181)+(-1).*k30.*EGF;
JacobiVal(2576)=k23d;
JacobiVal(2577)=k34d;
JacobiVal(2578)=k8d;
JacobiVal(2579)=k9.*StatesVector(5180);
JacobiVal(2580)=k10.*StatesVector(5181);
JacobiVal(2581)=k23d;
JacobiVal(2582)=k33;
JacobiVal(2583)=k30.*EGF;
JacobiVal(2584)=k27d;
JacobiVal(2585)=k27d;
JacobiVal(2586)=k8d;
JacobiVal(2587)=k34d;
JacobiVal(2588)=k23d;
JacobiVal(2589)=k23d;
JacobiVal(2590)=(-1).*k9.*StatesVector(5180);
JacobiVal(2591)=k10d+(-1).*k10.*StatesVector(5181);
JacobiVal(2592)=k30d;
JacobiVal(2593)=k10d;
JacobiVal(2594)=k11d;
JacobiVal(2595)=k10d;
JacobiVal(2596)=k8d;
JacobiVal(2597)=(-2).*k10d+(-2).*k11d+(-2).*k23d+(-1).*k27d+(-1).*k30d+(-1).*k33+(-1).* ...
  k34d+(-2).*k8d+(-1).*k9.*StatesVector(5180)+(-1).*k10.*StatesVector( ...
  5181)+(-1).*k30.*EGF;
JacobiVal(2598)=k11d;
JacobiVal(2599)=k23d;
JacobiVal(2600)=k34d;
JacobiVal(2601)=k8d;
JacobiVal(2602)=k9.*StatesVector(5180);
JacobiVal(2603)=k10.*StatesVector(5181);
JacobiVal(2604)=k23d;
JacobiVal(2605)=k33;
JacobiVal(2606)=k30.*EGF;
JacobiVal(2607)=k27d;
JacobiVal(2608)=k27d;
JacobiVal(2609)=k8d;
JacobiVal(2610)=k34d+k8d;
JacobiVal(2611)=k23d;
JacobiVal(2612)=k23d;
JacobiVal(2613)=(-1).*k9.*StatesVector(5180);
JacobiVal(2614)=2.*k10d+(-1).*k10.*StatesVector(5181);
JacobiVal(2615)=k30d;
JacobiVal(2616)=k10d;
JacobiVal(2617)=k11d;
JacobiVal(2618)=k9d;
JacobiVal(2619)=k8d;
JacobiVal(2620)=k11.*ERKPP;
JacobiVal(2621)=(-1).*k10d+(-1).*k11d+(-2).*k23d+(-1).*k27d+(-1).*k30d+(-1).*k33+(-1).* ...
  k34d+(-2).*k8d+(-1).*k9d+(-1).*k9.*StatesVector(5180)+(-1).*k10.* ...
  StatesVector(5181)+(-1).*k30.*EGF+(-1).*k11.*ERKPP;
JacobiVal(2622)=k23d;
JacobiVal(2623)=k34d;
JacobiVal(2624)=k8d;
JacobiVal(2625)=k9.*StatesVector(5180);
JacobiVal(2626)=k10.*StatesVector(5181);
JacobiVal(2627)=k23d;
JacobiVal(2628)=k33;
JacobiVal(2629)=k30.*EGF;
JacobiVal(2630)=k27d;
JacobiVal(2631)=k27d;
JacobiVal(2632)=k8d;
JacobiVal(2633)=k34d;
JacobiVal(2634)=k8d;
JacobiVal(2635)=k23d;
JacobiVal(2636)=k23d;
JacobiVal(2637)=k9d+(-1).*k9.*StatesVector(5180);
JacobiVal(2638)=k10d+(-1).*k10.*StatesVector(5181);
JacobiVal(2639)=k30d;
JacobiVal(2640)=k10d;
JacobiVal(2641)=k11d;
JacobiVal(2642)=k31d;
JacobiVal(2643)=k23.*StatesVector(5176);
JacobiVal(2644)=k23.*StatesVector(5179);
JacobiVal(2645)=k23.*StatesVector(5175);
JacobiVal(2646)=k23.*StatesVector(5177);
JacobiVal(2647)=k23.*StatesVector(5178);
JacobiVal(2648)=(-1).*k10d+(-1).*k11d+(-1).*k23d+(-1).*k27d+(-1).*k30d+(-1).*k31d+(-1).* ...
  k33+(-1).*k34d+(-1).*k8d+(-1).*k23.*StatesVector(5175)+(-1).*k23.* ...
  StatesVector(5176)+(-1).*k23.*StatesVector(5177)+(-1).*k23.* ...
  StatesVector(5178)+(-1).*k23.*StatesVector(5179)+(-1).*k9.*StatesVector( ...
  5180)+(-1).*k10.*StatesVector(5181)+(-1).*k30.*EGF;
JacobiVal(2649)=k34d;
JacobiVal(2650)=k8d;
JacobiVal(2651)=k9.*StatesVector(5180);
JacobiVal(2652)=k10.*StatesVector(5181);
JacobiVal(2653)=k23d;
JacobiVal(2654)=k33;
JacobiVal(2655)=k30.*EGF;
JacobiVal(2656)=k27d;
JacobiVal(2657)=k27d;
JacobiVal(2658)=k8d;
JacobiVal(2659)=k34d;
JacobiVal(2660)=(-1).*k23.*StatesVector(5175);
JacobiVal(2661)=k23d+(-1).*k23.*StatesVector(5176);
JacobiVal(2662)=(-1).*k23.*StatesVector(5177);
JacobiVal(2663)=(-1).*k23.*StatesVector(5178);
JacobiVal(2664)=(-1).*k23.*StatesVector(5179);
JacobiVal(2665)=(-1).*k9.*StatesVector(5180);
JacobiVal(2666)=k10d+(-1).*k10.*StatesVector(5181);
JacobiVal(2667)=k30d;
JacobiVal(2668)=k33d;
JacobiVal(2669)=k34.*StatesVector(4971);
JacobiVal(2670)=k34.*StatesVector(4973);
JacobiVal(2671)=k34.*StatesVector(4972);
JacobiVal(2672)=(-1).*k23d+(-1).*k27d+(-1).*k30d+(-1).*k31+(-1).*k33+(-1).*k33d+(-1).* ...
  k8d+(-1).*k34.*StatesVector(4971)+(-1).*k34.*StatesVector(4972)+(-1).* ...
  k34.*StatesVector(4973)+(-1).*k9.*StatesVector(5180)+(-1).*k10.* ...
  StatesVector(5181)+(-1).*k30.*EGF;
JacobiVal(2673)=k31;
JacobiVal(2674)=k8d;
JacobiVal(2675)=k9.*StatesVector(5180);
JacobiVal(2676)=k10.*StatesVector(5181);
JacobiVal(2677)=k23d;
JacobiVal(2678)=k33;
JacobiVal(2679)=k30.*EGF;
JacobiVal(2680)=k27d;
JacobiVal(2681)=k27d;
JacobiVal(2682)=k8d+(-1).*k34.*StatesVector(4971);
JacobiVal(2683)=(-1).*k34.*StatesVector(4972);
JacobiVal(2684)=(-1).*k34.*StatesVector(4973);
JacobiVal(2685)=k23d;
JacobiVal(2686)=(-1).*k9.*StatesVector(5180);
JacobiVal(2687)=(-1).*k10.*StatesVector(5181);
JacobiVal(2688)=k30d;
JacobiVal(2689)=k33d;
JacobiVal(2690)=k34.*StatesVector(4971);
JacobiVal(2691)=k34.*StatesVector(4973);
JacobiVal(2692)=k34.*StatesVector(4972);
JacobiVal(2693)=(-2).*k23d+(-1).*k27d+(-1).*k30d+(-1).*k33+(-1).*k33d+(-2).*k8d+(-1).* ...
  k34.*StatesVector(4971)+(-1).*k34.*StatesVector(4972)+(-1).*k34.* ...
  StatesVector(4973)+(-2).*k9.*StatesVector(5180)+(-2).*k10.*StatesVector( ...
  5181)+(-1).*k30.*EGF;
JacobiVal(2694)=k8d;
JacobiVal(2695)=k10.*StatesVector(5181);
JacobiVal(2696)=k9.*StatesVector(5180);
JacobiVal(2697)=k23d;
JacobiVal(2698)=k8d;
JacobiVal(2699)=k9.*StatesVector(5180);
JacobiVal(2700)=k10.*StatesVector(5181);
JacobiVal(2701)=k23d;
JacobiVal(2702)=k33;
JacobiVal(2703)=k30.*EGF;
JacobiVal(2704)=k27d;
JacobiVal(2705)=k27d;
JacobiVal(2706)=2.*k8d+(-1).*k34.*StatesVector(4971);
JacobiVal(2707)=(-1).*k34.*StatesVector(4972);
JacobiVal(2708)=(-1).*k34.*StatesVector(4973);
JacobiVal(2709)=2.*k23d;
JacobiVal(2710)=(-2).*k9.*StatesVector(5180);
JacobiVal(2711)=(-2).*k10.*StatesVector(5181);
JacobiVal(2712)=k30d;
JacobiVal(2713)=k33d;
JacobiVal(2714)=k34.*StatesVector(4971);
JacobiVal(2715)=k34.*StatesVector(4973);
JacobiVal(2716)=k34.*StatesVector(4972);
JacobiVal(2717)=k8.*StatesVector(4971);
JacobiVal(2718)=(-2).*k23d+(-1).*k27d+(-1).*k30d+(-1).*k32d+(-1).*k33+(-1).*k33d+(-1).* ...
  k8d+(-1).*k34.*StatesVector(4971)+(-1).*k8.*StatesVector(4971)+(-1).* ...
  k34.*StatesVector(4972)+(-1).*k8.*StatesVector(4972)+(-1).*k34.* ...
  StatesVector(4973)+(-1).*k8.*StatesVector(4973)+(-1).*k9.*StatesVector( ...
  5180)+(-1).*k10.*StatesVector(5181)+(-1).*k30.*EGF;
JacobiVal(2719)=k32d;
JacobiVal(2720)=k8.*StatesVector(4972);
JacobiVal(2721)=k8.*StatesVector(4973);
JacobiVal(2722)=k23d;
JacobiVal(2723)=k8d;
JacobiVal(2724)=k9.*StatesVector(5180);
JacobiVal(2725)=k10.*StatesVector(5181);
JacobiVal(2726)=k23d;
JacobiVal(2727)=k33;
JacobiVal(2728)=k30.*EGF;
JacobiVal(2729)=k27d;
JacobiVal(2730)=k27d;
JacobiVal(2731)=k8d+(-1).*k34.*StatesVector(4971)+(-1).*k8.*StatesVector(4971);
JacobiVal(2732)=(-1).*k34.*StatesVector(4972)+(-1).*k8.*StatesVector(4972);
JacobiVal(2733)=(-1).*k34.*StatesVector(4973)+(-1).*k8.*StatesVector(4973);
JacobiVal(2734)=k23d;
JacobiVal(2735)=k23d;
JacobiVal(2736)=(-1).*k9.*StatesVector(5180);
JacobiVal(2737)=(-1).*k10.*StatesVector(5181);
JacobiVal(2738)=k30d;
JacobiVal(2739)=k33d;
JacobiVal(2740)=k34.*StatesVector(4971);
JacobiVal(2741)=k34.*StatesVector(4973);
JacobiVal(2742)=k34.*StatesVector(4972);
JacobiVal(2743)=k32;
JacobiVal(2744)=(-2).*k23d+(-1).*k27d+(-1).*k30d+(-1).*k32+(-1).*k33+(-1).*k33d+(-1).* ...
  k8d+(-1).*k34.*StatesVector(4971)+(-1).*k34.*StatesVector(4972)+(-1).* ...
  k34.*StatesVector(4973)+(-1).*k9.*StatesVector(5180)+(-1).*k10.* ...
  StatesVector(5181)+(-1).*k30.*EGF;
JacobiVal(2745)=k23d;
JacobiVal(2746)=k8d;
JacobiVal(2747)=k9.*StatesVector(5180);
JacobiVal(2748)=k10.*StatesVector(5181);
JacobiVal(2749)=k23d;
JacobiVal(2750)=k33;
JacobiVal(2751)=k30.*EGF;
JacobiVal(2752)=k27d;
JacobiVal(2753)=k27d;
JacobiVal(2754)=k8d+(-1).*k34.*StatesVector(4971);
JacobiVal(2755)=(-1).*k34.*StatesVector(4972);
JacobiVal(2756)=(-1).*k34.*StatesVector(4973);
JacobiVal(2757)=k23d;
JacobiVal(2758)=k23d;
JacobiVal(2759)=(-1).*k9.*StatesVector(5180);
JacobiVal(2760)=(-1).*k10.*StatesVector(5181);
JacobiVal(2761)=k30d;
JacobiVal(2762)=k33d;
JacobiVal(2763)=k34.*StatesVector(4971);
JacobiVal(2764)=k34.*StatesVector(4973);
JacobiVal(2765)=k34.*StatesVector(4972);
JacobiVal(2766)=k10d;
JacobiVal(2767)=k8d;
JacobiVal(2768)=(-1).*k10d+(-1).*k11d+(-2).*k23d+(-1).*k27d+(-1).*k30d+(-1).*k33+(-1).* ...
  k33d+(-2).*k8d+(-1).*k34.*StatesVector(4971)+(-1).*k34.*StatesVector( ...
  4972)+(-1).*k34.*StatesVector(4973)+(-1).*k9.*StatesVector(5180)+(-1).* ...
  k10.*StatesVector(5181)+(-1).*k30.*EGF;
JacobiVal(2769)=k11d;
JacobiVal(2770)=k23d;
JacobiVal(2771)=k8d;
JacobiVal(2772)=k9.*StatesVector(5180);
JacobiVal(2773)=k10.*StatesVector(5181);
JacobiVal(2774)=k23d;
JacobiVal(2775)=k33;
JacobiVal(2776)=k30.*EGF;
JacobiVal(2777)=k27d;
JacobiVal(2778)=k27d;
JacobiVal(2779)=k8d+(-1).*k34.*StatesVector(4971);
JacobiVal(2780)=k8d+(-1).*k34.*StatesVector(4972);
JacobiVal(2781)=(-1).*k34.*StatesVector(4973);
JacobiVal(2782)=k23d;
JacobiVal(2783)=k23d;
JacobiVal(2784)=(-1).*k9.*StatesVector(5180);
JacobiVal(2785)=k10d+(-1).*k10.*StatesVector(5181);
JacobiVal(2786)=k30d;
JacobiVal(2787)=k33d;
JacobiVal(2788)=k34.*StatesVector(4971);
JacobiVal(2789)=k34.*StatesVector(4973);
JacobiVal(2790)=k34.*StatesVector(4972);
JacobiVal(2791)=k9d;
JacobiVal(2792)=k8d;
JacobiVal(2793)=k11.*ERKPP;
JacobiVal(2794)=(-2).*k23d+(-1).*k27d+(-1).*k30d+(-1).*k33+(-1).*k33d+(-2).*k8d+(-1).* ...
  k9d+(-1).*k34.*StatesVector(4971)+(-1).*k34.*StatesVector(4972)+(-1).* ...
  k34.*StatesVector(4973)+(-1).*k9.*StatesVector(5180)+(-1).*k10.* ...
  StatesVector(5181)+(-1).*k30.*EGF+(-1).*k11.*ERKPP;
JacobiVal(2795)=k23d;
JacobiVal(2796)=k8d;
JacobiVal(2797)=k9.*StatesVector(5180);
JacobiVal(2798)=k10.*StatesVector(5181);
JacobiVal(2799)=k23d;
JacobiVal(2800)=k33;
JacobiVal(2801)=k30.*EGF;
JacobiVal(2802)=k27d;
JacobiVal(2803)=k27d;
JacobiVal(2804)=k8d+(-1).*k34.*StatesVector(4971);
JacobiVal(2805)=(-1).*k34.*StatesVector(4972);
JacobiVal(2806)=k8d+(-1).*k34.*StatesVector(4973);
JacobiVal(2807)=k23d;
JacobiVal(2808)=k23d;
JacobiVal(2809)=k9d+(-1).*k9.*StatesVector(5180);
JacobiVal(2810)=(-1).*k10.*StatesVector(5181);
JacobiVal(2811)=k30d;
JacobiVal(2812)=k33d;
JacobiVal(2813)=k34.*StatesVector(4971);
JacobiVal(2814)=k34.*StatesVector(4973);
JacobiVal(2815)=k34.*StatesVector(4972);
JacobiVal(2816)=k31d;
JacobiVal(2817)=k23.*StatesVector(5176);
JacobiVal(2818)=k23.*StatesVector(5179);
JacobiVal(2819)=k23.*StatesVector(5175);
JacobiVal(2820)=k23.*StatesVector(5177);
JacobiVal(2821)=k23.*StatesVector(5178);
JacobiVal(2822)=(-1).*k23d+(-1).*k27d+(-1).*k30d+(-1).*k31d+(-1).*k33+(-1).*k33d+(-1).* ...
  k8d+(-1).*k34.*StatesVector(4971)+(-1).*k34.*StatesVector(4972)+(-1).* ...
  k34.*StatesVector(4973)+(-1).*k23.*StatesVector(5175)+(-1).*k23.* ...
  StatesVector(5176)+(-1).*k23.*StatesVector(5177)+(-1).*k23.* ...
  StatesVector(5178)+(-1).*k23.*StatesVector(5179)+(-1).*k9.*StatesVector( ...
  5180)+(-1).*k10.*StatesVector(5181)+(-1).*k30.*EGF;
JacobiVal(2823)=k8d;
JacobiVal(2824)=k9.*StatesVector(5180);
JacobiVal(2825)=k10.*StatesVector(5181);
JacobiVal(2826)=k23d;
JacobiVal(2827)=k33;
JacobiVal(2828)=k30.*EGF;
JacobiVal(2829)=k27d;
JacobiVal(2830)=k27d;
JacobiVal(2831)=k8d+(-1).*k34.*StatesVector(4971);
JacobiVal(2832)=(-1).*k34.*StatesVector(4972);
JacobiVal(2833)=(-1).*k34.*StatesVector(4973);
JacobiVal(2834)=(-1).*k23.*StatesVector(5175);
JacobiVal(2835)=k23d+(-1).*k23.*StatesVector(5176);
JacobiVal(2836)=(-1).*k23.*StatesVector(5177);
JacobiVal(2837)=(-1).*k23.*StatesVector(5178);
JacobiVal(2838)=(-1).*k23.*StatesVector(5179);
JacobiVal(2839)=(-1).*k9.*StatesVector(5180);
JacobiVal(2840)=(-1).*k10.*StatesVector(5181);
JacobiVal(2841)=(-1).*k23d+(-1).*k28d+(-1).*k31+(-1).*k32+(-2).*k33+(-2).*k30.*EGF ...
  ;
JacobiVal(2842)=k31;
JacobiVal(2843)=k33;
JacobiVal(2844)=k30.*EGF;
JacobiVal(2845)=k32;
JacobiVal(2846)=k23d;
JacobiVal(2847)=k33;
JacobiVal(2848)=k30.*EGF;
JacobiVal(2849)=k28d;
JacobiVal(2850)=k28d;
JacobiVal(2851)=k23d;
JacobiVal(2852)=(-2).*k23d+(-1).*k28d+(-1).*k32+(-2).*k33+(-1).*k8d+(-1).*k9.* ...
  StatesVector(5180)+(-1).*k10.*StatesVector(5181)+(-2).*k30.*EGF;
JacobiVal(2853)=k8d;
JacobiVal(2854)=k10.*StatesVector(5181);
JacobiVal(2855)=k9.*StatesVector(5180);
JacobiVal(2856)=k23d;
JacobiVal(2857)=k33;
JacobiVal(2858)=k30.*EGF;
JacobiVal(2859)=k32;
JacobiVal(2860)=k23d;
JacobiVal(2861)=k33;
JacobiVal(2862)=k30.*EGF;
JacobiVal(2863)=k28d;
JacobiVal(2864)=k28d;
JacobiVal(2865)=k8d;
JacobiVal(2866)=k23d;
JacobiVal(2867)=k23d;
JacobiVal(2868)=(-1).*k9.*StatesVector(5180);
JacobiVal(2869)=(-1).*k10.*StatesVector(5181);
JacobiVal(2870)=k8.*StatesVector(4971);
JacobiVal(2871)=(-2).*k23d+(-1).*k28d+(-1).*k32+(-1).*k32d+(-2).*k33+(-1).*k8.* ...
  StatesVector(4971)+(-1).*k8.*StatesVector(4972)+(-1).*k8.*StatesVector( ...
  4973)+(-2).*k30.*EGF;
JacobiVal(2872)=k32d;
JacobiVal(2873)=k8.*StatesVector(4972);
JacobiVal(2874)=k8.*StatesVector(4973);
JacobiVal(2875)=k23d;
JacobiVal(2876)=k33;
JacobiVal(2877)=k30.*EGF;
JacobiVal(2878)=k32;
JacobiVal(2879)=k23d;
JacobiVal(2880)=k33;
JacobiVal(2881)=k30.*EGF;
JacobiVal(2882)=k28d;
JacobiVal(2883)=k28d;
JacobiVal(2884)=(-1).*k8.*StatesVector(4971);
JacobiVal(2885)=(-1).*k8.*StatesVector(4972);
JacobiVal(2886)=(-1).*k8.*StatesVector(4973);
JacobiVal(2887)=k23d;
JacobiVal(2888)=k23d;
JacobiVal(2889)=k32;
JacobiVal(2890)=(-2).*k23d+(-1).*k28d+(-2).*k32+(-2).*k33+(-2).*k30.*EGF;
JacobiVal(2891)=k23d;
JacobiVal(2892)=k33;
JacobiVal(2893)=k30.*EGF;
JacobiVal(2894)=k32;
JacobiVal(2895)=k23d;
JacobiVal(2896)=k33;
JacobiVal(2897)=k30.*EGF;
JacobiVal(2898)=2.*k28d;
JacobiVal(2899)=2.*k23d;
JacobiVal(2900)=k10d;
JacobiVal(2901)=k8d;
JacobiVal(2902)=(-1).*k10d+(-1).*k11d+(-2).*k23d+(-1).*k28d+(-1).*k32+(-2).*k33+(-1).* ...
  k8d+(-2).*k30.*EGF;
JacobiVal(2903)=k11d;
JacobiVal(2904)=k23d;
JacobiVal(2905)=k33;
JacobiVal(2906)=k30.*EGF;
JacobiVal(2907)=k32;
JacobiVal(2908)=k23d;
JacobiVal(2909)=k33;
JacobiVal(2910)=k30.*EGF;
JacobiVal(2911)=k28d;
JacobiVal(2912)=k28d;
JacobiVal(2913)=k8d;
JacobiVal(2914)=k23d;
JacobiVal(2915)=k23d;
JacobiVal(2916)=k10d;
JacobiVal(2917)=k9d;
JacobiVal(2918)=k8d;
JacobiVal(2919)=k11.*ERKPP;
JacobiVal(2920)=(-2).*k23d+(-1).*k28d+(-1).*k32+(-2).*k33+(-1).*k8d+(-1).*k9d+(-2).* ...
  k30.*EGF+(-1).*k11.*ERKPP;
JacobiVal(2921)=k23d;
JacobiVal(2922)=k33;
JacobiVal(2923)=k30.*EGF;
JacobiVal(2924)=k32;
JacobiVal(2925)=k23d;
JacobiVal(2926)=k33;
JacobiVal(2927)=k30.*EGF;
JacobiVal(2928)=k28d;
JacobiVal(2929)=k28d;
JacobiVal(2930)=k8d;
JacobiVal(2931)=k23d;
JacobiVal(2932)=k23d;
JacobiVal(2933)=k9d;
JacobiVal(2934)=k31d;
JacobiVal(2935)=k23.*StatesVector(5176);
JacobiVal(2936)=k23.*StatesVector(5179);
JacobiVal(2937)=k23.*StatesVector(5175);
JacobiVal(2938)=k23.*StatesVector(5177);
JacobiVal(2939)=k23.*StatesVector(5178);
JacobiVal(2940)=(-1).*k23d+(-1).*k28d+(-1).*k31d+(-1).*k32+(-2).*k33+(-1).*k23.* ...
  StatesVector(5175)+(-1).*k23.*StatesVector(5176)+(-1).*k23.* ...
  StatesVector(5177)+(-1).*k23.*StatesVector(5178)+(-1).*k23.* ...
  StatesVector(5179)+(-2).*k30.*EGF;
JacobiVal(2941)=k33;
JacobiVal(2942)=k30.*EGF;
JacobiVal(2943)=k32;
JacobiVal(2944)=k23d;
JacobiVal(2945)=k33;
JacobiVal(2946)=k30.*EGF;
JacobiVal(2947)=k28d;
JacobiVal(2948)=k28d;
JacobiVal(2949)=k23d+(-1).*k23.*StatesVector(5175);
JacobiVal(2950)=(-1).*k23.*StatesVector(5176);
JacobiVal(2951)=(-1).*k23.*StatesVector(5177);
JacobiVal(2952)=(-1).*k23.*StatesVector(5178);
JacobiVal(2953)=(-1).*k23.*StatesVector(5179);
JacobiVal(2954)=(-1).*k23d+(-1).*k28d+(-1).*k31+(-1).*k32+(-1).*k33+(-1).*k34d+(-1).* ...
  k9.*StatesVector(5180)+(-1).*k10.*StatesVector(5181)+(-2).*k30.*EGF;
JacobiVal(2955)=k31;
JacobiVal(2956)=k9.*StatesVector(5180);
JacobiVal(2957)=k10.*StatesVector(5181);
JacobiVal(2958)=k34d;
JacobiVal(2959)=k30.*EGF;
JacobiVal(2960)=k32;
JacobiVal(2961)=k23d;
JacobiVal(2962)=k33;
JacobiVal(2963)=k30.*EGF;
JacobiVal(2964)=k28d;
JacobiVal(2965)=k28d;
JacobiVal(2966)=k34d;
JacobiVal(2967)=k23d;
JacobiVal(2968)=(-1).*k9.*StatesVector(5180);
JacobiVal(2969)=(-1).*k10.*StatesVector(5181);
JacobiVal(2970)=(-2).*k23d+(-1).*k28d+(-1).*k32+(-1).*k33+(-1).*k34d+(-1).*k8d+(-2).* ...
  k9.*StatesVector(5180)+(-2).*k10.*StatesVector(5181)+(-2).*k30.*EGF;
JacobiVal(2971)=k8d;
JacobiVal(2972)=k10.*StatesVector(5181);
JacobiVal(2973)=k9.*StatesVector(5180);
JacobiVal(2974)=k23d;
JacobiVal(2975)=k9.*StatesVector(5180);
JacobiVal(2976)=k10.*StatesVector(5181);
JacobiVal(2977)=k34d;
JacobiVal(2978)=k30.*EGF;
JacobiVal(2979)=k32;
JacobiVal(2980)=k23d;
JacobiVal(2981)=k33;
JacobiVal(2982)=k30.*EGF;
JacobiVal(2983)=k28d;
JacobiVal(2984)=k28d;
JacobiVal(2985)=k34d+k8d;
JacobiVal(2986)=k23d;
JacobiVal(2987)=k23d;
JacobiVal(2988)=(-2).*k9.*StatesVector(5180);
JacobiVal(2989)=(-2).*k10.*StatesVector(5181);
JacobiVal(2990)=k8.*StatesVector(4971);
JacobiVal(2991)=(-2).*k23d+(-1).*k28d+(-1).*k32+(-1).*k32d+(-1).*k33+(-1).*k34d+(-1).* ...
  k8.*StatesVector(4971)+(-1).*k8.*StatesVector(4972)+(-1).*k8.* ...
  StatesVector(4973)+(-1).*k9.*StatesVector(5180)+(-1).*k10.*StatesVector( ...
  5181)+(-2).*k30.*EGF;
JacobiVal(2992)=k32d;
JacobiVal(2993)=k8.*StatesVector(4972);
JacobiVal(2994)=k8.*StatesVector(4973);
JacobiVal(2995)=k23d;
JacobiVal(2996)=k9.*StatesVector(5180);
JacobiVal(2997)=k10.*StatesVector(5181);
JacobiVal(2998)=k34d;
JacobiVal(2999)=k30.*EGF;
JacobiVal(3000)=k32;
JacobiVal(3001)=k23d;
JacobiVal(3002)=k33;
JacobiVal(3003)=k30.*EGF;
JacobiVal(3004)=k28d;
JacobiVal(3005)=k28d;
JacobiVal(3006)=k34d+(-1).*k8.*StatesVector(4971);
JacobiVal(3007)=(-1).*k8.*StatesVector(4972);
JacobiVal(3008)=(-1).*k8.*StatesVector(4973);
JacobiVal(3009)=k23d;
JacobiVal(3010)=k23d;
JacobiVal(3011)=(-1).*k9.*StatesVector(5180);
JacobiVal(3012)=(-1).*k10.*StatesVector(5181);
JacobiVal(3013)=k32;
JacobiVal(3014)=(-2).*k23d+(-1).*k28d+(-2).*k32+(-1).*k33+(-1).*k34d+(-1).*k9.* ...
  StatesVector(5180)+(-1).*k10.*StatesVector(5181)+(-2).*k30.*EGF;
JacobiVal(3015)=k23d;
JacobiVal(3016)=k9.*StatesVector(5180);
JacobiVal(3017)=k10.*StatesVector(5181);
JacobiVal(3018)=k34d;
JacobiVal(3019)=k30.*EGF;
JacobiVal(3020)=k32;
JacobiVal(3021)=k23d;
JacobiVal(3022)=k33;
JacobiVal(3023)=k30.*EGF;
JacobiVal(3024)=k28d;
JacobiVal(3025)=k28d;
JacobiVal(3026)=k34d;
JacobiVal(3027)=2.*k23d;
JacobiVal(3028)=(-1).*k9.*StatesVector(5180);
JacobiVal(3029)=(-1).*k10.*StatesVector(5181);
JacobiVal(3030)=k10d;
JacobiVal(3031)=k8d;
JacobiVal(3032)=(-1).*k10d+(-1).*k11d+(-2).*k23d+(-1).*k28d+(-1).*k32+(-1).*k33+(-1).* ...
  k34d+(-1).*k8d+(-1).*k9.*StatesVector(5180)+(-1).*k10.*StatesVector( ...
  5181)+(-2).*k30.*EGF;
JacobiVal(3033)=k11d;
JacobiVal(3034)=k23d;
JacobiVal(3035)=k9.*StatesVector(5180);
JacobiVal(3036)=k10.*StatesVector(5181);
JacobiVal(3037)=k34d;
JacobiVal(3038)=k30.*EGF;
JacobiVal(3039)=k32;
JacobiVal(3040)=k23d;
JacobiVal(3041)=k33;
JacobiVal(3042)=k30.*EGF;
JacobiVal(3043)=k28d;
JacobiVal(3044)=k28d;
JacobiVal(3045)=k34d;
JacobiVal(3046)=k8d;
JacobiVal(3047)=k23d;
JacobiVal(3048)=k23d;
JacobiVal(3049)=(-1).*k9.*StatesVector(5180);
JacobiVal(3050)=k10d+(-1).*k10.*StatesVector(5181);
JacobiVal(3051)=k9d;
JacobiVal(3052)=k8d;
JacobiVal(3053)=k11.*ERKPP;
JacobiVal(3054)=(-2).*k23d+(-1).*k28d+(-1).*k32+(-1).*k33+(-1).*k34d+(-1).*k8d+(-1).* ...
  k9d+(-1).*k9.*StatesVector(5180)+(-1).*k10.*StatesVector(5181)+(-2).* ...
  k30.*EGF+(-1).*k11.*ERKPP;
JacobiVal(3055)=k23d;
JacobiVal(3056)=k9.*StatesVector(5180);
JacobiVal(3057)=k10.*StatesVector(5181);
JacobiVal(3058)=k34d;
JacobiVal(3059)=k30.*EGF;
JacobiVal(3060)=k32;
JacobiVal(3061)=k23d;
JacobiVal(3062)=k33;
JacobiVal(3063)=k30.*EGF;
JacobiVal(3064)=k28d;
JacobiVal(3065)=k28d;
JacobiVal(3066)=k34d;
JacobiVal(3067)=k8d;
JacobiVal(3068)=k23d;
JacobiVal(3069)=k23d;
JacobiVal(3070)=k9d+(-1).*k9.*StatesVector(5180);
JacobiVal(3071)=(-1).*k10.*StatesVector(5181);
JacobiVal(3072)=k31d;
JacobiVal(3073)=k23.*StatesVector(5176);
JacobiVal(3074)=k23.*StatesVector(5179);
JacobiVal(3075)=k23.*StatesVector(5175);
JacobiVal(3076)=k23.*StatesVector(5177);
JacobiVal(3077)=k23.*StatesVector(5178);
JacobiVal(3078)=(-1).*k23d+(-1).*k28d+(-1).*k31d+(-1).*k32+(-1).*k33+(-1).*k34d+(-1).* ...
  k23.*StatesVector(5175)+(-1).*k23.*StatesVector(5176)+(-1).*k23.* ...
  StatesVector(5177)+(-1).*k23.*StatesVector(5178)+(-1).*k23.* ...
  StatesVector(5179)+(-1).*k9.*StatesVector(5180)+(-1).*k10.*StatesVector( ...
  5181)+(-2).*k30.*EGF;
JacobiVal(3079)=k9.*StatesVector(5180);
JacobiVal(3080)=k10.*StatesVector(5181);
JacobiVal(3081)=k34d;
JacobiVal(3082)=k30.*EGF;
JacobiVal(3083)=k32;
JacobiVal(3084)=k23d;
JacobiVal(3085)=k33;
JacobiVal(3086)=k30.*EGF;
JacobiVal(3087)=k28d;
JacobiVal(3088)=k28d;
JacobiVal(3089)=k34d;
JacobiVal(3090)=k23d+(-1).*k23.*StatesVector(5175);
JacobiVal(3091)=(-1).*k23.*StatesVector(5176);
JacobiVal(3092)=(-1).*k23.*StatesVector(5177);
JacobiVal(3093)=(-1).*k23.*StatesVector(5178);
JacobiVal(3094)=(-1).*k23.*StatesVector(5179);
JacobiVal(3095)=(-1).*k9.*StatesVector(5180);
JacobiVal(3096)=(-1).*k10.*StatesVector(5181);
JacobiVal(3097)=k9d;
JacobiVal(3098)=(-1).*k23d+(-1).*k28d+(-1).*k31+(-1).*k32+(-1).*k33+(-1).*k34d+(-1).* ...
  k9d+(-2).*k30.*EGF+(-1).*k11.*ERKPP;
JacobiVal(3099)=k31;
JacobiVal(3100)=k11.*ERKPP;
JacobiVal(3101)=k34d;
JacobiVal(3102)=k30.*EGF;
JacobiVal(3103)=k32;
JacobiVal(3104)=k23d;
JacobiVal(3105)=k33;
JacobiVal(3106)=k30.*EGF;
JacobiVal(3107)=k28d;
JacobiVal(3108)=k28d;
JacobiVal(3109)=k34d;
JacobiVal(3110)=k23d;
JacobiVal(3111)=k9d;
JacobiVal(3112)=k9d;
JacobiVal(3113)=(-2).*k23d+(-1).*k28d+(-1).*k32+(-1).*k33+(-1).*k34d+(-1).*k8d+(-1).* ...
  k9d+(-1).*k9.*StatesVector(5180)+(-1).*k10.*StatesVector(5181)+(-2).* ...
  k30.*EGF+(-1).*k11.*ERKPP;
JacobiVal(3114)=k8d;
JacobiVal(3115)=k10.*StatesVector(5181);
JacobiVal(3116)=k9.*StatesVector(5180);
JacobiVal(3117)=k23d;
JacobiVal(3118)=k11.*ERKPP;
JacobiVal(3119)=k34d;
JacobiVal(3120)=k30.*EGF;
JacobiVal(3121)=k32;
JacobiVal(3122)=k23d;
JacobiVal(3123)=k33;
JacobiVal(3124)=k30.*EGF;
JacobiVal(3125)=k28d;
JacobiVal(3126)=k28d;
JacobiVal(3127)=k8d;
JacobiVal(3128)=k34d;
JacobiVal(3129)=k23d;
JacobiVal(3130)=k23d;
JacobiVal(3131)=k9d+(-1).*k9.*StatesVector(5180);
JacobiVal(3132)=(-1).*k10.*StatesVector(5181);
JacobiVal(3133)=k9d;
JacobiVal(3134)=k8.*StatesVector(4971);
JacobiVal(3135)=(-2).*k23d+(-1).*k28d+(-1).*k32+(-1).*k32d+(-1).*k33+(-1).*k34d+(-1).* ...
  k9d+(-1).*k8.*StatesVector(4971)+(-1).*k8.*StatesVector(4972)+(-1).*k8.* ...
  StatesVector(4973)+(-2).*k30.*EGF+(-1).*k11.*ERKPP;
JacobiVal(3136)=k32d;
JacobiVal(3137)=k8.*StatesVector(4972);
JacobiVal(3138)=k8.*StatesVector(4973);
JacobiVal(3139)=k23d;
JacobiVal(3140)=k11.*ERKPP;
JacobiVal(3141)=k34d;
JacobiVal(3142)=k30.*EGF;
JacobiVal(3143)=k32;
JacobiVal(3144)=k23d;
JacobiVal(3145)=k33;
JacobiVal(3146)=k30.*EGF;
JacobiVal(3147)=k28d;
JacobiVal(3148)=k28d;
JacobiVal(3149)=(-1).*k8.*StatesVector(4971);
JacobiVal(3150)=(-1).*k8.*StatesVector(4972);
JacobiVal(3151)=k34d+(-1).*k8.*StatesVector(4973);
JacobiVal(3152)=k23d;
JacobiVal(3153)=k23d;
JacobiVal(3154)=k9d;
JacobiVal(3155)=k9d;
JacobiVal(3156)=k32;
JacobiVal(3157)=(-2).*k23d+(-1).*k28d+(-2).*k32+(-1).*k33+(-1).*k34d+(-1).*k9d+(-2).* ...
  k30.*EGF+(-1).*k11.*ERKPP;
JacobiVal(3158)=k23d;
JacobiVal(3159)=k11.*ERKPP;
JacobiVal(3160)=k34d;
JacobiVal(3161)=k30.*EGF;
JacobiVal(3162)=k32;
JacobiVal(3163)=k23d;
JacobiVal(3164)=k33;
JacobiVal(3165)=k30.*EGF;
JacobiVal(3166)=k28d;
JacobiVal(3167)=k28d;
JacobiVal(3168)=k34d;
JacobiVal(3169)=2.*k23d;
JacobiVal(3170)=k9d;
JacobiVal(3171)=k9d;
JacobiVal(3172)=k10d;
JacobiVal(3173)=k8d;
JacobiVal(3174)=(-1).*k10d+(-1).*k11d+(-2).*k23d+(-1).*k28d+(-1).*k32+(-1).*k33+(-1).* ...
  k34d+(-1).*k8d+(-1).*k9d+(-2).*k30.*EGF+(-1).*k11.*ERKPP;
JacobiVal(3175)=k11d;
JacobiVal(3176)=k23d;
JacobiVal(3177)=k11.*ERKPP;
JacobiVal(3178)=k34d;
JacobiVal(3179)=k30.*EGF;
JacobiVal(3180)=k32;
JacobiVal(3181)=k23d;
JacobiVal(3182)=k33;
JacobiVal(3183)=k30.*EGF;
JacobiVal(3184)=k28d;
JacobiVal(3185)=k28d;
JacobiVal(3186)=k8d;
JacobiVal(3187)=k34d;
JacobiVal(3188)=k23d;
JacobiVal(3189)=k23d;
JacobiVal(3190)=k9d;
JacobiVal(3191)=k10d;
JacobiVal(3192)=k9d;
JacobiVal(3193)=k9d;
JacobiVal(3194)=k8d;
JacobiVal(3195)=k11.*ERKPP;
JacobiVal(3196)=(-2).*k23d+(-1).*k28d+(-1).*k32+(-1).*k33+(-1).*k34d+(-1).*k8d+(-2).* ...
  k9d+(-2).*k30.*EGF+(-2).*k11.*ERKPP;
JacobiVal(3197)=k23d;
JacobiVal(3198)=k11.*ERKPP;
JacobiVal(3199)=k34d;
JacobiVal(3200)=k30.*EGF;
JacobiVal(3201)=k32;
JacobiVal(3202)=k23d;
JacobiVal(3203)=k33;
JacobiVal(3204)=k30.*EGF;
JacobiVal(3205)=k28d;
JacobiVal(3206)=k28d;
JacobiVal(3207)=k34d+k8d;
JacobiVal(3208)=k23d;
JacobiVal(3209)=k23d;
JacobiVal(3210)=2.*k9d;
JacobiVal(3211)=k9d;
JacobiVal(3212)=k31d;
JacobiVal(3213)=k23.*StatesVector(5176);
JacobiVal(3214)=k23.*StatesVector(5179);
JacobiVal(3215)=k23.*StatesVector(5175);
JacobiVal(3216)=k23.*StatesVector(5177);
JacobiVal(3217)=k23.*StatesVector(5178);
JacobiVal(3218)=(-1).*k23d+(-1).*k28d+(-1).*k31d+(-1).*k32+(-1).*k33+(-1).*k34d+(-1).* ...
  k9d+(-1).*k23.*StatesVector(5175)+(-1).*k23.*StatesVector(5176)+(-1).* ...
  k23.*StatesVector(5177)+(-1).*k23.*StatesVector(5178)+(-1).*k23.* ...
  StatesVector(5179)+(-2).*k30.*EGF+(-1).*k11.*ERKPP;
JacobiVal(3219)=k11.*ERKPP;
JacobiVal(3220)=k34d;
JacobiVal(3221)=k30.*EGF;
JacobiVal(3222)=k32;
JacobiVal(3223)=k23d;
JacobiVal(3224)=k33;
JacobiVal(3225)=k30.*EGF;
JacobiVal(3226)=k28d;
JacobiVal(3227)=k28d;
JacobiVal(3228)=k34d;
JacobiVal(3229)=k23d+(-1).*k23.*StatesVector(5175);
JacobiVal(3230)=(-1).*k23.*StatesVector(5176);
JacobiVal(3231)=(-1).*k23.*StatesVector(5177);
JacobiVal(3232)=(-1).*k23.*StatesVector(5178);
JacobiVal(3233)=(-1).*k23.*StatesVector(5179);
JacobiVal(3234)=k9d;
JacobiVal(3235)=k10d;
JacobiVal(3236)=k11d;
JacobiVal(3237)=(-1).*k10d+(-1).*k11d+(-1).*k23d+(-1).*k28d+(-1).*k31+(-1).*k32+(-1).* ...
  k33+(-1).*k34d+(-2).*k30.*EGF;
JacobiVal(3238)=k31;
JacobiVal(3239)=k34d;
JacobiVal(3240)=k30.*EGF;
JacobiVal(3241)=k32;
JacobiVal(3242)=k23d;
JacobiVal(3243)=k33;
JacobiVal(3244)=k30.*EGF;
JacobiVal(3245)=k28d;
JacobiVal(3246)=k28d;
JacobiVal(3247)=k34d;
JacobiVal(3248)=k23d;
JacobiVal(3249)=k10d;
JacobiVal(3250)=k10d;
JacobiVal(3251)=k11d;
JacobiVal(3252)=(-1).*k10d+(-1).*k11d+(-2).*k23d+(-1).*k28d+(-1).*k32+(-1).*k33+(-1).* ...
  k34d+(-1).*k8d+(-1).*k9.*StatesVector(5180)+(-1).*k10.*StatesVector( ...
  5181)+(-2).*k30.*EGF;
JacobiVal(3253)=k8d;
JacobiVal(3254)=k10.*StatesVector(5181);
JacobiVal(3255)=k9.*StatesVector(5180);
JacobiVal(3256)=k23d;
JacobiVal(3257)=k34d;
JacobiVal(3258)=k30.*EGF;
JacobiVal(3259)=k32;
JacobiVal(3260)=k23d;
JacobiVal(3261)=k33;
JacobiVal(3262)=k30.*EGF;
JacobiVal(3263)=k28d;
JacobiVal(3264)=k28d;
JacobiVal(3265)=k8d;
JacobiVal(3266)=k34d;
JacobiVal(3267)=k23d;
JacobiVal(3268)=k23d;
JacobiVal(3269)=(-1).*k9.*StatesVector(5180);
JacobiVal(3270)=k10d+(-1).*k10.*StatesVector(5181);
JacobiVal(3271)=k10d;
JacobiVal(3272)=k11d;
JacobiVal(3273)=k8.*StatesVector(4971);
JacobiVal(3274)=(-1).*k10d+(-1).*k11d+(-2).*k23d+(-1).*k28d+(-1).*k32+(-1).*k32d+(-1).* ...
  k33+(-1).*k34d+(-1).*k8.*StatesVector(4971)+(-1).*k8.*StatesVector(4972) ...
  +(-1).*k8.*StatesVector(4973)+(-2).*k30.*EGF;
JacobiVal(3275)=k32d;
JacobiVal(3276)=k8.*StatesVector(4972);
JacobiVal(3277)=k8.*StatesVector(4973);
JacobiVal(3278)=k23d;
JacobiVal(3279)=k34d;
JacobiVal(3280)=k30.*EGF;
JacobiVal(3281)=k32;
JacobiVal(3282)=k23d;
JacobiVal(3283)=k33;
JacobiVal(3284)=k30.*EGF;
JacobiVal(3285)=k28d;
JacobiVal(3286)=k28d;
JacobiVal(3287)=(-1).*k8.*StatesVector(4971);
JacobiVal(3288)=k34d+(-1).*k8.*StatesVector(4972);
JacobiVal(3289)=(-1).*k8.*StatesVector(4973);
JacobiVal(3290)=k23d;
JacobiVal(3291)=k23d;
JacobiVal(3292)=k10d;
JacobiVal(3293)=k10d;
JacobiVal(3294)=k11d;
JacobiVal(3295)=k32;
JacobiVal(3296)=(-1).*k10d+(-1).*k11d+(-2).*k23d+(-1).*k28d+(-2).*k32+(-1).*k33+(-1).* ...
  k34d+(-2).*k30.*EGF;
JacobiVal(3297)=k23d;
JacobiVal(3298)=k34d;
JacobiVal(3299)=k30.*EGF;
JacobiVal(3300)=k32;
JacobiVal(3301)=k23d;
JacobiVal(3302)=k33;
JacobiVal(3303)=k30.*EGF;
JacobiVal(3304)=k28d;
JacobiVal(3305)=k28d;
JacobiVal(3306)=k34d;
JacobiVal(3307)=2.*k23d;
JacobiVal(3308)=k10d;
JacobiVal(3309)=k10d;
JacobiVal(3310)=k11d;
JacobiVal(3311)=k10d;
JacobiVal(3312)=k8d;
JacobiVal(3313)=(-2).*k10d+(-2).*k11d+(-2).*k23d+(-1).*k28d+(-1).*k32+(-1).*k33+(-1).* ...
  k34d+(-1).*k8d+(-2).*k30.*EGF;
JacobiVal(3314)=k11d;
JacobiVal(3315)=k23d;
JacobiVal(3316)=k34d;
JacobiVal(3317)=k30.*EGF;
JacobiVal(3318)=k32;
JacobiVal(3319)=k23d;
JacobiVal(3320)=k33;
JacobiVal(3321)=k30.*EGF;
JacobiVal(3322)=k28d;
JacobiVal(3323)=k28d;
JacobiVal(3324)=k34d+k8d;
JacobiVal(3325)=k23d;
JacobiVal(3326)=k23d;
JacobiVal(3327)=2.*k10d;
JacobiVal(3328)=k10d;
JacobiVal(3329)=k11d;
JacobiVal(3330)=k9d;
JacobiVal(3331)=k8d;
JacobiVal(3332)=k11.*ERKPP;
JacobiVal(3333)=(-1).*k10d+(-1).*k11d+(-2).*k23d+(-1).*k28d+(-1).*k32+(-1).*k33+(-1).* ...
  k34d+(-1).*k8d+(-1).*k9d+(-2).*k30.*EGF+(-1).*k11.*ERKPP;
JacobiVal(3334)=k23d;
JacobiVal(3335)=k34d;
JacobiVal(3336)=k30.*EGF;
JacobiVal(3337)=k32;
JacobiVal(3338)=k23d;
JacobiVal(3339)=k33;
JacobiVal(3340)=k30.*EGF;
JacobiVal(3341)=k28d;
JacobiVal(3342)=k28d;
JacobiVal(3343)=k34d;
JacobiVal(3344)=k8d;
JacobiVal(3345)=k23d;
JacobiVal(3346)=k23d;
JacobiVal(3347)=k9d;
JacobiVal(3348)=k10d;
JacobiVal(3349)=k10d;
JacobiVal(3350)=k11d;
JacobiVal(3351)=k31d;
JacobiVal(3352)=k23.*StatesVector(5176);
JacobiVal(3353)=k23.*StatesVector(5179);
JacobiVal(3354)=k23.*StatesVector(5175);
JacobiVal(3355)=k23.*StatesVector(5177);
JacobiVal(3356)=k23.*StatesVector(5178);
JacobiVal(3357)=(-1).*k10d+(-1).*k11d+(-1).*k23d+(-1).*k28d+(-1).*k31d+(-1).*k32+(-1).* ...
  k33+(-1).*k34d+(-1).*k23.*StatesVector(5175)+(-1).*k23.*StatesVector( ...
  5176)+(-1).*k23.*StatesVector(5177)+(-1).*k23.*StatesVector(5178)+(-1).* ...
  k23.*StatesVector(5179)+(-2).*k30.*EGF;
JacobiVal(3358)=k34d;
JacobiVal(3359)=k30.*EGF;
JacobiVal(3360)=k32;
JacobiVal(3361)=k23d;
JacobiVal(3362)=k33;
JacobiVal(3363)=k30.*EGF;
JacobiVal(3364)=k28d;
JacobiVal(3365)=k28d;
JacobiVal(3366)=k34d;
JacobiVal(3367)=k23d+(-1).*k23.*StatesVector(5175);
JacobiVal(3368)=(-1).*k23.*StatesVector(5176);
JacobiVal(3369)=(-1).*k23.*StatesVector(5177);
JacobiVal(3370)=(-1).*k23.*StatesVector(5178);
JacobiVal(3371)=(-1).*k23.*StatesVector(5179);
JacobiVal(3372)=k10d;
JacobiVal(3373)=k33d;
JacobiVal(3374)=k34.*StatesVector(4971);
JacobiVal(3375)=k34.*StatesVector(4973);
JacobiVal(3376)=k34.*StatesVector(4972);
JacobiVal(3377)=(-1).*k23d+(-1).*k28d+(-1).*k31+(-1).*k32+(-1).*k33+(-1).*k33d+(-1).* ...
  k34.*StatesVector(4971)+(-1).*k34.*StatesVector(4972)+(-1).*k34.* ...
  StatesVector(4973)+(-2).*k30.*EGF;
JacobiVal(3378)=k31;
JacobiVal(3379)=k30.*EGF;
JacobiVal(3380)=k32;
JacobiVal(3381)=k23d;
JacobiVal(3382)=k33;
JacobiVal(3383)=k30.*EGF;
JacobiVal(3384)=k28d;
JacobiVal(3385)=k28d;
JacobiVal(3386)=(-1).*k34.*StatesVector(4971);
JacobiVal(3387)=(-1).*k34.*StatesVector(4972);
JacobiVal(3388)=(-1).*k34.*StatesVector(4973);
JacobiVal(3389)=k23d;
JacobiVal(3390)=k33d;
JacobiVal(3391)=k34.*StatesVector(4971);
JacobiVal(3392)=k34.*StatesVector(4973);
JacobiVal(3393)=k34.*StatesVector(4972);
JacobiVal(3394)=(-2).*k23d+(-1).*k28d+(-1).*k32+(-1).*k33+(-1).*k33d+(-1).*k8d+(-1).* ...
  k34.*StatesVector(4971)+(-1).*k34.*StatesVector(4972)+(-1).*k34.* ...
  StatesVector(4973)+(-1).*k9.*StatesVector(5180)+(-1).*k10.*StatesVector( ...
  5181)+(-2).*k30.*EGF;
JacobiVal(3395)=k8d;
JacobiVal(3396)=k10.*StatesVector(5181);
JacobiVal(3397)=k9.*StatesVector(5180);
JacobiVal(3398)=k23d;
JacobiVal(3399)=k30.*EGF;
JacobiVal(3400)=k32;
JacobiVal(3401)=k23d;
JacobiVal(3402)=k33;
JacobiVal(3403)=k30.*EGF;
JacobiVal(3404)=k28d;
JacobiVal(3405)=k28d;
JacobiVal(3406)=k8d+(-1).*k34.*StatesVector(4971);
JacobiVal(3407)=(-1).*k34.*StatesVector(4972);
JacobiVal(3408)=(-1).*k34.*StatesVector(4973);
JacobiVal(3409)=k23d;
JacobiVal(3410)=k23d;
JacobiVal(3411)=(-1).*k9.*StatesVector(5180);
JacobiVal(3412)=(-1).*k10.*StatesVector(5181);
JacobiVal(3413)=k33d;
JacobiVal(3414)=k34.*StatesVector(4971);
JacobiVal(3415)=k34.*StatesVector(4973);
JacobiVal(3416)=k34.*StatesVector(4972);
JacobiVal(3417)=k8.*StatesVector(4971);
JacobiVal(3418)=(-2).*k23d+(-1).*k28d+(-1).*k32+(-1).*k32d+(-1).*k33+(-1).*k33d+(-1).* ...
  k34.*StatesVector(4971)+(-1).*k8.*StatesVector(4971)+(-1).*k34.* ...
  StatesVector(4972)+(-1).*k8.*StatesVector(4972)+(-1).*k34.*StatesVector( ...
  4973)+(-1).*k8.*StatesVector(4973)+(-2).*k30.*EGF;
JacobiVal(3419)=k32d;
JacobiVal(3420)=k8.*StatesVector(4972);
JacobiVal(3421)=k8.*StatesVector(4973);
JacobiVal(3422)=k23d;
JacobiVal(3423)=k30.*EGF;
JacobiVal(3424)=k32;
JacobiVal(3425)=k23d;
JacobiVal(3426)=k33;
JacobiVal(3427)=k30.*EGF;
JacobiVal(3428)=k28d;
JacobiVal(3429)=k28d;
JacobiVal(3430)=(-1).*k34.*StatesVector(4971)+(-1).*k8.*StatesVector(4971);
JacobiVal(3431)=(-1).*k34.*StatesVector(4972)+(-1).*k8.*StatesVector(4972);
JacobiVal(3432)=(-1).*k34.*StatesVector(4973)+(-1).*k8.*StatesVector(4973);
JacobiVal(3433)=k23d;
JacobiVal(3434)=k23d;
JacobiVal(3435)=k33d;
JacobiVal(3436)=k34.*StatesVector(4971);
JacobiVal(3437)=k34.*StatesVector(4973);
JacobiVal(3438)=k34.*StatesVector(4972);
JacobiVal(3439)=k32;
JacobiVal(3440)=(-2).*k23d+(-1).*k28d+(-2).*k32+(-1).*k33+(-1).*k33d+(-1).*k34.* ...
  StatesVector(4971)+(-1).*k34.*StatesVector(4972)+(-1).*k34.* ...
  StatesVector(4973)+(-2).*k30.*EGF;
JacobiVal(3441)=k23d;
JacobiVal(3442)=k30.*EGF;
JacobiVal(3443)=k32;
JacobiVal(3444)=k23d;
JacobiVal(3445)=k33;
JacobiVal(3446)=k30.*EGF;
JacobiVal(3447)=k28d;
JacobiVal(3448)=k28d;
JacobiVal(3449)=(-1).*k34.*StatesVector(4971);
JacobiVal(3450)=(-1).*k34.*StatesVector(4972);
JacobiVal(3451)=(-1).*k34.*StatesVector(4973);
JacobiVal(3452)=2.*k23d;
JacobiVal(3453)=k33d;
JacobiVal(3454)=k34.*StatesVector(4971);
JacobiVal(3455)=k34.*StatesVector(4973);
JacobiVal(3456)=k34.*StatesVector(4972);
JacobiVal(3457)=k10d;
JacobiVal(3458)=k8d;
JacobiVal(3459)=(-1).*k10d+(-1).*k11d+(-2).*k23d+(-1).*k28d+(-1).*k32+(-1).*k33+(-1).* ...
  k33d+(-1).*k8d+(-1).*k34.*StatesVector(4971)+(-1).*k34.*StatesVector( ...
  4972)+(-1).*k34.*StatesVector(4973)+(-2).*k30.*EGF;
JacobiVal(3460)=k11d;
JacobiVal(3461)=k23d;
JacobiVal(3462)=k30.*EGF;
JacobiVal(3463)=k32;
JacobiVal(3464)=k23d;
JacobiVal(3465)=k33;
JacobiVal(3466)=k30.*EGF;
JacobiVal(3467)=k28d;
JacobiVal(3468)=k28d;
JacobiVal(3469)=(-1).*k34.*StatesVector(4971);
JacobiVal(3470)=k8d+(-1).*k34.*StatesVector(4972);
JacobiVal(3471)=(-1).*k34.*StatesVector(4973);
JacobiVal(3472)=k23d;
JacobiVal(3473)=k23d;
JacobiVal(3474)=k10d;
JacobiVal(3475)=k33d;
JacobiVal(3476)=k34.*StatesVector(4971);
JacobiVal(3477)=k34.*StatesVector(4973);
JacobiVal(3478)=k34.*StatesVector(4972);
JacobiVal(3479)=k9d;
JacobiVal(3480)=k8d;
JacobiVal(3481)=k11.*ERKPP;
JacobiVal(3482)=(-2).*k23d+(-1).*k28d+(-1).*k32+(-1).*k33+(-1).*k33d+(-1).*k8d+(-1).* ...
  k9d+(-1).*k34.*StatesVector(4971)+(-1).*k34.*StatesVector(4972)+(-1).* ...
  k34.*StatesVector(4973)+(-2).*k30.*EGF+(-1).*k11.*ERKPP;
JacobiVal(3483)=k23d;
JacobiVal(3484)=k30.*EGF;
JacobiVal(3485)=k32;
JacobiVal(3486)=k23d;
JacobiVal(3487)=k33;
JacobiVal(3488)=k30.*EGF;
JacobiVal(3489)=k28d;
JacobiVal(3490)=k28d;
JacobiVal(3491)=(-1).*k34.*StatesVector(4971);
JacobiVal(3492)=(-1).*k34.*StatesVector(4972);
JacobiVal(3493)=k8d+(-1).*k34.*StatesVector(4973);
JacobiVal(3494)=k23d;
JacobiVal(3495)=k23d;
JacobiVal(3496)=k9d;
JacobiVal(3497)=k33d;
JacobiVal(3498)=k34.*StatesVector(4971);
JacobiVal(3499)=k34.*StatesVector(4973);
JacobiVal(3500)=k34.*StatesVector(4972);
JacobiVal(3501)=k31d;
JacobiVal(3502)=k23.*StatesVector(5176);
JacobiVal(3503)=k23.*StatesVector(5179);
JacobiVal(3504)=k23.*StatesVector(5175);
JacobiVal(3505)=k23.*StatesVector(5177);
JacobiVal(3506)=k23.*StatesVector(5178);
JacobiVal(3507)=(-1).*k23d+(-1).*k28d+(-1).*k31d+(-1).*k32+(-1).*k33+(-1).*k33d+(-1).* ...
  k34.*StatesVector(4971)+(-1).*k34.*StatesVector(4972)+(-1).*k34.* ...
  StatesVector(4973)+(-1).*k23.*StatesVector(5175)+(-1).*k23.* ...
  StatesVector(5176)+(-1).*k23.*StatesVector(5177)+(-1).*k23.* ...
  StatesVector(5178)+(-1).*k23.*StatesVector(5179)+(-2).*k30.*EGF;
JacobiVal(3508)=k30.*EGF;
JacobiVal(3509)=k32;
JacobiVal(3510)=k23d;
JacobiVal(3511)=k33;
JacobiVal(3512)=k30.*EGF;
JacobiVal(3513)=k28d;
JacobiVal(3514)=k28d;
JacobiVal(3515)=(-1).*k34.*StatesVector(4971);
JacobiVal(3516)=(-1).*k34.*StatesVector(4972);
JacobiVal(3517)=(-1).*k34.*StatesVector(4973);
JacobiVal(3518)=k23d+(-1).*k23.*StatesVector(5175);
JacobiVal(3519)=(-1).*k23.*StatesVector(5176);
JacobiVal(3520)=(-1).*k23.*StatesVector(5177);
JacobiVal(3521)=(-1).*k23.*StatesVector(5178);
JacobiVal(3522)=(-1).*k23.*StatesVector(5179);
JacobiVal(3523)=k30d;
JacobiVal(3524)=(-1).*k23d+(-1).*k27d+(-1).*k30d+(-1).*k31+(-1).*k32+(-2).*k33+(-1).* ...
  k30.*EGF;
JacobiVal(3525)=k31;
JacobiVal(3526)=k33;
JacobiVal(3527)=k32;
JacobiVal(3528)=k23d;
JacobiVal(3529)=k33;
JacobiVal(3530)=k30.*EGF;
JacobiVal(3531)=k27d;
JacobiVal(3532)=k27d;
JacobiVal(3533)=k23d;
JacobiVal(3534)=k30d;
JacobiVal(3535)=(-2).*k23d+(-1).*k27d+(-1).*k30d+(-1).*k32+(-2).*k33+(-1).*k8d+(-1).* ...
  k9.*StatesVector(5180)+(-1).*k10.*StatesVector(5181)+(-1).*k30.*EGF;
JacobiVal(3536)=k8d;
JacobiVal(3537)=k10.*StatesVector(5181);
JacobiVal(3538)=k9.*StatesVector(5180);
JacobiVal(3539)=k23d;
JacobiVal(3540)=k33;
JacobiVal(3541)=k32;
JacobiVal(3542)=k23d;
JacobiVal(3543)=k33;
JacobiVal(3544)=k30.*EGF;
JacobiVal(3545)=k27d;
JacobiVal(3546)=k27d;
JacobiVal(3547)=k8d;
JacobiVal(3548)=k23d;
JacobiVal(3549)=k23d;
JacobiVal(3550)=(-1).*k9.*StatesVector(5180);
JacobiVal(3551)=(-1).*k10.*StatesVector(5181);
JacobiVal(3552)=k30d;
JacobiVal(3553)=k8.*StatesVector(4971);
JacobiVal(3554)=(-2).*k23d+(-1).*k27d+(-1).*k30d+(-1).*k32+(-1).*k32d+(-2).*k33+(-1).* ...
  k8.*StatesVector(4971)+(-1).*k8.*StatesVector(4972)+(-1).*k8.* ...
  StatesVector(4973)+(-1).*k30.*EGF;
JacobiVal(3555)=k32d;
JacobiVal(3556)=k8.*StatesVector(4972);
JacobiVal(3557)=k8.*StatesVector(4973);
JacobiVal(3558)=k23d;
JacobiVal(3559)=k33;
JacobiVal(3560)=k32;
JacobiVal(3561)=k23d;
JacobiVal(3562)=k33;
JacobiVal(3563)=k30.*EGF;
JacobiVal(3564)=k27d;
JacobiVal(3565)=k27d;
JacobiVal(3566)=(-1).*k8.*StatesVector(4971);
JacobiVal(3567)=(-1).*k8.*StatesVector(4972);
JacobiVal(3568)=(-1).*k8.*StatesVector(4973);
JacobiVal(3569)=k23d;
JacobiVal(3570)=k23d;
JacobiVal(3571)=k30d;
JacobiVal(3572)=k32;
JacobiVal(3573)=(-2).*k23d+(-1).*k27d+(-1).*k30d+(-2).*k32+(-2).*k33+(-1).*k30.*EGF;
JacobiVal(3574)=k23d;
JacobiVal(3575)=k33;
JacobiVal(3576)=k32;
JacobiVal(3577)=k23d;
JacobiVal(3578)=k33;
JacobiVal(3579)=k30.*EGF;
JacobiVal(3580)=k27d;
JacobiVal(3581)=k27d;
JacobiVal(3582)=2.*k23d;
JacobiVal(3583)=k30d;
JacobiVal(3584)=k10d;
JacobiVal(3585)=k8d;
JacobiVal(3586)=(-1).*k10d+(-1).*k11d+(-2).*k23d+(-1).*k27d+(-1).*k30d+(-1).*k32+(-2).* ...
  k33+(-1).*k8d+(-1).*k30.*EGF;
JacobiVal(3587)=k11d;
JacobiVal(3588)=k23d;
JacobiVal(3589)=k33;
JacobiVal(3590)=k32;
JacobiVal(3591)=k23d;
JacobiVal(3592)=k33;
JacobiVal(3593)=k30.*EGF;
JacobiVal(3594)=k27d;
JacobiVal(3595)=k27d;
JacobiVal(3596)=k8d;
JacobiVal(3597)=k23d;
JacobiVal(3598)=k23d;
JacobiVal(3599)=k10d;
JacobiVal(3600)=k30d;
JacobiVal(3601)=k9d;
JacobiVal(3602)=k8d;
JacobiVal(3603)=k11.*ERKPP;
JacobiVal(3604)=(-2).*k23d+(-1).*k27d+(-1).*k30d+(-1).*k32+(-2).*k33+(-1).*k8d+(-1).* ...
  k9d+(-1).*k30.*EGF+(-1).*k11.*ERKPP;
JacobiVal(3605)=k23d;
JacobiVal(3606)=k33;
JacobiVal(3607)=k32;
JacobiVal(3608)=k23d;
JacobiVal(3609)=k33;
JacobiVal(3610)=k30.*EGF;
JacobiVal(3611)=k27d;
JacobiVal(3612)=k27d;
JacobiVal(3613)=k8d;
JacobiVal(3614)=k23d;
JacobiVal(3615)=k23d;
JacobiVal(3616)=k9d;
JacobiVal(3617)=k30d;
JacobiVal(3618)=k31d;
JacobiVal(3619)=k23.*StatesVector(5176);
JacobiVal(3620)=k23.*StatesVector(5179);
JacobiVal(3621)=k23.*StatesVector(5175);
JacobiVal(3622)=k23.*StatesVector(5177);
JacobiVal(3623)=k23.*StatesVector(5178);
JacobiVal(3624)=(-1).*k23d+(-1).*k27d+(-1).*k30d+(-1).*k31d+(-1).*k32+(-2).*k33+(-1).* ...
  k23.*StatesVector(5175)+(-1).*k23.*StatesVector(5176)+(-1).*k23.* ...
  StatesVector(5177)+(-1).*k23.*StatesVector(5178)+(-1).*k23.* ...
  StatesVector(5179)+(-1).*k30.*EGF;
JacobiVal(3625)=k33;
JacobiVal(3626)=k32;
JacobiVal(3627)=k23d;
JacobiVal(3628)=k33;
JacobiVal(3629)=k30.*EGF;
JacobiVal(3630)=k27d;
JacobiVal(3631)=k27d;
JacobiVal(3632)=k23d+(-1).*k23.*StatesVector(5175);
JacobiVal(3633)=(-1).*k23.*StatesVector(5176);
JacobiVal(3634)=(-1).*k23.*StatesVector(5177);
JacobiVal(3635)=(-1).*k23.*StatesVector(5178);
JacobiVal(3636)=(-1).*k23.*StatesVector(5179);
JacobiVal(3637)=k30d;
JacobiVal(3638)=(-1).*k23d+(-1).*k27d+(-1).*k30d+(-1).*k31+(-1).*k32+(-1).*k33+(-1).* ...
  k34d+(-1).*k9.*StatesVector(5180)+(-1).*k10.*StatesVector(5181)+(-1).* ...
  k30.*EGF;
JacobiVal(3639)=k31;
JacobiVal(3640)=k9.*StatesVector(5180);
JacobiVal(3641)=k10.*StatesVector(5181);
JacobiVal(3642)=k34d;
JacobiVal(3643)=k32;
JacobiVal(3644)=k23d;
JacobiVal(3645)=k33;
JacobiVal(3646)=k30.*EGF;
JacobiVal(3647)=k27d;
JacobiVal(3648)=k27d;
JacobiVal(3649)=k34d;
JacobiVal(3650)=k23d;
JacobiVal(3651)=(-1).*k9.*StatesVector(5180);
JacobiVal(3652)=(-1).*k10.*StatesVector(5181);
JacobiVal(3653)=k30d;
JacobiVal(3654)=(-2).*k23d+(-1).*k27d+(-1).*k30d+(-1).*k32+(-1).*k33+(-1).*k34d+(-1).* ...
  k8d+(-2).*k9.*StatesVector(5180)+(-2).*k10.*StatesVector(5181)+(-1).* ...
  k30.*EGF;
JacobiVal(3655)=k8d;
JacobiVal(3656)=k10.*StatesVector(5181);
JacobiVal(3657)=k9.*StatesVector(5180);
JacobiVal(3658)=k23d;
JacobiVal(3659)=k9.*StatesVector(5180);
JacobiVal(3660)=k10.*StatesVector(5181);
JacobiVal(3661)=k34d;
JacobiVal(3662)=k32;
JacobiVal(3663)=k23d;
JacobiVal(3664)=k33;
JacobiVal(3665)=k30.*EGF;
JacobiVal(3666)=k27d;
JacobiVal(3667)=k27d;
JacobiVal(3668)=k34d+k8d;
JacobiVal(3669)=k23d;
JacobiVal(3670)=k23d;
JacobiVal(3671)=(-2).*k9.*StatesVector(5180);
JacobiVal(3672)=(-2).*k10.*StatesVector(5181);
JacobiVal(3673)=k30d;
JacobiVal(3674)=k8.*StatesVector(4971);
JacobiVal(3675)=(-2).*k23d+(-1).*k27d+(-1).*k30d+(-1).*k32+(-1).*k32d+(-1).*k33+(-1).* ...
  k34d+(-1).*k8.*StatesVector(4971)+(-1).*k8.*StatesVector(4972)+(-1).* ...
  k8.*StatesVector(4973)+(-1).*k9.*StatesVector(5180)+(-1).*k10.* ...
  StatesVector(5181)+(-1).*k30.*EGF;
JacobiVal(3676)=k32d;
JacobiVal(3677)=k8.*StatesVector(4972);
JacobiVal(3678)=k8.*StatesVector(4973);
JacobiVal(3679)=k23d;
JacobiVal(3680)=k9.*StatesVector(5180);
JacobiVal(3681)=k10.*StatesVector(5181);
JacobiVal(3682)=k34d;
JacobiVal(3683)=k32;
JacobiVal(3684)=k23d;
JacobiVal(3685)=k33;
JacobiVal(3686)=k30.*EGF;
JacobiVal(3687)=k27d;
JacobiVal(3688)=k27d;
JacobiVal(3689)=k34d+(-1).*k8.*StatesVector(4971);
JacobiVal(3690)=(-1).*k8.*StatesVector(4972);
JacobiVal(3691)=(-1).*k8.*StatesVector(4973);
JacobiVal(3692)=k23d;
JacobiVal(3693)=k23d;
JacobiVal(3694)=(-1).*k9.*StatesVector(5180);
JacobiVal(3695)=(-1).*k10.*StatesVector(5181);
JacobiVal(3696)=k30d;
JacobiVal(3697)=k32;
JacobiVal(3698)=(-2).*k23d+(-1).*k27d+(-1).*k30d+(-2).*k32+(-1).*k33+(-1).*k34d+(-1).* ...
  k9.*StatesVector(5180)+(-1).*k10.*StatesVector(5181)+(-1).*k30.*EGF;
JacobiVal(3699)=k23d;
JacobiVal(3700)=k9.*StatesVector(5180);
JacobiVal(3701)=k10.*StatesVector(5181);
JacobiVal(3702)=k34d;
JacobiVal(3703)=k32;
JacobiVal(3704)=k23d;
JacobiVal(3705)=k33;
JacobiVal(3706)=k30.*EGF;
JacobiVal(3707)=k27d;
JacobiVal(3708)=k27d;
JacobiVal(3709)=k34d;
JacobiVal(3710)=2.*k23d;
JacobiVal(3711)=(-1).*k9.*StatesVector(5180);
JacobiVal(3712)=(-1).*k10.*StatesVector(5181);
JacobiVal(3713)=k30d;
JacobiVal(3714)=k10d;
JacobiVal(3715)=k8d;
JacobiVal(3716)=(-1).*k10d+(-1).*k11d+(-2).*k23d+(-1).*k27d+(-1).*k30d+(-1).*k32+(-1).* ...
  k33+(-1).*k34d+(-1).*k8d+(-1).*k9.*StatesVector(5180)+(-1).*k10.* ...
  StatesVector(5181)+(-1).*k30.*EGF;
JacobiVal(3717)=k11d;
JacobiVal(3718)=k23d;
JacobiVal(3719)=k9.*StatesVector(5180);
JacobiVal(3720)=k10.*StatesVector(5181);
JacobiVal(3721)=k34d;
JacobiVal(3722)=k32;
JacobiVal(3723)=k23d;
JacobiVal(3724)=k33;
JacobiVal(3725)=k30.*EGF;
JacobiVal(3726)=k27d;
JacobiVal(3727)=k27d;
JacobiVal(3728)=k34d;
JacobiVal(3729)=k8d;
JacobiVal(3730)=k23d;
JacobiVal(3731)=k23d;
JacobiVal(3732)=(-1).*k9.*StatesVector(5180);
JacobiVal(3733)=k10d+(-1).*k10.*StatesVector(5181);
JacobiVal(3734)=k30d;
JacobiVal(3735)=k9d;
JacobiVal(3736)=k8d;
JacobiVal(3737)=k11.*ERKPP;
JacobiVal(3738)=(-2).*k23d+(-1).*k27d+(-1).*k30d+(-1).*k32+(-1).*k33+(-1).*k34d+(-1).* ...
  k8d+(-1).*k9d+(-1).*k9.*StatesVector(5180)+(-1).*k10.*StatesVector(5181) ...
  +(-1).*k30.*EGF+(-1).*k11.*ERKPP;
JacobiVal(3739)=k23d;
JacobiVal(3740)=k9.*StatesVector(5180);
JacobiVal(3741)=k10.*StatesVector(5181);
JacobiVal(3742)=k34d;
JacobiVal(3743)=k32;
JacobiVal(3744)=k23d;
JacobiVal(3745)=k33;
JacobiVal(3746)=k30.*EGF;
JacobiVal(3747)=k27d;
JacobiVal(3748)=k27d;
JacobiVal(3749)=k34d;
JacobiVal(3750)=k8d;
JacobiVal(3751)=k23d;
JacobiVal(3752)=k23d;
JacobiVal(3753)=k9d+(-1).*k9.*StatesVector(5180);
JacobiVal(3754)=(-1).*k10.*StatesVector(5181);
JacobiVal(3755)=k30d;
JacobiVal(3756)=k31d;
JacobiVal(3757)=k23.*StatesVector(5176);
JacobiVal(3758)=k23.*StatesVector(5179);
JacobiVal(3759)=k23.*StatesVector(5175);
JacobiVal(3760)=k23.*StatesVector(5177);
JacobiVal(3761)=k23.*StatesVector(5178);
JacobiVal(3762)=(-1).*k23d+(-1).*k27d+(-1).*k30d+(-1).*k31d+(-1).*k32+(-1).*k33+(-1).* ...
  k34d+(-1).*k23.*StatesVector(5175)+(-1).*k23.*StatesVector(5176)+(-1).* ...
  k23.*StatesVector(5177)+(-1).*k23.*StatesVector(5178)+(-1).*k23.* ...
  StatesVector(5179)+(-1).*k9.*StatesVector(5180)+(-1).*k10.*StatesVector( ...
  5181)+(-1).*k30.*EGF;
JacobiVal(3763)=k9.*StatesVector(5180);
JacobiVal(3764)=k10.*StatesVector(5181);
JacobiVal(3765)=k34d;
JacobiVal(3766)=k32;
JacobiVal(3767)=k23d;
JacobiVal(3768)=k33;
JacobiVal(3769)=k30.*EGF;
JacobiVal(3770)=k27d;
JacobiVal(3771)=k27d;
JacobiVal(3772)=k34d;
JacobiVal(3773)=k23d+(-1).*k23.*StatesVector(5175);
JacobiVal(3774)=(-1).*k23.*StatesVector(5176);
JacobiVal(3775)=(-1).*k23.*StatesVector(5177);
JacobiVal(3776)=(-1).*k23.*StatesVector(5178);
JacobiVal(3777)=(-1).*k23.*StatesVector(5179);
JacobiVal(3778)=(-1).*k9.*StatesVector(5180);
JacobiVal(3779)=(-1).*k10.*StatesVector(5181);
JacobiVal(3780)=k30d;
JacobiVal(3781)=k9d;
JacobiVal(3782)=(-1).*k23d+(-1).*k27d+(-1).*k30d+(-1).*k31+(-1).*k32+(-1).*k33+(-1).* ...
  k34d+(-1).*k9d+(-1).*k30.*EGF+(-1).*k11.*ERKPP;
JacobiVal(3783)=k31;
JacobiVal(3784)=k11.*ERKPP;
JacobiVal(3785)=k34d;
JacobiVal(3786)=k32;
JacobiVal(3787)=k23d;
JacobiVal(3788)=k33;
JacobiVal(3789)=k30.*EGF;
JacobiVal(3790)=k27d;
JacobiVal(3791)=k27d;
JacobiVal(3792)=k34d;
JacobiVal(3793)=k23d;
JacobiVal(3794)=k9d;
JacobiVal(3795)=k30d;
JacobiVal(3796)=k9d;
JacobiVal(3797)=(-2).*k23d+(-1).*k27d+(-1).*k30d+(-1).*k32+(-1).*k33+(-1).*k34d+(-1).* ...
  k8d+(-1).*k9d+(-1).*k9.*StatesVector(5180)+(-1).*k10.*StatesVector(5181) ...
  +(-1).*k30.*EGF+(-1).*k11.*ERKPP;
JacobiVal(3798)=k8d;
JacobiVal(3799)=k10.*StatesVector(5181);
JacobiVal(3800)=k9.*StatesVector(5180);
JacobiVal(3801)=k23d;
JacobiVal(3802)=k11.*ERKPP;
JacobiVal(3803)=k34d;
JacobiVal(3804)=k32;
JacobiVal(3805)=k23d;
JacobiVal(3806)=k33;
JacobiVal(3807)=k30.*EGF;
JacobiVal(3808)=k27d;
JacobiVal(3809)=k27d;
JacobiVal(3810)=k8d;
JacobiVal(3811)=k34d;
JacobiVal(3812)=k23d;
JacobiVal(3813)=k23d;
JacobiVal(3814)=k9d+(-1).*k9.*StatesVector(5180);
JacobiVal(3815)=(-1).*k10.*StatesVector(5181);
JacobiVal(3816)=k30d;
JacobiVal(3817)=k9d;
JacobiVal(3818)=k8.*StatesVector(4971);
JacobiVal(3819)=(-2).*k23d+(-1).*k27d+(-1).*k30d+(-1).*k32+(-1).*k32d+(-1).*k33+(-1).* ...
  k34d+(-1).*k9d+(-1).*k8.*StatesVector(4971)+(-1).*k8.*StatesVector(4972) ...
  +(-1).*k8.*StatesVector(4973)+(-1).*k30.*EGF+(-1).*k11.*ERKPP;
JacobiVal(3820)=k32d;
JacobiVal(3821)=k8.*StatesVector(4972);
JacobiVal(3822)=k8.*StatesVector(4973);
JacobiVal(3823)=k23d;
JacobiVal(3824)=k11.*ERKPP;
JacobiVal(3825)=k34d;
JacobiVal(3826)=k32;
JacobiVal(3827)=k23d;
JacobiVal(3828)=k33;
JacobiVal(3829)=k30.*EGF;
JacobiVal(3830)=k27d;
JacobiVal(3831)=k27d;
JacobiVal(3832)=(-1).*k8.*StatesVector(4971);
JacobiVal(3833)=(-1).*k8.*StatesVector(4972);
JacobiVal(3834)=k34d+(-1).*k8.*StatesVector(4973);
JacobiVal(3835)=k23d;
JacobiVal(3836)=k23d;
JacobiVal(3837)=k9d;
JacobiVal(3838)=k30d;
JacobiVal(3839)=k9d;
JacobiVal(3840)=k32;
JacobiVal(3841)=(-2).*k23d+(-1).*k27d+(-1).*k30d+(-2).*k32+(-1).*k33+(-1).*k34d+(-1).* ...
  k9d+(-1).*k30.*EGF+(-1).*k11.*ERKPP;
JacobiVal(3842)=k23d;
JacobiVal(3843)=k11.*ERKPP;
JacobiVal(3844)=k34d;
JacobiVal(3845)=k32;
JacobiVal(3846)=k23d;
JacobiVal(3847)=k33;
JacobiVal(3848)=k30.*EGF;
JacobiVal(3849)=k27d;
JacobiVal(3850)=k27d;
JacobiVal(3851)=k34d;
JacobiVal(3852)=2.*k23d;
JacobiVal(3853)=k9d;
JacobiVal(3854)=k30d;
JacobiVal(3855)=k9d;
JacobiVal(3856)=k10d;
JacobiVal(3857)=k8d;
JacobiVal(3858)=(-1).*k10d+(-1).*k11d+(-2).*k23d+(-1).*k27d+(-1).*k30d+(-1).*k32+(-1).* ...
  k33+(-1).*k34d+(-1).*k8d+(-1).*k9d+(-1).*k30.*EGF+(-1).*k11.*ERKPP;
JacobiVal(3859)=k11d;
JacobiVal(3860)=k23d;
JacobiVal(3861)=k11.*ERKPP;
JacobiVal(3862)=k34d;
JacobiVal(3863)=k32;
JacobiVal(3864)=k23d;
JacobiVal(3865)=k33;
JacobiVal(3866)=k30.*EGF;
JacobiVal(3867)=k27d;
JacobiVal(3868)=k27d;
JacobiVal(3869)=k8d;
JacobiVal(3870)=k34d;
JacobiVal(3871)=k23d;
JacobiVal(3872)=k23d;
JacobiVal(3873)=k9d;
JacobiVal(3874)=k10d;
JacobiVal(3875)=k30d;
JacobiVal(3876)=k9d;
JacobiVal(3877)=k9d;
JacobiVal(3878)=k8d;
JacobiVal(3879)=k11.*ERKPP;
JacobiVal(3880)=(-2).*k23d+(-1).*k27d+(-1).*k30d+(-1).*k32+(-1).*k33+(-1).*k34d+(-1).* ...
  k8d+(-2).*k9d+(-1).*k30.*EGF+(-2).*k11.*ERKPP;
JacobiVal(3881)=k23d;
JacobiVal(3882)=k11.*ERKPP;
JacobiVal(3883)=k34d;
JacobiVal(3884)=k32;
JacobiVal(3885)=k23d;
JacobiVal(3886)=k33;
JacobiVal(3887)=k30.*EGF;
JacobiVal(3888)=k27d;
JacobiVal(3889)=k27d;
JacobiVal(3890)=k34d+k8d;
JacobiVal(3891)=k23d;
JacobiVal(3892)=k23d;
JacobiVal(3893)=2.*k9d;
JacobiVal(3894)=k30d;
JacobiVal(3895)=k9d;
JacobiVal(3896)=k31d;
JacobiVal(3897)=k23.*StatesVector(5176);
JacobiVal(3898)=k23.*StatesVector(5179);
JacobiVal(3899)=k23.*StatesVector(5175);
JacobiVal(3900)=k23.*StatesVector(5177);
JacobiVal(3901)=k23.*StatesVector(5178);
JacobiVal(3902)=(-1).*k23d+(-1).*k27d+(-1).*k30d+(-1).*k31d+(-1).*k32+(-1).*k33+(-1).* ...
  k34d+(-1).*k9d+(-1).*k23.*StatesVector(5175)+(-1).*k23.*StatesVector( ...
  5176)+(-1).*k23.*StatesVector(5177)+(-1).*k23.*StatesVector(5178)+(-1).* ...
  k23.*StatesVector(5179)+(-1).*k30.*EGF+(-1).*k11.*ERKPP;
JacobiVal(3903)=k11.*ERKPP;
JacobiVal(3904)=k34d;
JacobiVal(3905)=k32;
JacobiVal(3906)=k23d;
JacobiVal(3907)=k33;
JacobiVal(3908)=k30.*EGF;
JacobiVal(3909)=k27d;
JacobiVal(3910)=k27d;
JacobiVal(3911)=k34d;
JacobiVal(3912)=k23d+(-1).*k23.*StatesVector(5175);
JacobiVal(3913)=(-1).*k23.*StatesVector(5176);
JacobiVal(3914)=(-1).*k23.*StatesVector(5177);
JacobiVal(3915)=(-1).*k23.*StatesVector(5178);
JacobiVal(3916)=(-1).*k23.*StatesVector(5179);
JacobiVal(3917)=k9d;
JacobiVal(3918)=k30d;
JacobiVal(3919)=k10d;
JacobiVal(3920)=k11d;
JacobiVal(3921)=(-1).*k10d+(-1).*k11d+(-1).*k23d+(-1).*k27d+(-1).*k30d+(-1).*k31+(-1).* ...
  k32+(-1).*k33+(-1).*k34d+(-1).*k30.*EGF;
JacobiVal(3922)=k31;
JacobiVal(3923)=k34d;
JacobiVal(3924)=k32;
JacobiVal(3925)=k23d;
JacobiVal(3926)=k33;
JacobiVal(3927)=k30.*EGF;
JacobiVal(3928)=k27d;
JacobiVal(3929)=k27d;
JacobiVal(3930)=k34d;
JacobiVal(3931)=k23d;
JacobiVal(3932)=k10d;
JacobiVal(3933)=k30d;
JacobiVal(3934)=k10d;
JacobiVal(3935)=k11d;
JacobiVal(3936)=(-1).*k10d+(-1).*k11d+(-2).*k23d+(-1).*k27d+(-1).*k30d+(-1).*k32+(-1).* ...
  k33+(-1).*k34d+(-1).*k8d+(-1).*k9.*StatesVector(5180)+(-1).*k10.* ...
  StatesVector(5181)+(-1).*k30.*EGF;
JacobiVal(3937)=k8d;
JacobiVal(3938)=k10.*StatesVector(5181);
JacobiVal(3939)=k9.*StatesVector(5180);
JacobiVal(3940)=k23d;
JacobiVal(3941)=k34d;
JacobiVal(3942)=k32;
JacobiVal(3943)=k23d;
JacobiVal(3944)=k33;
JacobiVal(3945)=k30.*EGF;
JacobiVal(3946)=k27d;
JacobiVal(3947)=k27d;
JacobiVal(3948)=k8d;
JacobiVal(3949)=k34d;
JacobiVal(3950)=k23d;
JacobiVal(3951)=k23d;
JacobiVal(3952)=(-1).*k9.*StatesVector(5180);
JacobiVal(3953)=k10d+(-1).*k10.*StatesVector(5181);
JacobiVal(3954)=k30d;
JacobiVal(3955)=k10d;
JacobiVal(3956)=k11d;
JacobiVal(3957)=k8.*StatesVector(4971);
JacobiVal(3958)=(-1).*k10d+(-1).*k11d+(-2).*k23d+(-1).*k27d+(-1).*k30d+(-1).*k32+(-1).* ...
  k32d+(-1).*k33+(-1).*k34d+(-1).*k8.*StatesVector(4971)+(-1).*k8.* ...
  StatesVector(4972)+(-1).*k8.*StatesVector(4973)+(-1).*k30.*EGF;
JacobiVal(3959)=k32d;
JacobiVal(3960)=k8.*StatesVector(4972);
JacobiVal(3961)=k8.*StatesVector(4973);
JacobiVal(3962)=k23d;
JacobiVal(3963)=k34d;
JacobiVal(3964)=k32;
JacobiVal(3965)=k23d;
JacobiVal(3966)=k33;
JacobiVal(3967)=k30.*EGF;
JacobiVal(3968)=k27d;
JacobiVal(3969)=k27d;
JacobiVal(3970)=(-1).*k8.*StatesVector(4971);
JacobiVal(3971)=k34d+(-1).*k8.*StatesVector(4972);
JacobiVal(3972)=(-1).*k8.*StatesVector(4973);
JacobiVal(3973)=k23d;
JacobiVal(3974)=k23d;
JacobiVal(3975)=k10d;
JacobiVal(3976)=k30d;
JacobiVal(3977)=k10d;
JacobiVal(3978)=k11d;
JacobiVal(3979)=k32;
JacobiVal(3980)=(-1).*k10d+(-1).*k11d+(-2).*k23d+(-1).*k27d+(-1).*k30d+(-2).*k32+(-1).* ...
  k33+(-1).*k34d+(-1).*k30.*EGF;
JacobiVal(3981)=k23d;
JacobiVal(3982)=k34d;
JacobiVal(3983)=k32;
JacobiVal(3984)=k23d;
JacobiVal(3985)=k33;
JacobiVal(3986)=k30.*EGF;
JacobiVal(3987)=k27d;
JacobiVal(3988)=k27d;
JacobiVal(3989)=k34d;
JacobiVal(3990)=2.*k23d;
JacobiVal(3991)=k10d;
JacobiVal(3992)=k30d;
JacobiVal(3993)=k10d;
JacobiVal(3994)=k11d;
JacobiVal(3995)=k10d;
JacobiVal(3996)=k8d;
JacobiVal(3997)=(-2).*k10d+(-2).*k11d+(-2).*k23d+(-1).*k27d+(-1).*k30d+(-1).*k32+(-1).* ...
  k33+(-1).*k34d+(-1).*k8d+(-1).*k30.*EGF;
JacobiVal(3998)=k11d;
JacobiVal(3999)=k23d;
JacobiVal(4000)=k34d;
JacobiVal(4001)=k32;
JacobiVal(4002)=k23d;
JacobiVal(4003)=k33;
JacobiVal(4004)=k30.*EGF;
JacobiVal(4005)=k27d;
JacobiVal(4006)=k27d;
JacobiVal(4007)=k34d+k8d;
JacobiVal(4008)=k23d;
JacobiVal(4009)=k23d;
JacobiVal(4010)=2.*k10d;
JacobiVal(4011)=k30d;
JacobiVal(4012)=k10d;
JacobiVal(4013)=k11d;
JacobiVal(4014)=k9d;
JacobiVal(4015)=k8d;
JacobiVal(4016)=k11.*ERKPP;
JacobiVal(4017)=(-1).*k10d+(-1).*k11d+(-2).*k23d+(-1).*k27d+(-1).*k30d+(-1).*k32+(-1).* ...
  k33+(-1).*k34d+(-1).*k8d+(-1).*k9d+(-1).*k30.*EGF+(-1).*k11.*ERKPP;
JacobiVal(4018)=k23d;
JacobiVal(4019)=k34d;
JacobiVal(4020)=k32;
JacobiVal(4021)=k23d;
JacobiVal(4022)=k33;
JacobiVal(4023)=k30.*EGF;
JacobiVal(4024)=k27d;
JacobiVal(4025)=k27d;
JacobiVal(4026)=k34d;
JacobiVal(4027)=k8d;
JacobiVal(4028)=k23d;
JacobiVal(4029)=k23d;
JacobiVal(4030)=k9d;
JacobiVal(4031)=k10d;
JacobiVal(4032)=k30d;
JacobiVal(4033)=k10d;
JacobiVal(4034)=k11d;
JacobiVal(4035)=k31d;
JacobiVal(4036)=k23.*StatesVector(5176);
JacobiVal(4037)=k23.*StatesVector(5179);
JacobiVal(4038)=k23.*StatesVector(5175);
JacobiVal(4039)=k23.*StatesVector(5177);
JacobiVal(4040)=k23.*StatesVector(5178);
JacobiVal(4041)=(-1).*k10d+(-1).*k11d+(-1).*k23d+(-1).*k27d+(-1).*k30d+(-1).*k31d+(-1).* ...
  k32+(-1).*k33+(-1).*k34d+(-1).*k23.*StatesVector(5175)+(-1).*k23.* ...
  StatesVector(5176)+(-1).*k23.*StatesVector(5177)+(-1).*k23.* ...
  StatesVector(5178)+(-1).*k23.*StatesVector(5179)+(-1).*k30.*EGF;
JacobiVal(4042)=k34d;
JacobiVal(4043)=k32;
JacobiVal(4044)=k23d;
JacobiVal(4045)=k33;
JacobiVal(4046)=k30.*EGF;
JacobiVal(4047)=k27d;
JacobiVal(4048)=k27d;
JacobiVal(4049)=k34d;
JacobiVal(4050)=k23d+(-1).*k23.*StatesVector(5175);
JacobiVal(4051)=(-1).*k23.*StatesVector(5176);
JacobiVal(4052)=(-1).*k23.*StatesVector(5177);
JacobiVal(4053)=(-1).*k23.*StatesVector(5178);
JacobiVal(4054)=(-1).*k23.*StatesVector(5179);
JacobiVal(4055)=k10d;
JacobiVal(4056)=k30d;
JacobiVal(4057)=k33d;
JacobiVal(4058)=k34.*StatesVector(4971);
JacobiVal(4059)=k34.*StatesVector(4973);
JacobiVal(4060)=k34.*StatesVector(4972);
JacobiVal(4061)=(-1).*k23d+(-1).*k27d+(-1).*k30d+(-1).*k31+(-1).*k32+(-1).*k33+(-1).* ...
  k33d+(-1).*k34.*StatesVector(4971)+(-1).*k34.*StatesVector(4972)+(-1).* ...
  k34.*StatesVector(4973)+(-1).*k30.*EGF;
JacobiVal(4062)=k31;
JacobiVal(4063)=k32;
JacobiVal(4064)=k23d;
JacobiVal(4065)=k33;
JacobiVal(4066)=k30.*EGF;
JacobiVal(4067)=k27d;
JacobiVal(4068)=k27d;
JacobiVal(4069)=(-1).*k34.*StatesVector(4971);
JacobiVal(4070)=(-1).*k34.*StatesVector(4972);
JacobiVal(4071)=(-1).*k34.*StatesVector(4973);
JacobiVal(4072)=k23d;
JacobiVal(4073)=k30d;
JacobiVal(4074)=k33d;
JacobiVal(4075)=k34.*StatesVector(4971);
JacobiVal(4076)=k34.*StatesVector(4973);
JacobiVal(4077)=k34.*StatesVector(4972);
JacobiVal(4078)=(-2).*k23d+(-1).*k27d+(-1).*k30d+(-1).*k32+(-1).*k33+(-1).*k33d+(-1).* ...
  k8d+(-1).*k34.*StatesVector(4971)+(-1).*k34.*StatesVector(4972)+(-1).* ...
  k34.*StatesVector(4973)+(-1).*k9.*StatesVector(5180)+(-1).*k10.* ...
  StatesVector(5181)+(-1).*k30.*EGF;
JacobiVal(4079)=k8d;
JacobiVal(4080)=k10.*StatesVector(5181);
JacobiVal(4081)=k9.*StatesVector(5180);
JacobiVal(4082)=k23d;
JacobiVal(4083)=k32;
JacobiVal(4084)=k23d;
JacobiVal(4085)=k33;
JacobiVal(4086)=k30.*EGF;
JacobiVal(4087)=k27d;
JacobiVal(4088)=k27d;
JacobiVal(4089)=k8d+(-1).*k34.*StatesVector(4971);
JacobiVal(4090)=(-1).*k34.*StatesVector(4972);
JacobiVal(4091)=(-1).*k34.*StatesVector(4973);
JacobiVal(4092)=k23d;
JacobiVal(4093)=k23d;
JacobiVal(4094)=(-1).*k9.*StatesVector(5180);
JacobiVal(4095)=(-1).*k10.*StatesVector(5181);
JacobiVal(4096)=k30d;
JacobiVal(4097)=k33d;
JacobiVal(4098)=k34.*StatesVector(4971);
JacobiVal(4099)=k34.*StatesVector(4973);
JacobiVal(4100)=k34.*StatesVector(4972);
JacobiVal(4101)=k8.*StatesVector(4971);
JacobiVal(4102)=(-2).*k23d+(-1).*k27d+(-1).*k30d+(-1).*k32+(-1).*k32d+(-1).*k33+(-1).* ...
  k33d+(-1).*k34.*StatesVector(4971)+(-1).*k8.*StatesVector(4971)+(-1).* ...
  k34.*StatesVector(4972)+(-1).*k8.*StatesVector(4972)+(-1).*k34.* ...
  StatesVector(4973)+(-1).*k8.*StatesVector(4973)+(-1).*k30.*EGF;
JacobiVal(4103)=k32d;
JacobiVal(4104)=k8.*StatesVector(4972);
JacobiVal(4105)=k8.*StatesVector(4973);
JacobiVal(4106)=k23d;
JacobiVal(4107)=k32;
JacobiVal(4108)=k23d;
JacobiVal(4109)=k33;
JacobiVal(4110)=k30.*EGF;
JacobiVal(4111)=k27d;
JacobiVal(4112)=k27d;
JacobiVal(4113)=(-1).*k34.*StatesVector(4971)+(-1).*k8.*StatesVector(4971);
JacobiVal(4114)=(-1).*k34.*StatesVector(4972)+(-1).*k8.*StatesVector(4972);
JacobiVal(4115)=(-1).*k34.*StatesVector(4973)+(-1).*k8.*StatesVector(4973);
JacobiVal(4116)=k23d;
JacobiVal(4117)=k23d;
JacobiVal(4118)=k30d;
JacobiVal(4119)=k33d;
JacobiVal(4120)=k34.*StatesVector(4971);
JacobiVal(4121)=k34.*StatesVector(4973);
JacobiVal(4122)=k34.*StatesVector(4972);
JacobiVal(4123)=k32;
JacobiVal(4124)=(-2).*k23d+(-1).*k27d+(-1).*k30d+(-2).*k32+(-1).*k33+(-1).*k33d+(-1).* ...
  k34.*StatesVector(4971)+(-1).*k34.*StatesVector(4972)+(-1).*k34.* ...
  StatesVector(4973)+(-1).*k30.*EGF;
JacobiVal(4125)=k23d;
JacobiVal(4126)=k32;
JacobiVal(4127)=k23d;
JacobiVal(4128)=k33;
JacobiVal(4129)=k30.*EGF;
JacobiVal(4130)=k27d;
JacobiVal(4131)=k27d;
JacobiVal(4132)=(-1).*k34.*StatesVector(4971);
JacobiVal(4133)=(-1).*k34.*StatesVector(4972);
JacobiVal(4134)=(-1).*k34.*StatesVector(4973);
JacobiVal(4135)=2.*k23d;
JacobiVal(4136)=k30d;
JacobiVal(4137)=k33d;
JacobiVal(4138)=k34.*StatesVector(4971);
JacobiVal(4139)=k34.*StatesVector(4973);
JacobiVal(4140)=k34.*StatesVector(4972);
JacobiVal(4141)=k10d;
JacobiVal(4142)=k8d;
JacobiVal(4143)=(-1).*k10d+(-1).*k11d+(-2).*k23d+(-1).*k27d+(-1).*k30d+(-1).*k32+(-1).* ...
  k33+(-1).*k33d+(-1).*k8d+(-1).*k34.*StatesVector(4971)+(-1).*k34.* ...
  StatesVector(4972)+(-1).*k34.*StatesVector(4973)+(-1).*k30.*EGF;
JacobiVal(4144)=k11d;
JacobiVal(4145)=k23d;
JacobiVal(4146)=k32;
JacobiVal(4147)=k23d;
JacobiVal(4148)=k33;
JacobiVal(4149)=k30.*EGF;
JacobiVal(4150)=k27d;
JacobiVal(4151)=k27d;
JacobiVal(4152)=(-1).*k34.*StatesVector(4971);
JacobiVal(4153)=k8d+(-1).*k34.*StatesVector(4972);
JacobiVal(4154)=(-1).*k34.*StatesVector(4973);
JacobiVal(4155)=k23d;
JacobiVal(4156)=k23d;
JacobiVal(4157)=k10d;
JacobiVal(4158)=k30d;
JacobiVal(4159)=k33d;
JacobiVal(4160)=k34.*StatesVector(4971);
JacobiVal(4161)=k34.*StatesVector(4973);
JacobiVal(4162)=k34.*StatesVector(4972);
JacobiVal(4163)=k9d;
JacobiVal(4164)=k8d;
JacobiVal(4165)=k11.*ERKPP;
JacobiVal(4166)=(-2).*k23d+(-1).*k27d+(-1).*k30d+(-1).*k32+(-1).*k33+(-1).*k33d+(-1).* ...
  k8d+(-1).*k9d+(-1).*k34.*StatesVector(4971)+(-1).*k34.*StatesVector( ...
  4972)+(-1).*k34.*StatesVector(4973)+(-1).*k30.*EGF+(-1).*k11.* ...
  ERKPP;
JacobiVal(4167)=k23d;
JacobiVal(4168)=k32;
JacobiVal(4169)=k23d;
JacobiVal(4170)=k33;
JacobiVal(4171)=k30.*EGF;
JacobiVal(4172)=k27d;
JacobiVal(4173)=k27d;
JacobiVal(4174)=(-1).*k34.*StatesVector(4971);
JacobiVal(4175)=(-1).*k34.*StatesVector(4972);
JacobiVal(4176)=k8d+(-1).*k34.*StatesVector(4973);
JacobiVal(4177)=k23d;
JacobiVal(4178)=k23d;
JacobiVal(4179)=k9d;
JacobiVal(4180)=k30d;
JacobiVal(4181)=k33d;
JacobiVal(4182)=k34.*StatesVector(4971);
JacobiVal(4183)=k34.*StatesVector(4973);
JacobiVal(4184)=k34.*StatesVector(4972);
JacobiVal(4185)=k31d;
JacobiVal(4186)=k23.*StatesVector(5176);
JacobiVal(4187)=k23.*StatesVector(5179);
JacobiVal(4188)=k23.*StatesVector(5175);
JacobiVal(4189)=k23.*StatesVector(5177);
JacobiVal(4190)=k23.*StatesVector(5178);
JacobiVal(4191)=(-1).*k23d+(-1).*k27d+(-1).*k30d+(-1).*k31d+(-1).*k32+(-1).*k33+(-1).* ...
  k33d+(-1).*k34.*StatesVector(4971)+(-1).*k34.*StatesVector(4972)+(-1).* ...
  k34.*StatesVector(4973)+(-1).*k23.*StatesVector(5175)+(-1).*k23.* ...
  StatesVector(5176)+(-1).*k23.*StatesVector(5177)+(-1).*k23.* ...
  StatesVector(5178)+(-1).*k23.*StatesVector(5179)+(-1).*k30.*EGF;
JacobiVal(4192)=k32;
JacobiVal(4193)=k23d;
JacobiVal(4194)=k33;
JacobiVal(4195)=k30.*EGF;
JacobiVal(4196)=k27d;
JacobiVal(4197)=k27d;
JacobiVal(4198)=(-1).*k34.*StatesVector(4971);
JacobiVal(4199)=(-1).*k34.*StatesVector(4972);
JacobiVal(4200)=(-1).*k34.*StatesVector(4973);
JacobiVal(4201)=k23d+(-1).*k23.*StatesVector(5175);
JacobiVal(4202)=(-1).*k23.*StatesVector(5176);
JacobiVal(4203)=(-1).*k23.*StatesVector(5177);
JacobiVal(4204)=(-1).*k23.*StatesVector(5178);
JacobiVal(4205)=(-1).*k23.*StatesVector(5179);
JacobiVal(4206)=k8.*StatesVector(4971);
JacobiVal(4207)=k32d;
JacobiVal(4208)=(-1).*k23d+(-1).*k28d+(-1).*k31+(-1).*k32d+(-2).*k33+(-1).*k8.* ...
  StatesVector(4971)+(-1).*k8.*StatesVector(4972)+(-1).*k8.*StatesVector( ...
  4973)+(-2).*k30.*EGF;
JacobiVal(4209)=k31;
JacobiVal(4210)=k33;
JacobiVal(4211)=k30.*EGF;
JacobiVal(4212)=k8.*StatesVector(4973);
JacobiVal(4213)=k8.*StatesVector(4972);
JacobiVal(4214)=k23d;
JacobiVal(4215)=k33;
JacobiVal(4216)=k30.*EGF;
JacobiVal(4217)=k28d;
JacobiVal(4218)=k28d;
JacobiVal(4219)=(-1).*k8.*StatesVector(4971);
JacobiVal(4220)=(-1).*k8.*StatesVector(4972);
JacobiVal(4221)=(-1).*k8.*StatesVector(4973);
JacobiVal(4222)=k23d;
JacobiVal(4223)=k8.*StatesVector(4971);
JacobiVal(4224)=k32d;
JacobiVal(4225)=(-2).*k23d+(-1).*k28d+(-1).*k32d+(-2).*k33+(-1).*k8d+(-1).*k8.* ...
  StatesVector(4971)+(-1).*k8.*StatesVector(4972)+(-1).*k8.*StatesVector( ...
  4973)+(-1).*k9.*StatesVector(5180)+(-1).*k10.*StatesVector(5181)+(-2).* ...
  k30.*EGF;
JacobiVal(4226)=k8d;
JacobiVal(4227)=k10.*StatesVector(5181);
JacobiVal(4228)=k9.*StatesVector(5180);
JacobiVal(4229)=k23d;
JacobiVal(4230)=k33;
JacobiVal(4231)=k30.*EGF;
JacobiVal(4232)=k8.*StatesVector(4973);
JacobiVal(4233)=k8.*StatesVector(4972);
JacobiVal(4234)=k23d;
JacobiVal(4235)=k33;
JacobiVal(4236)=k30.*EGF;
JacobiVal(4237)=k28d;
JacobiVal(4238)=k28d;
JacobiVal(4239)=k8d+(-1).*k8.*StatesVector(4971);
JacobiVal(4240)=(-1).*k8.*StatesVector(4972);
JacobiVal(4241)=(-1).*k8.*StatesVector(4973);
JacobiVal(4242)=k23d;
JacobiVal(4243)=k23d;
JacobiVal(4244)=(-1).*k9.*StatesVector(5180);
JacobiVal(4245)=(-1).*k10.*StatesVector(5181);
JacobiVal(4246)=k8.*StatesVector(4971);
JacobiVal(4247)=k32d;
JacobiVal(4248)=k8.*StatesVector(4971);
JacobiVal(4249)=(-2).*k23d+(-1).*k28d+(-2).*k32d+(-2).*k33+(-2).*k8.*StatesVector(4971)+ ...
  (-2).*k8.*StatesVector(4972)+(-2).*k8.*StatesVector(4973)+(-2).*k30.* ...
  EGF;
JacobiVal(4250)=k32d;
JacobiVal(4251)=k8.*StatesVector(4972);
JacobiVal(4252)=k8.*StatesVector(4973);
JacobiVal(4253)=k23d;
JacobiVal(4254)=k33;
JacobiVal(4255)=k30.*EGF;
JacobiVal(4256)=k8.*StatesVector(4973);
JacobiVal(4257)=k8.*StatesVector(4972);
JacobiVal(4258)=k23d;
JacobiVal(4259)=k33;
JacobiVal(4260)=k30.*EGF;
JacobiVal(4261)=2.*k28d;
JacobiVal(4262)=(-2).*k8.*StatesVector(4971);
JacobiVal(4263)=(-2).*k8.*StatesVector(4972);
JacobiVal(4264)=(-2).*k8.*StatesVector(4973);
JacobiVal(4265)=2.*k23d;
JacobiVal(4266)=k8.*StatesVector(4971);
JacobiVal(4267)=k32d;
JacobiVal(4268)=k32;
JacobiVal(4269)=(-2).*k23d+(-1).*k28d+(-1).*k32+(-1).*k32d+(-2).*k33+(-1).*k8.* ...
  StatesVector(4971)+(-1).*k8.*StatesVector(4972)+(-1).*k8.*StatesVector( ...
  4973)+(-2).*k30.*EGF;
JacobiVal(4270)=k23d;
JacobiVal(4271)=k33;
JacobiVal(4272)=k30.*EGF;
JacobiVal(4273)=k8.*StatesVector(4973);
JacobiVal(4274)=k8.*StatesVector(4972);
JacobiVal(4275)=k23d;
JacobiVal(4276)=k33;
JacobiVal(4277)=k30.*EGF;
JacobiVal(4278)=k28d;
JacobiVal(4279)=k28d;
JacobiVal(4280)=(-1).*k8.*StatesVector(4971);
JacobiVal(4281)=(-1).*k8.*StatesVector(4972);
JacobiVal(4282)=(-1).*k8.*StatesVector(4973);
JacobiVal(4283)=k23d;
JacobiVal(4284)=k23d;
JacobiVal(4285)=k8.*StatesVector(4971);
JacobiVal(4286)=k32d;
JacobiVal(4287)=k10d;
JacobiVal(4288)=k8d;
JacobiVal(4289)=(-1).*k10d+(-1).*k11d+(-2).*k23d+(-1).*k28d+(-1).*k32d+(-2).*k33+(-1).* ...
  k8d+(-1).*k8.*StatesVector(4971)+(-1).*k8.*StatesVector(4972)+(-1).*k8.* ...
  StatesVector(4973)+(-2).*k30.*EGF;
JacobiVal(4290)=k11d;
JacobiVal(4291)=k23d;
JacobiVal(4292)=k33;
JacobiVal(4293)=k30.*EGF;
JacobiVal(4294)=k8.*StatesVector(4973);
JacobiVal(4295)=k8.*StatesVector(4972);
JacobiVal(4296)=k23d;
JacobiVal(4297)=k33;
JacobiVal(4298)=k30.*EGF;
JacobiVal(4299)=k28d;
JacobiVal(4300)=k28d;
JacobiVal(4301)=(-1).*k8.*StatesVector(4971);
JacobiVal(4302)=k8d+(-1).*k8.*StatesVector(4972);
JacobiVal(4303)=(-1).*k8.*StatesVector(4973);
JacobiVal(4304)=k23d;
JacobiVal(4305)=k23d;
JacobiVal(4306)=k10d;
JacobiVal(4307)=k8.*StatesVector(4971);
JacobiVal(4308)=k32d;
JacobiVal(4309)=k9d;
JacobiVal(4310)=k8d;
JacobiVal(4311)=k11.*ERKPP;
JacobiVal(4312)=(-2).*k23d+(-1).*k28d+(-1).*k32d+(-2).*k33+(-1).*k8d+(-1).*k9d+(-1).* ...
  k8.*StatesVector(4971)+(-1).*k8.*StatesVector(4972)+(-1).*k8.* ...
  StatesVector(4973)+(-2).*k30.*EGF+(-1).*k11.*ERKPP;
JacobiVal(4313)=k23d;
JacobiVal(4314)=k33;
JacobiVal(4315)=k30.*EGF;
JacobiVal(4316)=k8.*StatesVector(4973);
JacobiVal(4317)=k8.*StatesVector(4972);
JacobiVal(4318)=k23d;
JacobiVal(4319)=k33;
JacobiVal(4320)=k30.*EGF;
JacobiVal(4321)=k28d;
JacobiVal(4322)=k28d;
JacobiVal(4323)=(-1).*k8.*StatesVector(4971);
JacobiVal(4324)=(-1).*k8.*StatesVector(4972);
JacobiVal(4325)=k8d+(-1).*k8.*StatesVector(4973);
JacobiVal(4326)=k23d;
JacobiVal(4327)=k23d;
JacobiVal(4328)=k9d;
JacobiVal(4329)=k8.*StatesVector(4971);
JacobiVal(4330)=k32d;
JacobiVal(4331)=k31d;
JacobiVal(4332)=k23.*StatesVector(5176);
JacobiVal(4333)=k23.*StatesVector(5179);
JacobiVal(4334)=k23.*StatesVector(5175);
JacobiVal(4335)=k23.*StatesVector(5177);
JacobiVal(4336)=k23.*StatesVector(5178);
JacobiVal(4337)=(-1).*k23d+(-1).*k28d+(-1).*k31d+(-1).*k32d+(-2).*k33+(-1).*k8.* ...
  StatesVector(4971)+(-1).*k8.*StatesVector(4972)+(-1).*k8.*StatesVector( ...
  4973)+(-1).*k23.*StatesVector(5175)+(-1).*k23.*StatesVector(5176)+(-1).* ...
  k23.*StatesVector(5177)+(-1).*k23.*StatesVector(5178)+(-1).*k23.* ...
  StatesVector(5179)+(-2).*k30.*EGF;
JacobiVal(4338)=k33;
JacobiVal(4339)=k30.*EGF;
JacobiVal(4340)=k8.*StatesVector(4973);
JacobiVal(4341)=k8.*StatesVector(4972);
JacobiVal(4342)=k23d;
JacobiVal(4343)=k33;
JacobiVal(4344)=k30.*EGF;
JacobiVal(4345)=k28d;
JacobiVal(4346)=k28d;
JacobiVal(4347)=(-1).*k8.*StatesVector(4971);
JacobiVal(4348)=(-1).*k8.*StatesVector(4972);
JacobiVal(4349)=(-1).*k8.*StatesVector(4973);
JacobiVal(4350)=(-1).*k23.*StatesVector(5175);
JacobiVal(4351)=(-1).*k23.*StatesVector(5176);
JacobiVal(4352)=(-1).*k23.*StatesVector(5177);
JacobiVal(4353)=(-1).*k23.*StatesVector(5178);
JacobiVal(4354)=k23d+(-1).*k23.*StatesVector(5179);
JacobiVal(4355)=k8.*StatesVector(4971);
JacobiVal(4356)=k32d;
JacobiVal(4357)=(-1).*k23d+(-1).*k28d+(-1).*k31+(-1).*k32d+(-1).*k33+(-1).*k34d+(-1).* ...
  k8.*StatesVector(4971)+(-1).*k8.*StatesVector(4972)+(-1).*k8.* ...
  StatesVector(4973)+(-1).*k9.*StatesVector(5180)+(-1).*k10.*StatesVector( ...
  5181)+(-2).*k30.*EGF;
JacobiVal(4358)=k31;
JacobiVal(4359)=k9.*StatesVector(5180);
JacobiVal(4360)=k10.*StatesVector(5181);
JacobiVal(4361)=k34d;
JacobiVal(4362)=k30.*EGF;
JacobiVal(4363)=k8.*StatesVector(4973);
JacobiVal(4364)=k8.*StatesVector(4972);
JacobiVal(4365)=k23d;
JacobiVal(4366)=k33;
JacobiVal(4367)=k30.*EGF;
JacobiVal(4368)=k28d;
JacobiVal(4369)=k28d;
JacobiVal(4370)=k34d+(-1).*k8.*StatesVector(4971);
JacobiVal(4371)=(-1).*k8.*StatesVector(4972);
JacobiVal(4372)=(-1).*k8.*StatesVector(4973);
JacobiVal(4373)=k23d;
JacobiVal(4374)=(-1).*k9.*StatesVector(5180);
JacobiVal(4375)=(-1).*k10.*StatesVector(5181);
JacobiVal(4376)=k8.*StatesVector(4971);
JacobiVal(4377)=k32d;
JacobiVal(4378)=(-2).*k23d+(-1).*k28d+(-1).*k32d+(-1).*k33+(-1).*k34d+(-1).*k8d+(-1).* ...
  k8.*StatesVector(4971)+(-1).*k8.*StatesVector(4972)+(-1).*k8.* ...
  StatesVector(4973)+(-2).*k9.*StatesVector(5180)+(-2).*k10.*StatesVector( ...
  5181)+(-2).*k30.*EGF;
JacobiVal(4379)=k8d;
JacobiVal(4380)=k10.*StatesVector(5181);
JacobiVal(4381)=k9.*StatesVector(5180);
JacobiVal(4382)=k23d;
JacobiVal(4383)=k9.*StatesVector(5180);
JacobiVal(4384)=k10.*StatesVector(5181);
JacobiVal(4385)=k34d;
JacobiVal(4386)=k30.*EGF;
JacobiVal(4387)=k8.*StatesVector(4973);
JacobiVal(4388)=k8.*StatesVector(4972);
JacobiVal(4389)=k23d;
JacobiVal(4390)=k33;
JacobiVal(4391)=k30.*EGF;
JacobiVal(4392)=k28d;
JacobiVal(4393)=k28d;
JacobiVal(4394)=k34d+k8d+(-1).*k8.*StatesVector(4971);
JacobiVal(4395)=(-1).*k8.*StatesVector(4972);
JacobiVal(4396)=(-1).*k8.*StatesVector(4973);
JacobiVal(4397)=k23d;
JacobiVal(4398)=k23d;
JacobiVal(4399)=(-2).*k9.*StatesVector(5180);
JacobiVal(4400)=(-2).*k10.*StatesVector(5181);
JacobiVal(4401)=k8.*StatesVector(4971);
JacobiVal(4402)=k32d;
JacobiVal(4403)=k8.*StatesVector(4971);
JacobiVal(4404)=(-2).*k23d+(-1).*k28d+(-2).*k32d+(-1).*k33+(-1).*k34d+(-2).*k8.* ...
  StatesVector(4971)+(-2).*k8.*StatesVector(4972)+(-2).*k8.*StatesVector( ...
  4973)+(-1).*k9.*StatesVector(5180)+(-1).*k10.*StatesVector(5181)+(-2).* ...
  k30.*EGF;
JacobiVal(4405)=k32d;
JacobiVal(4406)=k8.*StatesVector(4972);
JacobiVal(4407)=k8.*StatesVector(4973);
JacobiVal(4408)=k23d;
JacobiVal(4409)=k9.*StatesVector(5180);
JacobiVal(4410)=k10.*StatesVector(5181);
JacobiVal(4411)=k34d;
JacobiVal(4412)=k30.*EGF;
JacobiVal(4413)=k8.*StatesVector(4973);
JacobiVal(4414)=k8.*StatesVector(4972);
JacobiVal(4415)=k23d;
JacobiVal(4416)=k33;
JacobiVal(4417)=k30.*EGF;
JacobiVal(4418)=k28d;
JacobiVal(4419)=k28d;
JacobiVal(4420)=k34d+(-2).*k8.*StatesVector(4971);
JacobiVal(4421)=(-2).*k8.*StatesVector(4972);
JacobiVal(4422)=(-2).*k8.*StatesVector(4973);
JacobiVal(4423)=2.*k23d;
JacobiVal(4424)=(-1).*k9.*StatesVector(5180);
JacobiVal(4425)=(-1).*k10.*StatesVector(5181);
JacobiVal(4426)=k8.*StatesVector(4971);
JacobiVal(4427)=k32d;
JacobiVal(4428)=k32;
JacobiVal(4429)=(-2).*k23d+(-1).*k28d+(-1).*k32+(-1).*k32d+(-1).*k33+(-1).*k34d+(-1).* ...
  k8.*StatesVector(4971)+(-1).*k8.*StatesVector(4972)+(-1).*k8.* ...
  StatesVector(4973)+(-1).*k9.*StatesVector(5180)+(-1).*k10.*StatesVector( ...
  5181)+(-2).*k30.*EGF;
JacobiVal(4430)=k23d;
JacobiVal(4431)=k9.*StatesVector(5180);
JacobiVal(4432)=k10.*StatesVector(5181);
JacobiVal(4433)=k34d;
JacobiVal(4434)=k30.*EGF;
JacobiVal(4435)=k8.*StatesVector(4973);
JacobiVal(4436)=k8.*StatesVector(4972);
JacobiVal(4437)=k23d;
JacobiVal(4438)=k33;
JacobiVal(4439)=k30.*EGF;
JacobiVal(4440)=k28d;
JacobiVal(4441)=k28d;
JacobiVal(4442)=k34d+(-1).*k8.*StatesVector(4971);
JacobiVal(4443)=(-1).*k8.*StatesVector(4972);
JacobiVal(4444)=(-1).*k8.*StatesVector(4973);
JacobiVal(4445)=k23d;
JacobiVal(4446)=k23d;
JacobiVal(4447)=(-1).*k9.*StatesVector(5180);
JacobiVal(4448)=(-1).*k10.*StatesVector(5181);
JacobiVal(4449)=k8.*StatesVector(4971);
JacobiVal(4450)=k32d;
JacobiVal(4451)=k10d;
JacobiVal(4452)=k8d;
JacobiVal(4453)=(-1).*k10d+(-1).*k11d+(-2).*k23d+(-1).*k28d+(-1).*k32d+(-1).*k33+(-1).* ...
  k34d+(-1).*k8d+(-1).*k8.*StatesVector(4971)+(-1).*k8.*StatesVector(4972) ...
  +(-1).*k8.*StatesVector(4973)+(-1).*k9.*StatesVector(5180)+(-1).*k10.* ...
  StatesVector(5181)+(-2).*k30.*EGF;
JacobiVal(4454)=k11d;
JacobiVal(4455)=k23d;
JacobiVal(4456)=k9.*StatesVector(5180);
JacobiVal(4457)=k10.*StatesVector(5181);
JacobiVal(4458)=k34d;
JacobiVal(4459)=k30.*EGF;
JacobiVal(4460)=k8.*StatesVector(4973);
JacobiVal(4461)=k8.*StatesVector(4972);
JacobiVal(4462)=k23d;
JacobiVal(4463)=k33;
JacobiVal(4464)=k30.*EGF;
JacobiVal(4465)=k28d;
JacobiVal(4466)=k28d;
JacobiVal(4467)=k34d+(-1).*k8.*StatesVector(4971);
JacobiVal(4468)=k8d+(-1).*k8.*StatesVector(4972);
JacobiVal(4469)=(-1).*k8.*StatesVector(4973);
JacobiVal(4470)=k23d;
JacobiVal(4471)=k23d;
JacobiVal(4472)=(-1).*k9.*StatesVector(5180);
JacobiVal(4473)=k10d+(-1).*k10.*StatesVector(5181);
JacobiVal(4474)=k8.*StatesVector(4971);
JacobiVal(4475)=k32d;
JacobiVal(4476)=k9d;
JacobiVal(4477)=k8d;
JacobiVal(4478)=k11.*ERKPP;
JacobiVal(4479)=(-2).*k23d+(-1).*k28d+(-1).*k32d+(-1).*k33+(-1).*k34d+(-1).*k8d+(-1).* ...
  k9d+(-1).*k8.*StatesVector(4971)+(-1).*k8.*StatesVector(4972)+(-1).*k8.* ...
  StatesVector(4973)+(-1).*k9.*StatesVector(5180)+(-1).*k10.*StatesVector( ...
  5181)+(-2).*k30.*EGF+(-1).*k11.*ERKPP;
JacobiVal(4480)=k23d;
JacobiVal(4481)=k9.*StatesVector(5180);
JacobiVal(4482)=k10.*StatesVector(5181);
JacobiVal(4483)=k34d;
JacobiVal(4484)=k30.*EGF;
JacobiVal(4485)=k8.*StatesVector(4973);
JacobiVal(4486)=k8.*StatesVector(4972);
JacobiVal(4487)=k23d;
JacobiVal(4488)=k33;
JacobiVal(4489)=k30.*EGF;
JacobiVal(4490)=k28d;
JacobiVal(4491)=k28d;
JacobiVal(4492)=k34d+(-1).*k8.*StatesVector(4971);
JacobiVal(4493)=(-1).*k8.*StatesVector(4972);
JacobiVal(4494)=k8d+(-1).*k8.*StatesVector(4973);
JacobiVal(4495)=k23d;
JacobiVal(4496)=k23d;
JacobiVal(4497)=k9d+(-1).*k9.*StatesVector(5180);
JacobiVal(4498)=(-1).*k10.*StatesVector(5181);
JacobiVal(4499)=k8.*StatesVector(4971);
JacobiVal(4500)=k32d;
JacobiVal(4501)=k31d;
JacobiVal(4502)=k23.*StatesVector(5176);
JacobiVal(4503)=k23.*StatesVector(5179);
JacobiVal(4504)=k23.*StatesVector(5175);
JacobiVal(4505)=k23.*StatesVector(5177);
JacobiVal(4506)=k23.*StatesVector(5178);
JacobiVal(4507)=(-1).*k23d+(-1).*k28d+(-1).*k31d+(-1).*k32d+(-1).*k33+(-1).*k34d+(-1).* ...
  k8.*StatesVector(4971)+(-1).*k8.*StatesVector(4972)+(-1).*k8.* ...
  StatesVector(4973)+(-1).*k23.*StatesVector(5175)+(-1).*k23.* ...
  StatesVector(5176)+(-1).*k23.*StatesVector(5177)+(-1).*k23.* ...
  StatesVector(5178)+(-1).*k23.*StatesVector(5179)+(-1).*k9.*StatesVector( ...
  5180)+(-1).*k10.*StatesVector(5181)+(-2).*k30.*EGF;
JacobiVal(4508)=k9.*StatesVector(5180);
JacobiVal(4509)=k10.*StatesVector(5181);
JacobiVal(4510)=k34d;
JacobiVal(4511)=k30.*EGF;
JacobiVal(4512)=k8.*StatesVector(4973);
JacobiVal(4513)=k8.*StatesVector(4972);
JacobiVal(4514)=k23d;
JacobiVal(4515)=k33;
JacobiVal(4516)=k30.*EGF;
JacobiVal(4517)=k28d;
JacobiVal(4518)=k28d;
JacobiVal(4519)=k34d+(-1).*k8.*StatesVector(4971);
JacobiVal(4520)=(-1).*k8.*StatesVector(4972);
JacobiVal(4521)=(-1).*k8.*StatesVector(4973);
JacobiVal(4522)=(-1).*k23.*StatesVector(5175);
JacobiVal(4523)=(-1).*k23.*StatesVector(5176);
JacobiVal(4524)=(-1).*k23.*StatesVector(5177);
JacobiVal(4525)=(-1).*k23.*StatesVector(5178);
JacobiVal(4526)=k23d+(-1).*k23.*StatesVector(5179);
JacobiVal(4527)=(-1).*k9.*StatesVector(5180);
JacobiVal(4528)=(-1).*k10.*StatesVector(5181);
JacobiVal(4529)=k8.*StatesVector(4971);
JacobiVal(4530)=k32d;
JacobiVal(4531)=k9d;
JacobiVal(4532)=(-1).*k23d+(-1).*k28d+(-1).*k31+(-1).*k32d+(-1).*k33+(-1).*k34d+(-1).* ...
  k9d+(-1).*k8.*StatesVector(4971)+(-1).*k8.*StatesVector(4972)+(-1).*k8.* ...
  StatesVector(4973)+(-2).*k30.*EGF+(-1).*k11.*ERKPP;
JacobiVal(4533)=k31;
JacobiVal(4534)=k11.*ERKPP;
JacobiVal(4535)=k34d;
JacobiVal(4536)=k30.*EGF;
JacobiVal(4537)=k8.*StatesVector(4973);
JacobiVal(4538)=k8.*StatesVector(4972);
JacobiVal(4539)=k23d;
JacobiVal(4540)=k33;
JacobiVal(4541)=k30.*EGF;
JacobiVal(4542)=k28d;
JacobiVal(4543)=k28d;
JacobiVal(4544)=(-1).*k8.*StatesVector(4971);
JacobiVal(4545)=(-1).*k8.*StatesVector(4972);
JacobiVal(4546)=k34d+(-1).*k8.*StatesVector(4973);
JacobiVal(4547)=k23d;
JacobiVal(4548)=k9d;
JacobiVal(4549)=k8.*StatesVector(4971);
JacobiVal(4550)=k32d;
JacobiVal(4551)=k9d;
JacobiVal(4552)=(-2).*k23d+(-1).*k28d+(-1).*k32d+(-1).*k33+(-1).*k34d+(-1).*k8d+(-1).* ...
  k9d+(-1).*k8.*StatesVector(4971)+(-1).*k8.*StatesVector(4972)+(-1).*k8.* ...
  StatesVector(4973)+(-1).*k9.*StatesVector(5180)+(-1).*k10.*StatesVector( ...
  5181)+(-2).*k30.*EGF+(-1).*k11.*ERKPP;
JacobiVal(4553)=k8d;
JacobiVal(4554)=k10.*StatesVector(5181);
JacobiVal(4555)=k9.*StatesVector(5180);
JacobiVal(4556)=k23d;
JacobiVal(4557)=k11.*ERKPP;
JacobiVal(4558)=k34d;
JacobiVal(4559)=k30.*EGF;
JacobiVal(4560)=k8.*StatesVector(4973);
JacobiVal(4561)=k8.*StatesVector(4972);
JacobiVal(4562)=k23d;
JacobiVal(4563)=k33;
JacobiVal(4564)=k30.*EGF;
JacobiVal(4565)=k28d;
JacobiVal(4566)=k28d;
JacobiVal(4567)=k8d+(-1).*k8.*StatesVector(4971);
JacobiVal(4568)=(-1).*k8.*StatesVector(4972);
JacobiVal(4569)=k34d+(-1).*k8.*StatesVector(4973);
JacobiVal(4570)=k23d;
JacobiVal(4571)=k23d;
JacobiVal(4572)=k9d+(-1).*k9.*StatesVector(5180);
JacobiVal(4573)=(-1).*k10.*StatesVector(5181);
JacobiVal(4574)=k8.*StatesVector(4971);
JacobiVal(4575)=k32d;
JacobiVal(4576)=k9d;
JacobiVal(4577)=k8.*StatesVector(4971);
JacobiVal(4578)=(-2).*k23d+(-1).*k28d+(-2).*k32d+(-1).*k33+(-1).*k34d+(-1).*k9d+(-2).* ...
  k8.*StatesVector(4971)+(-2).*k8.*StatesVector(4972)+(-2).*k8.* ...
  StatesVector(4973)+(-2).*k30.*EGF+(-1).*k11.*ERKPP;
JacobiVal(4579)=k32d;
JacobiVal(4580)=k8.*StatesVector(4972);
JacobiVal(4581)=k8.*StatesVector(4973);
JacobiVal(4582)=k23d;
JacobiVal(4583)=k11.*ERKPP;
JacobiVal(4584)=k34d;
JacobiVal(4585)=k30.*EGF;
JacobiVal(4586)=k8.*StatesVector(4973);
JacobiVal(4587)=k8.*StatesVector(4972);
JacobiVal(4588)=k23d;
JacobiVal(4589)=k33;
JacobiVal(4590)=k30.*EGF;
JacobiVal(4591)=k28d;
JacobiVal(4592)=k28d;
JacobiVal(4593)=(-2).*k8.*StatesVector(4971);
JacobiVal(4594)=(-2).*k8.*StatesVector(4972);
JacobiVal(4595)=k34d+(-2).*k8.*StatesVector(4973);
JacobiVal(4596)=2.*k23d;
JacobiVal(4597)=k9d;
JacobiVal(4598)=k8.*StatesVector(4971);
JacobiVal(4599)=k32d;
JacobiVal(4600)=k9d;
JacobiVal(4601)=k32;
JacobiVal(4602)=(-2).*k23d+(-1).*k28d+(-1).*k32+(-1).*k32d+(-1).*k33+(-1).*k34d+(-1).* ...
  k9d+(-1).*k8.*StatesVector(4971)+(-1).*k8.*StatesVector(4972)+(-1).*k8.* ...
  StatesVector(4973)+(-2).*k30.*EGF+(-1).*k11.*ERKPP;
JacobiVal(4603)=k23d;
JacobiVal(4604)=k11.*ERKPP;
JacobiVal(4605)=k34d;
JacobiVal(4606)=k30.*EGF;
JacobiVal(4607)=k8.*StatesVector(4973);
JacobiVal(4608)=k8.*StatesVector(4972);
JacobiVal(4609)=k23d;
JacobiVal(4610)=k33;
JacobiVal(4611)=k30.*EGF;
JacobiVal(4612)=k28d;
JacobiVal(4613)=k28d;
JacobiVal(4614)=(-1).*k8.*StatesVector(4971);
JacobiVal(4615)=(-1).*k8.*StatesVector(4972);
JacobiVal(4616)=k34d+(-1).*k8.*StatesVector(4973);
JacobiVal(4617)=k23d;
JacobiVal(4618)=k23d;
JacobiVal(4619)=k9d;
JacobiVal(4620)=k8.*StatesVector(4971);
JacobiVal(4621)=k32d;
JacobiVal(4622)=k9d;
JacobiVal(4623)=k10d;
JacobiVal(4624)=k8d;
JacobiVal(4625)=(-1).*k10d+(-1).*k11d+(-2).*k23d+(-1).*k28d+(-1).*k32d+(-1).*k33+(-1).* ...
  k34d+(-1).*k8d+(-1).*k9d+(-1).*k8.*StatesVector(4971)+(-1).*k8.* ...
  StatesVector(4972)+(-1).*k8.*StatesVector(4973)+(-2).*k30.*EGF+( ...
  -1).*k11.*ERKPP;
JacobiVal(4626)=k11d;
JacobiVal(4627)=k23d;
JacobiVal(4628)=k11.*ERKPP;
JacobiVal(4629)=k34d;
JacobiVal(4630)=k30.*EGF;
JacobiVal(4631)=k8.*StatesVector(4973);
JacobiVal(4632)=k8.*StatesVector(4972);
JacobiVal(4633)=k23d;
JacobiVal(4634)=k33;
JacobiVal(4635)=k30.*EGF;
JacobiVal(4636)=k28d;
JacobiVal(4637)=k28d;
JacobiVal(4638)=(-1).*k8.*StatesVector(4971);
JacobiVal(4639)=k8d+(-1).*k8.*StatesVector(4972);
JacobiVal(4640)=k34d+(-1).*k8.*StatesVector(4973);
JacobiVal(4641)=k23d;
JacobiVal(4642)=k23d;
JacobiVal(4643)=k9d;
JacobiVal(4644)=k10d;
JacobiVal(4645)=k8.*StatesVector(4971);
JacobiVal(4646)=k32d;
JacobiVal(4647)=k9d;
JacobiVal(4648)=k9d;
JacobiVal(4649)=k8d;
JacobiVal(4650)=k11.*ERKPP;
JacobiVal(4651)=(-2).*k23d+(-1).*k28d+(-1).*k32d+(-1).*k33+(-1).*k34d+(-1).*k8d+(-2).* ...
  k9d+(-1).*k8.*StatesVector(4971)+(-1).*k8.*StatesVector(4972)+(-1).*k8.* ...
  StatesVector(4973)+(-2).*k30.*EGF+(-2).*k11.*ERKPP;
JacobiVal(4652)=k23d;
JacobiVal(4653)=k11.*ERKPP;
JacobiVal(4654)=k34d;
JacobiVal(4655)=k30.*EGF;
JacobiVal(4656)=k8.*StatesVector(4973);
JacobiVal(4657)=k8.*StatesVector(4972);
JacobiVal(4658)=k23d;
JacobiVal(4659)=k33;
JacobiVal(4660)=k30.*EGF;
JacobiVal(4661)=k28d;
JacobiVal(4662)=k28d;
JacobiVal(4663)=(-1).*k8.*StatesVector(4971);
JacobiVal(4664)=(-1).*k8.*StatesVector(4972);
JacobiVal(4665)=k34d+k8d+(-1).*k8.*StatesVector(4973);
JacobiVal(4666)=k23d;
JacobiVal(4667)=k23d;
JacobiVal(4668)=2.*k9d;
JacobiVal(4669)=k8.*StatesVector(4971);
JacobiVal(4670)=k32d;
JacobiVal(4671)=k9d;
JacobiVal(4672)=k31d;
JacobiVal(4673)=k23.*StatesVector(5176);
JacobiVal(4674)=k23.*StatesVector(5179);
JacobiVal(4675)=k23.*StatesVector(5175);
JacobiVal(4676)=k23.*StatesVector(5177);
JacobiVal(4677)=k23.*StatesVector(5178);
JacobiVal(4678)=(-1).*k23d+(-1).*k28d+(-1).*k31d+(-1).*k32d+(-1).*k33+(-1).*k34d+(-1).* ...
  k9d+(-1).*k8.*StatesVector(4971)+(-1).*k8.*StatesVector(4972)+(-1).*k8.* ...
  StatesVector(4973)+(-1).*k23.*StatesVector(5175)+(-1).*k23.* ...
  StatesVector(5176)+(-1).*k23.*StatesVector(5177)+(-1).*k23.* ...
  StatesVector(5178)+(-1).*k23.*StatesVector(5179)+(-2).*k30.*EGF+( ...
  -1).*k11.*ERKPP;
JacobiVal(4679)=k11.*ERKPP;
JacobiVal(4680)=k34d;
JacobiVal(4681)=k30.*EGF;
JacobiVal(4682)=k8.*StatesVector(4973);
JacobiVal(4683)=k8.*StatesVector(4972);
JacobiVal(4684)=k23d;
JacobiVal(4685)=k33;
JacobiVal(4686)=k30.*EGF;
JacobiVal(4687)=k28d;
JacobiVal(4688)=k28d;
JacobiVal(4689)=(-1).*k8.*StatesVector(4971);
JacobiVal(4690)=(-1).*k8.*StatesVector(4972);
JacobiVal(4691)=k34d+(-1).*k8.*StatesVector(4973);
JacobiVal(4692)=(-1).*k23.*StatesVector(5175);
JacobiVal(4693)=(-1).*k23.*StatesVector(5176);
JacobiVal(4694)=(-1).*k23.*StatesVector(5177);
JacobiVal(4695)=(-1).*k23.*StatesVector(5178);
JacobiVal(4696)=k23d+(-1).*k23.*StatesVector(5179);
JacobiVal(4697)=k9d;
JacobiVal(4698)=k8.*StatesVector(4971);
JacobiVal(4699)=k32d;
JacobiVal(4700)=k10d;
JacobiVal(4701)=k11d;
JacobiVal(4702)=(-1).*k10d+(-1).*k11d+(-1).*k23d+(-1).*k28d+(-1).*k31+(-1).*k32d+(-1).* ...
  k33+(-1).*k34d+(-1).*k8.*StatesVector(4971)+(-1).*k8.*StatesVector(4972) ...
  +(-1).*k8.*StatesVector(4973)+(-2).*k30.*EGF;
JacobiVal(4703)=k31;
JacobiVal(4704)=k34d;
JacobiVal(4705)=k30.*EGF;
JacobiVal(4706)=k8.*StatesVector(4973);
JacobiVal(4707)=k8.*StatesVector(4972);
JacobiVal(4708)=k23d;
JacobiVal(4709)=k33;
JacobiVal(4710)=k30.*EGF;
JacobiVal(4711)=k28d;
JacobiVal(4712)=k28d;
JacobiVal(4713)=(-1).*k8.*StatesVector(4971);
JacobiVal(4714)=k34d+(-1).*k8.*StatesVector(4972);
JacobiVal(4715)=(-1).*k8.*StatesVector(4973);
JacobiVal(4716)=k23d;
JacobiVal(4717)=k10d;
JacobiVal(4718)=k8.*StatesVector(4971);
JacobiVal(4719)=k32d;
JacobiVal(4720)=k10d;
JacobiVal(4721)=k11d;
JacobiVal(4722)=(-1).*k10d+(-1).*k11d+(-2).*k23d+(-1).*k28d+(-1).*k32d+(-1).*k33+(-1).* ...
  k34d+(-1).*k8d+(-1).*k8.*StatesVector(4971)+(-1).*k8.*StatesVector(4972) ...
  +(-1).*k8.*StatesVector(4973)+(-1).*k9.*StatesVector(5180)+(-1).*k10.* ...
  StatesVector(5181)+(-2).*k30.*EGF;
JacobiVal(4723)=k8d;
JacobiVal(4724)=k10.*StatesVector(5181);
JacobiVal(4725)=k9.*StatesVector(5180);
JacobiVal(4726)=k23d;
JacobiVal(4727)=k34d;
JacobiVal(4728)=k30.*EGF;
JacobiVal(4729)=k8.*StatesVector(4973);
JacobiVal(4730)=k8.*StatesVector(4972);
JacobiVal(4731)=k23d;
JacobiVal(4732)=k33;
JacobiVal(4733)=k30.*EGF;
JacobiVal(4734)=k28d;
JacobiVal(4735)=k28d;
JacobiVal(4736)=k8d+(-1).*k8.*StatesVector(4971);
JacobiVal(4737)=k34d+(-1).*k8.*StatesVector(4972);
JacobiVal(4738)=(-1).*k8.*StatesVector(4973);
JacobiVal(4739)=k23d;
JacobiVal(4740)=k23d;
JacobiVal(4741)=(-1).*k9.*StatesVector(5180);
JacobiVal(4742)=k10d+(-1).*k10.*StatesVector(5181);
JacobiVal(4743)=k8.*StatesVector(4971);
JacobiVal(4744)=k32d;
JacobiVal(4745)=k10d;
JacobiVal(4746)=k11d;
JacobiVal(4747)=k8.*StatesVector(4971);
JacobiVal(4748)=(-1).*k10d+(-1).*k11d+(-2).*k23d+(-1).*k28d+(-2).*k32d+(-1).*k33+(-1).* ...
  k34d+(-2).*k8.*StatesVector(4971)+(-2).*k8.*StatesVector(4972)+(-2).* ...
  k8.*StatesVector(4973)+(-2).*k30.*EGF;
JacobiVal(4749)=k32d;
JacobiVal(4750)=k8.*StatesVector(4972);
JacobiVal(4751)=k8.*StatesVector(4973);
JacobiVal(4752)=k23d;
JacobiVal(4753)=k34d;
JacobiVal(4754)=k30.*EGF;
JacobiVal(4755)=k8.*StatesVector(4973);
JacobiVal(4756)=k8.*StatesVector(4972);
JacobiVal(4757)=k23d;
JacobiVal(4758)=k33;
JacobiVal(4759)=k30.*EGF;
JacobiVal(4760)=k28d;
JacobiVal(4761)=k28d;
JacobiVal(4762)=(-2).*k8.*StatesVector(4971);
JacobiVal(4763)=k34d+(-2).*k8.*StatesVector(4972);
JacobiVal(4764)=(-2).*k8.*StatesVector(4973);
JacobiVal(4765)=2.*k23d;
JacobiVal(4766)=k10d;
JacobiVal(4767)=k8.*StatesVector(4971);
JacobiVal(4768)=k32d;
JacobiVal(4769)=k10d;
JacobiVal(4770)=k11d;
JacobiVal(4771)=k32;
JacobiVal(4772)=(-1).*k10d+(-1).*k11d+(-2).*k23d+(-1).*k28d+(-1).*k32+(-1).*k32d+(-1).* ...
  k33+(-1).*k34d+(-1).*k8.*StatesVector(4971)+(-1).*k8.*StatesVector(4972) ...
  +(-1).*k8.*StatesVector(4973)+(-2).*k30.*EGF;
JacobiVal(4773)=k23d;
JacobiVal(4774)=k34d;
JacobiVal(4775)=k30.*EGF;
JacobiVal(4776)=k8.*StatesVector(4973);
JacobiVal(4777)=k8.*StatesVector(4972);
JacobiVal(4778)=k23d;
JacobiVal(4779)=k33;
JacobiVal(4780)=k30.*EGF;
JacobiVal(4781)=k28d;
JacobiVal(4782)=k28d;
JacobiVal(4783)=(-1).*k8.*StatesVector(4971);
JacobiVal(4784)=k34d+(-1).*k8.*StatesVector(4972);
JacobiVal(4785)=(-1).*k8.*StatesVector(4973);
JacobiVal(4786)=k23d;
JacobiVal(4787)=k23d;
JacobiVal(4788)=k10d;
JacobiVal(4789)=k8.*StatesVector(4971);
JacobiVal(4790)=k32d;
JacobiVal(4791)=k10d;
JacobiVal(4792)=k11d;
JacobiVal(4793)=k10d;
JacobiVal(4794)=k8d;
JacobiVal(4795)=(-2).*k10d+(-2).*k11d+(-2).*k23d+(-1).*k28d+(-1).*k32d+(-1).*k33+(-1).* ...
  k34d+(-1).*k8d+(-1).*k8.*StatesVector(4971)+(-1).*k8.*StatesVector(4972) ...
  +(-1).*k8.*StatesVector(4973)+(-2).*k30.*EGF;
JacobiVal(4796)=k11d;
JacobiVal(4797)=k23d;
JacobiVal(4798)=k34d;
JacobiVal(4799)=k30.*EGF;
JacobiVal(4800)=k8.*StatesVector(4973);
JacobiVal(4801)=k8.*StatesVector(4972);
JacobiVal(4802)=k23d;
JacobiVal(4803)=k33;
JacobiVal(4804)=k30.*EGF;
JacobiVal(4805)=k28d;
JacobiVal(4806)=k28d;
JacobiVal(4807)=(-1).*k8.*StatesVector(4971);
JacobiVal(4808)=k34d+k8d+(-1).*k8.*StatesVector(4972);
JacobiVal(4809)=(-1).*k8.*StatesVector(4973);
JacobiVal(4810)=k23d;
JacobiVal(4811)=k23d;
JacobiVal(4812)=2.*k10d;
JacobiVal(4813)=k8.*StatesVector(4971);
JacobiVal(4814)=k32d;
JacobiVal(4815)=k10d;
JacobiVal(4816)=k11d;
JacobiVal(4817)=k9d;
JacobiVal(4818)=k8d;
JacobiVal(4819)=k11.*ERKPP;
JacobiVal(4820)=(-1).*k10d+(-1).*k11d+(-2).*k23d+(-1).*k28d+(-1).*k32d+(-1).*k33+(-1).* ...
  k34d+(-1).*k8d+(-1).*k9d+(-1).*k8.*StatesVector(4971)+(-1).*k8.* ...
  StatesVector(4972)+(-1).*k8.*StatesVector(4973)+(-2).*k30.*EGF+( ...
  -1).*k11.*ERKPP;
JacobiVal(4821)=k23d;
JacobiVal(4822)=k34d;
JacobiVal(4823)=k30.*EGF;
JacobiVal(4824)=k8.*StatesVector(4973);
JacobiVal(4825)=k8.*StatesVector(4972);
JacobiVal(4826)=k23d;
JacobiVal(4827)=k33;
JacobiVal(4828)=k30.*EGF;
JacobiVal(4829)=k28d;
JacobiVal(4830)=k28d;
JacobiVal(4831)=(-1).*k8.*StatesVector(4971);
JacobiVal(4832)=k34d+(-1).*k8.*StatesVector(4972);
JacobiVal(4833)=k8d+(-1).*k8.*StatesVector(4973);
JacobiVal(4834)=k23d;
JacobiVal(4835)=k23d;
JacobiVal(4836)=k9d;
JacobiVal(4837)=k10d;
JacobiVal(4838)=k8.*StatesVector(4971);
JacobiVal(4839)=k32d;
JacobiVal(4840)=k10d;
JacobiVal(4841)=k11d;
JacobiVal(4842)=k31d;
JacobiVal(4843)=k23.*StatesVector(5176);
JacobiVal(4844)=k23.*StatesVector(5179);
JacobiVal(4845)=k23.*StatesVector(5175);
JacobiVal(4846)=k23.*StatesVector(5177);
JacobiVal(4847)=k23.*StatesVector(5178);
JacobiVal(4848)=(-1).*k10d+(-1).*k11d+(-1).*k23d+(-1).*k28d+(-1).*k31d+(-1).*k32d+(-1).* ...
  k33+(-1).*k34d+(-1).*k8.*StatesVector(4971)+(-1).*k8.*StatesVector(4972) ...
  +(-1).*k8.*StatesVector(4973)+(-1).*k23.*StatesVector(5175)+(-1).*k23.* ...
  StatesVector(5176)+(-1).*k23.*StatesVector(5177)+(-1).*k23.* ...
  StatesVector(5178)+(-1).*k23.*StatesVector(5179)+(-2).*k30.*EGF;
JacobiVal(4849)=k34d;
JacobiVal(4850)=k30.*EGF;
JacobiVal(4851)=k8.*StatesVector(4973);
JacobiVal(4852)=k8.*StatesVector(4972);
JacobiVal(4853)=k23d;
JacobiVal(4854)=k33;
JacobiVal(4855)=k30.*EGF;
JacobiVal(4856)=k28d;
JacobiVal(4857)=k28d;
JacobiVal(4858)=(-1).*k8.*StatesVector(4971);
JacobiVal(4859)=k34d+(-1).*k8.*StatesVector(4972);
JacobiVal(4860)=(-1).*k8.*StatesVector(4973);
JacobiVal(4861)=(-1).*k23.*StatesVector(5175);
JacobiVal(4862)=(-1).*k23.*StatesVector(5176);
JacobiVal(4863)=(-1).*k23.*StatesVector(5177);
JacobiVal(4864)=(-1).*k23.*StatesVector(5178);
JacobiVal(4865)=k23d+(-1).*k23.*StatesVector(5179);
JacobiVal(4866)=k10d;
JacobiVal(4867)=k8.*StatesVector(4971);
JacobiVal(4868)=k32d;
JacobiVal(4869)=k33d;
JacobiVal(4870)=k34.*StatesVector(4971);
JacobiVal(4871)=k34.*StatesVector(4973);
JacobiVal(4872)=k34.*StatesVector(4972);
JacobiVal(4873)=(-1).*k23d+(-1).*k28d+(-1).*k31+(-1).*k32d+(-1).*k33+(-1).*k33d+(-1).* ...
  k34.*StatesVector(4971)+(-1).*k8.*StatesVector(4971)+(-1).*k34.* ...
  StatesVector(4972)+(-1).*k8.*StatesVector(4972)+(-1).*k34.*StatesVector( ...
  4973)+(-1).*k8.*StatesVector(4973)+(-2).*k30.*EGF;
JacobiVal(4874)=k31;
JacobiVal(4875)=k30.*EGF;
JacobiVal(4876)=k8.*StatesVector(4973);
JacobiVal(4877)=k8.*StatesVector(4972);
JacobiVal(4878)=k23d;
JacobiVal(4879)=k33;
JacobiVal(4880)=k30.*EGF;
JacobiVal(4881)=k28d;
JacobiVal(4882)=k28d;
JacobiVal(4883)=(-1).*k34.*StatesVector(4971)+(-1).*k8.*StatesVector(4971);
JacobiVal(4884)=(-1).*k34.*StatesVector(4972)+(-1).*k8.*StatesVector(4972);
JacobiVal(4885)=(-1).*k34.*StatesVector(4973)+(-1).*k8.*StatesVector(4973);
JacobiVal(4886)=k23d;
JacobiVal(4887)=k8.*StatesVector(4971);
JacobiVal(4888)=k32d;
JacobiVal(4889)=k33d;
JacobiVal(4890)=k34.*StatesVector(4971);
JacobiVal(4891)=k34.*StatesVector(4973);
JacobiVal(4892)=k34.*StatesVector(4972);
JacobiVal(4893)=(-2).*k23d+(-1).*k28d+(-1).*k32d+(-1).*k33+(-1).*k33d+(-1).*k8d+(-1).* ...
  k34.*StatesVector(4971)+(-1).*k8.*StatesVector(4971)+(-1).*k34.* ...
  StatesVector(4972)+(-1).*k8.*StatesVector(4972)+(-1).*k34.*StatesVector( ...
  4973)+(-1).*k8.*StatesVector(4973)+(-1).*k9.*StatesVector(5180)+(-1).* ...
  k10.*StatesVector(5181)+(-2).*k30.*EGF;
JacobiVal(4894)=k8d;
JacobiVal(4895)=k10.*StatesVector(5181);
JacobiVal(4896)=k9.*StatesVector(5180);
JacobiVal(4897)=k23d;
JacobiVal(4898)=k30.*EGF;
JacobiVal(4899)=k8.*StatesVector(4973);
JacobiVal(4900)=k8.*StatesVector(4972);
JacobiVal(4901)=k23d;
JacobiVal(4902)=k33;
JacobiVal(4903)=k30.*EGF;
JacobiVal(4904)=k28d;
JacobiVal(4905)=k28d;
JacobiVal(4906)=k8d+(-1).*k34.*StatesVector(4971)+(-1).*k8.*StatesVector(4971);
JacobiVal(4907)=(-1).*k34.*StatesVector(4972)+(-1).*k8.*StatesVector(4972);
JacobiVal(4908)=(-1).*k34.*StatesVector(4973)+(-1).*k8.*StatesVector(4973);
JacobiVal(4909)=k23d;
JacobiVal(4910)=k23d;
JacobiVal(4911)=(-1).*k9.*StatesVector(5180);
JacobiVal(4912)=(-1).*k10.*StatesVector(5181);
JacobiVal(4913)=k8.*StatesVector(4971);
JacobiVal(4914)=k32d;
JacobiVal(4915)=k33d;
JacobiVal(4916)=k34.*StatesVector(4971);
JacobiVal(4917)=k34.*StatesVector(4973);
JacobiVal(4918)=k34.*StatesVector(4972);
JacobiVal(4919)=k8.*StatesVector(4971);
JacobiVal(4920)=(-2).*k23d+(-1).*k28d+(-2).*k32d+(-1).*k33+(-1).*k33d+(-1).*k34.* ...
  StatesVector(4971)+(-2).*k8.*StatesVector(4971)+(-1).*k34.*StatesVector( ...
  4972)+(-2).*k8.*StatesVector(4972)+(-1).*k34.*StatesVector(4973)+(-2).* ...
  k8.*StatesVector(4973)+(-2).*k30.*EGF;
JacobiVal(4921)=k32d;
JacobiVal(4922)=k8.*StatesVector(4972);
JacobiVal(4923)=k8.*StatesVector(4973);
JacobiVal(4924)=k23d;
JacobiVal(4925)=k30.*EGF;
JacobiVal(4926)=k8.*StatesVector(4973);
JacobiVal(4927)=k8.*StatesVector(4972);
JacobiVal(4928)=k23d;
JacobiVal(4929)=k33;
JacobiVal(4930)=k30.*EGF;
JacobiVal(4931)=k28d;
JacobiVal(4932)=k28d;
JacobiVal(4933)=(-1).*k34.*StatesVector(4971)+(-2).*k8.*StatesVector(4971);
JacobiVal(4934)=(-1).*k34.*StatesVector(4972)+(-2).*k8.*StatesVector(4972);
JacobiVal(4935)=(-1).*k34.*StatesVector(4973)+(-2).*k8.*StatesVector(4973);
JacobiVal(4936)=2.*k23d;
JacobiVal(4937)=k8.*StatesVector(4971);
JacobiVal(4938)=k32d;
JacobiVal(4939)=k33d;
JacobiVal(4940)=k34.*StatesVector(4971);
JacobiVal(4941)=k34.*StatesVector(4973);
JacobiVal(4942)=k34.*StatesVector(4972);
JacobiVal(4943)=k32;
JacobiVal(4944)=(-2).*k23d+(-1).*k28d+(-1).*k32+(-1).*k32d+(-1).*k33+(-1).*k33d+(-1).* ...
  k34.*StatesVector(4971)+(-1).*k8.*StatesVector(4971)+(-1).*k34.* ...
  StatesVector(4972)+(-1).*k8.*StatesVector(4972)+(-1).*k34.*StatesVector( ...
  4973)+(-1).*k8.*StatesVector(4973)+(-2).*k30.*EGF;
JacobiVal(4945)=k23d;
JacobiVal(4946)=k30.*EGF;
JacobiVal(4947)=k8.*StatesVector(4973);
JacobiVal(4948)=k8.*StatesVector(4972);
JacobiVal(4949)=k23d;
JacobiVal(4950)=k33;
JacobiVal(4951)=k30.*EGF;
JacobiVal(4952)=k28d;
JacobiVal(4953)=k28d;
JacobiVal(4954)=(-1).*k34.*StatesVector(4971)+(-1).*k8.*StatesVector(4971);
JacobiVal(4955)=(-1).*k34.*StatesVector(4972)+(-1).*k8.*StatesVector(4972);
JacobiVal(4956)=(-1).*k34.*StatesVector(4973)+(-1).*k8.*StatesVector(4973);
JacobiVal(4957)=k23d;
JacobiVal(4958)=k23d;
JacobiVal(4959)=k8.*StatesVector(4971);
JacobiVal(4960)=k32d;
JacobiVal(4961)=k33d;
JacobiVal(4962)=k34.*StatesVector(4971);
JacobiVal(4963)=k34.*StatesVector(4973);
JacobiVal(4964)=k34.*StatesVector(4972);
JacobiVal(4965)=k10d;
JacobiVal(4966)=k8d;
JacobiVal(4967)=(-1).*k10d+(-1).*k11d+(-2).*k23d+(-1).*k28d+(-1).*k32d+(-1).*k33+(-1).* ...
  k33d+(-1).*k8d+(-1).*k34.*StatesVector(4971)+(-1).*k8.*StatesVector( ...
  4971)+(-1).*k34.*StatesVector(4972)+(-1).*k8.*StatesVector(4972)+(-1).* ...
  k34.*StatesVector(4973)+(-1).*k8.*StatesVector(4973)+(-2).*k30.*EGF;
JacobiVal(4968)=k11d;
JacobiVal(4969)=k23d;
JacobiVal(4970)=k30.*EGF;
JacobiVal(4971)=k8.*StatesVector(4973);
JacobiVal(4972)=k8.*StatesVector(4972);
JacobiVal(4973)=k23d;
JacobiVal(4974)=k33;
JacobiVal(4975)=k30.*EGF;
JacobiVal(4976)=k28d;
JacobiVal(4977)=k28d;
JacobiVal(4978)=(-1).*k34.*StatesVector(4971)+(-1).*k8.*StatesVector(4971);
JacobiVal(4979)=k8d+(-1).*k34.*StatesVector(4972)+(-1).*k8.*StatesVector(4972);
JacobiVal(4980)=(-1).*k34.*StatesVector(4973)+(-1).*k8.*StatesVector(4973);
JacobiVal(4981)=k23d;
JacobiVal(4982)=k23d;
JacobiVal(4983)=k10d;
JacobiVal(4984)=k8.*StatesVector(4971);
JacobiVal(4985)=k32d;
JacobiVal(4986)=k33d;
JacobiVal(4987)=k34.*StatesVector(4971);
JacobiVal(4988)=k34.*StatesVector(4973);
JacobiVal(4989)=k34.*StatesVector(4972);
JacobiVal(4990)=k9d;
JacobiVal(4991)=k8d;
JacobiVal(4992)=k11.*ERKPP;
JacobiVal(4993)=(-2).*k23d+(-1).*k28d+(-1).*k32d+(-1).*k33+(-1).*k33d+(-1).*k8d+(-1).* ...
  k9d+(-1).*k34.*StatesVector(4971)+(-1).*k8.*StatesVector(4971)+(-1).* ...
  k34.*StatesVector(4972)+(-1).*k8.*StatesVector(4972)+(-1).*k34.* ...
  StatesVector(4973)+(-1).*k8.*StatesVector(4973)+(-2).*k30.*EGF+( ...
  -1).*k11.*ERKPP;
JacobiVal(4994)=k23d;
JacobiVal(4995)=k30.*EGF;
JacobiVal(4996)=k8.*StatesVector(4973);
JacobiVal(4997)=k8.*StatesVector(4972);
JacobiVal(4998)=k23d;
JacobiVal(4999)=k33;
JacobiVal(5000)=k30.*EGF;
JacobiVal(5001)=k28d;
JacobiVal(5002)=k28d;
JacobiVal(5003)=(-1).*k34.*StatesVector(4971)+(-1).*k8.*StatesVector(4971);
JacobiVal(5004)=(-1).*k34.*StatesVector(4972)+(-1).*k8.*StatesVector(4972);
JacobiVal(5005)=k8d+(-1).*k34.*StatesVector(4973)+(-1).*k8.*StatesVector(4973);
JacobiVal(5006)=k23d;
JacobiVal(5007)=k23d;
JacobiVal(5008)=k9d;
JacobiVal(5009)=k8.*StatesVector(4971);
JacobiVal(5010)=k32d;
JacobiVal(5011)=k33d;
JacobiVal(5012)=k34.*StatesVector(4971);
JacobiVal(5013)=k34.*StatesVector(4973);
JacobiVal(5014)=k34.*StatesVector(4972);
JacobiVal(5015)=k31d;
JacobiVal(5016)=k23.*StatesVector(5176);
JacobiVal(5017)=k23.*StatesVector(5179);
JacobiVal(5018)=k23.*StatesVector(5175);
JacobiVal(5019)=k23.*StatesVector(5177);
JacobiVal(5020)=k23.*StatesVector(5178);
JacobiVal(5021)=(-1).*k23d+(-1).*k28d+(-1).*k31d+(-1).*k32d+(-1).*k33+(-1).*k33d+(-1).* ...
  k34.*StatesVector(4971)+(-1).*k8.*StatesVector(4971)+(-1).*k34.* ...
  StatesVector(4972)+(-1).*k8.*StatesVector(4972)+(-1).*k34.*StatesVector( ...
  4973)+(-1).*k8.*StatesVector(4973)+(-1).*k23.*StatesVector(5175)+(-1).* ...
  k23.*StatesVector(5176)+(-1).*k23.*StatesVector(5177)+(-1).*k23.* ...
  StatesVector(5178)+(-1).*k23.*StatesVector(5179)+(-2).*k30.*EGF;
JacobiVal(5022)=k30.*EGF;
JacobiVal(5023)=k8.*StatesVector(4973);
JacobiVal(5024)=k8.*StatesVector(4972);
JacobiVal(5025)=k23d;
JacobiVal(5026)=k33;
JacobiVal(5027)=k30.*EGF;
JacobiVal(5028)=k28d;
JacobiVal(5029)=k28d;
JacobiVal(5030)=(-1).*k34.*StatesVector(4971)+(-1).*k8.*StatesVector(4971);
JacobiVal(5031)=(-1).*k34.*StatesVector(4972)+(-1).*k8.*StatesVector(4972);
JacobiVal(5032)=(-1).*k34.*StatesVector(4973)+(-1).*k8.*StatesVector(4973);
JacobiVal(5033)=(-1).*k23.*StatesVector(5175);
JacobiVal(5034)=(-1).*k23.*StatesVector(5176);
JacobiVal(5035)=(-1).*k23.*StatesVector(5177);
JacobiVal(5036)=(-1).*k23.*StatesVector(5178);
JacobiVal(5037)=k23d+(-1).*k23.*StatesVector(5179);
JacobiVal(5038)=k8.*StatesVector(4971);
JacobiVal(5039)=k32d;
JacobiVal(5040)=k30d;
JacobiVal(5041)=(-1).*k23d+(-1).*k27d+(-1).*k30d+(-1).*k31+(-1).*k32d+(-2).*k33+(-1).* ...
  k8.*StatesVector(4971)+(-1).*k8.*StatesVector(4972)+(-1).*k8.* ...
  StatesVector(4973)+(-1).*k30.*EGF;
JacobiVal(5042)=k31;
JacobiVal(5043)=k33;
JacobiVal(5044)=k8.*StatesVector(4973);
JacobiVal(5045)=k8.*StatesVector(4972);
JacobiVal(5046)=k23d;
JacobiVal(5047)=k33;
JacobiVal(5048)=k30.*EGF;
JacobiVal(5049)=k27d;
JacobiVal(5050)=k27d;
JacobiVal(5051)=(-1).*k8.*StatesVector(4971);
JacobiVal(5052)=(-1).*k8.*StatesVector(4972);
JacobiVal(5053)=(-1).*k8.*StatesVector(4973);
JacobiVal(5054)=k23d;
JacobiVal(5055)=k8.*StatesVector(4971);
JacobiVal(5056)=k32d;
JacobiVal(5057)=k30d;
JacobiVal(5058)=(-2).*k23d+(-1).*k27d+(-1).*k30d+(-1).*k32d+(-2).*k33+(-1).*k8d+(-1).* ...
  k8.*StatesVector(4971)+(-1).*k8.*StatesVector(4972)+(-1).*k8.* ...
  StatesVector(4973)+(-1).*k9.*StatesVector(5180)+(-1).*k10.*StatesVector( ...
  5181)+(-1).*k30.*EGF;
JacobiVal(5059)=k8d;
JacobiVal(5060)=k10.*StatesVector(5181);
JacobiVal(5061)=k9.*StatesVector(5180);
JacobiVal(5062)=k23d;
JacobiVal(5063)=k33;
JacobiVal(5064)=k8.*StatesVector(4973);
JacobiVal(5065)=k8.*StatesVector(4972);
JacobiVal(5066)=k23d;
JacobiVal(5067)=k33;
JacobiVal(5068)=k30.*EGF;
JacobiVal(5069)=k27d;
JacobiVal(5070)=k27d;
JacobiVal(5071)=k8d+(-1).*k8.*StatesVector(4971);
JacobiVal(5072)=(-1).*k8.*StatesVector(4972);
JacobiVal(5073)=(-1).*k8.*StatesVector(4973);
JacobiVal(5074)=k23d;
JacobiVal(5075)=k23d;
JacobiVal(5076)=(-1).*k9.*StatesVector(5180);
JacobiVal(5077)=(-1).*k10.*StatesVector(5181);
JacobiVal(5078)=k8.*StatesVector(4971);
JacobiVal(5079)=k32d;
JacobiVal(5080)=k30d;
JacobiVal(5081)=k8.*StatesVector(4971);
JacobiVal(5082)=(-2).*k23d+(-1).*k27d+(-1).*k30d+(-2).*k32d+(-2).*k33+(-2).*k8.* ...
  StatesVector(4971)+(-2).*k8.*StatesVector(4972)+(-2).*k8.*StatesVector( ...
  4973)+(-1).*k30.*EGF;
JacobiVal(5083)=k32d;
JacobiVal(5084)=k8.*StatesVector(4972);
JacobiVal(5085)=k8.*StatesVector(4973);
JacobiVal(5086)=k23d;
JacobiVal(5087)=k33;
JacobiVal(5088)=k8.*StatesVector(4973);
JacobiVal(5089)=k8.*StatesVector(4972);
JacobiVal(5090)=k23d;
JacobiVal(5091)=k33;
JacobiVal(5092)=k30.*EGF;
JacobiVal(5093)=k27d;
JacobiVal(5094)=k27d;
JacobiVal(5095)=(-2).*k8.*StatesVector(4971);
JacobiVal(5096)=(-2).*k8.*StatesVector(4972);
JacobiVal(5097)=(-2).*k8.*StatesVector(4973);
JacobiVal(5098)=2.*k23d;
JacobiVal(5099)=k8.*StatesVector(4971);
JacobiVal(5100)=k32d;
JacobiVal(5101)=k30d;
JacobiVal(5102)=k32;
JacobiVal(5103)=(-2).*k23d+(-1).*k27d+(-1).*k30d+(-1).*k32+(-1).*k32d+(-2).*k33+(-1).* ...
  k8.*StatesVector(4971)+(-1).*k8.*StatesVector(4972)+(-1).*k8.* ...
  StatesVector(4973)+(-1).*k30.*EGF;
JacobiVal(5104)=k23d;
JacobiVal(5105)=k33;
JacobiVal(5106)=k8.*StatesVector(4973);
JacobiVal(5107)=k8.*StatesVector(4972);
JacobiVal(5108)=k23d;
JacobiVal(5109)=k33;
JacobiVal(5110)=k30.*EGF;
JacobiVal(5111)=k27d;
JacobiVal(5112)=k27d;
JacobiVal(5113)=(-1).*k8.*StatesVector(4971);
JacobiVal(5114)=(-1).*k8.*StatesVector(4972);
JacobiVal(5115)=(-1).*k8.*StatesVector(4973);
JacobiVal(5116)=k23d;
JacobiVal(5117)=k23d;
JacobiVal(5118)=k8.*StatesVector(4971);
JacobiVal(5119)=k32d;
JacobiVal(5120)=k30d;
JacobiVal(5121)=k10d;
JacobiVal(5122)=k8d;
JacobiVal(5123)=(-1).*k10d+(-1).*k11d+(-2).*k23d+(-1).*k27d+(-1).*k30d+(-1).*k32d+(-2).* ...
  k33+(-1).*k8d+(-1).*k8.*StatesVector(4971)+(-1).*k8.*StatesVector(4972)+ ...
  (-1).*k8.*StatesVector(4973)+(-1).*k30.*EGF;
JacobiVal(5124)=k11d;
JacobiVal(5125)=k23d;
JacobiVal(5126)=k33;
JacobiVal(5127)=k8.*StatesVector(4973);
JacobiVal(5128)=k8.*StatesVector(4972);
JacobiVal(5129)=k23d;
JacobiVal(5130)=k33;
JacobiVal(5131)=k30.*EGF;
JacobiVal(5132)=k27d;
JacobiVal(5133)=k27d;
JacobiVal(5134)=(-1).*k8.*StatesVector(4971);
JacobiVal(5135)=k8d+(-1).*k8.*StatesVector(4972);
JacobiVal(5136)=(-1).*k8.*StatesVector(4973);
JacobiVal(5137)=k23d;
JacobiVal(5138)=k23d;
JacobiVal(5139)=k10d;
JacobiVal(5140)=k8.*StatesVector(4971);
JacobiVal(5141)=k32d;
JacobiVal(5142)=k30d;
JacobiVal(5143)=k9d;
JacobiVal(5144)=k8d;
JacobiVal(5145)=k11.*ERKPP;
JacobiVal(5146)=(-2).*k23d+(-1).*k27d+(-1).*k30d+(-1).*k32d+(-2).*k33+(-1).*k8d+(-1).* ...
  k9d+(-1).*k8.*StatesVector(4971)+(-1).*k8.*StatesVector(4972)+(-1).*k8.* ...
  StatesVector(4973)+(-1).*k30.*EGF+(-1).*k11.*ERKPP;
JacobiVal(5147)=k23d;
JacobiVal(5148)=k33;
JacobiVal(5149)=k8.*StatesVector(4973);
JacobiVal(5150)=k8.*StatesVector(4972);
JacobiVal(5151)=k23d;
JacobiVal(5152)=k33;
JacobiVal(5153)=k30.*EGF;
JacobiVal(5154)=k27d;
JacobiVal(5155)=k27d;
JacobiVal(5156)=(-1).*k8.*StatesVector(4971);
JacobiVal(5157)=(-1).*k8.*StatesVector(4972);
JacobiVal(5158)=k8d+(-1).*k8.*StatesVector(4973);
JacobiVal(5159)=k23d;
JacobiVal(5160)=k23d;
JacobiVal(5161)=k9d;
JacobiVal(5162)=k8.*StatesVector(4971);
JacobiVal(5163)=k32d;
JacobiVal(5164)=k30d;
JacobiVal(5165)=k31d;
JacobiVal(5166)=k23.*StatesVector(5176);
JacobiVal(5167)=k23.*StatesVector(5179);
JacobiVal(5168)=k23.*StatesVector(5175);
JacobiVal(5169)=k23.*StatesVector(5177);
JacobiVal(5170)=k23.*StatesVector(5178);
JacobiVal(5171)=(-1).*k23d+(-1).*k27d+(-1).*k30d+(-1).*k31d+(-1).*k32d+(-2).*k33+(-1).* ...
  k8.*StatesVector(4971)+(-1).*k8.*StatesVector(4972)+(-1).*k8.* ...
  StatesVector(4973)+(-1).*k23.*StatesVector(5175)+(-1).*k23.* ...
  StatesVector(5176)+(-1).*k23.*StatesVector(5177)+(-1).*k23.* ...
  StatesVector(5178)+(-1).*k23.*StatesVector(5179)+(-1).*k30.*EGF;
JacobiVal(5172)=k33;
JacobiVal(5173)=k8.*StatesVector(4973);
JacobiVal(5174)=k8.*StatesVector(4972);
JacobiVal(5175)=k23d;
JacobiVal(5176)=k33;
JacobiVal(5177)=k30.*EGF;
JacobiVal(5178)=k27d;
JacobiVal(5179)=k27d;
JacobiVal(5180)=(-1).*k8.*StatesVector(4971);
JacobiVal(5181)=(-1).*k8.*StatesVector(4972);
JacobiVal(5182)=(-1).*k8.*StatesVector(4973);
JacobiVal(5183)=(-1).*k23.*StatesVector(5175);
JacobiVal(5184)=(-1).*k23.*StatesVector(5176);
JacobiVal(5185)=(-1).*k23.*StatesVector(5177);
JacobiVal(5186)=(-1).*k23.*StatesVector(5178);
JacobiVal(5187)=k23d+(-1).*k23.*StatesVector(5179);
JacobiVal(5188)=k8.*StatesVector(4971);
JacobiVal(5189)=k32d;
JacobiVal(5190)=k30d;
JacobiVal(5191)=(-1).*k23d+(-1).*k27d+(-1).*k30d+(-1).*k31+(-1).*k32d+(-1).*k33+(-1).* ...
  k34d+(-1).*k8.*StatesVector(4971)+(-1).*k8.*StatesVector(4972)+(-1).* ...
  k8.*StatesVector(4973)+(-1).*k9.*StatesVector(5180)+(-1).*k10.* ...
  StatesVector(5181)+(-1).*k30.*EGF;
JacobiVal(5192)=k31;
JacobiVal(5193)=k9.*StatesVector(5180);
JacobiVal(5194)=k10.*StatesVector(5181);
JacobiVal(5195)=k34d;
JacobiVal(5196)=k8.*StatesVector(4973);
JacobiVal(5197)=k8.*StatesVector(4972);
JacobiVal(5198)=k23d;
JacobiVal(5199)=k33;
JacobiVal(5200)=k30.*EGF;
JacobiVal(5201)=k27d;
JacobiVal(5202)=k27d;
JacobiVal(5203)=k34d+(-1).*k8.*StatesVector(4971);
JacobiVal(5204)=(-1).*k8.*StatesVector(4972);
JacobiVal(5205)=(-1).*k8.*StatesVector(4973);
JacobiVal(5206)=k23d;
JacobiVal(5207)=(-1).*k9.*StatesVector(5180);
JacobiVal(5208)=(-1).*k10.*StatesVector(5181);
JacobiVal(5209)=k8.*StatesVector(4971);
JacobiVal(5210)=k32d;
JacobiVal(5211)=k30d;
JacobiVal(5212)=(-2).*k23d+(-1).*k27d+(-1).*k30d+(-1).*k32d+(-1).*k33+(-1).*k34d+(-1).* ...
  k8d+(-1).*k8.*StatesVector(4971)+(-1).*k8.*StatesVector(4972)+(-1).*k8.* ...
  StatesVector(4973)+(-2).*k9.*StatesVector(5180)+(-2).*k10.*StatesVector( ...
  5181)+(-1).*k30.*EGF;
JacobiVal(5213)=k8d;
JacobiVal(5214)=k10.*StatesVector(5181);
JacobiVal(5215)=k9.*StatesVector(5180);
JacobiVal(5216)=k23d;
JacobiVal(5217)=k9.*StatesVector(5180);
JacobiVal(5218)=k10.*StatesVector(5181);
JacobiVal(5219)=k34d;
JacobiVal(5220)=k8.*StatesVector(4973);
JacobiVal(5221)=k8.*StatesVector(4972);
JacobiVal(5222)=k23d;
JacobiVal(5223)=k33;
JacobiVal(5224)=k30.*EGF;
JacobiVal(5225)=k27d;
JacobiVal(5226)=k27d;
JacobiVal(5227)=k34d+k8d+(-1).*k8.*StatesVector(4971);
JacobiVal(5228)=(-1).*k8.*StatesVector(4972);
JacobiVal(5229)=(-1).*k8.*StatesVector(4973);
JacobiVal(5230)=k23d;
JacobiVal(5231)=k23d;
JacobiVal(5232)=(-2).*k9.*StatesVector(5180);
JacobiVal(5233)=(-2).*k10.*StatesVector(5181);
JacobiVal(5234)=k8.*StatesVector(4971);
JacobiVal(5235)=k32d;
JacobiVal(5236)=k30d;
JacobiVal(5237)=k8.*StatesVector(4971);
JacobiVal(5238)=(-2).*k23d+(-1).*k27d+(-1).*k30d+(-2).*k32d+(-1).*k33+(-1).*k34d+(-2).* ...
  k8.*StatesVector(4971)+(-2).*k8.*StatesVector(4972)+(-2).*k8.* ...
  StatesVector(4973)+(-1).*k9.*StatesVector(5180)+(-1).*k10.*StatesVector( ...
  5181)+(-1).*k30.*EGF;
JacobiVal(5239)=k32d;
JacobiVal(5240)=k8.*StatesVector(4972);
JacobiVal(5241)=k8.*StatesVector(4973);
JacobiVal(5242)=k23d;
JacobiVal(5243)=k9.*StatesVector(5180);
JacobiVal(5244)=k10.*StatesVector(5181);
JacobiVal(5245)=k34d;
JacobiVal(5246)=k8.*StatesVector(4973);
JacobiVal(5247)=k8.*StatesVector(4972);
JacobiVal(5248)=k23d;
JacobiVal(5249)=k33;
JacobiVal(5250)=k30.*EGF;
JacobiVal(5251)=k27d;
JacobiVal(5252)=k27d;
JacobiVal(5253)=k34d+(-2).*k8.*StatesVector(4971);
JacobiVal(5254)=(-2).*k8.*StatesVector(4972);
JacobiVal(5255)=(-2).*k8.*StatesVector(4973);
JacobiVal(5256)=2.*k23d;
JacobiVal(5257)=(-1).*k9.*StatesVector(5180);
JacobiVal(5258)=(-1).*k10.*StatesVector(5181);
JacobiVal(5259)=k8.*StatesVector(4971);
JacobiVal(5260)=k32d;
JacobiVal(5261)=k30d;
JacobiVal(5262)=k32;
JacobiVal(5263)=(-2).*k23d+(-1).*k27d+(-1).*k30d+(-1).*k32+(-1).*k32d+(-1).*k33+(-1).* ...
  k34d+(-1).*k8.*StatesVector(4971)+(-1).*k8.*StatesVector(4972)+(-1).* ...
  k8.*StatesVector(4973)+(-1).*k9.*StatesVector(5180)+(-1).*k10.* ...
  StatesVector(5181)+(-1).*k30.*EGF;
JacobiVal(5264)=k23d;
JacobiVal(5265)=k9.*StatesVector(5180);
JacobiVal(5266)=k10.*StatesVector(5181);
JacobiVal(5267)=k34d;
JacobiVal(5268)=k8.*StatesVector(4973);
JacobiVal(5269)=k8.*StatesVector(4972);
JacobiVal(5270)=k23d;
JacobiVal(5271)=k33;
JacobiVal(5272)=k30.*EGF;
JacobiVal(5273)=k27d;
JacobiVal(5274)=k27d;
JacobiVal(5275)=k34d+(-1).*k8.*StatesVector(4971);
JacobiVal(5276)=(-1).*k8.*StatesVector(4972);
JacobiVal(5277)=(-1).*k8.*StatesVector(4973);
JacobiVal(5278)=k23d;
JacobiVal(5279)=k23d;
JacobiVal(5280)=(-1).*k9.*StatesVector(5180);
JacobiVal(5281)=(-1).*k10.*StatesVector(5181);
JacobiVal(5282)=k8.*StatesVector(4971);
JacobiVal(5283)=k32d;
JacobiVal(5284)=k30d;
JacobiVal(5285)=k10d;
JacobiVal(5286)=k8d;
JacobiVal(5287)=(-1).*k10d+(-1).*k11d+(-2).*k23d+(-1).*k27d+(-1).*k30d+(-1).*k32d+(-1).* ...
  k33+(-1).*k34d+(-1).*k8d+(-1).*k8.*StatesVector(4971)+(-1).*k8.* ...
  StatesVector(4972)+(-1).*k8.*StatesVector(4973)+(-1).*k9.*StatesVector( ...
  5180)+(-1).*k10.*StatesVector(5181)+(-1).*k30.*EGF;
JacobiVal(5288)=k11d;
JacobiVal(5289)=k23d;
JacobiVal(5290)=k9.*StatesVector(5180);
JacobiVal(5291)=k10.*StatesVector(5181);
JacobiVal(5292)=k34d;
JacobiVal(5293)=k8.*StatesVector(4973);
JacobiVal(5294)=k8.*StatesVector(4972);
JacobiVal(5295)=k23d;
JacobiVal(5296)=k33;
JacobiVal(5297)=k30.*EGF;
JacobiVal(5298)=k27d;
JacobiVal(5299)=k27d;
JacobiVal(5300)=k34d+(-1).*k8.*StatesVector(4971);
JacobiVal(5301)=k8d+(-1).*k8.*StatesVector(4972);
JacobiVal(5302)=(-1).*k8.*StatesVector(4973);
JacobiVal(5303)=k23d;
JacobiVal(5304)=k23d;
JacobiVal(5305)=(-1).*k9.*StatesVector(5180);
JacobiVal(5306)=k10d+(-1).*k10.*StatesVector(5181);
JacobiVal(5307)=k8.*StatesVector(4971);
JacobiVal(5308)=k32d;
JacobiVal(5309)=k30d;
JacobiVal(5310)=k9d;
JacobiVal(5311)=k8d;
JacobiVal(5312)=k11.*ERKPP;
JacobiVal(5313)=(-2).*k23d+(-1).*k27d+(-1).*k30d+(-1).*k32d+(-1).*k33+(-1).*k34d+(-1).* ...
  k8d+(-1).*k9d+(-1).*k8.*StatesVector(4971)+(-1).*k8.*StatesVector(4972)+ ...
  (-1).*k8.*StatesVector(4973)+(-1).*k9.*StatesVector(5180)+(-1).*k10.* ...
  StatesVector(5181)+(-1).*k30.*EGF+(-1).*k11.*ERKPP;
JacobiVal(5314)=k23d;
JacobiVal(5315)=k9.*StatesVector(5180);
JacobiVal(5316)=k10.*StatesVector(5181);
JacobiVal(5317)=k34d;
JacobiVal(5318)=k8.*StatesVector(4973);
JacobiVal(5319)=k8.*StatesVector(4972);
JacobiVal(5320)=k23d;
JacobiVal(5321)=k33;
JacobiVal(5322)=k30.*EGF;
JacobiVal(5323)=k27d;
JacobiVal(5324)=k27d;
JacobiVal(5325)=k34d+(-1).*k8.*StatesVector(4971);
JacobiVal(5326)=(-1).*k8.*StatesVector(4972);
JacobiVal(5327)=k8d+(-1).*k8.*StatesVector(4973);
JacobiVal(5328)=k23d;
JacobiVal(5329)=k23d;
JacobiVal(5330)=k9d+(-1).*k9.*StatesVector(5180);
JacobiVal(5331)=(-1).*k10.*StatesVector(5181);
JacobiVal(5332)=k8.*StatesVector(4971);
JacobiVal(5333)=k32d;
JacobiVal(5334)=k30d;
JacobiVal(5335)=k31d;
JacobiVal(5336)=k23.*StatesVector(5176);
JacobiVal(5337)=k23.*StatesVector(5179);
JacobiVal(5338)=k23.*StatesVector(5175);
JacobiVal(5339)=k23.*StatesVector(5177);
JacobiVal(5340)=k23.*StatesVector(5178);
JacobiVal(5341)=(-1).*k23d+(-1).*k27d+(-1).*k30d+(-1).*k31d+(-1).*k32d+(-1).*k33+(-1).* ...
  k34d+(-1).*k8.*StatesVector(4971)+(-1).*k8.*StatesVector(4972)+(-1).* ...
  k8.*StatesVector(4973)+(-1).*k23.*StatesVector(5175)+(-1).*k23.* ...
  StatesVector(5176)+(-1).*k23.*StatesVector(5177)+(-1).*k23.* ...
  StatesVector(5178)+(-1).*k23.*StatesVector(5179)+(-1).*k9.*StatesVector( ...
  5180)+(-1).*k10.*StatesVector(5181)+(-1).*k30.*EGF;
JacobiVal(5342)=k9.*StatesVector(5180);
JacobiVal(5343)=k10.*StatesVector(5181);
JacobiVal(5344)=k34d;
JacobiVal(5345)=k8.*StatesVector(4973);
JacobiVal(5346)=k8.*StatesVector(4972);
JacobiVal(5347)=k23d;
JacobiVal(5348)=k33;
JacobiVal(5349)=k30.*EGF;
JacobiVal(5350)=k27d;
JacobiVal(5351)=k27d;
JacobiVal(5352)=k34d+(-1).*k8.*StatesVector(4971);
JacobiVal(5353)=(-1).*k8.*StatesVector(4972);
JacobiVal(5354)=(-1).*k8.*StatesVector(4973);
JacobiVal(5355)=(-1).*k23.*StatesVector(5175);
JacobiVal(5356)=(-1).*k23.*StatesVector(5176);
JacobiVal(5357)=(-1).*k23.*StatesVector(5177);
JacobiVal(5358)=(-1).*k23.*StatesVector(5178);
JacobiVal(5359)=k23d+(-1).*k23.*StatesVector(5179);
JacobiVal(5360)=(-1).*k9.*StatesVector(5180);
JacobiVal(5361)=(-1).*k10.*StatesVector(5181);
JacobiVal(5362)=k8.*StatesVector(4971);
JacobiVal(5363)=k32d;
JacobiVal(5364)=k30d;
JacobiVal(5365)=k9d;
JacobiVal(5366)=(-1).*k23d+(-1).*k27d+(-1).*k30d+(-1).*k31+(-1).*k32d+(-1).*k33+(-1).* ...
  k34d+(-1).*k9d+(-1).*k8.*StatesVector(4971)+(-1).*k8.*StatesVector(4972) ...
  +(-1).*k8.*StatesVector(4973)+(-1).*k30.*EGF+(-1).*k11.*ERKPP;
JacobiVal(5367)=k31;
JacobiVal(5368)=k11.*ERKPP;
JacobiVal(5369)=k34d;
JacobiVal(5370)=k8.*StatesVector(4973);
JacobiVal(5371)=k8.*StatesVector(4972);
JacobiVal(5372)=k23d;
JacobiVal(5373)=k33;
JacobiVal(5374)=k30.*EGF;
JacobiVal(5375)=k27d;
JacobiVal(5376)=k27d;
JacobiVal(5377)=(-1).*k8.*StatesVector(4971);
JacobiVal(5378)=(-1).*k8.*StatesVector(4972);
JacobiVal(5379)=k34d+(-1).*k8.*StatesVector(4973);
JacobiVal(5380)=k23d;
JacobiVal(5381)=k9d;
JacobiVal(5382)=k8.*StatesVector(4971);
JacobiVal(5383)=k32d;
JacobiVal(5384)=k30d;
JacobiVal(5385)=k9d;
JacobiVal(5386)=(-2).*k23d+(-1).*k27d+(-1).*k30d+(-1).*k32d+(-1).*k33+(-1).*k34d+(-1).* ...
  k8d+(-1).*k9d+(-1).*k8.*StatesVector(4971)+(-1).*k8.*StatesVector(4972)+ ...
  (-1).*k8.*StatesVector(4973)+(-1).*k9.*StatesVector(5180)+(-1).*k10.* ...
  StatesVector(5181)+(-1).*k30.*EGF+(-1).*k11.*ERKPP;
JacobiVal(5387)=k8d;
JacobiVal(5388)=k10.*StatesVector(5181);
JacobiVal(5389)=k9.*StatesVector(5180);
JacobiVal(5390)=k23d;
JacobiVal(5391)=k11.*ERKPP;
JacobiVal(5392)=k34d;
JacobiVal(5393)=k8.*StatesVector(4973);
JacobiVal(5394)=k8.*StatesVector(4972);
JacobiVal(5395)=k23d;
JacobiVal(5396)=k33;
JacobiVal(5397)=k30.*EGF;
JacobiVal(5398)=k27d;
JacobiVal(5399)=k27d;
JacobiVal(5400)=k8d+(-1).*k8.*StatesVector(4971);
JacobiVal(5401)=(-1).*k8.*StatesVector(4972);
JacobiVal(5402)=k34d+(-1).*k8.*StatesVector(4973);
JacobiVal(5403)=k23d;
JacobiVal(5404)=k23d;
JacobiVal(5405)=k9d+(-1).*k9.*StatesVector(5180);
JacobiVal(5406)=(-1).*k10.*StatesVector(5181);
JacobiVal(5407)=k8.*StatesVector(4971);
JacobiVal(5408)=k32d;
JacobiVal(5409)=k30d;
JacobiVal(5410)=k9d;
JacobiVal(5411)=k8.*StatesVector(4971);
JacobiVal(5412)=(-2).*k23d+(-1).*k27d+(-1).*k30d+(-2).*k32d+(-1).*k33+(-1).*k34d+(-1).* ...
  k9d+(-2).*k8.*StatesVector(4971)+(-2).*k8.*StatesVector(4972)+(-2).*k8.* ...
  StatesVector(4973)+(-1).*k30.*EGF+(-1).*k11.*ERKPP;
JacobiVal(5413)=k32d;
JacobiVal(5414)=k8.*StatesVector(4972);
JacobiVal(5415)=k8.*StatesVector(4973);
JacobiVal(5416)=k23d;
JacobiVal(5417)=k11.*ERKPP;
JacobiVal(5418)=k34d;
JacobiVal(5419)=k8.*StatesVector(4973);
JacobiVal(5420)=k8.*StatesVector(4972);
JacobiVal(5421)=k23d;
JacobiVal(5422)=k33;
JacobiVal(5423)=k30.*EGF;
JacobiVal(5424)=k27d;
JacobiVal(5425)=k27d;
JacobiVal(5426)=(-2).*k8.*StatesVector(4971);
JacobiVal(5427)=(-2).*k8.*StatesVector(4972);
JacobiVal(5428)=k34d+(-2).*k8.*StatesVector(4973);
JacobiVal(5429)=2.*k23d;
JacobiVal(5430)=k9d;
JacobiVal(5431)=k8.*StatesVector(4971);
JacobiVal(5432)=k32d;
JacobiVal(5433)=k30d;
JacobiVal(5434)=k9d;
JacobiVal(5435)=k32;
JacobiVal(5436)=(-2).*k23d+(-1).*k27d+(-1).*k30d+(-1).*k32+(-1).*k32d+(-1).*k33+(-1).* ...
  k34d+(-1).*k9d+(-1).*k8.*StatesVector(4971)+(-1).*k8.*StatesVector(4972) ...
  +(-1).*k8.*StatesVector(4973)+(-1).*k30.*EGF+(-1).*k11.*ERKPP;
JacobiVal(5437)=k23d;
JacobiVal(5438)=k11.*ERKPP;
JacobiVal(5439)=k34d;
JacobiVal(5440)=k8.*StatesVector(4973);
JacobiVal(5441)=k8.*StatesVector(4972);
JacobiVal(5442)=k23d;
JacobiVal(5443)=k33;
JacobiVal(5444)=k30.*EGF;
JacobiVal(5445)=k27d;
JacobiVal(5446)=k27d;
JacobiVal(5447)=(-1).*k8.*StatesVector(4971);
JacobiVal(5448)=(-1).*k8.*StatesVector(4972);
JacobiVal(5449)=k34d+(-1).*k8.*StatesVector(4973);
JacobiVal(5450)=k23d;
JacobiVal(5451)=k23d;
JacobiVal(5452)=k9d;
JacobiVal(5453)=k8.*StatesVector(4971);
JacobiVal(5454)=k32d;
JacobiVal(5455)=k30d;
JacobiVal(5456)=k9d;
JacobiVal(5457)=k10d;
JacobiVal(5458)=k8d;
JacobiVal(5459)=(-1).*k10d+(-1).*k11d+(-2).*k23d+(-1).*k27d+(-1).*k30d+(-1).*k32d+(-1).* ...
  k33+(-1).*k34d+(-1).*k8d+(-1).*k9d+(-1).*k8.*StatesVector(4971)+(-1).* ...
  k8.*StatesVector(4972)+(-1).*k8.*StatesVector(4973)+(-1).*k30.*EGF ...
  +(-1).*k11.*ERKPP;
JacobiVal(5460)=k11d;
JacobiVal(5461)=k23d;
JacobiVal(5462)=k11.*ERKPP;
JacobiVal(5463)=k34d;
JacobiVal(5464)=k8.*StatesVector(4973);
JacobiVal(5465)=k8.*StatesVector(4972);
JacobiVal(5466)=k23d;
JacobiVal(5467)=k33;
JacobiVal(5468)=k30.*EGF;
JacobiVal(5469)=k27d;
JacobiVal(5470)=k27d;
JacobiVal(5471)=(-1).*k8.*StatesVector(4971);
JacobiVal(5472)=k8d+(-1).*k8.*StatesVector(4972);
JacobiVal(5473)=k34d+(-1).*k8.*StatesVector(4973);
JacobiVal(5474)=k23d;
JacobiVal(5475)=k23d;
JacobiVal(5476)=k9d;
JacobiVal(5477)=k10d;
JacobiVal(5478)=k8.*StatesVector(4971);
JacobiVal(5479)=k32d;
JacobiVal(5480)=k30d;
JacobiVal(5481)=k9d;
JacobiVal(5482)=k9d;
JacobiVal(5483)=k8d;
JacobiVal(5484)=k11.*ERKPP;
JacobiVal(5485)=(-2).*k23d+(-1).*k27d+(-1).*k30d+(-1).*k32d+(-1).*k33+(-1).*k34d+(-1).* ...
  k8d+(-2).*k9d+(-1).*k8.*StatesVector(4971)+(-1).*k8.*StatesVector(4972)+ ...
  (-1).*k8.*StatesVector(4973)+(-1).*k30.*EGF+(-2).*k11.*ERKPP ...
  ;
JacobiVal(5486)=k23d;
JacobiVal(5487)=k11.*ERKPP;
JacobiVal(5488)=k34d;
JacobiVal(5489)=k8.*StatesVector(4973);
JacobiVal(5490)=k8.*StatesVector(4972);
JacobiVal(5491)=k23d;
JacobiVal(5492)=k33;
JacobiVal(5493)=k30.*EGF;
JacobiVal(5494)=k27d;
JacobiVal(5495)=k27d;
JacobiVal(5496)=(-1).*k8.*StatesVector(4971);
JacobiVal(5497)=(-1).*k8.*StatesVector(4972);
JacobiVal(5498)=k34d+k8d+(-1).*k8.*StatesVector(4973);
JacobiVal(5499)=k23d;
JacobiVal(5500)=k23d;
JacobiVal(5501)=2.*k9d;
JacobiVal(5502)=k8.*StatesVector(4971);
JacobiVal(5503)=k32d;
JacobiVal(5504)=k30d;
JacobiVal(5505)=k9d;
JacobiVal(5506)=k31d;
JacobiVal(5507)=k23.*StatesVector(5176);
JacobiVal(5508)=k23.*StatesVector(5179);
JacobiVal(5509)=k23.*StatesVector(5175);
JacobiVal(5510)=k23.*StatesVector(5177);
JacobiVal(5511)=k23.*StatesVector(5178);
JacobiVal(5512)=(-1).*k23d+(-1).*k27d+(-1).*k30d+(-1).*k31d+(-1).*k32d+(-1).*k33+(-1).* ...
  k34d+(-1).*k9d+(-1).*k8.*StatesVector(4971)+(-1).*k8.*StatesVector(4972) ...
  +(-1).*k8.*StatesVector(4973)+(-1).*k23.*StatesVector(5175)+(-1).*k23.* ...
  StatesVector(5176)+(-1).*k23.*StatesVector(5177)+(-1).*k23.* ...
  StatesVector(5178)+(-1).*k23.*StatesVector(5179)+(-1).*k30.*EGF+( ...
  -1).*k11.*ERKPP;
JacobiVal(5513)=k11.*ERKPP;
JacobiVal(5514)=k34d;
JacobiVal(5515)=k8.*StatesVector(4973);
JacobiVal(5516)=k8.*StatesVector(4972);
JacobiVal(5517)=k23d;
JacobiVal(5518)=k33;
JacobiVal(5519)=k30.*EGF;
JacobiVal(5520)=k27d;
JacobiVal(5521)=k27d;
JacobiVal(5522)=(-1).*k8.*StatesVector(4971);
JacobiVal(5523)=(-1).*k8.*StatesVector(4972);
JacobiVal(5524)=k34d+(-1).*k8.*StatesVector(4973);
JacobiVal(5525)=(-1).*k23.*StatesVector(5175);
JacobiVal(5526)=(-1).*k23.*StatesVector(5176);
JacobiVal(5527)=(-1).*k23.*StatesVector(5177);
JacobiVal(5528)=(-1).*k23.*StatesVector(5178);
JacobiVal(5529)=k23d+(-1).*k23.*StatesVector(5179);
JacobiVal(5530)=k9d;
JacobiVal(5531)=k8.*StatesVector(4971);
JacobiVal(5532)=k32d;
JacobiVal(5533)=k30d;
JacobiVal(5534)=k10d;
JacobiVal(5535)=k11d;
JacobiVal(5536)=(-1).*k10d+(-1).*k11d+(-1).*k23d+(-1).*k27d+(-1).*k30d+(-1).*k31+(-1).* ...
  k32d+(-1).*k33+(-1).*k34d+(-1).*k8.*StatesVector(4971)+(-1).*k8.* ...
  StatesVector(4972)+(-1).*k8.*StatesVector(4973)+(-1).*k30.*EGF;
JacobiVal(5537)=k31;
JacobiVal(5538)=k34d;
JacobiVal(5539)=k8.*StatesVector(4973);
JacobiVal(5540)=k8.*StatesVector(4972);
JacobiVal(5541)=k23d;
JacobiVal(5542)=k33;
JacobiVal(5543)=k30.*EGF;
JacobiVal(5544)=k27d;
JacobiVal(5545)=k27d;
JacobiVal(5546)=(-1).*k8.*StatesVector(4971);
JacobiVal(5547)=k34d+(-1).*k8.*StatesVector(4972);
JacobiVal(5548)=(-1).*k8.*StatesVector(4973);
JacobiVal(5549)=k23d;
JacobiVal(5550)=k10d;
JacobiVal(5551)=k8.*StatesVector(4971);
JacobiVal(5552)=k32d;
JacobiVal(5553)=k30d;
JacobiVal(5554)=k10d;
JacobiVal(5555)=k11d;
JacobiVal(5556)=(-1).*k10d+(-1).*k11d+(-2).*k23d+(-1).*k27d+(-1).*k30d+(-1).*k32d+(-1).* ...
  k33+(-1).*k34d+(-1).*k8d+(-1).*k8.*StatesVector(4971)+(-1).*k8.* ...
  StatesVector(4972)+(-1).*k8.*StatesVector(4973)+(-1).*k9.*StatesVector( ...
  5180)+(-1).*k10.*StatesVector(5181)+(-1).*k30.*EGF;
JacobiVal(5557)=k8d;
JacobiVal(5558)=k10.*StatesVector(5181);
JacobiVal(5559)=k9.*StatesVector(5180);
JacobiVal(5560)=k23d;
JacobiVal(5561)=k34d;
JacobiVal(5562)=k8.*StatesVector(4973);
JacobiVal(5563)=k8.*StatesVector(4972);
JacobiVal(5564)=k23d;
JacobiVal(5565)=k33;
JacobiVal(5566)=k30.*EGF;
JacobiVal(5567)=k27d;
JacobiVal(5568)=k27d;
JacobiVal(5569)=k8d+(-1).*k8.*StatesVector(4971);
JacobiVal(5570)=k34d+(-1).*k8.*StatesVector(4972);
JacobiVal(5571)=(-1).*k8.*StatesVector(4973);
JacobiVal(5572)=k23d;
JacobiVal(5573)=k23d;
JacobiVal(5574)=(-1).*k9.*StatesVector(5180);
JacobiVal(5575)=k10d+(-1).*k10.*StatesVector(5181);
JacobiVal(5576)=k8.*StatesVector(4971);
JacobiVal(5577)=k32d;
JacobiVal(5578)=k30d;
JacobiVal(5579)=k10d;
JacobiVal(5580)=k11d;
JacobiVal(5581)=k8.*StatesVector(4971);
JacobiVal(5582)=(-1).*k10d+(-1).*k11d+(-2).*k23d+(-1).*k27d+(-1).*k30d+(-2).*k32d+(-1).* ...
  k33+(-1).*k34d+(-2).*k8.*StatesVector(4971)+(-2).*k8.*StatesVector(4972) ...
  +(-2).*k8.*StatesVector(4973)+(-1).*k30.*EGF;
JacobiVal(5583)=k32d;
JacobiVal(5584)=k8.*StatesVector(4972);
JacobiVal(5585)=k8.*StatesVector(4973);
JacobiVal(5586)=k23d;
JacobiVal(5587)=k34d;
JacobiVal(5588)=k8.*StatesVector(4973);
JacobiVal(5589)=k8.*StatesVector(4972);
JacobiVal(5590)=k23d;
JacobiVal(5591)=k33;
JacobiVal(5592)=k30.*EGF;
JacobiVal(5593)=k27d;
JacobiVal(5594)=k27d;
JacobiVal(5595)=(-2).*k8.*StatesVector(4971);
JacobiVal(5596)=k34d+(-2).*k8.*StatesVector(4972);
JacobiVal(5597)=(-2).*k8.*StatesVector(4973);
JacobiVal(5598)=2.*k23d;
JacobiVal(5599)=k10d;
JacobiVal(5600)=k8.*StatesVector(4971);
JacobiVal(5601)=k32d;
JacobiVal(5602)=k30d;
JacobiVal(5603)=k10d;
JacobiVal(5604)=k11d;
JacobiVal(5605)=k32;
JacobiVal(5606)=(-1).*k10d+(-1).*k11d+(-2).*k23d+(-1).*k27d+(-1).*k30d+(-1).*k32+(-1).* ...
  k32d+(-1).*k33+(-1).*k34d+(-1).*k8.*StatesVector(4971)+(-1).*k8.* ...
  StatesVector(4972)+(-1).*k8.*StatesVector(4973)+(-1).*k30.*EGF;
JacobiVal(5607)=k23d;
JacobiVal(5608)=k34d;
JacobiVal(5609)=k8.*StatesVector(4973);
JacobiVal(5610)=k8.*StatesVector(4972);
JacobiVal(5611)=k23d;
JacobiVal(5612)=k33;
JacobiVal(5613)=k30.*EGF;
JacobiVal(5614)=k27d;
JacobiVal(5615)=k27d;
JacobiVal(5616)=(-1).*k8.*StatesVector(4971);
JacobiVal(5617)=k34d+(-1).*k8.*StatesVector(4972);
JacobiVal(5618)=(-1).*k8.*StatesVector(4973);
JacobiVal(5619)=k23d;
JacobiVal(5620)=k23d;
JacobiVal(5621)=k10d;
JacobiVal(5622)=k8.*StatesVector(4971);
JacobiVal(5623)=k32d;
JacobiVal(5624)=k30d;
JacobiVal(5625)=k10d;
JacobiVal(5626)=k11d;
JacobiVal(5627)=k10d;
JacobiVal(5628)=k8d;
JacobiVal(5629)=(-2).*k10d+(-2).*k11d+(-2).*k23d+(-1).*k27d+(-1).*k30d+(-1).*k32d+(-1).* ...
  k33+(-1).*k34d+(-1).*k8d+(-1).*k8.*StatesVector(4971)+(-1).*k8.* ...
  StatesVector(4972)+(-1).*k8.*StatesVector(4973)+(-1).*k30.*EGF;
JacobiVal(5630)=k11d;
JacobiVal(5631)=k23d;
JacobiVal(5632)=k34d;
JacobiVal(5633)=k8.*StatesVector(4973);
JacobiVal(5634)=k8.*StatesVector(4972);
JacobiVal(5635)=k23d;
JacobiVal(5636)=k33;
JacobiVal(5637)=k30.*EGF;
JacobiVal(5638)=k27d;
JacobiVal(5639)=k27d;
JacobiVal(5640)=(-1).*k8.*StatesVector(4971);
JacobiVal(5641)=k34d+k8d+(-1).*k8.*StatesVector(4972);
JacobiVal(5642)=(-1).*k8.*StatesVector(4973);
JacobiVal(5643)=k23d;
JacobiVal(5644)=k23d;
JacobiVal(5645)=2.*k10d;
JacobiVal(5646)=k8.*StatesVector(4971);
JacobiVal(5647)=k32d;
JacobiVal(5648)=k30d;
JacobiVal(5649)=k10d;
JacobiVal(5650)=k11d;
JacobiVal(5651)=k9d;
JacobiVal(5652)=k8d;
JacobiVal(5653)=k11.*ERKPP;
JacobiVal(5654)=(-1).*k10d+(-1).*k11d+(-2).*k23d+(-1).*k27d+(-1).*k30d+(-1).*k32d+(-1).* ...
  k33+(-1).*k34d+(-1).*k8d+(-1).*k9d+(-1).*k8.*StatesVector(4971)+(-1).* ...
  k8.*StatesVector(4972)+(-1).*k8.*StatesVector(4973)+(-1).*k30.*EGF ...
  +(-1).*k11.*ERKPP;
JacobiVal(5655)=k23d;
JacobiVal(5656)=k34d;
JacobiVal(5657)=k8.*StatesVector(4973);
JacobiVal(5658)=k8.*StatesVector(4972);
JacobiVal(5659)=k23d;
JacobiVal(5660)=k33;
JacobiVal(5661)=k30.*EGF;
JacobiVal(5662)=k27d;
JacobiVal(5663)=k27d;
JacobiVal(5664)=(-1).*k8.*StatesVector(4971);
JacobiVal(5665)=k34d+(-1).*k8.*StatesVector(4972);
JacobiVal(5666)=k8d+(-1).*k8.*StatesVector(4973);
JacobiVal(5667)=k23d;
JacobiVal(5668)=k23d;
JacobiVal(5669)=k9d;
JacobiVal(5670)=k10d;
JacobiVal(5671)=k8.*StatesVector(4971);
JacobiVal(5672)=k32d;
JacobiVal(5673)=k30d;
JacobiVal(5674)=k10d;
JacobiVal(5675)=k11d;
JacobiVal(5676)=k31d;
JacobiVal(5677)=k23.*StatesVector(5176);
JacobiVal(5678)=k23.*StatesVector(5179);
JacobiVal(5679)=k23.*StatesVector(5175);
JacobiVal(5680)=k23.*StatesVector(5177);
JacobiVal(5681)=k23.*StatesVector(5178);
JacobiVal(5682)=(-1).*k10d+(-1).*k11d+(-1).*k23d+(-1).*k27d+(-1).*k30d+(-1).*k31d+(-1).* ...
  k32d+(-1).*k33+(-1).*k34d+(-1).*k8.*StatesVector(4971)+(-1).*k8.* ...
  StatesVector(4972)+(-1).*k8.*StatesVector(4973)+(-1).*k23.*StatesVector( ...
  5175)+(-1).*k23.*StatesVector(5176)+(-1).*k23.*StatesVector(5177)+(-1).* ...
  k23.*StatesVector(5178)+(-1).*k23.*StatesVector(5179)+(-1).*k30.*EGF;
JacobiVal(5683)=k34d;
JacobiVal(5684)=k8.*StatesVector(4973);
JacobiVal(5685)=k8.*StatesVector(4972);
JacobiVal(5686)=k23d;
JacobiVal(5687)=k33;
JacobiVal(5688)=k30.*EGF;
JacobiVal(5689)=k27d;
JacobiVal(5690)=k27d;
JacobiVal(5691)=(-1).*k8.*StatesVector(4971);
JacobiVal(5692)=k34d+(-1).*k8.*StatesVector(4972);
JacobiVal(5693)=(-1).*k8.*StatesVector(4973);
JacobiVal(5694)=(-1).*k23.*StatesVector(5175);
JacobiVal(5695)=(-1).*k23.*StatesVector(5176);
JacobiVal(5696)=(-1).*k23.*StatesVector(5177);
JacobiVal(5697)=(-1).*k23.*StatesVector(5178);
JacobiVal(5698)=k23d+(-1).*k23.*StatesVector(5179);
JacobiVal(5699)=k10d;
JacobiVal(5700)=k8.*StatesVector(4971);
JacobiVal(5701)=k32d;
JacobiVal(5702)=k30d;
JacobiVal(5703)=k33d;
JacobiVal(5704)=k34.*StatesVector(4971);
JacobiVal(5705)=k34.*StatesVector(4973);
JacobiVal(5706)=k34.*StatesVector(4972);
JacobiVal(5707)=(-1).*k23d+(-1).*k27d+(-1).*k30d+(-1).*k31+(-1).*k32d+(-1).*k33+(-1).* ...
  k33d+(-1).*k34.*StatesVector(4971)+(-1).*k8.*StatesVector(4971)+(-1).* ...
  k34.*StatesVector(4972)+(-1).*k8.*StatesVector(4972)+(-1).*k34.* ...
  StatesVector(4973)+(-1).*k8.*StatesVector(4973)+(-1).*k30.*EGF;
JacobiVal(5708)=k31;
JacobiVal(5709)=k8.*StatesVector(4973);
JacobiVal(5710)=k8.*StatesVector(4972);
JacobiVal(5711)=k23d;
JacobiVal(5712)=k33;
JacobiVal(5713)=k30.*EGF;
JacobiVal(5714)=k27d;
JacobiVal(5715)=k27d;
JacobiVal(5716)=(-1).*k34.*StatesVector(4971)+(-1).*k8.*StatesVector(4971);
JacobiVal(5717)=(-1).*k34.*StatesVector(4972)+(-1).*k8.*StatesVector(4972);
JacobiVal(5718)=(-1).*k34.*StatesVector(4973)+(-1).*k8.*StatesVector(4973);
JacobiVal(5719)=k23d;
JacobiVal(5720)=k8.*StatesVector(4971);
JacobiVal(5721)=k32d;
JacobiVal(5722)=k30d;
JacobiVal(5723)=k33d;
JacobiVal(5724)=k34.*StatesVector(4971);
JacobiVal(5725)=k34.*StatesVector(4973);
JacobiVal(5726)=k34.*StatesVector(4972);
JacobiVal(5727)=(-2).*k23d+(-1).*k27d+(-1).*k30d+(-1).*k32d+(-1).*k33+(-1).*k33d+(-1).* ...
  k8d+(-1).*k34.*StatesVector(4971)+(-1).*k8.*StatesVector(4971)+(-1).* ...
  k34.*StatesVector(4972)+(-1).*k8.*StatesVector(4972)+(-1).*k34.* ...
  StatesVector(4973)+(-1).*k8.*StatesVector(4973)+(-1).*k9.*StatesVector( ...
  5180)+(-1).*k10.*StatesVector(5181)+(-1).*k30.*EGF;
JacobiVal(5728)=k8d;
JacobiVal(5729)=k10.*StatesVector(5181);
JacobiVal(5730)=k9.*StatesVector(5180);
JacobiVal(5731)=k23d;
JacobiVal(5732)=k8.*StatesVector(4973);
JacobiVal(5733)=k8.*StatesVector(4972);
JacobiVal(5734)=k23d;
JacobiVal(5735)=k33;
JacobiVal(5736)=k30.*EGF;
JacobiVal(5737)=k27d;
JacobiVal(5738)=k27d;
JacobiVal(5739)=k8d+(-1).*k34.*StatesVector(4971)+(-1).*k8.*StatesVector(4971);
JacobiVal(5740)=(-1).*k34.*StatesVector(4972)+(-1).*k8.*StatesVector(4972);
JacobiVal(5741)=(-1).*k34.*StatesVector(4973)+(-1).*k8.*StatesVector(4973);
JacobiVal(5742)=k23d;
JacobiVal(5743)=k23d;
JacobiVal(5744)=(-1).*k9.*StatesVector(5180);
JacobiVal(5745)=(-1).*k10.*StatesVector(5181);
JacobiVal(5746)=k8.*StatesVector(4971);
JacobiVal(5747)=k32d;
JacobiVal(5748)=k30d;
JacobiVal(5749)=k33d;
JacobiVal(5750)=k34.*StatesVector(4971);
JacobiVal(5751)=k34.*StatesVector(4973);
JacobiVal(5752)=k34.*StatesVector(4972);
JacobiVal(5753)=k8.*StatesVector(4971);
JacobiVal(5754)=(-2).*k23d+(-1).*k27d+(-1).*k30d+(-2).*k32d+(-1).*k33+(-1).*k33d+(-1).* ...
  k34.*StatesVector(4971)+(-2).*k8.*StatesVector(4971)+(-1).*k34.* ...
  StatesVector(4972)+(-2).*k8.*StatesVector(4972)+(-1).*k34.*StatesVector( ...
  4973)+(-2).*k8.*StatesVector(4973)+(-1).*k30.*EGF;
JacobiVal(5755)=k32d;
JacobiVal(5756)=k8.*StatesVector(4972);
JacobiVal(5757)=k8.*StatesVector(4973);
JacobiVal(5758)=k23d;
JacobiVal(5759)=k8.*StatesVector(4973);
JacobiVal(5760)=k8.*StatesVector(4972);
JacobiVal(5761)=k23d;
JacobiVal(5762)=k33;
JacobiVal(5763)=k30.*EGF;
JacobiVal(5764)=k27d;
JacobiVal(5765)=k27d;
JacobiVal(5766)=(-1).*k34.*StatesVector(4971)+(-2).*k8.*StatesVector(4971);
JacobiVal(5767)=(-1).*k34.*StatesVector(4972)+(-2).*k8.*StatesVector(4972);
JacobiVal(5768)=(-1).*k34.*StatesVector(4973)+(-2).*k8.*StatesVector(4973);
JacobiVal(5769)=2.*k23d;
JacobiVal(5770)=k8.*StatesVector(4971);
JacobiVal(5771)=k32d;
JacobiVal(5772)=k30d;
JacobiVal(5773)=k33d;
JacobiVal(5774)=k34.*StatesVector(4971);
JacobiVal(5775)=k34.*StatesVector(4973);
JacobiVal(5776)=k34.*StatesVector(4972);
JacobiVal(5777)=k32;
JacobiVal(5778)=(-2).*k23d+(-1).*k27d+(-1).*k30d+(-1).*k32+(-1).*k32d+(-1).*k33+(-1).* ...
  k33d+(-1).*k34.*StatesVector(4971)+(-1).*k8.*StatesVector(4971)+(-1).* ...
  k34.*StatesVector(4972)+(-1).*k8.*StatesVector(4972)+(-1).*k34.* ...
  StatesVector(4973)+(-1).*k8.*StatesVector(4973)+(-1).*k30.*EGF;
JacobiVal(5779)=k23d;
JacobiVal(5780)=k8.*StatesVector(4973);
JacobiVal(5781)=k8.*StatesVector(4972);
JacobiVal(5782)=k23d;
JacobiVal(5783)=k33;
JacobiVal(5784)=k30.*EGF;
JacobiVal(5785)=k27d;
JacobiVal(5786)=k27d;
JacobiVal(5787)=(-1).*k34.*StatesVector(4971)+(-1).*k8.*StatesVector(4971);
JacobiVal(5788)=(-1).*k34.*StatesVector(4972)+(-1).*k8.*StatesVector(4972);
JacobiVal(5789)=(-1).*k34.*StatesVector(4973)+(-1).*k8.*StatesVector(4973);
JacobiVal(5790)=k23d;
JacobiVal(5791)=k23d;
JacobiVal(5792)=k8.*StatesVector(4971);
JacobiVal(5793)=k32d;
JacobiVal(5794)=k30d;
JacobiVal(5795)=k33d;
JacobiVal(5796)=k34.*StatesVector(4971);
JacobiVal(5797)=k34.*StatesVector(4973);
JacobiVal(5798)=k34.*StatesVector(4972);
JacobiVal(5799)=k10d;
JacobiVal(5800)=k8d;
JacobiVal(5801)=(-1).*k10d+(-1).*k11d+(-2).*k23d+(-1).*k27d+(-1).*k30d+(-1).*k32d+(-1).* ...
  k33+(-1).*k33d+(-1).*k8d+(-1).*k34.*StatesVector(4971)+(-1).*k8.* ...
  StatesVector(4971)+(-1).*k34.*StatesVector(4972)+(-1).*k8.*StatesVector( ...
  4972)+(-1).*k34.*StatesVector(4973)+(-1).*k8.*StatesVector(4973)+(-1).* ...
  k30.*EGF;
JacobiVal(5802)=k11d;
JacobiVal(5803)=k23d;
JacobiVal(5804)=k8.*StatesVector(4973);
JacobiVal(5805)=k8.*StatesVector(4972);
JacobiVal(5806)=k23d;
JacobiVal(5807)=k33;
JacobiVal(5808)=k30.*EGF;
JacobiVal(5809)=k27d;
JacobiVal(5810)=k27d;
JacobiVal(5811)=(-1).*k34.*StatesVector(4971)+(-1).*k8.*StatesVector(4971);
JacobiVal(5812)=k8d+(-1).*k34.*StatesVector(4972)+(-1).*k8.*StatesVector(4972);
JacobiVal(5813)=(-1).*k34.*StatesVector(4973)+(-1).*k8.*StatesVector(4973);
JacobiVal(5814)=k23d;
JacobiVal(5815)=k23d;
JacobiVal(5816)=k10d;
JacobiVal(5817)=k8.*StatesVector(4971);
JacobiVal(5818)=k32d;
JacobiVal(5819)=k30d;
JacobiVal(5820)=k33d;
JacobiVal(5821)=k34.*StatesVector(4971);
JacobiVal(5822)=k34.*StatesVector(4973);
JacobiVal(5823)=k34.*StatesVector(4972);
JacobiVal(5824)=k9d;
JacobiVal(5825)=k8d;
JacobiVal(5826)=k11.*ERKPP;
JacobiVal(5827)=(-2).*k23d+(-1).*k27d+(-1).*k30d+(-1).*k32d+(-1).*k33+(-1).*k33d+(-1).* ...
  k8d+(-1).*k9d+(-1).*k34.*StatesVector(4971)+(-1).*k8.*StatesVector(4971) ...
  +(-1).*k34.*StatesVector(4972)+(-1).*k8.*StatesVector(4972)+(-1).*k34.* ...
  StatesVector(4973)+(-1).*k8.*StatesVector(4973)+(-1).*k30.*EGF+( ...
  -1).*k11.*ERKPP;
JacobiVal(5828)=k23d;
JacobiVal(5829)=k8.*StatesVector(4973);
JacobiVal(5830)=k8.*StatesVector(4972);
JacobiVal(5831)=k23d;
JacobiVal(5832)=k33;
JacobiVal(5833)=k30.*EGF;
JacobiVal(5834)=k27d;
JacobiVal(5835)=k27d;
JacobiVal(5836)=(-1).*k34.*StatesVector(4971)+(-1).*k8.*StatesVector(4971);
JacobiVal(5837)=(-1).*k34.*StatesVector(4972)+(-1).*k8.*StatesVector(4972);
JacobiVal(5838)=k8d+(-1).*k34.*StatesVector(4973)+(-1).*k8.*StatesVector(4973);
JacobiVal(5839)=k23d;
JacobiVal(5840)=k23d;
JacobiVal(5841)=k9d;
JacobiVal(5842)=k8.*StatesVector(4971);
JacobiVal(5843)=k32d;
JacobiVal(5844)=k30d;
JacobiVal(5845)=k33d;
JacobiVal(5846)=k34.*StatesVector(4971);
JacobiVal(5847)=k34.*StatesVector(4973);
JacobiVal(5848)=k34.*StatesVector(4972);
JacobiVal(5849)=k31d;
JacobiVal(5850)=k23.*StatesVector(5176);
JacobiVal(5851)=k23.*StatesVector(5179);
JacobiVal(5852)=k23.*StatesVector(5175);
JacobiVal(5853)=k23.*StatesVector(5177);
JacobiVal(5854)=k23.*StatesVector(5178);
JacobiVal(5855)=(-1).*k23d+(-1).*k27d+(-1).*k30d+(-1).*k31d+(-1).*k32d+(-1).*k33+(-1).* ...
  k33d+(-1).*k34.*StatesVector(4971)+(-1).*k8.*StatesVector(4971)+(-1).* ...
  k34.*StatesVector(4972)+(-1).*k8.*StatesVector(4972)+(-1).*k34.* ...
  StatesVector(4973)+(-1).*k8.*StatesVector(4973)+(-1).*k23.*StatesVector( ...
  5175)+(-1).*k23.*StatesVector(5176)+(-1).*k23.*StatesVector(5177)+(-1).* ...
  k23.*StatesVector(5178)+(-1).*k23.*StatesVector(5179)+(-1).*k30.*EGF;
JacobiVal(5856)=k8.*StatesVector(4973);
JacobiVal(5857)=k8.*StatesVector(4972);
JacobiVal(5858)=k23d;
JacobiVal(5859)=k33;
JacobiVal(5860)=k30.*EGF;
JacobiVal(5861)=k27d;
JacobiVal(5862)=k27d;
JacobiVal(5863)=(-1).*k34.*StatesVector(4971)+(-1).*k8.*StatesVector(4971);
JacobiVal(5864)=(-1).*k34.*StatesVector(4972)+(-1).*k8.*StatesVector(4972);
JacobiVal(5865)=(-1).*k34.*StatesVector(4973)+(-1).*k8.*StatesVector(4973);
JacobiVal(5866)=(-1).*k23.*StatesVector(5175);
JacobiVal(5867)=(-1).*k23.*StatesVector(5176);
JacobiVal(5868)=(-1).*k23.*StatesVector(5177);
JacobiVal(5869)=(-1).*k23.*StatesVector(5178);
JacobiVal(5870)=k23d+(-1).*k23.*StatesVector(5179);
JacobiVal(5871)=k9d;
JacobiVal(5872)=k8d;
JacobiVal(5873)=(-1).*k23d+(-1).*k28d+(-1).*k31+(-2).*k33+(-1).*k8d+(-1).*k9d+(-2).* ...
  k30.*EGF+(-1).*k11.*ERKPP;
JacobiVal(5874)=k31;
JacobiVal(5875)=k33;
JacobiVal(5876)=k30.*EGF;
JacobiVal(5877)=k11.*ERKPP;
JacobiVal(5878)=k23d;
JacobiVal(5879)=k33;
JacobiVal(5880)=k30.*EGF;
JacobiVal(5881)=k28d;
JacobiVal(5882)=k28d;
JacobiVal(5883)=k8d;
JacobiVal(5884)=k23d;
JacobiVal(5885)=k9d;
JacobiVal(5886)=k9d;
JacobiVal(5887)=k8d;
JacobiVal(5888)=(-2).*k23d+(-1).*k28d+(-2).*k33+(-2).*k8d+(-1).*k9d+(-1).*k9.* ...
  StatesVector(5180)+(-1).*k10.*StatesVector(5181)+(-2).*k30.*EGF+( ...
  -1).*k11.*ERKPP;
JacobiVal(5889)=k8d;
JacobiVal(5890)=k10.*StatesVector(5181);
JacobiVal(5891)=k9.*StatesVector(5180);
JacobiVal(5892)=k23d;
JacobiVal(5893)=k33;
JacobiVal(5894)=k30.*EGF;
JacobiVal(5895)=k11.*ERKPP;
JacobiVal(5896)=k23d;
JacobiVal(5897)=k33;
JacobiVal(5898)=k30.*EGF;
JacobiVal(5899)=k28d;
JacobiVal(5900)=k28d;
JacobiVal(5901)=k8d;
JacobiVal(5902)=k8d;
JacobiVal(5903)=k23d;
JacobiVal(5904)=k23d;
JacobiVal(5905)=k9d+(-1).*k9.*StatesVector(5180);
JacobiVal(5906)=(-1).*k10.*StatesVector(5181);
JacobiVal(5907)=k9d;
JacobiVal(5908)=k8d;
JacobiVal(5909)=k8.*StatesVector(4971);
JacobiVal(5910)=(-2).*k23d+(-1).*k28d+(-1).*k32d+(-2).*k33+(-1).*k8d+(-1).*k9d+(-1).* ...
  k8.*StatesVector(4971)+(-1).*k8.*StatesVector(4972)+(-1).*k8.* ...
  StatesVector(4973)+(-2).*k30.*EGF+(-1).*k11.*ERKPP;
JacobiVal(5911)=k32d;
JacobiVal(5912)=k8.*StatesVector(4972);
JacobiVal(5913)=k8.*StatesVector(4973);
JacobiVal(5914)=k23d;
JacobiVal(5915)=k33;
JacobiVal(5916)=k30.*EGF;
JacobiVal(5917)=k11.*ERKPP;
JacobiVal(5918)=k23d;
JacobiVal(5919)=k33;
JacobiVal(5920)=k30.*EGF;
JacobiVal(5921)=k28d;
JacobiVal(5922)=k28d;
JacobiVal(5923)=(-1).*k8.*StatesVector(4971);
JacobiVal(5924)=(-1).*k8.*StatesVector(4972);
JacobiVal(5925)=k8d+(-1).*k8.*StatesVector(4973);
JacobiVal(5926)=k23d;
JacobiVal(5927)=k23d;
JacobiVal(5928)=k9d;
JacobiVal(5929)=k9d;
JacobiVal(5930)=k8d;
JacobiVal(5931)=k32;
JacobiVal(5932)=(-2).*k23d+(-1).*k28d+(-1).*k32+(-2).*k33+(-1).*k8d+(-1).*k9d+(-2).* ...
  k30.*EGF+(-1).*k11.*ERKPP;
JacobiVal(5933)=k23d;
JacobiVal(5934)=k33;
JacobiVal(5935)=k30.*EGF;
JacobiVal(5936)=k11.*ERKPP;
JacobiVal(5937)=k23d;
JacobiVal(5938)=k33;
JacobiVal(5939)=k30.*EGF;
JacobiVal(5940)=k28d;
JacobiVal(5941)=k28d;
JacobiVal(5942)=k8d;
JacobiVal(5943)=k23d;
JacobiVal(5944)=k23d;
JacobiVal(5945)=k9d;
JacobiVal(5946)=k9d;
JacobiVal(5947)=k8d;
JacobiVal(5948)=k10d;
JacobiVal(5949)=k8d;
JacobiVal(5950)=(-1).*k10d+(-1).*k11d+(-2).*k23d+(-1).*k28d+(-2).*k33+(-2).*k8d+(-1).* ...
  k9d+(-2).*k30.*EGF+(-1).*k11.*ERKPP;
JacobiVal(5951)=k11d;
JacobiVal(5952)=k23d;
JacobiVal(5953)=k33;
JacobiVal(5954)=k30.*EGF;
JacobiVal(5955)=k11.*ERKPP;
JacobiVal(5956)=k23d;
JacobiVal(5957)=k33;
JacobiVal(5958)=k30.*EGF;
JacobiVal(5959)=k28d;
JacobiVal(5960)=k28d;
JacobiVal(5961)=k8d;
JacobiVal(5962)=k8d;
JacobiVal(5963)=k23d;
JacobiVal(5964)=k23d;
JacobiVal(5965)=k9d;
JacobiVal(5966)=k10d;
JacobiVal(5967)=k9d;
JacobiVal(5968)=k8d;
JacobiVal(5969)=k9d;
JacobiVal(5970)=k8d;
JacobiVal(5971)=k11.*ERKPP;
JacobiVal(5972)=(-2).*k23d+(-1).*k28d+(-2).*k33+(-2).*k8d+(-2).*k9d+(-2).*k30.*EGF ...
  +(-2).*k11.*ERKPP;
JacobiVal(5973)=k23d;
JacobiVal(5974)=k33;
JacobiVal(5975)=k30.*EGF;
JacobiVal(5976)=k11.*ERKPP;
JacobiVal(5977)=k23d;
JacobiVal(5978)=k33;
JacobiVal(5979)=k30.*EGF;
JacobiVal(5980)=2.*k28d;
JacobiVal(5981)=2.*k8d;
JacobiVal(5982)=2.*k23d;
JacobiVal(5983)=2.*k9d;
JacobiVal(5984)=k9d;
JacobiVal(5985)=k8d;
JacobiVal(5986)=k31d;
JacobiVal(5987)=k23.*StatesVector(5176);
JacobiVal(5988)=k23.*StatesVector(5179);
JacobiVal(5989)=k23.*StatesVector(5175);
JacobiVal(5990)=k23.*StatesVector(5177);
JacobiVal(5991)=k23.*StatesVector(5178);
JacobiVal(5992)=(-1).*k23d+(-1).*k28d+(-1).*k31d+(-2).*k33+(-1).*k8d+(-1).*k9d+(-1).* ...
  k23.*StatesVector(5175)+(-1).*k23.*StatesVector(5176)+(-1).*k23.* ...
  StatesVector(5177)+(-1).*k23.*StatesVector(5178)+(-1).*k23.* ...
  StatesVector(5179)+(-2).*k30.*EGF+(-1).*k11.*ERKPP;
JacobiVal(5993)=k33;
JacobiVal(5994)=k30.*EGF;
JacobiVal(5995)=k11.*ERKPP;
JacobiVal(5996)=k23d;
JacobiVal(5997)=k33;
JacobiVal(5998)=k30.*EGF;
JacobiVal(5999)=k28d;
JacobiVal(6000)=k28d;
JacobiVal(6001)=k8d;
JacobiVal(6002)=(-1).*k23.*StatesVector(5175);
JacobiVal(6003)=(-1).*k23.*StatesVector(5176);
JacobiVal(6004)=(-1).*k23.*StatesVector(5177);
JacobiVal(6005)=k23d+(-1).*k23.*StatesVector(5178);
JacobiVal(6006)=(-1).*k23.*StatesVector(5179);
JacobiVal(6007)=k9d;
JacobiVal(6008)=k9d;
JacobiVal(6009)=k8d;
JacobiVal(6010)=(-1).*k23d+(-1).*k28d+(-1).*k31+(-1).*k33+(-1).*k34d+(-1).*k8d+(-1).* ...
  k9d+(-1).*k9.*StatesVector(5180)+(-1).*k10.*StatesVector(5181)+(-2).* ...
  k30.*EGF+(-1).*k11.*ERKPP;
JacobiVal(6011)=k31;
JacobiVal(6012)=k9.*StatesVector(5180);
JacobiVal(6013)=k10.*StatesVector(5181);
JacobiVal(6014)=k34d;
JacobiVal(6015)=k30.*EGF;
JacobiVal(6016)=k11.*ERKPP;
JacobiVal(6017)=k23d;
JacobiVal(6018)=k33;
JacobiVal(6019)=k30.*EGF;
JacobiVal(6020)=k28d;
JacobiVal(6021)=k28d;
JacobiVal(6022)=k34d;
JacobiVal(6023)=k8d;
JacobiVal(6024)=k23d;
JacobiVal(6025)=k9d+(-1).*k9.*StatesVector(5180);
JacobiVal(6026)=(-1).*k10.*StatesVector(5181);
JacobiVal(6027)=k9d;
JacobiVal(6028)=k8d;
JacobiVal(6029)=(-2).*k23d+(-1).*k28d+(-1).*k33+(-1).*k34d+(-2).*k8d+(-1).*k9d+(-2).* ...
  k9.*StatesVector(5180)+(-2).*k10.*StatesVector(5181)+(-2).*k30.*EGF+(-1).*k11.*ERKPP;
JacobiVal(6030)=k8d;
JacobiVal(6031)=k10.*StatesVector(5181);
JacobiVal(6032)=k9.*StatesVector(5180);
JacobiVal(6033)=k23d;
JacobiVal(6034)=k9.*StatesVector(5180);
JacobiVal(6035)=k10.*StatesVector(5181);
JacobiVal(6036)=k34d;
JacobiVal(6037)=k30.*EGF;
JacobiVal(6038)=k11.*ERKPP;
JacobiVal(6039)=k23d;
JacobiVal(6040)=k33;
JacobiVal(6041)=k30.*EGF;
JacobiVal(6042)=k28d;
JacobiVal(6043)=k28d;
JacobiVal(6044)=k34d+k8d;
JacobiVal(6045)=k8d;
JacobiVal(6046)=k23d;
JacobiVal(6047)=k23d;
JacobiVal(6048)=k9d+(-2).*k9.*StatesVector(5180);
JacobiVal(6049)=(-2).*k10.*StatesVector(5181);
JacobiVal(6050)=k9d;
JacobiVal(6051)=k8d;
JacobiVal(6052)=k8.*StatesVector(4971);
JacobiVal(6053)=(-2).*k23d+(-1).*k28d+(-1).*k32d+(-1).*k33+(-1).*k34d+(-1).*k8d+(-1).* ...
  k9d+(-1).*k8.*StatesVector(4971)+(-1).*k8.*StatesVector(4972)+(-1).*k8.* ...
  StatesVector(4973)+(-1).*k9.*StatesVector(5180)+(-1).*k10.*StatesVector( ...
  5181)+(-2).*k30.*EGF+(-1).*k11.*ERKPP;
JacobiVal(6054)=k32d;
JacobiVal(6055)=k8.*StatesVector(4972);
JacobiVal(6056)=k8.*StatesVector(4973);
JacobiVal(6057)=k23d;
JacobiVal(6058)=k9.*StatesVector(5180);
JacobiVal(6059)=k10.*StatesVector(5181);
JacobiVal(6060)=k34d;
JacobiVal(6061)=k30.*EGF;
JacobiVal(6062)=k11.*ERKPP;
JacobiVal(6063)=k23d;
JacobiVal(6064)=k33;
JacobiVal(6065)=k30.*EGF;
JacobiVal(6066)=k28d;
JacobiVal(6067)=k28d;
JacobiVal(6068)=k34d+(-1).*k8.*StatesVector(4971);
JacobiVal(6069)=(-1).*k8.*StatesVector(4972);
JacobiVal(6070)=k8d+(-1).*k8.*StatesVector(4973);
JacobiVal(6071)=k23d;
JacobiVal(6072)=k23d;
JacobiVal(6073)=k9d+(-1).*k9.*StatesVector(5180);
JacobiVal(6074)=(-1).*k10.*StatesVector(5181);
JacobiVal(6075)=k9d;
JacobiVal(6076)=k8d;
JacobiVal(6077)=k32;
JacobiVal(6078)=(-2).*k23d+(-1).*k28d+(-1).*k32+(-1).*k33+(-1).*k34d+(-1).*k8d+(-1).* ...
  k9d+(-1).*k9.*StatesVector(5180)+(-1).*k10.*StatesVector(5181)+(-2).* ...
  k30.*EGF+(-1).*k11.*ERKPP;
JacobiVal(6079)=k23d;
JacobiVal(6080)=k9.*StatesVector(5180);
JacobiVal(6081)=k10.*StatesVector(5181);
JacobiVal(6082)=k34d;
JacobiVal(6083)=k30.*EGF;
JacobiVal(6084)=k11.*ERKPP;
JacobiVal(6085)=k23d;
JacobiVal(6086)=k33;
JacobiVal(6087)=k30.*EGF;
JacobiVal(6088)=k28d;
JacobiVal(6089)=k28d;
JacobiVal(6090)=k34d;
JacobiVal(6091)=k8d;
JacobiVal(6092)=k23d;
JacobiVal(6093)=k23d;
JacobiVal(6094)=k9d+(-1).*k9.*StatesVector(5180);
JacobiVal(6095)=(-1).*k10.*StatesVector(5181);
JacobiVal(6096)=k9d;
JacobiVal(6097)=k8d;
JacobiVal(6098)=k10d;
JacobiVal(6099)=k8d;
JacobiVal(6100)=(-1).*k10d+(-1).*k11d+(-2).*k23d+(-1).*k28d+(-1).*k33+(-1).*k34d+(-2).* ...
  k8d+(-1).*k9d+(-1).*k9.*StatesVector(5180)+(-1).*k10.*StatesVector(5181) ...
  +(-2).*k30.*EGF+(-1).*k11.*ERKPP;
JacobiVal(6101)=k11d;
JacobiVal(6102)=k23d;
JacobiVal(6103)=k9.*StatesVector(5180);
JacobiVal(6104)=k10.*StatesVector(5181);
JacobiVal(6105)=k34d;
JacobiVal(6106)=k30.*EGF;
JacobiVal(6107)=k11.*ERKPP;
JacobiVal(6108)=k23d;
JacobiVal(6109)=k33;
JacobiVal(6110)=k30.*EGF;
JacobiVal(6111)=k28d;
JacobiVal(6112)=k28d;
JacobiVal(6113)=k34d;
JacobiVal(6114)=k8d;
JacobiVal(6115)=k8d;
JacobiVal(6116)=k23d;
JacobiVal(6117)=k23d;
JacobiVal(6118)=k9d+(-1).*k9.*StatesVector(5180);
JacobiVal(6119)=k10d+(-1).*k10.*StatesVector(5181);
JacobiVal(6120)=k9d;
JacobiVal(6121)=k8d;
JacobiVal(6122)=k9d;
JacobiVal(6123)=k8d;
JacobiVal(6124)=k11.*ERKPP;
JacobiVal(6125)=(-2).*k23d+(-1).*k28d+(-1).*k33+(-1).*k34d+(-2).*k8d+(-2).*k9d+(-1).* ...
  k9.*StatesVector(5180)+(-1).*k10.*StatesVector(5181)+(-2).*k30.*EGF+(-2).*k11.*ERKPP;
JacobiVal(6126)=k23d;
JacobiVal(6127)=k9.*StatesVector(5180);
JacobiVal(6128)=k10.*StatesVector(5181);
JacobiVal(6129)=k34d;
JacobiVal(6130)=k30.*EGF;
JacobiVal(6131)=k11.*ERKPP;
JacobiVal(6132)=k23d;
JacobiVal(6133)=k33;
JacobiVal(6134)=k30.*EGF;
JacobiVal(6135)=k28d;
JacobiVal(6136)=k28d;
JacobiVal(6137)=k34d;
JacobiVal(6138)=2.*k8d;
JacobiVal(6139)=2.*k23d;
JacobiVal(6140)=2.*k9d+(-1).*k9.*StatesVector(5180);
JacobiVal(6141)=(-1).*k10.*StatesVector(5181);
JacobiVal(6142)=k9d;
JacobiVal(6143)=k8d;
JacobiVal(6144)=k31d;
JacobiVal(6145)=k23.*StatesVector(5176);
JacobiVal(6146)=k23.*StatesVector(5179);
JacobiVal(6147)=k23.*StatesVector(5175);
JacobiVal(6148)=k23.*StatesVector(5177);
JacobiVal(6149)=k23.*StatesVector(5178);
JacobiVal(6150)=(-1).*k23d+(-1).*k28d+(-1).*k31d+(-1).*k33+(-1).*k34d+(-1).*k8d+(-1).* ...
  k9d+(-1).*k23.*StatesVector(5175)+(-1).*k23.*StatesVector(5176)+(-1).* ...
  k23.*StatesVector(5177)+(-1).*k23.*StatesVector(5178)+(-1).*k23.* ...
  StatesVector(5179)+(-1).*k9.*StatesVector(5180)+(-1).*k10.*StatesVector( ...
  5181)+(-2).*k30.*EGF+(-1).*k11.*ERKPP;
JacobiVal(6151)=k9.*StatesVector(5180);
JacobiVal(6152)=k10.*StatesVector(5181);
JacobiVal(6153)=k34d;
JacobiVal(6154)=k30.*EGF;
JacobiVal(6155)=k11.*ERKPP;
JacobiVal(6156)=k23d;
JacobiVal(6157)=k33;
JacobiVal(6158)=k30.*EGF;
JacobiVal(6159)=k28d;
JacobiVal(6160)=k28d;
JacobiVal(6161)=k34d;
JacobiVal(6162)=k8d;
JacobiVal(6163)=(-1).*k23.*StatesVector(5175);
JacobiVal(6164)=(-1).*k23.*StatesVector(5176);
JacobiVal(6165)=(-1).*k23.*StatesVector(5177);
JacobiVal(6166)=k23d+(-1).*k23.*StatesVector(5178);
JacobiVal(6167)=(-1).*k23.*StatesVector(5179);
JacobiVal(6168)=k9d+(-1).*k9.*StatesVector(5180);
JacobiVal(6169)=(-1).*k10.*StatesVector(5181);
JacobiVal(6170)=k9d;
JacobiVal(6171)=k8d;
JacobiVal(6172)=k9d;
JacobiVal(6173)=(-1).*k23d+(-1).*k28d+(-1).*k31+(-1).*k33+(-1).*k34d+(-1).*k8d+(-2).* ...
  k9d+(-2).*k30.*EGF+(-2).*k11.*ERKPP;
JacobiVal(6174)=k31;
JacobiVal(6175)=k11.*ERKPP;
JacobiVal(6176)=k34d;
JacobiVal(6177)=k30.*EGF;
JacobiVal(6178)=k11.*ERKPP;
JacobiVal(6179)=k23d;
JacobiVal(6180)=k33;
JacobiVal(6181)=k30.*EGF;
JacobiVal(6182)=k28d;
JacobiVal(6183)=k28d;
JacobiVal(6184)=k34d+k8d;
JacobiVal(6185)=k23d;
JacobiVal(6186)=2.*k9d;
JacobiVal(6187)=k9d;
JacobiVal(6188)=k8d;
JacobiVal(6189)=k9d;
JacobiVal(6190)=(-2).*k23d+(-1).*k28d+(-1).*k33+(-1).*k34d+(-2).*k8d+(-2).*k9d+(-1).* ...
  k9.*StatesVector(5180)+(-1).*k10.*StatesVector(5181)+(-2).*k30.*EGF+(-2).*k11.*ERKPP;
JacobiVal(6191)=k8d;
JacobiVal(6192)=k10.*StatesVector(5181);
JacobiVal(6193)=k9.*StatesVector(5180);
JacobiVal(6194)=k23d;
JacobiVal(6195)=k11.*ERKPP;
JacobiVal(6196)=k34d;
JacobiVal(6197)=k30.*EGF;
JacobiVal(6198)=k11.*ERKPP;
JacobiVal(6199)=k23d;
JacobiVal(6200)=k33;
JacobiVal(6201)=k30.*EGF;
JacobiVal(6202)=k28d;
JacobiVal(6203)=k28d;
JacobiVal(6204)=k8d;
JacobiVal(6205)=k34d+k8d;
JacobiVal(6206)=k23d;
JacobiVal(6207)=k23d;
JacobiVal(6208)=2.*k9d+(-1).*k9.*StatesVector(5180);
JacobiVal(6209)=(-1).*k10.*StatesVector(5181);
JacobiVal(6210)=k9d;
JacobiVal(6211)=k8d;
JacobiVal(6212)=k9d;
JacobiVal(6213)=k8.*StatesVector(4971);
JacobiVal(6214)=(-2).*k23d+(-1).*k28d+(-1).*k32d+(-1).*k33+(-1).*k34d+(-1).*k8d+(-2).* ...
  k9d+(-1).*k8.*StatesVector(4971)+(-1).*k8.*StatesVector(4972)+(-1).*k8.* ...
  StatesVector(4973)+(-2).*k30.*EGF+(-2).*k11.*ERKPP;
JacobiVal(6215)=k32d;
JacobiVal(6216)=k8.*StatesVector(4972);
JacobiVal(6217)=k8.*StatesVector(4973);
JacobiVal(6218)=k23d;
JacobiVal(6219)=k11.*ERKPP;
JacobiVal(6220)=k34d;
JacobiVal(6221)=k30.*EGF;
JacobiVal(6222)=k11.*ERKPP;
JacobiVal(6223)=k23d;
JacobiVal(6224)=k33;
JacobiVal(6225)=k30.*EGF;
JacobiVal(6226)=k28d;
JacobiVal(6227)=k28d;
JacobiVal(6228)=(-1).*k8.*StatesVector(4971);
JacobiVal(6229)=(-1).*k8.*StatesVector(4972);
JacobiVal(6230)=k34d+k8d+(-1).*k8.*StatesVector(4973);
JacobiVal(6231)=k23d;
JacobiVal(6232)=k23d;
JacobiVal(6233)=2.*k9d;
JacobiVal(6234)=k9d;
JacobiVal(6235)=k8d;
JacobiVal(6236)=k9d;
JacobiVal(6237)=k32;
JacobiVal(6238)=(-2).*k23d+(-1).*k28d+(-1).*k32+(-1).*k33+(-1).*k34d+(-1).*k8d+(-2).* ...
  k9d+(-2).*k30.*EGF+(-2).*k11.*ERKPP;
JacobiVal(6239)=k23d;
JacobiVal(6240)=k11.*ERKPP;
JacobiVal(6241)=k34d;
JacobiVal(6242)=k30.*EGF;
JacobiVal(6243)=k11.*ERKPP;
JacobiVal(6244)=k23d;
JacobiVal(6245)=k33;
JacobiVal(6246)=k30.*EGF;
JacobiVal(6247)=k28d;
JacobiVal(6248)=k28d;
JacobiVal(6249)=k34d+k8d;
JacobiVal(6250)=k23d;
JacobiVal(6251)=k23d;
JacobiVal(6252)=2.*k9d;
JacobiVal(6253)=k9d;
JacobiVal(6254)=k8d;
JacobiVal(6255)=k9d;
JacobiVal(6256)=k10d;
JacobiVal(6257)=k8d;
JacobiVal(6258)=(-1).*k10d+(-1).*k11d+(-2).*k23d+(-1).*k28d+(-1).*k33+(-1).*k34d+(-2).* ...
  k8d+(-2).*k9d+(-2).*k30.*EGF+(-2).*k11.*ERKPP;
JacobiVal(6259)=k11d;
JacobiVal(6260)=k23d;
JacobiVal(6261)=k11.*ERKPP;
JacobiVal(6262)=k34d;
JacobiVal(6263)=k30.*EGF;
JacobiVal(6264)=k11.*ERKPP;
JacobiVal(6265)=k23d;
JacobiVal(6266)=k33;
JacobiVal(6267)=k30.*EGF;
JacobiVal(6268)=k28d;
JacobiVal(6269)=k28d;
JacobiVal(6270)=k8d;
JacobiVal(6271)=k34d+k8d;
JacobiVal(6272)=k23d;
JacobiVal(6273)=k23d;
JacobiVal(6274)=2.*k9d;
JacobiVal(6275)=k10d;
JacobiVal(6276)=k9d;
JacobiVal(6277)=k8d;
JacobiVal(6278)=k9d;
JacobiVal(6279)=k9d;
JacobiVal(6280)=k8d;
JacobiVal(6281)=k11.*ERKPP;
JacobiVal(6282)=(-2).*k23d+(-1).*k28d+(-1).*k33+(-1).*k34d+(-2).*k8d+(-3).*k9d+(-2).* ...
  k30.*EGF+(-3).*k11.*ERKPP;
JacobiVal(6283)=k23d;
JacobiVal(6284)=k11.*ERKPP;
JacobiVal(6285)=k34d;
JacobiVal(6286)=k30.*EGF;
JacobiVal(6287)=k11.*ERKPP;
JacobiVal(6288)=k23d;
JacobiVal(6289)=k33;
JacobiVal(6290)=k30.*EGF;
JacobiVal(6291)=k28d;
JacobiVal(6292)=k28d;
JacobiVal(6293)=k34d+2.*k8d;
JacobiVal(6294)=2.*k23d;
JacobiVal(6295)=3.*k9d;
JacobiVal(6296)=k9d;
JacobiVal(6297)=k8d;
JacobiVal(6298)=k9d;
JacobiVal(6299)=k31d;
JacobiVal(6300)=k23.*StatesVector(5176);
JacobiVal(6301)=k23.*StatesVector(5179);
JacobiVal(6302)=k23.*StatesVector(5175);
JacobiVal(6303)=k23.*StatesVector(5177);
JacobiVal(6304)=k23.*StatesVector(5178);
JacobiVal(6305)=(-1).*k23d+(-1).*k28d+(-1).*k31d+(-1).*k33+(-1).*k34d+(-1).*k8d+(-2).* ...
  k9d+(-1).*k23.*StatesVector(5175)+(-1).*k23.*StatesVector(5176)+(-1).* ...
  k23.*StatesVector(5177)+(-1).*k23.*StatesVector(5178)+(-1).*k23.* ...
  StatesVector(5179)+(-2).*k30.*EGF+(-2).*k11.*ERKPP;
JacobiVal(6306)=k11.*ERKPP;
JacobiVal(6307)=k34d;
JacobiVal(6308)=k30.*EGF;
JacobiVal(6309)=k11.*ERKPP;
JacobiVal(6310)=k23d;
JacobiVal(6311)=k33;
JacobiVal(6312)=k30.*EGF;
JacobiVal(6313)=k28d;
JacobiVal(6314)=k28d;
JacobiVal(6315)=k34d+k8d;
JacobiVal(6316)=(-1).*k23.*StatesVector(5175);
JacobiVal(6317)=(-1).*k23.*StatesVector(5176);
JacobiVal(6318)=(-1).*k23.*StatesVector(5177);
JacobiVal(6319)=k23d+(-1).*k23.*StatesVector(5178);
JacobiVal(6320)=(-1).*k23.*StatesVector(5179);
JacobiVal(6321)=2.*k9d;
JacobiVal(6322)=k9d;
JacobiVal(6323)=k8d;
JacobiVal(6324)=k10d;
JacobiVal(6325)=k11d;
JacobiVal(6326)=(-1).*k10d+(-1).*k11d+(-1).*k23d+(-1).*k28d+(-1).*k31+(-1).*k33+(-1).* ...
  k34d+(-1).*k8d+(-1).*k9d+(-2).*k30.*EGF+(-1).*k11.*ERKPP;
JacobiVal(6327)=k31;
JacobiVal(6328)=k34d;
JacobiVal(6329)=k30.*EGF;
JacobiVal(6330)=k11.*ERKPP;
JacobiVal(6331)=k23d;
JacobiVal(6332)=k33;
JacobiVal(6333)=k30.*EGF;
JacobiVal(6334)=k28d;
JacobiVal(6335)=k28d;
JacobiVal(6336)=k34d;
JacobiVal(6337)=k8d;
JacobiVal(6338)=k23d;
JacobiVal(6339)=k9d;
JacobiVal(6340)=k10d;
JacobiVal(6341)=k9d;
JacobiVal(6342)=k8d;
JacobiVal(6343)=k10d;
JacobiVal(6344)=k11d;
JacobiVal(6345)=(-1).*k10d+(-1).*k11d+(-2).*k23d+(-1).*k28d+(-1).*k33+(-1).*k34d+(-2).* ...
  k8d+(-1).*k9d+(-1).*k9.*StatesVector(5180)+(-1).*k10.*StatesVector(5181) ...
  +(-2).*k30.*EGF+(-1).*k11.*ERKPP;
JacobiVal(6346)=k8d;
JacobiVal(6347)=k10.*StatesVector(5181);
JacobiVal(6348)=k9.*StatesVector(5180);
JacobiVal(6349)=k23d;
JacobiVal(6350)=k34d;
JacobiVal(6351)=k30.*EGF;
JacobiVal(6352)=k11.*ERKPP;
JacobiVal(6353)=k23d;
JacobiVal(6354)=k33;
JacobiVal(6355)=k30.*EGF;
JacobiVal(6356)=k28d;
JacobiVal(6357)=k28d;
JacobiVal(6358)=k8d;
JacobiVal(6359)=k34d;
JacobiVal(6360)=k8d;
JacobiVal(6361)=k23d;
JacobiVal(6362)=k23d;
JacobiVal(6363)=k9d+(-1).*k9.*StatesVector(5180);
JacobiVal(6364)=k10d+(-1).*k10.*StatesVector(5181);
JacobiVal(6365)=k9d;
JacobiVal(6366)=k8d;
JacobiVal(6367)=k10d;
JacobiVal(6368)=k11d;
JacobiVal(6369)=k8.*StatesVector(4971);
JacobiVal(6370)=(-1).*k10d+(-1).*k11d+(-2).*k23d+(-1).*k28d+(-1).*k32d+(-1).*k33+(-1).* ...
  k34d+(-1).*k8d+(-1).*k9d+(-1).*k8.*StatesVector(4971)+(-1).*k8.* ...
  StatesVector(4972)+(-1).*k8.*StatesVector(4973)+(-2).*k30.*EGF+( ...
  -1).*k11.*ERKPP;
JacobiVal(6371)=k32d;
JacobiVal(6372)=k8.*StatesVector(4972);
JacobiVal(6373)=k8.*StatesVector(4973);
JacobiVal(6374)=k23d;
JacobiVal(6375)=k34d;
JacobiVal(6376)=k30.*EGF;
JacobiVal(6377)=k11.*ERKPP;
JacobiVal(6378)=k23d;
JacobiVal(6379)=k33;
JacobiVal(6380)=k30.*EGF;
JacobiVal(6381)=k28d;
JacobiVal(6382)=k28d;
JacobiVal(6383)=(-1).*k8.*StatesVector(4971);
JacobiVal(6384)=k34d+(-1).*k8.*StatesVector(4972);
JacobiVal(6385)=k8d+(-1).*k8.*StatesVector(4973);
JacobiVal(6386)=k23d;
JacobiVal(6387)=k23d;
JacobiVal(6388)=k9d;
JacobiVal(6389)=k10d;
JacobiVal(6390)=k9d;
JacobiVal(6391)=k8d;
JacobiVal(6392)=k10d;
JacobiVal(6393)=k11d;
JacobiVal(6394)=k32;
JacobiVal(6395)=(-1).*k10d+(-1).*k11d+(-2).*k23d+(-1).*k28d+(-1).*k32+(-1).*k33+(-1).* ...
  k34d+(-1).*k8d+(-1).*k9d+(-2).*k30.*EGF+(-1).*k11.*ERKPP;
JacobiVal(6396)=k23d;
JacobiVal(6397)=k34d;
JacobiVal(6398)=k30.*EGF;
JacobiVal(6399)=k11.*ERKPP;
JacobiVal(6400)=k23d;
JacobiVal(6401)=k33;
JacobiVal(6402)=k30.*EGF;
JacobiVal(6403)=k28d;
JacobiVal(6404)=k28d;
JacobiVal(6405)=k34d;
JacobiVal(6406)=k8d;
JacobiVal(6407)=k23d;
JacobiVal(6408)=k23d;
JacobiVal(6409)=k9d;
JacobiVal(6410)=k10d;
JacobiVal(6411)=k9d;
JacobiVal(6412)=k8d;
JacobiVal(6413)=k10d;
JacobiVal(6414)=k11d;
JacobiVal(6415)=k10d;
JacobiVal(6416)=k8d;
JacobiVal(6417)=(-2).*k10d+(-2).*k11d+(-2).*k23d+(-1).*k28d+(-1).*k33+(-1).*k34d+(-2).* ...
  k8d+(-1).*k9d+(-2).*k30.*EGF+(-1).*k11.*ERKPP;
JacobiVal(6418)=k11d;
JacobiVal(6419)=k23d;
JacobiVal(6420)=k34d;
JacobiVal(6421)=k30.*EGF;
JacobiVal(6422)=k11.*ERKPP;
JacobiVal(6423)=k23d;
JacobiVal(6424)=k33;
JacobiVal(6425)=k30.*EGF;
JacobiVal(6426)=k28d;
JacobiVal(6427)=k28d;
JacobiVal(6428)=k34d+k8d;
JacobiVal(6429)=k8d;
JacobiVal(6430)=k23d;
JacobiVal(6431)=k23d;
JacobiVal(6432)=k9d;
JacobiVal(6433)=2.*k10d;
JacobiVal(6434)=k9d;
JacobiVal(6435)=k8d;
JacobiVal(6436)=k10d;
JacobiVal(6437)=k11d;
JacobiVal(6438)=k9d;
JacobiVal(6439)=k8d;
JacobiVal(6440)=k11.*ERKPP;
JacobiVal(6441)=(-1).*k10d+(-1).*k11d+(-2).*k23d+(-1).*k28d+(-1).*k33+(-1).*k34d+(-2).* ...
  k8d+(-2).*k9d+(-2).*k30.*EGF+(-2).*k11.*ERKPP;
JacobiVal(6442)=k23d;
JacobiVal(6443)=k34d;
JacobiVal(6444)=k30.*EGF;
JacobiVal(6445)=k11.*ERKPP;
JacobiVal(6446)=k23d;
JacobiVal(6447)=k33;
JacobiVal(6448)=k30.*EGF;
JacobiVal(6449)=k28d;
JacobiVal(6450)=k28d;
JacobiVal(6451)=k34d;
JacobiVal(6452)=2.*k8d;
JacobiVal(6453)=2.*k23d;
JacobiVal(6454)=2.*k9d;
JacobiVal(6455)=k10d;
JacobiVal(6456)=k9d;
JacobiVal(6457)=k8d;
JacobiVal(6458)=k10d;
JacobiVal(6459)=k11d;
JacobiVal(6460)=k31d;
JacobiVal(6461)=k23.*StatesVector(5176);
JacobiVal(6462)=k23.*StatesVector(5179);
JacobiVal(6463)=k23.*StatesVector(5175);
JacobiVal(6464)=k23.*StatesVector(5177);
JacobiVal(6465)=k23.*StatesVector(5178);
JacobiVal(6466)=(-1).*k10d+(-1).*k11d+(-1).*k23d+(-1).*k28d+(-1).*k31d+(-1).*k33+(-1).* ...
  k34d+(-1).*k8d+(-1).*k9d+(-1).*k23.*StatesVector(5175)+(-1).*k23.* ...
  StatesVector(5176)+(-1).*k23.*StatesVector(5177)+(-1).*k23.* ...
  StatesVector(5178)+(-1).*k23.*StatesVector(5179)+(-2).*k30.*EGF+( ...
  -1).*k11.*ERKPP;
JacobiVal(6467)=k34d;
JacobiVal(6468)=k30.*EGF;
JacobiVal(6469)=k11.*ERKPP;
JacobiVal(6470)=k23d;
JacobiVal(6471)=k33;
JacobiVal(6472)=k30.*EGF;
JacobiVal(6473)=k28d;
JacobiVal(6474)=k28d;
JacobiVal(6475)=k34d;
JacobiVal(6476)=k8d;
JacobiVal(6477)=(-1).*k23.*StatesVector(5175);
JacobiVal(6478)=(-1).*k23.*StatesVector(5176);
JacobiVal(6479)=(-1).*k23.*StatesVector(5177);
JacobiVal(6480)=k23d+(-1).*k23.*StatesVector(5178);
JacobiVal(6481)=(-1).*k23.*StatesVector(5179);
JacobiVal(6482)=k9d;
JacobiVal(6483)=k10d;
JacobiVal(6484)=k9d;
JacobiVal(6485)=k8d;
JacobiVal(6486)=k33d;
JacobiVal(6487)=k34.*StatesVector(4971);
JacobiVal(6488)=k34.*StatesVector(4973);
JacobiVal(6489)=k34.*StatesVector(4972);
JacobiVal(6490)=(-1).*k23d+(-1).*k28d+(-1).*k31+(-1).*k33+(-1).*k33d+(-1).*k8d+(-1).* ...
  k9d+(-1).*k34.*StatesVector(4971)+(-1).*k34.*StatesVector(4972)+(-1).* ...
  k34.*StatesVector(4973)+(-2).*k30.*EGF+(-1).*k11.*ERKPP;
JacobiVal(6491)=k31;
JacobiVal(6492)=k30.*EGF;
JacobiVal(6493)=k11.*ERKPP;
JacobiVal(6494)=k23d;
JacobiVal(6495)=k33;
JacobiVal(6496)=k30.*EGF;
JacobiVal(6497)=k28d;
JacobiVal(6498)=k28d;
JacobiVal(6499)=(-1).*k34.*StatesVector(4971);
JacobiVal(6500)=(-1).*k34.*StatesVector(4972);
JacobiVal(6501)=k8d+(-1).*k34.*StatesVector(4973);
JacobiVal(6502)=k23d;
JacobiVal(6503)=k9d;
JacobiVal(6504)=k9d;
JacobiVal(6505)=k8d;
JacobiVal(6506)=k33d;
JacobiVal(6507)=k34.*StatesVector(4971);
JacobiVal(6508)=k34.*StatesVector(4973);
JacobiVal(6509)=k34.*StatesVector(4972);
JacobiVal(6510)=(-2).*k23d+(-1).*k28d+(-1).*k33+(-1).*k33d+(-2).*k8d+(-1).*k9d+(-1).* ...
  k34.*StatesVector(4971)+(-1).*k34.*StatesVector(4972)+(-1).*k34.* ...
  StatesVector(4973)+(-1).*k9.*StatesVector(5180)+(-1).*k10.*StatesVector( ...
  5181)+(-2).*k30.*EGF+(-1).*k11.*ERKPP;
JacobiVal(6511)=k8d;
JacobiVal(6512)=k10.*StatesVector(5181);
JacobiVal(6513)=k9.*StatesVector(5180);
JacobiVal(6514)=k23d;
JacobiVal(6515)=k30.*EGF;
JacobiVal(6516)=k11.*ERKPP;
JacobiVal(6517)=k23d;
JacobiVal(6518)=k33;
JacobiVal(6519)=k30.*EGF;
JacobiVal(6520)=k28d;
JacobiVal(6521)=k28d;
JacobiVal(6522)=k8d+(-1).*k34.*StatesVector(4971);
JacobiVal(6523)=(-1).*k34.*StatesVector(4972);
JacobiVal(6524)=k8d+(-1).*k34.*StatesVector(4973);
JacobiVal(6525)=k23d;
JacobiVal(6526)=k23d;
JacobiVal(6527)=k9d+(-1).*k9.*StatesVector(5180);
JacobiVal(6528)=(-1).*k10.*StatesVector(5181);
JacobiVal(6529)=k9d;
JacobiVal(6530)=k8d;
JacobiVal(6531)=k33d;
JacobiVal(6532)=k34.*StatesVector(4971);
JacobiVal(6533)=k34.*StatesVector(4973);
JacobiVal(6534)=k34.*StatesVector(4972);
JacobiVal(6535)=k8.*StatesVector(4971);
JacobiVal(6536)=(-2).*k23d+(-1).*k28d+(-1).*k32d+(-1).*k33+(-1).*k33d+(-1).*k8d+(-1).* ...
  k9d+(-1).*k34.*StatesVector(4971)+(-1).*k8.*StatesVector(4971)+(-1).* ...
  k34.*StatesVector(4972)+(-1).*k8.*StatesVector(4972)+(-1).*k34.* ...
  StatesVector(4973)+(-1).*k8.*StatesVector(4973)+(-2).*k30.*EGF+( ...
  -1).*k11.*ERKPP;
JacobiVal(6537)=k32d;
JacobiVal(6538)=k8.*StatesVector(4972);
JacobiVal(6539)=k8.*StatesVector(4973);
JacobiVal(6540)=k23d;
JacobiVal(6541)=k30.*EGF;
JacobiVal(6542)=k11.*ERKPP;
JacobiVal(6543)=k23d;
JacobiVal(6544)=k33;
JacobiVal(6545)=k30.*EGF;
JacobiVal(6546)=k28d;
JacobiVal(6547)=k28d;
JacobiVal(6548)=(-1).*k34.*StatesVector(4971)+(-1).*k8.*StatesVector(4971);
JacobiVal(6549)=(-1).*k34.*StatesVector(4972)+(-1).*k8.*StatesVector(4972);
JacobiVal(6550)=k8d+(-1).*k34.*StatesVector(4973)+(-1).*k8.*StatesVector(4973);
JacobiVal(6551)=k23d;
JacobiVal(6552)=k23d;
JacobiVal(6553)=k9d;
JacobiVal(6554)=k9d;
JacobiVal(6555)=k8d;
JacobiVal(6556)=k33d;
JacobiVal(6557)=k34.*StatesVector(4971);
JacobiVal(6558)=k34.*StatesVector(4973);
JacobiVal(6559)=k34.*StatesVector(4972);
JacobiVal(6560)=k32;
JacobiVal(6561)=(-2).*k23d+(-1).*k28d+(-1).*k32+(-1).*k33+(-1).*k33d+(-1).*k8d+(-1).* ...
  k9d+(-1).*k34.*StatesVector(4971)+(-1).*k34.*StatesVector(4972)+(-1).* ...
  k34.*StatesVector(4973)+(-2).*k30.*EGF+(-1).*k11.*ERKPP;
JacobiVal(6562)=k23d;
JacobiVal(6563)=k30.*EGF;
JacobiVal(6564)=k11.*ERKPP;
JacobiVal(6565)=k23d;
JacobiVal(6566)=k33;
JacobiVal(6567)=k30.*EGF;
JacobiVal(6568)=k28d;
JacobiVal(6569)=k28d;
JacobiVal(6570)=(-1).*k34.*StatesVector(4971);
JacobiVal(6571)=(-1).*k34.*StatesVector(4972);
JacobiVal(6572)=k8d+(-1).*k34.*StatesVector(4973);
JacobiVal(6573)=k23d;
JacobiVal(6574)=k23d;
JacobiVal(6575)=k9d;
JacobiVal(6576)=k9d;
JacobiVal(6577)=k8d;
JacobiVal(6578)=k33d;
JacobiVal(6579)=k34.*StatesVector(4971);
JacobiVal(6580)=k34.*StatesVector(4973);
JacobiVal(6581)=k34.*StatesVector(4972);
JacobiVal(6582)=k10d;
JacobiVal(6583)=k8d;
JacobiVal(6584)=(-1).*k10d+(-1).*k11d+(-2).*k23d+(-1).*k28d+(-1).*k33+(-1).*k33d+(-2).* ...
  k8d+(-1).*k9d+(-1).*k34.*StatesVector(4971)+(-1).*k34.*StatesVector( ...
  4972)+(-1).*k34.*StatesVector(4973)+(-2).*k30.*EGF+(-1).*k11.* ...
  ERKPP;
JacobiVal(6585)=k11d;
JacobiVal(6586)=k23d;
JacobiVal(6587)=k30.*EGF;
JacobiVal(6588)=k11.*ERKPP;
JacobiVal(6589)=k23d;
JacobiVal(6590)=k33;
JacobiVal(6591)=k30.*EGF;
JacobiVal(6592)=k28d;
JacobiVal(6593)=k28d;
JacobiVal(6594)=(-1).*k34.*StatesVector(4971);
JacobiVal(6595)=k8d+(-1).*k34.*StatesVector(4972);
JacobiVal(6596)=k8d+(-1).*k34.*StatesVector(4973);
JacobiVal(6597)=k23d;
JacobiVal(6598)=k23d;
JacobiVal(6599)=k9d;
JacobiVal(6600)=k10d;
JacobiVal(6601)=k9d;
JacobiVal(6602)=k8d;
JacobiVal(6603)=k33d;
JacobiVal(6604)=k34.*StatesVector(4971);
JacobiVal(6605)=k34.*StatesVector(4973);
JacobiVal(6606)=k34.*StatesVector(4972);
JacobiVal(6607)=k9d;
JacobiVal(6608)=k8d;
JacobiVal(6609)=k11.*ERKPP;
JacobiVal(6610)=(-2).*k23d+(-1).*k28d+(-1).*k33+(-1).*k33d+(-2).*k8d+(-2).*k9d+(-1).* ...
  k34.*StatesVector(4971)+(-1).*k34.*StatesVector(4972)+(-1).*k34.* ...
  StatesVector(4973)+(-2).*k30.*EGF+(-2).*k11.*ERKPP;
JacobiVal(6611)=k23d;
JacobiVal(6612)=k30.*EGF;
JacobiVal(6613)=k11.*ERKPP;
JacobiVal(6614)=k23d;
JacobiVal(6615)=k33;
JacobiVal(6616)=k30.*EGF;
JacobiVal(6617)=k28d;
JacobiVal(6618)=k28d;
JacobiVal(6619)=(-1).*k34.*StatesVector(4971);
JacobiVal(6620)=(-1).*k34.*StatesVector(4972);
JacobiVal(6621)=2.*k8d+(-1).*k34.*StatesVector(4973);
JacobiVal(6622)=2.*k23d;
JacobiVal(6623)=2.*k9d;
JacobiVal(6624)=k9d;
JacobiVal(6625)=k8d;
JacobiVal(6626)=k33d;
JacobiVal(6627)=k34.*StatesVector(4971);
JacobiVal(6628)=k34.*StatesVector(4973);
JacobiVal(6629)=k34.*StatesVector(4972);
JacobiVal(6630)=k31d;
JacobiVal(6631)=k23.*StatesVector(5176);
JacobiVal(6632)=k23.*StatesVector(5179);
JacobiVal(6633)=k23.*StatesVector(5175);
JacobiVal(6634)=k23.*StatesVector(5177);
JacobiVal(6635)=k23.*StatesVector(5178);
JacobiVal(6636)=(-1).*k23d+(-1).*k28d+(-1).*k31d+(-1).*k33+(-1).*k33d+(-1).*k8d+(-1).* ...
  k9d+(-1).*k34.*StatesVector(4971)+(-1).*k34.*StatesVector(4972)+(-1).* ...
  k34.*StatesVector(4973)+(-1).*k23.*StatesVector(5175)+(-1).*k23.* ...
  StatesVector(5176)+(-1).*k23.*StatesVector(5177)+(-1).*k23.* ...
  StatesVector(5178)+(-1).*k23.*StatesVector(5179)+(-2).*k30.*EGF+( ...
  -1).*k11.*ERKPP;
JacobiVal(6637)=k30.*EGF;
JacobiVal(6638)=k11.*ERKPP;
JacobiVal(6639)=k23d;
JacobiVal(6640)=k33;
JacobiVal(6641)=k30.*EGF;
JacobiVal(6642)=k28d;
JacobiVal(6643)=k28d;
JacobiVal(6644)=(-1).*k34.*StatesVector(4971);
JacobiVal(6645)=(-1).*k34.*StatesVector(4972);
JacobiVal(6646)=k8d+(-1).*k34.*StatesVector(4973);
JacobiVal(6647)=(-1).*k23.*StatesVector(5175);
JacobiVal(6648)=(-1).*k23.*StatesVector(5176);
JacobiVal(6649)=(-1).*k23.*StatesVector(5177);
JacobiVal(6650)=k23d+(-1).*k23.*StatesVector(5178);
JacobiVal(6651)=(-1).*k23.*StatesVector(5179);
JacobiVal(6652)=k9d;
JacobiVal(6653)=k9d;
JacobiVal(6654)=k8d;
JacobiVal(6655)=k30d;
JacobiVal(6656)=(-1).*k23d+(-1).*k27d+(-1).*k30d+(-1).*k31+(-2).*k33+(-1).*k8d+(-1).* ...
  k9d+(-1).*k30.*EGF+(-1).*k11.*ERKPP;
JacobiVal(6657)=k31;
JacobiVal(6658)=k33;
JacobiVal(6659)=k11.*ERKPP;
JacobiVal(6660)=k23d;
JacobiVal(6661)=k33;
JacobiVal(6662)=k30.*EGF;
JacobiVal(6663)=k27d;
JacobiVal(6664)=k27d;
JacobiVal(6665)=k8d;
JacobiVal(6666)=k23d;
JacobiVal(6667)=k9d;
JacobiVal(6668)=k9d;
JacobiVal(6669)=k8d;
JacobiVal(6670)=k30d;
JacobiVal(6671)=(-2).*k23d+(-1).*k27d+(-1).*k30d+(-2).*k33+(-2).*k8d+(-1).*k9d+(-1).* ...
  k9.*StatesVector(5180)+(-1).*k10.*StatesVector(5181)+(-1).*k30.*EGF+(-1).*k11.*ERKPP;
JacobiVal(6672)=k8d;
JacobiVal(6673)=k10.*StatesVector(5181);
JacobiVal(6674)=k9.*StatesVector(5180);
JacobiVal(6675)=k23d;
JacobiVal(6676)=k33;
JacobiVal(6677)=k11.*ERKPP;
JacobiVal(6678)=k23d;
JacobiVal(6679)=k33;
JacobiVal(6680)=k30.*EGF;
JacobiVal(6681)=k27d;
JacobiVal(6682)=k27d;
JacobiVal(6683)=k8d;
JacobiVal(6684)=k8d;
JacobiVal(6685)=k23d;
JacobiVal(6686)=k23d;
JacobiVal(6687)=k9d+(-1).*k9.*StatesVector(5180);
JacobiVal(6688)=(-1).*k10.*StatesVector(5181);
JacobiVal(6689)=k9d;
JacobiVal(6690)=k8d;
JacobiVal(6691)=k30d;
JacobiVal(6692)=k8.*StatesVector(4971);
JacobiVal(6693)=(-2).*k23d+(-1).*k27d+(-1).*k30d+(-1).*k32d+(-2).*k33+(-1).*k8d+(-1).* ...
  k9d+(-1).*k8.*StatesVector(4971)+(-1).*k8.*StatesVector(4972)+(-1).*k8.* ...
  StatesVector(4973)+(-1).*k30.*EGF+(-1).*k11.*ERKPP;
JacobiVal(6694)=k32d;
JacobiVal(6695)=k8.*StatesVector(4972);
JacobiVal(6696)=k8.*StatesVector(4973);
JacobiVal(6697)=k23d;
JacobiVal(6698)=k33;
JacobiVal(6699)=k11.*ERKPP;
JacobiVal(6700)=k23d;
JacobiVal(6701)=k33;
JacobiVal(6702)=k30.*EGF;
JacobiVal(6703)=k27d;
JacobiVal(6704)=k27d;
JacobiVal(6705)=(-1).*k8.*StatesVector(4971);
JacobiVal(6706)=(-1).*k8.*StatesVector(4972);
JacobiVal(6707)=k8d+(-1).*k8.*StatesVector(4973);
JacobiVal(6708)=k23d;
JacobiVal(6709)=k23d;
JacobiVal(6710)=k9d;
JacobiVal(6711)=k9d;
JacobiVal(6712)=k8d;
JacobiVal(6713)=k30d;
JacobiVal(6714)=k32;
JacobiVal(6715)=(-2).*k23d+(-1).*k27d+(-1).*k30d+(-1).*k32+(-2).*k33+(-1).*k8d+(-1).* ...
  k9d+(-1).*k30.*EGF+(-1).*k11.*ERKPP;
JacobiVal(6716)=k23d;
JacobiVal(6717)=k33;
JacobiVal(6718)=k11.*ERKPP;
JacobiVal(6719)=k23d;
JacobiVal(6720)=k33;
JacobiVal(6721)=k30.*EGF;
JacobiVal(6722)=k27d;
JacobiVal(6723)=k27d;
JacobiVal(6724)=k8d;
JacobiVal(6725)=k23d;
JacobiVal(6726)=k23d;
JacobiVal(6727)=k9d;
JacobiVal(6728)=k9d;
JacobiVal(6729)=k8d;
JacobiVal(6730)=k30d;
JacobiVal(6731)=k10d;
JacobiVal(6732)=k8d;
JacobiVal(6733)=(-1).*k10d+(-1).*k11d+(-2).*k23d+(-1).*k27d+(-1).*k30d+(-2).*k33+(-2).* ...
  k8d+(-1).*k9d+(-1).*k30.*EGF+(-1).*k11.*ERKPP;
JacobiVal(6734)=k11d;
JacobiVal(6735)=k23d;
JacobiVal(6736)=k33;
JacobiVal(6737)=k11.*ERKPP;
JacobiVal(6738)=k23d;
JacobiVal(6739)=k33;
JacobiVal(6740)=k30.*EGF;
JacobiVal(6741)=k27d;
JacobiVal(6742)=k27d;
JacobiVal(6743)=k8d;
JacobiVal(6744)=k8d;
JacobiVal(6745)=k23d;
JacobiVal(6746)=k23d;
JacobiVal(6747)=k9d;
JacobiVal(6748)=k10d;
JacobiVal(6749)=k9d;
JacobiVal(6750)=k8d;
JacobiVal(6751)=k30d;
JacobiVal(6752)=k9d;
JacobiVal(6753)=k8d;
JacobiVal(6754)=k11.*ERKPP;
JacobiVal(6755)=(-2).*k23d+(-1).*k27d+(-1).*k30d+(-2).*k33+(-2).*k8d+(-2).*k9d+(-1).* ...
  k30.*EGF+(-2).*k11.*ERKPP;
JacobiVal(6756)=k23d;
JacobiVal(6757)=k33;
JacobiVal(6758)=k11.*ERKPP;
JacobiVal(6759)=k23d;
JacobiVal(6760)=k33;
JacobiVal(6761)=k30.*EGF;
JacobiVal(6762)=k27d;
JacobiVal(6763)=k27d;
JacobiVal(6764)=2.*k8d;
JacobiVal(6765)=2.*k23d;
JacobiVal(6766)=2.*k9d;
JacobiVal(6767)=k9d;
JacobiVal(6768)=k8d;
JacobiVal(6769)=k30d;
JacobiVal(6770)=k31d;
JacobiVal(6771)=k23.*StatesVector(5176);
JacobiVal(6772)=k23.*StatesVector(5179);
JacobiVal(6773)=k23.*StatesVector(5175);
JacobiVal(6774)=k23.*StatesVector(5177);
JacobiVal(6775)=k23.*StatesVector(5178);
JacobiVal(6776)=(-1).*k23d+(-1).*k27d+(-1).*k30d+(-1).*k31d+(-2).*k33+(-1).*k8d+(-1).* ...
  k9d+(-1).*k23.*StatesVector(5175)+(-1).*k23.*StatesVector(5176)+(-1).* ...
  k23.*StatesVector(5177)+(-1).*k23.*StatesVector(5178)+(-1).*k23.* ...
  StatesVector(5179)+(-1).*k30.*EGF+(-1).*k11.*ERKPP;
JacobiVal(6777)=k33;
JacobiVal(6778)=k11.*ERKPP;
JacobiVal(6779)=k23d;
JacobiVal(6780)=k33;
JacobiVal(6781)=k30.*EGF;
JacobiVal(6782)=k27d;
JacobiVal(6783)=k27d;
JacobiVal(6784)=k8d;
JacobiVal(6785)=(-1).*k23.*StatesVector(5175);
JacobiVal(6786)=(-1).*k23.*StatesVector(5176);
JacobiVal(6787)=(-1).*k23.*StatesVector(5177);
JacobiVal(6788)=k23d+(-1).*k23.*StatesVector(5178);
JacobiVal(6789)=(-1).*k23.*StatesVector(5179);
JacobiVal(6790)=k9d;
JacobiVal(6791)=k9d;
JacobiVal(6792)=k8d;
JacobiVal(6793)=k30d;
JacobiVal(6794)=(-1).*k23d+(-1).*k27d+(-1).*k30d+(-1).*k31+(-1).*k33+(-1).*k34d+(-1).* ...
  k8d+(-1).*k9d+(-1).*k9.*StatesVector(5180)+(-1).*k10.*StatesVector(5181) ...
  +(-1).*k30.*EGF+(-1).*k11.*ERKPP;
JacobiVal(6795)=k31;
JacobiVal(6796)=k9.*StatesVector(5180);
JacobiVal(6797)=k10.*StatesVector(5181);
JacobiVal(6798)=k34d;
JacobiVal(6799)=k11.*ERKPP;
JacobiVal(6800)=k23d;
JacobiVal(6801)=k33;
JacobiVal(6802)=k30.*EGF;
JacobiVal(6803)=k27d;
JacobiVal(6804)=k27d;
JacobiVal(6805)=k34d;
JacobiVal(6806)=k8d;
JacobiVal(6807)=k23d;
JacobiVal(6808)=k9d+(-1).*k9.*StatesVector(5180);
JacobiVal(6809)=(-1).*k10.*StatesVector(5181);
JacobiVal(6810)=k9d;
JacobiVal(6811)=k8d;
JacobiVal(6812)=k30d;
JacobiVal(6813)=(-2).*k23d+(-1).*k27d+(-1).*k30d+(-1).*k33+(-1).*k34d+(-2).*k8d+(-1).* ...
  k9d+(-2).*k9.*StatesVector(5180)+(-2).*k10.*StatesVector(5181)+(-1).* ...
  k30.*EGF+(-1).*k11.*ERKPP;
JacobiVal(6814)=k8d;
JacobiVal(6815)=k10.*StatesVector(5181);
JacobiVal(6816)=k9.*StatesVector(5180);
JacobiVal(6817)=k23d;
JacobiVal(6818)=k9.*StatesVector(5180);
JacobiVal(6819)=k10.*StatesVector(5181);
JacobiVal(6820)=k34d;
JacobiVal(6821)=k11.*ERKPP;
JacobiVal(6822)=k23d;
JacobiVal(6823)=k33;
JacobiVal(6824)=k30.*EGF;
JacobiVal(6825)=k27d;
JacobiVal(6826)=k27d;
JacobiVal(6827)=k34d+k8d;
JacobiVal(6828)=k8d;
JacobiVal(6829)=k23d;
JacobiVal(6830)=k23d;
JacobiVal(6831)=k9d+(-2).*k9.*StatesVector(5180);
JacobiVal(6832)=(-2).*k10.*StatesVector(5181);
JacobiVal(6833)=k9d;
JacobiVal(6834)=k8d;
JacobiVal(6835)=k30d;
JacobiVal(6836)=k8.*StatesVector(4971);
JacobiVal(6837)=(-2).*k23d+(-1).*k27d+(-1).*k30d+(-1).*k32d+(-1).*k33+(-1).*k34d+(-1).* ...
  k8d+(-1).*k9d+(-1).*k8.*StatesVector(4971)+(-1).*k8.*StatesVector(4972)+ ...
  (-1).*k8.*StatesVector(4973)+(-1).*k9.*StatesVector(5180)+(-1).*k10.* ...
  StatesVector(5181)+(-1).*k30.*EGF+(-1).*k11.*ERKPP;
JacobiVal(6838)=k32d;
JacobiVal(6839)=k8.*StatesVector(4972);
JacobiVal(6840)=k8.*StatesVector(4973);
JacobiVal(6841)=k23d;
JacobiVal(6842)=k9.*StatesVector(5180);
JacobiVal(6843)=k10.*StatesVector(5181);
JacobiVal(6844)=k34d;
JacobiVal(6845)=k11.*ERKPP;
JacobiVal(6846)=k23d;
JacobiVal(6847)=k33;
JacobiVal(6848)=k30.*EGF;
JacobiVal(6849)=k27d;
JacobiVal(6850)=k27d;
JacobiVal(6851)=k34d+(-1).*k8.*StatesVector(4971);
JacobiVal(6852)=(-1).*k8.*StatesVector(4972);
JacobiVal(6853)=k8d+(-1).*k8.*StatesVector(4973);
JacobiVal(6854)=k23d;
JacobiVal(6855)=k23d;
JacobiVal(6856)=k9d+(-1).*k9.*StatesVector(5180);
JacobiVal(6857)=(-1).*k10.*StatesVector(5181);
JacobiVal(6858)=k9d;
JacobiVal(6859)=k8d;
JacobiVal(6860)=k30d;
JacobiVal(6861)=k32;
JacobiVal(6862)=(-2).*k23d+(-1).*k27d+(-1).*k30d+(-1).*k32+(-1).*k33+(-1).*k34d+(-1).* ...
  k8d+(-1).*k9d+(-1).*k9.*StatesVector(5180)+(-1).*k10.*StatesVector(5181) ...
  +(-1).*k30.*EGF+(-1).*k11.*ERKPP;
JacobiVal(6863)=k23d;
JacobiVal(6864)=k9.*StatesVector(5180);
JacobiVal(6865)=k10.*StatesVector(5181);
JacobiVal(6866)=k34d;
JacobiVal(6867)=k11.*ERKPP;
JacobiVal(6868)=k23d;
JacobiVal(6869)=k33;
JacobiVal(6870)=k30.*EGF;
JacobiVal(6871)=k27d;
JacobiVal(6872)=k27d;
JacobiVal(6873)=k34d;
JacobiVal(6874)=k8d;
JacobiVal(6875)=k23d;
JacobiVal(6876)=k23d;
JacobiVal(6877)=k9d+(-1).*k9.*StatesVector(5180);
JacobiVal(6878)=(-1).*k10.*StatesVector(5181);
JacobiVal(6879)=k9d;
JacobiVal(6880)=k8d;
JacobiVal(6881)=k30d;
JacobiVal(6882)=k10d;
JacobiVal(6883)=k8d;
JacobiVal(6884)=(-1).*k10d+(-1).*k11d+(-2).*k23d+(-1).*k27d+(-1).*k30d+(-1).*k33+(-1).* ...
  k34d+(-2).*k8d+(-1).*k9d+(-1).*k9.*StatesVector(5180)+(-1).*k10.* ...
  StatesVector(5181)+(-1).*k30.*EGF+(-1).*k11.*ERKPP;
JacobiVal(6885)=k11d;
JacobiVal(6886)=k23d;
JacobiVal(6887)=k9.*StatesVector(5180);
JacobiVal(6888)=k10.*StatesVector(5181);
JacobiVal(6889)=k34d;
JacobiVal(6890)=k11.*ERKPP;
JacobiVal(6891)=k23d;
JacobiVal(6892)=k33;
JacobiVal(6893)=k30.*EGF;
JacobiVal(6894)=k27d;
JacobiVal(6895)=k27d;
JacobiVal(6896)=k34d;
JacobiVal(6897)=k8d;
JacobiVal(6898)=k8d;
JacobiVal(6899)=k23d;
JacobiVal(6900)=k23d;
JacobiVal(6901)=k9d+(-1).*k9.*StatesVector(5180);
JacobiVal(6902)=k10d+(-1).*k10.*StatesVector(5181);
JacobiVal(6903)=k9d;
JacobiVal(6904)=k8d;
JacobiVal(6905)=k30d;
JacobiVal(6906)=k9d;
JacobiVal(6907)=k8d;
JacobiVal(6908)=k11.*ERKPP;
JacobiVal(6909)=(-2).*k23d+(-1).*k27d+(-1).*k30d+(-1).*k33+(-1).*k34d+(-2).*k8d+(-2).* ...
  k9d+(-1).*k9.*StatesVector(5180)+(-1).*k10.*StatesVector(5181)+(-1).* ...
  k30.*EGF+(-2).*k11.*ERKPP;
JacobiVal(6910)=k23d;
JacobiVal(6911)=k9.*StatesVector(5180);
JacobiVal(6912)=k10.*StatesVector(5181);
JacobiVal(6913)=k34d;
JacobiVal(6914)=k11.*ERKPP;
JacobiVal(6915)=k23d;
JacobiVal(6916)=k33;
JacobiVal(6917)=k30.*EGF;
JacobiVal(6918)=k27d;
JacobiVal(6919)=k27d;
JacobiVal(6920)=k34d;
JacobiVal(6921)=2.*k8d;
JacobiVal(6922)=2.*k23d;
JacobiVal(6923)=2.*k9d+(-1).*k9.*StatesVector(5180);
JacobiVal(6924)=(-1).*k10.*StatesVector(5181);
JacobiVal(6925)=k9d;
JacobiVal(6926)=k8d;
JacobiVal(6927)=k30d;
JacobiVal(6928)=k31d;
JacobiVal(6929)=k23.*StatesVector(5176);
JacobiVal(6930)=k23.*StatesVector(5179);
JacobiVal(6931)=k23.*StatesVector(5175);
JacobiVal(6932)=k23.*StatesVector(5177);
JacobiVal(6933)=k23.*StatesVector(5178);
JacobiVal(6934)=(-1).*k23d+(-1).*k27d+(-1).*k30d+(-1).*k31d+(-1).*k33+(-1).*k34d+(-1).* ...
  k8d+(-1).*k9d+(-1).*k23.*StatesVector(5175)+(-1).*k23.*StatesVector( ...
  5176)+(-1).*k23.*StatesVector(5177)+(-1).*k23.*StatesVector(5178)+(-1).* ...
  k23.*StatesVector(5179)+(-1).*k9.*StatesVector(5180)+(-1).*k10.* ...
  StatesVector(5181)+(-1).*k30.*EGF+(-1).*k11.*ERKPP;
JacobiVal(6935)=k9.*StatesVector(5180);
JacobiVal(6936)=k10.*StatesVector(5181);
JacobiVal(6937)=k34d;
JacobiVal(6938)=k11.*ERKPP;
JacobiVal(6939)=k23d;
JacobiVal(6940)=k33;
JacobiVal(6941)=k30.*EGF;
JacobiVal(6942)=k27d;
JacobiVal(6943)=k27d;
JacobiVal(6944)=k34d;
JacobiVal(6945)=k8d;
JacobiVal(6946)=(-1).*k23.*StatesVector(5175);
JacobiVal(6947)=(-1).*k23.*StatesVector(5176);
JacobiVal(6948)=(-1).*k23.*StatesVector(5177);
JacobiVal(6949)=k23d+(-1).*k23.*StatesVector(5178);
JacobiVal(6950)=(-1).*k23.*StatesVector(5179);
JacobiVal(6951)=k9d+(-1).*k9.*StatesVector(5180);
JacobiVal(6952)=(-1).*k10.*StatesVector(5181);
JacobiVal(6953)=k9d;
JacobiVal(6954)=k8d;
JacobiVal(6955)=k30d;
JacobiVal(6956)=k9d;
JacobiVal(6957)=(-1).*k23d+(-1).*k27d+(-1).*k30d+(-1).*k31+(-1).*k33+(-1).*k34d+(-1).* ...
  k8d+(-2).*k9d+(-1).*k30.*EGF+(-2).*k11.*ERKPP;
JacobiVal(6958)=k31;
JacobiVal(6959)=k11.*ERKPP;
JacobiVal(6960)=k34d;
JacobiVal(6961)=k11.*ERKPP;
JacobiVal(6962)=k23d;
JacobiVal(6963)=k33;
JacobiVal(6964)=k30.*EGF;
JacobiVal(6965)=k27d;
JacobiVal(6966)=k27d;
JacobiVal(6967)=k34d+k8d;
JacobiVal(6968)=k23d;
JacobiVal(6969)=2.*k9d;
JacobiVal(6970)=k9d;
JacobiVal(6971)=k8d;
JacobiVal(6972)=k30d;
JacobiVal(6973)=k9d;
JacobiVal(6974)=(-2).*k23d+(-1).*k27d+(-1).*k30d+(-1).*k33+(-1).*k34d+(-2).*k8d+(-2).* ...
  k9d+(-1).*k9.*StatesVector(5180)+(-1).*k10.*StatesVector(5181)+(-1).* ...
  k30.*EGF+(-2).*k11.*ERKPP;
JacobiVal(6975)=k8d;
JacobiVal(6976)=k10.*StatesVector(5181);
JacobiVal(6977)=k9.*StatesVector(5180);
JacobiVal(6978)=k23d;
JacobiVal(6979)=k11.*ERKPP;
JacobiVal(6980)=k34d;
JacobiVal(6981)=k11.*ERKPP;
JacobiVal(6982)=k23d;
JacobiVal(6983)=k33;
JacobiVal(6984)=k30.*EGF;
JacobiVal(6985)=k27d;
JacobiVal(6986)=k27d;
JacobiVal(6987)=k8d;
JacobiVal(6988)=k34d+k8d;
JacobiVal(6989)=k23d;
JacobiVal(6990)=k23d;
JacobiVal(6991)=2.*k9d+(-1).*k9.*StatesVector(5180);
JacobiVal(6992)=(-1).*k10.*StatesVector(5181);
JacobiVal(6993)=k9d;
JacobiVal(6994)=k8d;
JacobiVal(6995)=k30d;
JacobiVal(6996)=k9d;
JacobiVal(6997)=k8.*StatesVector(4971);
JacobiVal(6998)=(-2).*k23d+(-1).*k27d+(-1).*k30d+(-1).*k32d+(-1).*k33+(-1).*k34d+(-1).* ...
  k8d+(-2).*k9d+(-1).*k8.*StatesVector(4971)+(-1).*k8.*StatesVector(4972)+ ...
  (-1).*k8.*StatesVector(4973)+(-1).*k30.*EGF+(-2).*k11.*ERKPP ...
  ;
JacobiVal(6999)=k32d;
JacobiVal(7000)=k8.*StatesVector(4972);
JacobiVal(7001)=k8.*StatesVector(4973);
JacobiVal(7002)=k23d;
JacobiVal(7003)=k11.*ERKPP;
JacobiVal(7004)=k34d;
JacobiVal(7005)=k11.*ERKPP;
JacobiVal(7006)=k23d;
JacobiVal(7007)=k33;
JacobiVal(7008)=k30.*EGF;
JacobiVal(7009)=k27d;
JacobiVal(7010)=k27d;
JacobiVal(7011)=(-1).*k8.*StatesVector(4971);
JacobiVal(7012)=(-1).*k8.*StatesVector(4972);
JacobiVal(7013)=k34d+k8d+(-1).*k8.*StatesVector(4973);
JacobiVal(7014)=k23d;
JacobiVal(7015)=k23d;
JacobiVal(7016)=2.*k9d;
JacobiVal(7017)=k9d;
JacobiVal(7018)=k8d;
JacobiVal(7019)=k30d;
JacobiVal(7020)=k9d;
JacobiVal(7021)=k32;
JacobiVal(7022)=(-2).*k23d+(-1).*k27d+(-1).*k30d+(-1).*k32+(-1).*k33+(-1).*k34d+(-1).* ...
  k8d+(-2).*k9d+(-1).*k30.*EGF+(-2).*k11.*ERKPP;
JacobiVal(7023)=k23d;
JacobiVal(7024)=k11.*ERKPP;
JacobiVal(7025)=k34d;
JacobiVal(7026)=k11.*ERKPP;
JacobiVal(7027)=k23d;
JacobiVal(7028)=k33;
JacobiVal(7029)=k30.*EGF;
JacobiVal(7030)=k27d;
JacobiVal(7031)=k27d;
JacobiVal(7032)=k34d+k8d;
JacobiVal(7033)=k23d;
JacobiVal(7034)=k23d;
JacobiVal(7035)=2.*k9d;
JacobiVal(7036)=k9d;
JacobiVal(7037)=k8d;
JacobiVal(7038)=k30d;
JacobiVal(7039)=k9d;
JacobiVal(7040)=k10d;
JacobiVal(7041)=k8d;
JacobiVal(7042)=(-1).*k10d+(-1).*k11d+(-2).*k23d+(-1).*k27d+(-1).*k30d+(-1).*k33+(-1).* ...
  k34d+(-2).*k8d+(-2).*k9d+(-1).*k30.*EGF+(-2).*k11.*ERKPP;
JacobiVal(7043)=k11d;
JacobiVal(7044)=k23d;
JacobiVal(7045)=k11.*ERKPP;
JacobiVal(7046)=k34d;
JacobiVal(7047)=k11.*ERKPP;
JacobiVal(7048)=k23d;
JacobiVal(7049)=k33;
JacobiVal(7050)=k30.*EGF;
JacobiVal(7051)=k27d;
JacobiVal(7052)=k27d;
JacobiVal(7053)=k8d;
JacobiVal(7054)=k34d+k8d;
JacobiVal(7055)=k23d;
JacobiVal(7056)=k23d;
JacobiVal(7057)=2.*k9d;
JacobiVal(7058)=k10d;
JacobiVal(7059)=k9d;
JacobiVal(7060)=k8d;
JacobiVal(7061)=k30d;
JacobiVal(7062)=k9d;
JacobiVal(7063)=k9d;
JacobiVal(7064)=k8d;
JacobiVal(7065)=k11.*ERKPP;
JacobiVal(7066)=(-2).*k23d+(-1).*k27d+(-1).*k30d+(-1).*k33+(-1).*k34d+(-2).*k8d+(-3).* ...
  k9d+(-1).*k30.*EGF+(-3).*k11.*ERKPP;
JacobiVal(7067)=k23d;
JacobiVal(7068)=k11.*ERKPP;
JacobiVal(7069)=k34d;
JacobiVal(7070)=k11.*ERKPP;
JacobiVal(7071)=k23d;
JacobiVal(7072)=k33;
JacobiVal(7073)=k30.*EGF;
JacobiVal(7074)=k27d;
JacobiVal(7075)=k27d;
JacobiVal(7076)=k34d+2.*k8d;
JacobiVal(7077)=2.*k23d;
JacobiVal(7078)=3.*k9d;
JacobiVal(7079)=k9d;
JacobiVal(7080)=k8d;
JacobiVal(7081)=k30d;
JacobiVal(7082)=k9d;
JacobiVal(7083)=k31d;
JacobiVal(7084)=k23.*StatesVector(5176);
JacobiVal(7085)=k23.*StatesVector(5179);
JacobiVal(7086)=k23.*StatesVector(5175);
JacobiVal(7087)=k23.*StatesVector(5177);
JacobiVal(7088)=k23.*StatesVector(5178);
JacobiVal(7089)=(-1).*k23d+(-1).*k27d+(-1).*k30d+(-1).*k31d+(-1).*k33+(-1).*k34d+(-1).* ...
  k8d+(-2).*k9d+(-1).*k23.*StatesVector(5175)+(-1).*k23.*StatesVector( ...
  5176)+(-1).*k23.*StatesVector(5177)+(-1).*k23.*StatesVector(5178)+(-1).* ...
  k23.*StatesVector(5179)+(-1).*k30.*EGF+(-2).*k11.*ERKPP;
JacobiVal(7090)=k11.*ERKPP;
JacobiVal(7091)=k34d;
JacobiVal(7092)=k11.*ERKPP;
JacobiVal(7093)=k23d;
JacobiVal(7094)=k33;
JacobiVal(7095)=k30.*EGF;
JacobiVal(7096)=k27d;
JacobiVal(7097)=k27d;
JacobiVal(7098)=k34d+k8d;
JacobiVal(7099)=(-1).*k23.*StatesVector(5175);
JacobiVal(7100)=(-1).*k23.*StatesVector(5176);
JacobiVal(7101)=(-1).*k23.*StatesVector(5177);
JacobiVal(7102)=k23d+(-1).*k23.*StatesVector(5178);
JacobiVal(7103)=(-1).*k23.*StatesVector(5179);
JacobiVal(7104)=2.*k9d;
JacobiVal(7105)=k9d;
JacobiVal(7106)=k8d;
JacobiVal(7107)=k30d;
JacobiVal(7108)=k10d;
JacobiVal(7109)=k11d;
JacobiVal(7110)=(-1).*k10d+(-1).*k11d+(-1).*k23d+(-1).*k27d+(-1).*k30d+(-1).*k31+(-1).* ...
  k33+(-1).*k34d+(-1).*k8d+(-1).*k9d+(-1).*k30.*EGF+(-1).*k11.* ...
  ERKPP;
JacobiVal(7111)=k31;
JacobiVal(7112)=k34d;
JacobiVal(7113)=k11.*ERKPP;
JacobiVal(7114)=k23d;
JacobiVal(7115)=k33;
JacobiVal(7116)=k30.*EGF;
JacobiVal(7117)=k27d;
JacobiVal(7118)=k27d;
JacobiVal(7119)=k34d;
JacobiVal(7120)=k8d;
JacobiVal(7121)=k23d;
JacobiVal(7122)=k9d;
JacobiVal(7123)=k10d;
JacobiVal(7124)=k9d;
JacobiVal(7125)=k8d;
JacobiVal(7126)=k30d;
JacobiVal(7127)=k10d;
JacobiVal(7128)=k11d;
JacobiVal(7129)=(-1).*k10d+(-1).*k11d+(-2).*k23d+(-1).*k27d+(-1).*k30d+(-1).*k33+(-1).* ...
  k34d+(-2).*k8d+(-1).*k9d+(-1).*k9.*StatesVector(5180)+(-1).*k10.* ...
  StatesVector(5181)+(-1).*k30.*EGF+(-1).*k11.*ERKPP;
JacobiVal(7130)=k8d;
JacobiVal(7131)=k10.*StatesVector(5181);
JacobiVal(7132)=k9.*StatesVector(5180);
JacobiVal(7133)=k23d;
JacobiVal(7134)=k34d;
JacobiVal(7135)=k11.*ERKPP;
JacobiVal(7136)=k23d;
JacobiVal(7137)=k33;
JacobiVal(7138)=k30.*EGF;
JacobiVal(7139)=k27d;
JacobiVal(7140)=k27d;
JacobiVal(7141)=k8d;
JacobiVal(7142)=k34d;
JacobiVal(7143)=k8d;
JacobiVal(7144)=k23d;
JacobiVal(7145)=k23d;
JacobiVal(7146)=k9d+(-1).*k9.*StatesVector(5180);
JacobiVal(7147)=k10d+(-1).*k10.*StatesVector(5181);
JacobiVal(7148)=k9d;
JacobiVal(7149)=k8d;
JacobiVal(7150)=k30d;
JacobiVal(7151)=k10d;
JacobiVal(7152)=k11d;
JacobiVal(7153)=k8.*StatesVector(4971);
JacobiVal(7154)=(-1).*k10d+(-1).*k11d+(-2).*k23d+(-1).*k27d+(-1).*k30d+(-1).*k32d+(-1).* ...
  k33+(-1).*k34d+(-1).*k8d+(-1).*k9d+(-1).*k8.*StatesVector(4971)+(-1).* ...
  k8.*StatesVector(4972)+(-1).*k8.*StatesVector(4973)+(-1).*k30.*EGF ...
  +(-1).*k11.*ERKPP;
JacobiVal(7155)=k32d;
JacobiVal(7156)=k8.*StatesVector(4972);
JacobiVal(7157)=k8.*StatesVector(4973);
JacobiVal(7158)=k23d;
JacobiVal(7159)=k34d;
JacobiVal(7160)=k11.*ERKPP;
JacobiVal(7161)=k23d;
JacobiVal(7162)=k33;
JacobiVal(7163)=k30.*EGF;
JacobiVal(7164)=k27d;
JacobiVal(7165)=k27d;
JacobiVal(7166)=(-1).*k8.*StatesVector(4971);
JacobiVal(7167)=k34d+(-1).*k8.*StatesVector(4972);
JacobiVal(7168)=k8d+(-1).*k8.*StatesVector(4973);
JacobiVal(7169)=k23d;
JacobiVal(7170)=k23d;
JacobiVal(7171)=k9d;
JacobiVal(7172)=k10d;
JacobiVal(7173)=k9d;
JacobiVal(7174)=k8d;
JacobiVal(7175)=k30d;
JacobiVal(7176)=k10d;
JacobiVal(7177)=k11d;
JacobiVal(7178)=k32;
JacobiVal(7179)=(-1).*k10d+(-1).*k11d+(-2).*k23d+(-1).*k27d+(-1).*k30d+(-1).*k32+(-1).* ...
  k33+(-1).*k34d+(-1).*k8d+(-1).*k9d+(-1).*k30.*EGF+(-1).*k11.* ...
  ERKPP;
JacobiVal(7180)=k23d;
JacobiVal(7181)=k34d;
JacobiVal(7182)=k11.*ERKPP;
JacobiVal(7183)=k23d;
JacobiVal(7184)=k33;
JacobiVal(7185)=k30.*EGF;
JacobiVal(7186)=k27d;
JacobiVal(7187)=k27d;
JacobiVal(7188)=k34d;
JacobiVal(7189)=k8d;
JacobiVal(7190)=k23d;
JacobiVal(7191)=k23d;
JacobiVal(7192)=k9d;
JacobiVal(7193)=k10d;
JacobiVal(7194)=k9d;
JacobiVal(7195)=k8d;
JacobiVal(7196)=k30d;
JacobiVal(7197)=k10d;
JacobiVal(7198)=k11d;
JacobiVal(7199)=k10d;
JacobiVal(7200)=k8d;
JacobiVal(7201)=(-2).*k10d+(-2).*k11d+(-2).*k23d+(-1).*k27d+(-1).*k30d+(-1).*k33+(-1).* ...
  k34d+(-2).*k8d+(-1).*k9d+(-1).*k30.*EGF+(-1).*k11.*ERKPP;
JacobiVal(7202)=k11d;
JacobiVal(7203)=k23d;
JacobiVal(7204)=k34d;
JacobiVal(7205)=k11.*ERKPP;
JacobiVal(7206)=k23d;
JacobiVal(7207)=k33;
JacobiVal(7208)=k30.*EGF;
JacobiVal(7209)=k27d;
JacobiVal(7210)=k27d;
JacobiVal(7211)=k34d+k8d;
JacobiVal(7212)=k8d;
JacobiVal(7213)=k23d;
JacobiVal(7214)=k23d;
JacobiVal(7215)=k9d;
JacobiVal(7216)=2.*k10d;
JacobiVal(7217)=k9d;
JacobiVal(7218)=k8d;
JacobiVal(7219)=k30d;
JacobiVal(7220)=k10d;
JacobiVal(7221)=k11d;
JacobiVal(7222)=k9d;
JacobiVal(7223)=k8d;
JacobiVal(7224)=k11.*ERKPP;
JacobiVal(7225)=(-1).*k10d+(-1).*k11d+(-2).*k23d+(-1).*k27d+(-1).*k30d+(-1).*k33+(-1).* ...
  k34d+(-2).*k8d+(-2).*k9d+(-1).*k30.*EGF+(-2).*k11.*ERKPP;
JacobiVal(7226)=k23d;
JacobiVal(7227)=k34d;
JacobiVal(7228)=k11.*ERKPP;
JacobiVal(7229)=k23d;
JacobiVal(7230)=k33;
JacobiVal(7231)=k30.*EGF;
JacobiVal(7232)=k27d;
JacobiVal(7233)=k27d;
JacobiVal(7234)=k34d;
JacobiVal(7235)=2.*k8d;
JacobiVal(7236)=2.*k23d;
JacobiVal(7237)=2.*k9d;
JacobiVal(7238)=k10d;
JacobiVal(7239)=k9d;
JacobiVal(7240)=k8d;
JacobiVal(7241)=k30d;
JacobiVal(7242)=k10d;
JacobiVal(7243)=k11d;
JacobiVal(7244)=k31d;
JacobiVal(7245)=k23.*StatesVector(5176);
JacobiVal(7246)=k23.*StatesVector(5179);
JacobiVal(7247)=k23.*StatesVector(5175);
JacobiVal(7248)=k23.*StatesVector(5177);
JacobiVal(7249)=k23.*StatesVector(5178);
JacobiVal(7250)=(-1).*k10d+(-1).*k11d+(-1).*k23d+(-1).*k27d+(-1).*k30d+(-1).*k31d+(-1).* ...
  k33+(-1).*k34d+(-1).*k8d+(-1).*k9d+(-1).*k23.*StatesVector(5175)+(-1).* ...
  k23.*StatesVector(5176)+(-1).*k23.*StatesVector(5177)+(-1).*k23.* ...
  StatesVector(5178)+(-1).*k23.*StatesVector(5179)+(-1).*k30.*EGF+( ...
  -1).*k11.*ERKPP;
JacobiVal(7251)=k34d;
JacobiVal(7252)=k11.*ERKPP;
JacobiVal(7253)=k23d;
JacobiVal(7254)=k33;
JacobiVal(7255)=k30.*EGF;
JacobiVal(7256)=k27d;
JacobiVal(7257)=k27d;
JacobiVal(7258)=k34d;
JacobiVal(7259)=k8d;
JacobiVal(7260)=(-1).*k23.*StatesVector(5175);
JacobiVal(7261)=(-1).*k23.*StatesVector(5176);
JacobiVal(7262)=(-1).*k23.*StatesVector(5177);
JacobiVal(7263)=k23d+(-1).*k23.*StatesVector(5178);
JacobiVal(7264)=(-1).*k23.*StatesVector(5179);
JacobiVal(7265)=k9d;
JacobiVal(7266)=k10d;
JacobiVal(7267)=k9d;
JacobiVal(7268)=k8d;
JacobiVal(7269)=k30d;
JacobiVal(7270)=k33d;
JacobiVal(7271)=k34.*StatesVector(4971);
JacobiVal(7272)=k34.*StatesVector(4973);
JacobiVal(7273)=k34.*StatesVector(4972);
JacobiVal(7274)=(-1).*k23d+(-1).*k27d+(-1).*k30d+(-1).*k31+(-1).*k33+(-1).*k33d+(-1).* ...
  k8d+(-1).*k9d+(-1).*k34.*StatesVector(4971)+(-1).*k34.*StatesVector( ...
  4972)+(-1).*k34.*StatesVector(4973)+(-1).*k30.*EGF+(-1).*k11.* ...
  ERKPP;
JacobiVal(7275)=k31;
JacobiVal(7276)=k11.*ERKPP;
JacobiVal(7277)=k23d;
JacobiVal(7278)=k33;
JacobiVal(7279)=k30.*EGF;
JacobiVal(7280)=k27d;
JacobiVal(7281)=k27d;
JacobiVal(7282)=(-1).*k34.*StatesVector(4971);
JacobiVal(7283)=(-1).*k34.*StatesVector(4972);
JacobiVal(7284)=k8d+(-1).*k34.*StatesVector(4973);
JacobiVal(7285)=k23d;
JacobiVal(7286)=k9d;
JacobiVal(7287)=k9d;
JacobiVal(7288)=k8d;
JacobiVal(7289)=k30d;
JacobiVal(7290)=k33d;
JacobiVal(7291)=k34.*StatesVector(4971);
JacobiVal(7292)=k34.*StatesVector(4973);
JacobiVal(7293)=k34.*StatesVector(4972);
JacobiVal(7294)=(-2).*k23d+(-1).*k27d+(-1).*k30d+(-1).*k33+(-1).*k33d+(-2).*k8d+(-1).* ...
  k9d+(-1).*k34.*StatesVector(4971)+(-1).*k34.*StatesVector(4972)+(-1).* ...
  k34.*StatesVector(4973)+(-1).*k9.*StatesVector(5180)+(-1).*k10.* ...
  StatesVector(5181)+(-1).*k30.*EGF+(-1).*k11.*ERKPP;
JacobiVal(7295)=k8d;
JacobiVal(7296)=k10.*StatesVector(5181);
JacobiVal(7297)=k9.*StatesVector(5180);
JacobiVal(7298)=k23d;
JacobiVal(7299)=k11.*ERKPP;
JacobiVal(7300)=k23d;
JacobiVal(7301)=k33;
JacobiVal(7302)=k30.*EGF;
JacobiVal(7303)=k27d;
JacobiVal(7304)=k27d;
JacobiVal(7305)=k8d+(-1).*k34.*StatesVector(4971);
JacobiVal(7306)=(-1).*k34.*StatesVector(4972);
JacobiVal(7307)=k8d+(-1).*k34.*StatesVector(4973);
JacobiVal(7308)=k23d;
JacobiVal(7309)=k23d;
JacobiVal(7310)=k9d+(-1).*k9.*StatesVector(5180);
JacobiVal(7311)=(-1).*k10.*StatesVector(5181);
JacobiVal(7312)=k9d;
JacobiVal(7313)=k8d;
JacobiVal(7314)=k30d;
JacobiVal(7315)=k33d;
JacobiVal(7316)=k34.*StatesVector(4971);
JacobiVal(7317)=k34.*StatesVector(4973);
JacobiVal(7318)=k34.*StatesVector(4972);
JacobiVal(7319)=k8.*StatesVector(4971);
JacobiVal(7320)=(-2).*k23d+(-1).*k27d+(-1).*k30d+(-1).*k32d+(-1).*k33+(-1).*k33d+(-1).* ...
  k8d+(-1).*k9d+(-1).*k34.*StatesVector(4971)+(-1).*k8.*StatesVector(4971) ...
  +(-1).*k34.*StatesVector(4972)+(-1).*k8.*StatesVector(4972)+(-1).*k34.* ...
  StatesVector(4973)+(-1).*k8.*StatesVector(4973)+(-1).*k30.*EGF+( ...
  -1).*k11.*ERKPP;
JacobiVal(7321)=k32d;
JacobiVal(7322)=k8.*StatesVector(4972);
JacobiVal(7323)=k8.*StatesVector(4973);
JacobiVal(7324)=k23d;
JacobiVal(7325)=k11.*ERKPP;
JacobiVal(7326)=k23d;
JacobiVal(7327)=k33;
JacobiVal(7328)=k30.*EGF;
JacobiVal(7329)=k27d;
JacobiVal(7330)=k27d;
JacobiVal(7331)=(-1).*k34.*StatesVector(4971)+(-1).*k8.*StatesVector(4971);
JacobiVal(7332)=(-1).*k34.*StatesVector(4972)+(-1).*k8.*StatesVector(4972);
JacobiVal(7333)=k8d+(-1).*k34.*StatesVector(4973)+(-1).*k8.*StatesVector(4973);
JacobiVal(7334)=k23d;
JacobiVal(7335)=k23d;
JacobiVal(7336)=k9d;
JacobiVal(7337)=k9d;
JacobiVal(7338)=k8d;
JacobiVal(7339)=k30d;
JacobiVal(7340)=k33d;
JacobiVal(7341)=k34.*StatesVector(4971);
JacobiVal(7342)=k34.*StatesVector(4973);
JacobiVal(7343)=k34.*StatesVector(4972);
JacobiVal(7344)=k32;
JacobiVal(7345)=(-2).*k23d+(-1).*k27d+(-1).*k30d+(-1).*k32+(-1).*k33+(-1).*k33d+(-1).* ...
  k8d+(-1).*k9d+(-1).*k34.*StatesVector(4971)+(-1).*k34.*StatesVector( ...
  4972)+(-1).*k34.*StatesVector(4973)+(-1).*k30.*EGF+(-1).*k11.* ...
  ERKPP;
JacobiVal(7346)=k23d;
JacobiVal(7347)=k11.*ERKPP;
JacobiVal(7348)=k23d;
JacobiVal(7349)=k33;
JacobiVal(7350)=k30.*EGF;
JacobiVal(7351)=k27d;
JacobiVal(7352)=k27d;
JacobiVal(7353)=(-1).*k34.*StatesVector(4971);
JacobiVal(7354)=(-1).*k34.*StatesVector(4972);
JacobiVal(7355)=k8d+(-1).*k34.*StatesVector(4973);
JacobiVal(7356)=k23d;
JacobiVal(7357)=k23d;
JacobiVal(7358)=k9d;
JacobiVal(7359)=k9d;
JacobiVal(7360)=k8d;
JacobiVal(7361)=k30d;
JacobiVal(7362)=k33d;
JacobiVal(7363)=k34.*StatesVector(4971);
JacobiVal(7364)=k34.*StatesVector(4973);
JacobiVal(7365)=k34.*StatesVector(4972);
JacobiVal(7366)=k10d;
JacobiVal(7367)=k8d;
JacobiVal(7368)=(-1).*k10d+(-1).*k11d+(-2).*k23d+(-1).*k27d+(-1).*k30d+(-1).*k33+(-1).* ...
  k33d+(-2).*k8d+(-1).*k9d+(-1).*k34.*StatesVector(4971)+(-1).*k34.* ...
  StatesVector(4972)+(-1).*k34.*StatesVector(4973)+(-1).*k30.*EGF+( ...
  -1).*k11.*ERKPP;
JacobiVal(7369)=k11d;
JacobiVal(7370)=k23d;
JacobiVal(7371)=k11.*ERKPP;
JacobiVal(7372)=k23d;
JacobiVal(7373)=k33;
JacobiVal(7374)=k30.*EGF;
JacobiVal(7375)=k27d;
JacobiVal(7376)=k27d;
JacobiVal(7377)=(-1).*k34.*StatesVector(4971);
JacobiVal(7378)=k8d+(-1).*k34.*StatesVector(4972);
JacobiVal(7379)=k8d+(-1).*k34.*StatesVector(4973);
JacobiVal(7380)=k23d;
JacobiVal(7381)=k23d;
JacobiVal(7382)=k9d;
JacobiVal(7383)=k10d;
JacobiVal(7384)=k9d;
JacobiVal(7385)=k8d;
JacobiVal(7386)=k30d;
JacobiVal(7387)=k33d;
JacobiVal(7388)=k34.*StatesVector(4971);
JacobiVal(7389)=k34.*StatesVector(4973);
JacobiVal(7390)=k34.*StatesVector(4972);
JacobiVal(7391)=k9d;
JacobiVal(7392)=k8d;
JacobiVal(7393)=k11.*ERKPP;
JacobiVal(7394)=(-2).*k23d+(-1).*k27d+(-1).*k30d+(-1).*k33+(-1).*k33d+(-2).*k8d+(-2).* ...
  k9d+(-1).*k34.*StatesVector(4971)+(-1).*k34.*StatesVector(4972)+(-1).* ...
  k34.*StatesVector(4973)+(-1).*k30.*EGF+(-2).*k11.*ERKPP;
JacobiVal(7395)=k23d;
JacobiVal(7396)=k11.*ERKPP;
JacobiVal(7397)=k23d;
JacobiVal(7398)=k33;
JacobiVal(7399)=k30.*EGF;
JacobiVal(7400)=k27d;
JacobiVal(7401)=k27d;
JacobiVal(7402)=(-1).*k34.*StatesVector(4971);
JacobiVal(7403)=(-1).*k34.*StatesVector(4972);
JacobiVal(7404)=2.*k8d+(-1).*k34.*StatesVector(4973);
JacobiVal(7405)=2.*k23d;
JacobiVal(7406)=2.*k9d;
JacobiVal(7407)=k9d;
JacobiVal(7408)=k8d;
JacobiVal(7409)=k30d;
JacobiVal(7410)=k33d;
JacobiVal(7411)=k34.*StatesVector(4971);
JacobiVal(7412)=k34.*StatesVector(4973);
JacobiVal(7413)=k34.*StatesVector(4972);
JacobiVal(7414)=k31d;
JacobiVal(7415)=k23.*StatesVector(5176);
JacobiVal(7416)=k23.*StatesVector(5179);
JacobiVal(7417)=k23.*StatesVector(5175);
JacobiVal(7418)=k23.*StatesVector(5177);
JacobiVal(7419)=k23.*StatesVector(5178);
JacobiVal(7420)=(-1).*k23d+(-1).*k27d+(-1).*k30d+(-1).*k31d+(-1).*k33+(-1).*k33d+(-1).* ...
  k8d+(-1).*k9d+(-1).*k34.*StatesVector(4971)+(-1).*k34.*StatesVector( ...
  4972)+(-1).*k34.*StatesVector(4973)+(-1).*k23.*StatesVector(5175)+(-1).* ...
  k23.*StatesVector(5176)+(-1).*k23.*StatesVector(5177)+(-1).*k23.* ...
  StatesVector(5178)+(-1).*k23.*StatesVector(5179)+(-1).*k30.*EGF+( ...
  -1).*k11.*ERKPP;
JacobiVal(7421)=k11.*ERKPP;
JacobiVal(7422)=k23d;
JacobiVal(7423)=k33;
JacobiVal(7424)=k30.*EGF;
JacobiVal(7425)=k27d;
JacobiVal(7426)=k27d;
JacobiVal(7427)=(-1).*k34.*StatesVector(4971);
JacobiVal(7428)=(-1).*k34.*StatesVector(4972);
JacobiVal(7429)=k8d+(-1).*k34.*StatesVector(4973);
JacobiVal(7430)=(-1).*k23.*StatesVector(5175);
JacobiVal(7431)=(-1).*k23.*StatesVector(5176);
JacobiVal(7432)=(-1).*k23.*StatesVector(5177);
JacobiVal(7433)=k23d+(-1).*k23.*StatesVector(5178);
JacobiVal(7434)=(-1).*k23.*StatesVector(5179);
JacobiVal(7435)=k9d;
JacobiVal(7436)=k10d;
JacobiVal(7437)=k8d;
JacobiVal(7438)=k11d;
JacobiVal(7439)=(-1).*k10d+(-1).*k11d+(-1).*k23d+(-1).*k28d+(-1).*k31+(-2).*k33+(-1).* ...
  k8d+(-2).*k30.*EGF;
JacobiVal(7440)=k31;
JacobiVal(7441)=k33;
JacobiVal(7442)=k30.*EGF;
JacobiVal(7443)=k23d;
JacobiVal(7444)=k33;
JacobiVal(7445)=k30.*EGF;
JacobiVal(7446)=k28d;
JacobiVal(7447)=k28d;
JacobiVal(7448)=k8d;
JacobiVal(7449)=k23d;
JacobiVal(7450)=k10d;
JacobiVal(7451)=k10d;
JacobiVal(7452)=k8d;
JacobiVal(7453)=k11d;
JacobiVal(7454)=(-1).*k10d+(-1).*k11d+(-2).*k23d+(-1).*k28d+(-2).*k33+(-2).*k8d+(-1).* ...
  k9.*StatesVector(5180)+(-1).*k10.*StatesVector(5181)+(-2).*k30.*EGF;
JacobiVal(7455)=k8d;
JacobiVal(7456)=k10.*StatesVector(5181);
JacobiVal(7457)=k9.*StatesVector(5180);
JacobiVal(7458)=k23d;
JacobiVal(7459)=k33;
JacobiVal(7460)=k30.*EGF;
JacobiVal(7461)=k23d;
JacobiVal(7462)=k33;
JacobiVal(7463)=k30.*EGF;
JacobiVal(7464)=k28d;
JacobiVal(7465)=k28d;
JacobiVal(7466)=k8d;
JacobiVal(7467)=k8d;
JacobiVal(7468)=k23d;
JacobiVal(7469)=k23d;
JacobiVal(7470)=(-1).*k9.*StatesVector(5180);
JacobiVal(7471)=k10d+(-1).*k10.*StatesVector(5181);
JacobiVal(7472)=k10d;
JacobiVal(7473)=k8d;
JacobiVal(7474)=k11d;
JacobiVal(7475)=k8.*StatesVector(4971);
JacobiVal(7476)=(-1).*k10d+(-1).*k11d+(-2).*k23d+(-1).*k28d+(-1).*k32d+(-2).*k33+(-1).* ...
  k8d+(-1).*k8.*StatesVector(4971)+(-1).*k8.*StatesVector(4972)+(-1).*k8.* ...
  StatesVector(4973)+(-2).*k30.*EGF;
JacobiVal(7477)=k32d;
JacobiVal(7478)=k8.*StatesVector(4972);
JacobiVal(7479)=k8.*StatesVector(4973);
JacobiVal(7480)=k23d;
JacobiVal(7481)=k33;
JacobiVal(7482)=k30.*EGF;
JacobiVal(7483)=k23d;
JacobiVal(7484)=k33;
JacobiVal(7485)=k30.*EGF;
JacobiVal(7486)=k28d;
JacobiVal(7487)=k28d;
JacobiVal(7488)=(-1).*k8.*StatesVector(4971);
JacobiVal(7489)=k8d+(-1).*k8.*StatesVector(4972);
JacobiVal(7490)=(-1).*k8.*StatesVector(4973);
JacobiVal(7491)=k23d;
JacobiVal(7492)=k23d;
JacobiVal(7493)=k10d;
JacobiVal(7494)=k10d;
JacobiVal(7495)=k8d;
JacobiVal(7496)=k11d;
JacobiVal(7497)=k32;
JacobiVal(7498)=(-1).*k10d+(-1).*k11d+(-2).*k23d+(-1).*k28d+(-1).*k32+(-2).*k33+(-1).* ...
  k8d+(-2).*k30.*EGF;
JacobiVal(7499)=k23d;
JacobiVal(7500)=k33;
JacobiVal(7501)=k30.*EGF;
JacobiVal(7502)=k23d;
JacobiVal(7503)=k33;
JacobiVal(7504)=k30.*EGF;
JacobiVal(7505)=k28d;
JacobiVal(7506)=k28d;
JacobiVal(7507)=k8d;
JacobiVal(7508)=k23d;
JacobiVal(7509)=k23d;
JacobiVal(7510)=k10d;
JacobiVal(7511)=k10d;
JacobiVal(7512)=k8d;
JacobiVal(7513)=k11d;
JacobiVal(7514)=k10d;
JacobiVal(7515)=k8d;
JacobiVal(7516)=(-2).*k10d+(-2).*k11d+(-2).*k23d+(-1).*k28d+(-2).*k33+(-2).*k8d+(-2).* ...
  k30.*EGF;
JacobiVal(7517)=k11d;
JacobiVal(7518)=k23d;
JacobiVal(7519)=k33;
JacobiVal(7520)=k30.*EGF;
JacobiVal(7521)=k23d;
JacobiVal(7522)=k33;
JacobiVal(7523)=k30.*EGF;
JacobiVal(7524)=2.*k28d;
JacobiVal(7525)=2.*k8d;
JacobiVal(7526)=2.*k23d;
JacobiVal(7527)=2.*k10d;
JacobiVal(7528)=k10d;
JacobiVal(7529)=k8d;
JacobiVal(7530)=k11d;
JacobiVal(7531)=k9d;
JacobiVal(7532)=k8d;
JacobiVal(7533)=k11.*ERKPP;
JacobiVal(7534)=(-1).*k10d+(-1).*k11d+(-2).*k23d+(-1).*k28d+(-2).*k33+(-2).*k8d+(-1).* ...
  k9d+(-2).*k30.*EGF+(-1).*k11.*ERKPP;
JacobiVal(7535)=k23d;
JacobiVal(7536)=k33;
JacobiVal(7537)=k30.*EGF;
JacobiVal(7538)=k23d;
JacobiVal(7539)=k33;
JacobiVal(7540)=k30.*EGF;
JacobiVal(7541)=k28d;
JacobiVal(7542)=k28d;
JacobiVal(7543)=k8d;
JacobiVal(7544)=k8d;
JacobiVal(7545)=k23d;
JacobiVal(7546)=k23d;
JacobiVal(7547)=k9d;
JacobiVal(7548)=k10d;
JacobiVal(7549)=k10d;
JacobiVal(7550)=k8d;
JacobiVal(7551)=k11d;
JacobiVal(7552)=k31d;
JacobiVal(7553)=k23.*StatesVector(5176);
JacobiVal(7554)=k23.*StatesVector(5179);
JacobiVal(7555)=k23.*StatesVector(5175);
JacobiVal(7556)=k23.*StatesVector(5177);
JacobiVal(7557)=k23.*StatesVector(5178);
JacobiVal(7558)=(-1).*k10d+(-1).*k11d+(-1).*k23d+(-1).*k28d+(-1).*k31d+(-2).*k33+(-1).* ...
  k8d+(-1).*k23.*StatesVector(5175)+(-1).*k23.*StatesVector(5176)+(-1).* ...
  k23.*StatesVector(5177)+(-1).*k23.*StatesVector(5178)+(-1).*k23.* ...
  StatesVector(5179)+(-2).*k30.*EGF;
JacobiVal(7559)=k33;
JacobiVal(7560)=k30.*EGF;
JacobiVal(7561)=k23d;
JacobiVal(7562)=k33;
JacobiVal(7563)=k30.*EGF;
JacobiVal(7564)=k28d;
JacobiVal(7565)=k28d;
JacobiVal(7566)=k8d;
JacobiVal(7567)=(-1).*k23.*StatesVector(5175);
JacobiVal(7568)=(-1).*k23.*StatesVector(5176);
JacobiVal(7569)=k23d+(-1).*k23.*StatesVector(5177);
JacobiVal(7570)=(-1).*k23.*StatesVector(5178);
JacobiVal(7571)=(-1).*k23.*StatesVector(5179);
JacobiVal(7572)=k10d;
JacobiVal(7573)=k10d;
JacobiVal(7574)=k8d;
JacobiVal(7575)=k11d;
JacobiVal(7576)=(-1).*k10d+(-1).*k11d+(-1).*k23d+(-1).*k28d+(-1).*k31+(-1).*k33+(-1).* ...
  k34d+(-1).*k8d+(-1).*k9.*StatesVector(5180)+(-1).*k10.*StatesVector( ...
  5181)+(-2).*k30.*EGF;
JacobiVal(7577)=k31;
JacobiVal(7578)=k9.*StatesVector(5180);
JacobiVal(7579)=k10.*StatesVector(5181);
JacobiVal(7580)=k34d;
JacobiVal(7581)=k30.*EGF;
JacobiVal(7582)=k23d;
JacobiVal(7583)=k33;
JacobiVal(7584)=k30.*EGF;
JacobiVal(7585)=k28d;
JacobiVal(7586)=k28d;
JacobiVal(7587)=k34d;
JacobiVal(7588)=k8d;
JacobiVal(7589)=k23d;
JacobiVal(7590)=(-1).*k9.*StatesVector(5180);
JacobiVal(7591)=k10d+(-1).*k10.*StatesVector(5181);
JacobiVal(7592)=k10d;
JacobiVal(7593)=k8d;
JacobiVal(7594)=k11d;
JacobiVal(7595)=(-1).*k10d+(-1).*k11d+(-2).*k23d+(-1).*k28d+(-1).*k33+(-1).*k34d+(-2).* ...
  k8d+(-2).*k9.*StatesVector(5180)+(-2).*k10.*StatesVector(5181)+(-2).* ...
  k30.*EGF;
JacobiVal(7596)=k8d;
JacobiVal(7597)=k10.*StatesVector(5181);
JacobiVal(7598)=k9.*StatesVector(5180);
JacobiVal(7599)=k23d;
JacobiVal(7600)=k9.*StatesVector(5180);
JacobiVal(7601)=k10.*StatesVector(5181);
JacobiVal(7602)=k34d;
JacobiVal(7603)=k30.*EGF;
JacobiVal(7604)=k23d;
JacobiVal(7605)=k33;
JacobiVal(7606)=k30.*EGF;
JacobiVal(7607)=k28d;
JacobiVal(7608)=k28d;
JacobiVal(7609)=k34d+k8d;
JacobiVal(7610)=k8d;
JacobiVal(7611)=k23d;
JacobiVal(7612)=k23d;
JacobiVal(7613)=(-2).*k9.*StatesVector(5180);
JacobiVal(7614)=k10d+(-2).*k10.*StatesVector(5181);
JacobiVal(7615)=k10d;
JacobiVal(7616)=k8d;
JacobiVal(7617)=k11d;
JacobiVal(7618)=k8.*StatesVector(4971);
JacobiVal(7619)=(-1).*k10d+(-1).*k11d+(-2).*k23d+(-1).*k28d+(-1).*k32d+(-1).*k33+(-1).* ...
  k34d+(-1).*k8d+(-1).*k8.*StatesVector(4971)+(-1).*k8.*StatesVector(4972) ...
  +(-1).*k8.*StatesVector(4973)+(-1).*k9.*StatesVector(5180)+(-1).*k10.* ...
  StatesVector(5181)+(-2).*k30.*EGF;
JacobiVal(7620)=k32d;
JacobiVal(7621)=k8.*StatesVector(4972);
JacobiVal(7622)=k8.*StatesVector(4973);
JacobiVal(7623)=k23d;
JacobiVal(7624)=k9.*StatesVector(5180);
JacobiVal(7625)=k10.*StatesVector(5181);
JacobiVal(7626)=k34d;
JacobiVal(7627)=k30.*EGF;
JacobiVal(7628)=k23d;
JacobiVal(7629)=k33;
JacobiVal(7630)=k30.*EGF;
JacobiVal(7631)=k28d;
JacobiVal(7632)=k28d;
JacobiVal(7633)=k34d+(-1).*k8.*StatesVector(4971);
JacobiVal(7634)=k8d+(-1).*k8.*StatesVector(4972);
JacobiVal(7635)=(-1).*k8.*StatesVector(4973);
JacobiVal(7636)=k23d;
JacobiVal(7637)=k23d;
JacobiVal(7638)=(-1).*k9.*StatesVector(5180);
JacobiVal(7639)=k10d+(-1).*k10.*StatesVector(5181);
JacobiVal(7640)=k10d;
JacobiVal(7641)=k8d;
JacobiVal(7642)=k11d;
JacobiVal(7643)=k32;
JacobiVal(7644)=(-1).*k10d+(-1).*k11d+(-2).*k23d+(-1).*k28d+(-1).*k32+(-1).*k33+(-1).* ...
  k34d+(-1).*k8d+(-1).*k9.*StatesVector(5180)+(-1).*k10.*StatesVector( ...
  5181)+(-2).*k30.*EGF;
JacobiVal(7645)=k23d;
JacobiVal(7646)=k9.*StatesVector(5180);
JacobiVal(7647)=k10.*StatesVector(5181);
JacobiVal(7648)=k34d;
JacobiVal(7649)=k30.*EGF;
JacobiVal(7650)=k23d;
JacobiVal(7651)=k33;
JacobiVal(7652)=k30.*EGF;
JacobiVal(7653)=k28d;
JacobiVal(7654)=k28d;
JacobiVal(7655)=k34d;
JacobiVal(7656)=k8d;
JacobiVal(7657)=k23d;
JacobiVal(7658)=k23d;
JacobiVal(7659)=(-1).*k9.*StatesVector(5180);
JacobiVal(7660)=k10d+(-1).*k10.*StatesVector(5181);
JacobiVal(7661)=k10d;
JacobiVal(7662)=k8d;
JacobiVal(7663)=k11d;
JacobiVal(7664)=k10d;
JacobiVal(7665)=k8d;
JacobiVal(7666)=(-2).*k10d+(-2).*k11d+(-2).*k23d+(-1).*k28d+(-1).*k33+(-1).*k34d+(-2).* ...
  k8d+(-1).*k9.*StatesVector(5180)+(-1).*k10.*StatesVector(5181)+(-2).* ...
  k30.*EGF;
JacobiVal(7667)=k11d;
JacobiVal(7668)=k23d;
JacobiVal(7669)=k9.*StatesVector(5180);
JacobiVal(7670)=k10.*StatesVector(5181);
JacobiVal(7671)=k34d;
JacobiVal(7672)=k30.*EGF;
JacobiVal(7673)=k23d;
JacobiVal(7674)=k33;
JacobiVal(7675)=k30.*EGF;
JacobiVal(7676)=k28d;
JacobiVal(7677)=k28d;
JacobiVal(7678)=k34d;
JacobiVal(7679)=2.*k8d;
JacobiVal(7680)=2.*k23d;
JacobiVal(7681)=(-1).*k9.*StatesVector(5180);
JacobiVal(7682)=2.*k10d+(-1).*k10.*StatesVector(5181);
JacobiVal(7683)=k10d;
JacobiVal(7684)=k8d;
JacobiVal(7685)=k11d;
JacobiVal(7686)=k9d;
JacobiVal(7687)=k8d;
JacobiVal(7688)=k11.*ERKPP;
JacobiVal(7689)=(-1).*k10d+(-1).*k11d+(-2).*k23d+(-1).*k28d+(-1).*k33+(-1).*k34d+(-2).* ...
  k8d+(-1).*k9d+(-1).*k9.*StatesVector(5180)+(-1).*k10.*StatesVector(5181) ...
  +(-2).*k30.*EGF+(-1).*k11.*ERKPP;
JacobiVal(7690)=k23d;
JacobiVal(7691)=k9.*StatesVector(5180);
JacobiVal(7692)=k10.*StatesVector(5181);
JacobiVal(7693)=k34d;
JacobiVal(7694)=k30.*EGF;
JacobiVal(7695)=k23d;
JacobiVal(7696)=k33;
JacobiVal(7697)=k30.*EGF;
JacobiVal(7698)=k28d;
JacobiVal(7699)=k28d;
JacobiVal(7700)=k34d;
JacobiVal(7701)=k8d;
JacobiVal(7702)=k8d;
JacobiVal(7703)=k23d;
JacobiVal(7704)=k23d;
JacobiVal(7705)=k9d+(-1).*k9.*StatesVector(5180);
JacobiVal(7706)=k10d+(-1).*k10.*StatesVector(5181);
JacobiVal(7707)=k10d;
JacobiVal(7708)=k8d;
JacobiVal(7709)=k11d;
JacobiVal(7710)=k31d;
JacobiVal(7711)=k23.*StatesVector(5176);
JacobiVal(7712)=k23.*StatesVector(5179);
JacobiVal(7713)=k23.*StatesVector(5175);
JacobiVal(7714)=k23.*StatesVector(5177);
JacobiVal(7715)=k23.*StatesVector(5178);
JacobiVal(7716)=(-1).*k10d+(-1).*k11d+(-1).*k23d+(-1).*k28d+(-1).*k31d+(-1).*k33+(-1).* ...
  k34d+(-1).*k8d+(-1).*k23.*StatesVector(5175)+(-1).*k23.*StatesVector( ...
  5176)+(-1).*k23.*StatesVector(5177)+(-1).*k23.*StatesVector(5178)+(-1).* ...
  k23.*StatesVector(5179)+(-1).*k9.*StatesVector(5180)+(-1).*k10.* ...
  StatesVector(5181)+(-2).*k30.*EGF;
JacobiVal(7717)=k9.*StatesVector(5180);
JacobiVal(7718)=k10.*StatesVector(5181);
JacobiVal(7719)=k34d;
JacobiVal(7720)=k30.*EGF;
JacobiVal(7721)=k23d;
JacobiVal(7722)=k33;
JacobiVal(7723)=k30.*EGF;
JacobiVal(7724)=k28d;
JacobiVal(7725)=k28d;
JacobiVal(7726)=k34d;
JacobiVal(7727)=k8d;
JacobiVal(7728)=(-1).*k23.*StatesVector(5175);
JacobiVal(7729)=(-1).*k23.*StatesVector(5176);
JacobiVal(7730)=k23d+(-1).*k23.*StatesVector(5177);
JacobiVal(7731)=(-1).*k23.*StatesVector(5178);
JacobiVal(7732)=(-1).*k23.*StatesVector(5179);
JacobiVal(7733)=(-1).*k9.*StatesVector(5180);
JacobiVal(7734)=k10d+(-1).*k10.*StatesVector(5181);
JacobiVal(7735)=k10d;
JacobiVal(7736)=k8d;
JacobiVal(7737)=k11d;
JacobiVal(7738)=k9d;
JacobiVal(7739)=(-1).*k10d+(-1).*k11d+(-1).*k23d+(-1).*k28d+(-1).*k31+(-1).*k33+(-1).* ...
  k34d+(-1).*k8d+(-1).*k9d+(-2).*k30.*EGF+(-1).*k11.*ERKPP;
JacobiVal(7740)=k31;
JacobiVal(7741)=k11.*ERKPP;
JacobiVal(7742)=k34d;
JacobiVal(7743)=k30.*EGF;
JacobiVal(7744)=k23d;
JacobiVal(7745)=k33;
JacobiVal(7746)=k30.*EGF;
JacobiVal(7747)=k28d;
JacobiVal(7748)=k28d;
JacobiVal(7749)=k8d;
JacobiVal(7750)=k34d;
JacobiVal(7751)=k23d;
JacobiVal(7752)=k9d;
JacobiVal(7753)=k10d;
JacobiVal(7754)=k10d;
JacobiVal(7755)=k8d;
JacobiVal(7756)=k11d;
JacobiVal(7757)=k9d;
JacobiVal(7758)=(-1).*k10d+(-1).*k11d+(-2).*k23d+(-1).*k28d+(-1).*k33+(-1).*k34d+(-2).* ...
  k8d+(-1).*k9d+(-1).*k9.*StatesVector(5180)+(-1).*k10.*StatesVector(5181) ...
  +(-2).*k30.*EGF+(-1).*k11.*ERKPP;
JacobiVal(7759)=k8d;
JacobiVal(7760)=k10.*StatesVector(5181);
JacobiVal(7761)=k9.*StatesVector(5180);
JacobiVal(7762)=k23d;
JacobiVal(7763)=k11.*ERKPP;
JacobiVal(7764)=k34d;
JacobiVal(7765)=k30.*EGF;
JacobiVal(7766)=k23d;
JacobiVal(7767)=k33;
JacobiVal(7768)=k30.*EGF;
JacobiVal(7769)=k28d;
JacobiVal(7770)=k28d;
JacobiVal(7771)=k8d;
JacobiVal(7772)=k8d;
JacobiVal(7773)=k34d;
JacobiVal(7774)=k23d;
JacobiVal(7775)=k23d;
JacobiVal(7776)=k9d+(-1).*k9.*StatesVector(5180);
JacobiVal(7777)=k10d+(-1).*k10.*StatesVector(5181);
JacobiVal(7778)=k10d;
JacobiVal(7779)=k8d;
JacobiVal(7780)=k11d;
JacobiVal(7781)=k9d;
JacobiVal(7782)=k8.*StatesVector(4971);
JacobiVal(7783)=(-1).*k10d+(-1).*k11d+(-2).*k23d+(-1).*k28d+(-1).*k32d+(-1).*k33+(-1).* ...
  k34d+(-1).*k8d+(-1).*k9d+(-1).*k8.*StatesVector(4971)+(-1).*k8.* ...
  StatesVector(4972)+(-1).*k8.*StatesVector(4973)+(-2).*k30.*EGF+( ...
  -1).*k11.*ERKPP;
JacobiVal(7784)=k32d;
JacobiVal(7785)=k8.*StatesVector(4972);
JacobiVal(7786)=k8.*StatesVector(4973);
JacobiVal(7787)=k23d;
JacobiVal(7788)=k11.*ERKPP;
JacobiVal(7789)=k34d;
JacobiVal(7790)=k30.*EGF;
JacobiVal(7791)=k23d;
JacobiVal(7792)=k33;
JacobiVal(7793)=k30.*EGF;
JacobiVal(7794)=k28d;
JacobiVal(7795)=k28d;
JacobiVal(7796)=(-1).*k8.*StatesVector(4971);
JacobiVal(7797)=k8d+(-1).*k8.*StatesVector(4972);
JacobiVal(7798)=k34d+(-1).*k8.*StatesVector(4973);
JacobiVal(7799)=k23d;
JacobiVal(7800)=k23d;
JacobiVal(7801)=k9d;
JacobiVal(7802)=k10d;
JacobiVal(7803)=k10d;
JacobiVal(7804)=k8d;
JacobiVal(7805)=k11d;
JacobiVal(7806)=k9d;
JacobiVal(7807)=k32;
JacobiVal(7808)=(-1).*k10d+(-1).*k11d+(-2).*k23d+(-1).*k28d+(-1).*k32+(-1).*k33+(-1).* ...
  k34d+(-1).*k8d+(-1).*k9d+(-2).*k30.*EGF+(-1).*k11.*ERKPP;
JacobiVal(7809)=k23d;
JacobiVal(7810)=k11.*ERKPP;
JacobiVal(7811)=k34d;
JacobiVal(7812)=k30.*EGF;
JacobiVal(7813)=k23d;
JacobiVal(7814)=k33;
JacobiVal(7815)=k30.*EGF;
JacobiVal(7816)=k28d;
JacobiVal(7817)=k28d;
JacobiVal(7818)=k8d;
JacobiVal(7819)=k34d;
JacobiVal(7820)=k23d;
JacobiVal(7821)=k23d;
JacobiVal(7822)=k9d;
JacobiVal(7823)=k10d;
JacobiVal(7824)=k10d;
JacobiVal(7825)=k8d;
JacobiVal(7826)=k11d;
JacobiVal(7827)=k9d;
JacobiVal(7828)=k10d;
JacobiVal(7829)=k8d;
JacobiVal(7830)=(-2).*k10d+(-2).*k11d+(-2).*k23d+(-1).*k28d+(-1).*k33+(-1).*k34d+(-2).* ...
  k8d+(-1).*k9d+(-2).*k30.*EGF+(-1).*k11.*ERKPP;
JacobiVal(7831)=k11d;
JacobiVal(7832)=k23d;
JacobiVal(7833)=k11.*ERKPP;
JacobiVal(7834)=k34d;
JacobiVal(7835)=k30.*EGF;
JacobiVal(7836)=k23d;
JacobiVal(7837)=k33;
JacobiVal(7838)=k30.*EGF;
JacobiVal(7839)=k28d;
JacobiVal(7840)=k28d;
JacobiVal(7841)=2.*k8d;
JacobiVal(7842)=k34d;
JacobiVal(7843)=2.*k23d;
JacobiVal(7844)=k9d;
JacobiVal(7845)=2.*k10d;
JacobiVal(7846)=k10d;
JacobiVal(7847)=k8d;
JacobiVal(7848)=k11d;
JacobiVal(7849)=k9d;
JacobiVal(7850)=k9d;
JacobiVal(7851)=k8d;
JacobiVal(7852)=k11.*ERKPP;
JacobiVal(7853)=(-1).*k10d+(-1).*k11d+(-2).*k23d+(-1).*k28d+(-1).*k33+(-1).*k34d+(-2).* ...
  k8d+(-2).*k9d+(-2).*k30.*EGF+(-2).*k11.*ERKPP;
JacobiVal(7854)=k23d;
JacobiVal(7855)=k11.*ERKPP;
JacobiVal(7856)=k34d;
JacobiVal(7857)=k30.*EGF;
JacobiVal(7858)=k23d;
JacobiVal(7859)=k33;
JacobiVal(7860)=k30.*EGF;
JacobiVal(7861)=k28d;
JacobiVal(7862)=k28d;
JacobiVal(7863)=k8d;
JacobiVal(7864)=k34d+k8d;
JacobiVal(7865)=k23d;
JacobiVal(7866)=k23d;
JacobiVal(7867)=2.*k9d;
JacobiVal(7868)=k10d;
JacobiVal(7869)=k10d;
JacobiVal(7870)=k8d;
JacobiVal(7871)=k11d;
JacobiVal(7872)=k9d;
JacobiVal(7873)=k31d;
JacobiVal(7874)=k23.*StatesVector(5176);
JacobiVal(7875)=k23.*StatesVector(5179);
JacobiVal(7876)=k23.*StatesVector(5175);
JacobiVal(7877)=k23.*StatesVector(5177);
JacobiVal(7878)=k23.*StatesVector(5178);
JacobiVal(7879)=(-1).*k10d+(-1).*k11d+(-1).*k23d+(-1).*k28d+(-1).*k31d+(-1).*k33+(-1).* ...
  k34d+(-1).*k8d+(-1).*k9d+(-1).*k23.*StatesVector(5175)+(-1).*k23.* ...
  StatesVector(5176)+(-1).*k23.*StatesVector(5177)+(-1).*k23.* ...
  StatesVector(5178)+(-1).*k23.*StatesVector(5179)+(-2).*k30.*EGF+( ...
  -1).*k11.*ERKPP;
JacobiVal(7880)=k11.*ERKPP;
JacobiVal(7881)=k34d;
JacobiVal(7882)=k30.*EGF;
JacobiVal(7883)=k23d;
JacobiVal(7884)=k33;
JacobiVal(7885)=k30.*EGF;
JacobiVal(7886)=k28d;
JacobiVal(7887)=k28d;
JacobiVal(7888)=k8d;
JacobiVal(7889)=k34d;
JacobiVal(7890)=(-1).*k23.*StatesVector(5175);
JacobiVal(7891)=(-1).*k23.*StatesVector(5176);
JacobiVal(7892)=k23d+(-1).*k23.*StatesVector(5177);
JacobiVal(7893)=(-1).*k23.*StatesVector(5178);
JacobiVal(7894)=(-1).*k23.*StatesVector(5179);
JacobiVal(7895)=k9d;
JacobiVal(7896)=k10d;
JacobiVal(7897)=k10d;
JacobiVal(7898)=k8d;
JacobiVal(7899)=k11d;
JacobiVal(7900)=k10d;
JacobiVal(7901)=k11d;
JacobiVal(7902)=(-2).*k10d+(-2).*k11d+(-1).*k23d+(-1).*k28d+(-1).*k31+(-1).*k33+(-1).* ...
  k34d+(-1).*k8d+(-2).*k30.*EGF;
JacobiVal(7903)=k31;
JacobiVal(7904)=k34d;
JacobiVal(7905)=k30.*EGF;
JacobiVal(7906)=k23d;
JacobiVal(7907)=k33;
JacobiVal(7908)=k30.*EGF;
JacobiVal(7909)=k28d;
JacobiVal(7910)=k28d;
JacobiVal(7911)=k34d+k8d;
JacobiVal(7912)=k23d;
JacobiVal(7913)=2.*k10d;
JacobiVal(7914)=k10d;
JacobiVal(7915)=k8d;
JacobiVal(7916)=k11d;
JacobiVal(7917)=k10d;
JacobiVal(7918)=k11d;
JacobiVal(7919)=(-2).*k10d+(-2).*k11d+(-2).*k23d+(-1).*k28d+(-1).*k33+(-1).*k34d+(-2).* ...
  k8d+(-1).*k9.*StatesVector(5180)+(-1).*k10.*StatesVector(5181)+(-2).* ...
  k30.*EGF;
JacobiVal(7920)=k8d;
JacobiVal(7921)=k10.*StatesVector(5181);
JacobiVal(7922)=k9.*StatesVector(5180);
JacobiVal(7923)=k23d;
JacobiVal(7924)=k34d;
JacobiVal(7925)=k30.*EGF;
JacobiVal(7926)=k23d;
JacobiVal(7927)=k33;
JacobiVal(7928)=k30.*EGF;
JacobiVal(7929)=k28d;
JacobiVal(7930)=k28d;
JacobiVal(7931)=k8d;
JacobiVal(7932)=k34d+k8d;
JacobiVal(7933)=k23d;
JacobiVal(7934)=k23d;
JacobiVal(7935)=(-1).*k9.*StatesVector(5180);
JacobiVal(7936)=2.*k10d+(-1).*k10.*StatesVector(5181);
JacobiVal(7937)=k10d;
JacobiVal(7938)=k8d;
JacobiVal(7939)=k11d;
JacobiVal(7940)=k10d;
JacobiVal(7941)=k11d;
JacobiVal(7942)=k8.*StatesVector(4971);
JacobiVal(7943)=(-2).*k10d+(-2).*k11d+(-2).*k23d+(-1).*k28d+(-1).*k32d+(-1).*k33+(-1).* ...
  k34d+(-1).*k8d+(-1).*k8.*StatesVector(4971)+(-1).*k8.*StatesVector(4972) ...
  +(-1).*k8.*StatesVector(4973)+(-2).*k30.*EGF;
JacobiVal(7944)=k32d;
JacobiVal(7945)=k8.*StatesVector(4972);
JacobiVal(7946)=k8.*StatesVector(4973);
JacobiVal(7947)=k23d;
JacobiVal(7948)=k34d;
JacobiVal(7949)=k30.*EGF;
JacobiVal(7950)=k23d;
JacobiVal(7951)=k33;
JacobiVal(7952)=k30.*EGF;
JacobiVal(7953)=k28d;
JacobiVal(7954)=k28d;
JacobiVal(7955)=(-1).*k8.*StatesVector(4971);
JacobiVal(7956)=k34d+k8d+(-1).*k8.*StatesVector(4972);
JacobiVal(7957)=(-1).*k8.*StatesVector(4973);
JacobiVal(7958)=k23d;
JacobiVal(7959)=k23d;
JacobiVal(7960)=2.*k10d;
JacobiVal(7961)=k10d;
JacobiVal(7962)=k8d;
JacobiVal(7963)=k11d;
JacobiVal(7964)=k10d;
JacobiVal(7965)=k11d;
JacobiVal(7966)=k32;
JacobiVal(7967)=(-2).*k10d+(-2).*k11d+(-2).*k23d+(-1).*k28d+(-1).*k32+(-1).*k33+(-1).* ...
  k34d+(-1).*k8d+(-2).*k30.*EGF;
JacobiVal(7968)=k23d;
JacobiVal(7969)=k34d;
JacobiVal(7970)=k30.*EGF;
JacobiVal(7971)=k23d;
JacobiVal(7972)=k33;
JacobiVal(7973)=k30.*EGF;
JacobiVal(7974)=k28d;
JacobiVal(7975)=k28d;
JacobiVal(7976)=k34d+k8d;
JacobiVal(7977)=k23d;
JacobiVal(7978)=k23d;
JacobiVal(7979)=2.*k10d;
JacobiVal(7980)=k10d;
JacobiVal(7981)=k8d;
JacobiVal(7982)=k11d;
JacobiVal(7983)=k10d;
JacobiVal(7984)=k11d;
JacobiVal(7985)=k10d;
JacobiVal(7986)=k8d;
JacobiVal(7987)=(-3).*k10d+(-3).*k11d+(-2).*k23d+(-1).*k28d+(-1).*k33+(-1).*k34d+(-2).* ...
  k8d+(-2).*k30.*EGF;
JacobiVal(7988)=k11d;
JacobiVal(7989)=k23d;
JacobiVal(7990)=k34d;
JacobiVal(7991)=k30.*EGF;
JacobiVal(7992)=k23d;
JacobiVal(7993)=k33;
JacobiVal(7994)=k30.*EGF;
JacobiVal(7995)=k28d;
JacobiVal(7996)=k28d;
JacobiVal(7997)=k34d+2.*k8d;
JacobiVal(7998)=2.*k23d;
JacobiVal(7999)=3.*k10d;
JacobiVal(8000)=k10d;
JacobiVal(8001)=k8d;
JacobiVal(8002)=k11d;
JacobiVal(8003)=k10d;
JacobiVal(8004)=k11d;
JacobiVal(8005)=k9d;
JacobiVal(8006)=k8d;
JacobiVal(8007)=k11.*ERKPP;
JacobiVal(8008)=(-2).*k10d+(-2).*k11d+(-2).*k23d+(-1).*k28d+(-1).*k33+(-1).*k34d+(-2).* ...
  k8d+(-1).*k9d+(-2).*k30.*EGF+(-1).*k11.*ERKPP;
JacobiVal(8009)=k23d;
JacobiVal(8010)=k34d;
JacobiVal(8011)=k30.*EGF;
JacobiVal(8012)=k23d;
JacobiVal(8013)=k33;
JacobiVal(8014)=k30.*EGF;
JacobiVal(8015)=k28d;
JacobiVal(8016)=k28d;
JacobiVal(8017)=k34d+k8d;
JacobiVal(8018)=k8d;
JacobiVal(8019)=k23d;
JacobiVal(8020)=k23d;
JacobiVal(8021)=k9d;
JacobiVal(8022)=2.*k10d;
JacobiVal(8023)=k10d;
JacobiVal(8024)=k8d;
JacobiVal(8025)=k11d;
JacobiVal(8026)=k10d;
JacobiVal(8027)=k11d;
JacobiVal(8028)=k31d;
JacobiVal(8029)=k23.*StatesVector(5176);
JacobiVal(8030)=k23.*StatesVector(5179);
JacobiVal(8031)=k23.*StatesVector(5175);
JacobiVal(8032)=k23.*StatesVector(5177);
JacobiVal(8033)=k23.*StatesVector(5178);
JacobiVal(8034)=(-2).*k10d+(-2).*k11d+(-1).*k23d+(-1).*k28d+(-1).*k31d+(-1).*k33+(-1).* ...
  k34d+(-1).*k8d+(-1).*k23.*StatesVector(5175)+(-1).*k23.*StatesVector( ...
  5176)+(-1).*k23.*StatesVector(5177)+(-1).*k23.*StatesVector(5178)+(-1).* ...
  k23.*StatesVector(5179)+(-2).*k30.*EGF;
JacobiVal(8035)=k34d;
JacobiVal(8036)=k30.*EGF;
JacobiVal(8037)=k23d;
JacobiVal(8038)=k33;
JacobiVal(8039)=k30.*EGF;
JacobiVal(8040)=k28d;
JacobiVal(8041)=k28d;
JacobiVal(8042)=k34d+k8d;
JacobiVal(8043)=(-1).*k23.*StatesVector(5175);
JacobiVal(8044)=(-1).*k23.*StatesVector(5176);
JacobiVal(8045)=k23d+(-1).*k23.*StatesVector(5177);
JacobiVal(8046)=(-1).*k23.*StatesVector(5178);
JacobiVal(8047)=(-1).*k23.*StatesVector(5179);
JacobiVal(8048)=2.*k10d;
JacobiVal(8049)=k10d;
JacobiVal(8050)=k8d;
JacobiVal(8051)=k11d;
JacobiVal(8052)=k33d;
JacobiVal(8053)=k34.*StatesVector(4971);
JacobiVal(8054)=k34.*StatesVector(4973);
JacobiVal(8055)=k34.*StatesVector(4972);
JacobiVal(8056)=(-1).*k10d+(-1).*k11d+(-1).*k23d+(-1).*k28d+(-1).*k31+(-1).*k33+(-1).* ...
  k33d+(-1).*k8d+(-1).*k34.*StatesVector(4971)+(-1).*k34.*StatesVector( ...
  4972)+(-1).*k34.*StatesVector(4973)+(-2).*k30.*EGF;
JacobiVal(8057)=k31;
JacobiVal(8058)=k30.*EGF;
JacobiVal(8059)=k23d;
JacobiVal(8060)=k33;
JacobiVal(8061)=k30.*EGF;
JacobiVal(8062)=k28d;
JacobiVal(8063)=k28d;
JacobiVal(8064)=(-1).*k34.*StatesVector(4971);
JacobiVal(8065)=k8d+(-1).*k34.*StatesVector(4972);
JacobiVal(8066)=(-1).*k34.*StatesVector(4973);
JacobiVal(8067)=k23d;
JacobiVal(8068)=k10d;
JacobiVal(8069)=k10d;
JacobiVal(8070)=k8d;
JacobiVal(8071)=k11d;
JacobiVal(8072)=k33d;
JacobiVal(8073)=k34.*StatesVector(4971);
JacobiVal(8074)=k34.*StatesVector(4973);
JacobiVal(8075)=k34.*StatesVector(4972);
JacobiVal(8076)=(-1).*k10d+(-1).*k11d+(-2).*k23d+(-1).*k28d+(-1).*k33+(-1).*k33d+(-2).* ...
  k8d+(-1).*k34.*StatesVector(4971)+(-1).*k34.*StatesVector(4972)+(-1).* ...
  k34.*StatesVector(4973)+(-1).*k9.*StatesVector(5180)+(-1).*k10.* ...
  StatesVector(5181)+(-2).*k30.*EGF;
JacobiVal(8077)=k8d;
JacobiVal(8078)=k10.*StatesVector(5181);
JacobiVal(8079)=k9.*StatesVector(5180);
JacobiVal(8080)=k23d;
JacobiVal(8081)=k30.*EGF;
JacobiVal(8082)=k23d;
JacobiVal(8083)=k33;
JacobiVal(8084)=k30.*EGF;
JacobiVal(8085)=k28d;
JacobiVal(8086)=k28d;
JacobiVal(8087)=k8d+(-1).*k34.*StatesVector(4971);
JacobiVal(8088)=k8d+(-1).*k34.*StatesVector(4972);
JacobiVal(8089)=(-1).*k34.*StatesVector(4973);
JacobiVal(8090)=k23d;
JacobiVal(8091)=k23d;
JacobiVal(8092)=(-1).*k9.*StatesVector(5180);
JacobiVal(8093)=k10d+(-1).*k10.*StatesVector(5181);
JacobiVal(8094)=k10d;
JacobiVal(8095)=k8d;
JacobiVal(8096)=k11d;
JacobiVal(8097)=k33d;
JacobiVal(8098)=k34.*StatesVector(4971);
JacobiVal(8099)=k34.*StatesVector(4973);
JacobiVal(8100)=k34.*StatesVector(4972);
JacobiVal(8101)=k8.*StatesVector(4971);
JacobiVal(8102)=(-1).*k10d+(-1).*k11d+(-2).*k23d+(-1).*k28d+(-1).*k32d+(-1).*k33+(-1).* ...
  k33d+(-1).*k8d+(-1).*k34.*StatesVector(4971)+(-1).*k8.*StatesVector( ...
  4971)+(-1).*k34.*StatesVector(4972)+(-1).*k8.*StatesVector(4972)+(-1).* ...
  k34.*StatesVector(4973)+(-1).*k8.*StatesVector(4973)+(-2).*k30.*EGF;
JacobiVal(8103)=k32d;
JacobiVal(8104)=k8.*StatesVector(4972);
JacobiVal(8105)=k8.*StatesVector(4973);
JacobiVal(8106)=k23d;
JacobiVal(8107)=k30.*EGF;
JacobiVal(8108)=k23d;
JacobiVal(8109)=k33;
JacobiVal(8110)=k30.*EGF;
JacobiVal(8111)=k28d;
JacobiVal(8112)=k28d;
JacobiVal(8113)=(-1).*k34.*StatesVector(4971)+(-1).*k8.*StatesVector(4971);
JacobiVal(8114)=k8d+(-1).*k34.*StatesVector(4972)+(-1).*k8.*StatesVector(4972);
JacobiVal(8115)=(-1).*k34.*StatesVector(4973)+(-1).*k8.*StatesVector(4973);
JacobiVal(8116)=k23d;
JacobiVal(8117)=k23d;
JacobiVal(8118)=k10d;
JacobiVal(8119)=k10d;
JacobiVal(8120)=k8d;
JacobiVal(8121)=k11d;
JacobiVal(8122)=k33d;
JacobiVal(8123)=k34.*StatesVector(4971);
JacobiVal(8124)=k34.*StatesVector(4973);
JacobiVal(8125)=k34.*StatesVector(4972);
JacobiVal(8126)=k32;
JacobiVal(8127)=(-1).*k10d+(-1).*k11d+(-2).*k23d+(-1).*k28d+(-1).*k32+(-1).*k33+(-1).* ...
  k33d+(-1).*k8d+(-1).*k34.*StatesVector(4971)+(-1).*k34.*StatesVector( ...
  4972)+(-1).*k34.*StatesVector(4973)+(-2).*k30.*EGF;
JacobiVal(8128)=k23d;
JacobiVal(8129)=k30.*EGF;
JacobiVal(8130)=k23d;
JacobiVal(8131)=k33;
JacobiVal(8132)=k30.*EGF;
JacobiVal(8133)=k28d;
JacobiVal(8134)=k28d;
JacobiVal(8135)=(-1).*k34.*StatesVector(4971);
JacobiVal(8136)=k8d+(-1).*k34.*StatesVector(4972);
JacobiVal(8137)=(-1).*k34.*StatesVector(4973);
JacobiVal(8138)=k23d;
JacobiVal(8139)=k23d;
JacobiVal(8140)=k10d;
JacobiVal(8141)=k10d;
JacobiVal(8142)=k8d;
JacobiVal(8143)=k11d;
JacobiVal(8144)=k33d;
JacobiVal(8145)=k34.*StatesVector(4971);
JacobiVal(8146)=k34.*StatesVector(4973);
JacobiVal(8147)=k34.*StatesVector(4972);
JacobiVal(8148)=k10d;
JacobiVal(8149)=k8d;
JacobiVal(8150)=(-2).*k10d+(-2).*k11d+(-2).*k23d+(-1).*k28d+(-1).*k33+(-1).*k33d+(-2).* ...
  k8d+(-1).*k34.*StatesVector(4971)+(-1).*k34.*StatesVector(4972)+(-1).* ...
  k34.*StatesVector(4973)+(-2).*k30.*EGF;
JacobiVal(8151)=k11d;
JacobiVal(8152)=k23d;
JacobiVal(8153)=k30.*EGF;
JacobiVal(8154)=k23d;
JacobiVal(8155)=k33;
JacobiVal(8156)=k30.*EGF;
JacobiVal(8157)=k28d;
JacobiVal(8158)=k28d;
JacobiVal(8159)=(-1).*k34.*StatesVector(4971);
JacobiVal(8160)=2.*k8d+(-1).*k34.*StatesVector(4972);
JacobiVal(8161)=(-1).*k34.*StatesVector(4973);
JacobiVal(8162)=2.*k23d;
JacobiVal(8163)=2.*k10d;
JacobiVal(8164)=k10d;
JacobiVal(8165)=k8d;
JacobiVal(8166)=k11d;
JacobiVal(8167)=k33d;
JacobiVal(8168)=k34.*StatesVector(4971);
JacobiVal(8169)=k34.*StatesVector(4973);
JacobiVal(8170)=k34.*StatesVector(4972);
JacobiVal(8171)=k9d;
JacobiVal(8172)=k8d;
JacobiVal(8173)=k11.*ERKPP;
JacobiVal(8174)=(-1).*k10d+(-1).*k11d+(-2).*k23d+(-1).*k28d+(-1).*k33+(-1).*k33d+(-2).* ...
  k8d+(-1).*k9d+(-1).*k34.*StatesVector(4971)+(-1).*k34.*StatesVector( ...
  4972)+(-1).*k34.*StatesVector(4973)+(-2).*k30.*EGF+(-1).*k11.* ...
  ERKPP;
JacobiVal(8175)=k23d;
JacobiVal(8176)=k30.*EGF;
JacobiVal(8177)=k23d;
JacobiVal(8178)=k33;
JacobiVal(8179)=k30.*EGF;
JacobiVal(8180)=k28d;
JacobiVal(8181)=k28d;
JacobiVal(8182)=(-1).*k34.*StatesVector(4971);
JacobiVal(8183)=k8d+(-1).*k34.*StatesVector(4972);
JacobiVal(8184)=k8d+(-1).*k34.*StatesVector(4973);
JacobiVal(8185)=k23d;
JacobiVal(8186)=k23d;
JacobiVal(8187)=k9d;
JacobiVal(8188)=k10d;
JacobiVal(8189)=k10d;
JacobiVal(8190)=k8d;
JacobiVal(8191)=k11d;
JacobiVal(8192)=k33d;
JacobiVal(8193)=k34.*StatesVector(4971);
JacobiVal(8194)=k34.*StatesVector(4973);
JacobiVal(8195)=k34.*StatesVector(4972);
JacobiVal(8196)=k31d;
JacobiVal(8197)=k23.*StatesVector(5176);
JacobiVal(8198)=k23.*StatesVector(5179);
JacobiVal(8199)=k23.*StatesVector(5175);
JacobiVal(8200)=k23.*StatesVector(5177);
JacobiVal(8201)=k23.*StatesVector(5178);
JacobiVal(8202)=(-1).*k10d+(-1).*k11d+(-1).*k23d+(-1).*k28d+(-1).*k31d+(-1).*k33+(-1).* ...
  k33d+(-1).*k8d+(-1).*k34.*StatesVector(4971)+(-1).*k34.*StatesVector( ...
  4972)+(-1).*k34.*StatesVector(4973)+(-1).*k23.*StatesVector(5175)+(-1).* ...
  k23.*StatesVector(5176)+(-1).*k23.*StatesVector(5177)+(-1).*k23.* ...
  StatesVector(5178)+(-1).*k23.*StatesVector(5179)+(-2).*k30.*EGF;
JacobiVal(8203)=k30.*EGF;
JacobiVal(8204)=k23d;
JacobiVal(8205)=k33;
JacobiVal(8206)=k30.*EGF;
JacobiVal(8207)=k28d;
JacobiVal(8208)=k28d;
JacobiVal(8209)=(-1).*k34.*StatesVector(4971);
JacobiVal(8210)=k8d+(-1).*k34.*StatesVector(4972);
JacobiVal(8211)=(-1).*k34.*StatesVector(4973);
JacobiVal(8212)=(-1).*k23.*StatesVector(5175);
JacobiVal(8213)=(-1).*k23.*StatesVector(5176);
JacobiVal(8214)=k23d+(-1).*k23.*StatesVector(5177);
JacobiVal(8215)=(-1).*k23.*StatesVector(5178);
JacobiVal(8216)=(-1).*k23.*StatesVector(5179);
JacobiVal(8217)=k10d;
JacobiVal(8218)=k10d;
JacobiVal(8219)=k8d;
JacobiVal(8220)=k11d;
JacobiVal(8221)=k30d;
JacobiVal(8222)=(-1).*k10d+(-1).*k11d+(-1).*k23d+(-1).*k27d+(-1).*k30d+(-1).*k31+(-2).* ...
  k33+(-1).*k8d+(-1).*k30.*EGF;
JacobiVal(8223)=k31;
JacobiVal(8224)=k33;
JacobiVal(8225)=k23d;
JacobiVal(8226)=k33;
JacobiVal(8227)=k30.*EGF;
JacobiVal(8228)=k27d;
JacobiVal(8229)=k27d;
JacobiVal(8230)=k8d;
JacobiVal(8231)=k23d;
JacobiVal(8232)=k10d;
JacobiVal(8233)=k10d;
JacobiVal(8234)=k8d;
JacobiVal(8235)=k11d;
JacobiVal(8236)=k30d;
JacobiVal(8237)=(-1).*k10d+(-1).*k11d+(-2).*k23d+(-1).*k27d+(-1).*k30d+(-2).*k33+(-2).* ...
  k8d+(-1).*k9.*StatesVector(5180)+(-1).*k10.*StatesVector(5181)+(-1).* ...
  k30.*EGF;
JacobiVal(8238)=k8d;
JacobiVal(8239)=k10.*StatesVector(5181);
JacobiVal(8240)=k9.*StatesVector(5180);
JacobiVal(8241)=k23d;
JacobiVal(8242)=k33;
JacobiVal(8243)=k23d;
JacobiVal(8244)=k33;
JacobiVal(8245)=k30.*EGF;
JacobiVal(8246)=k27d;
JacobiVal(8247)=k27d;
JacobiVal(8248)=k8d;
JacobiVal(8249)=k8d;
JacobiVal(8250)=k23d;
JacobiVal(8251)=k23d;
JacobiVal(8252)=(-1).*k9.*StatesVector(5180);
JacobiVal(8253)=k10d+(-1).*k10.*StatesVector(5181);
JacobiVal(8254)=k10d;
JacobiVal(8255)=k8d;
JacobiVal(8256)=k11d;
JacobiVal(8257)=k30d;
JacobiVal(8258)=k8.*StatesVector(4971);
JacobiVal(8259)=(-1).*k10d+(-1).*k11d+(-2).*k23d+(-1).*k27d+(-1).*k30d+(-1).*k32d+(-2).* ...
  k33+(-1).*k8d+(-1).*k8.*StatesVector(4971)+(-1).*k8.*StatesVector(4972)+ ...
  (-1).*k8.*StatesVector(4973)+(-1).*k30.*EGF;
JacobiVal(8260)=k32d;
JacobiVal(8261)=k8.*StatesVector(4972);
JacobiVal(8262)=k8.*StatesVector(4973);
JacobiVal(8263)=k23d;
JacobiVal(8264)=k33;
JacobiVal(8265)=k23d;
JacobiVal(8266)=k33;
JacobiVal(8267)=k30.*EGF;
JacobiVal(8268)=k27d;
JacobiVal(8269)=k27d;
JacobiVal(8270)=(-1).*k8.*StatesVector(4971);
JacobiVal(8271)=k8d+(-1).*k8.*StatesVector(4972);
JacobiVal(8272)=(-1).*k8.*StatesVector(4973);
JacobiVal(8273)=k23d;
JacobiVal(8274)=k23d;
JacobiVal(8275)=k10d;
JacobiVal(8276)=k10d;
JacobiVal(8277)=k8d;
JacobiVal(8278)=k11d;
JacobiVal(8279)=k30d;
JacobiVal(8280)=k32;
JacobiVal(8281)=(-1).*k10d+(-1).*k11d+(-2).*k23d+(-1).*k27d+(-1).*k30d+(-1).*k32+(-2).* ...
  k33+(-1).*k8d+(-1).*k30.*EGF;
JacobiVal(8282)=k23d;
JacobiVal(8283)=k33;
JacobiVal(8284)=k23d;
JacobiVal(8285)=k33;
JacobiVal(8286)=k30.*EGF;
JacobiVal(8287)=k27d;
JacobiVal(8288)=k27d;
JacobiVal(8289)=k8d;
JacobiVal(8290)=k23d;
JacobiVal(8291)=k23d;
JacobiVal(8292)=k10d;
JacobiVal(8293)=k10d;
JacobiVal(8294)=k8d;
JacobiVal(8295)=k11d;
JacobiVal(8296)=k30d;
JacobiVal(8297)=k10d;
JacobiVal(8298)=k8d;
JacobiVal(8299)=(-2).*k10d+(-2).*k11d+(-2).*k23d+(-1).*k27d+(-1).*k30d+(-2).*k33+(-2).* ...
  k8d+(-1).*k30.*EGF;
JacobiVal(8300)=k11d;
JacobiVal(8301)=k23d;
JacobiVal(8302)=k33;
JacobiVal(8303)=k23d;
JacobiVal(8304)=k33;
JacobiVal(8305)=k30.*EGF;
JacobiVal(8306)=k27d;
JacobiVal(8307)=k27d;
JacobiVal(8308)=2.*k8d;
JacobiVal(8309)=2.*k23d;
JacobiVal(8310)=2.*k10d;
JacobiVal(8311)=k10d;
JacobiVal(8312)=k8d;
JacobiVal(8313)=k11d;
JacobiVal(8314)=k30d;
JacobiVal(8315)=k9d;
JacobiVal(8316)=k8d;
JacobiVal(8317)=k11.*ERKPP;
JacobiVal(8318)=(-1).*k10d+(-1).*k11d+(-2).*k23d+(-1).*k27d+(-1).*k30d+(-2).*k33+(-2).* ...
  k8d+(-1).*k9d+(-1).*k30.*EGF+(-1).*k11.*ERKPP;
JacobiVal(8319)=k23d;
JacobiVal(8320)=k33;
JacobiVal(8321)=k23d;
JacobiVal(8322)=k33;
JacobiVal(8323)=k30.*EGF;
JacobiVal(8324)=k27d;
JacobiVal(8325)=k27d;
JacobiVal(8326)=k8d;
JacobiVal(8327)=k8d;
JacobiVal(8328)=k23d;
JacobiVal(8329)=k23d;
JacobiVal(8330)=k9d;
JacobiVal(8331)=k10d;
JacobiVal(8332)=k10d;
JacobiVal(8333)=k8d;
JacobiVal(8334)=k11d;
JacobiVal(8335)=k30d;
JacobiVal(8336)=k31d;
JacobiVal(8337)=k23.*StatesVector(5176);
JacobiVal(8338)=k23.*StatesVector(5179);
JacobiVal(8339)=k23.*StatesVector(5175);
JacobiVal(8340)=k23.*StatesVector(5177);
JacobiVal(8341)=k23.*StatesVector(5178);
JacobiVal(8342)=(-1).*k10d+(-1).*k11d+(-1).*k23d+(-1).*k27d+(-1).*k30d+(-1).*k31d+(-2).* ...
  k33+(-1).*k8d+(-1).*k23.*StatesVector(5175)+(-1).*k23.*StatesVector( ...
  5176)+(-1).*k23.*StatesVector(5177)+(-1).*k23.*StatesVector(5178)+(-1).* ...
  k23.*StatesVector(5179)+(-1).*k30.*EGF;
JacobiVal(8343)=k33;
JacobiVal(8344)=k23d;
JacobiVal(8345)=k33;
JacobiVal(8346)=k30.*EGF;
JacobiVal(8347)=k27d;
JacobiVal(8348)=k27d;
JacobiVal(8349)=k8d;
JacobiVal(8350)=(-1).*k23.*StatesVector(5175);
JacobiVal(8351)=(-1).*k23.*StatesVector(5176);
JacobiVal(8352)=k23d+(-1).*k23.*StatesVector(5177);
JacobiVal(8353)=(-1).*k23.*StatesVector(5178);
JacobiVal(8354)=(-1).*k23.*StatesVector(5179);
JacobiVal(8355)=k10d;
JacobiVal(8356)=k10d;
JacobiVal(8357)=k8d;
JacobiVal(8358)=k11d;
JacobiVal(8359)=k30d;
JacobiVal(8360)=(-1).*k10d+(-1).*k11d+(-1).*k23d+(-1).*k27d+(-1).*k30d+(-1).*k31+(-1).* ...
  k33+(-1).*k34d+(-1).*k8d+(-1).*k9.*StatesVector(5180)+(-1).*k10.* ...
  StatesVector(5181)+(-1).*k30.*EGF;
JacobiVal(8361)=k31;
JacobiVal(8362)=k9.*StatesVector(5180);
JacobiVal(8363)=k10.*StatesVector(5181);
JacobiVal(8364)=k34d;
JacobiVal(8365)=k23d;
JacobiVal(8366)=k33;
JacobiVal(8367)=k30.*EGF;
JacobiVal(8368)=k27d;
JacobiVal(8369)=k27d;
JacobiVal(8370)=k34d;
JacobiVal(8371)=k8d;
JacobiVal(8372)=k23d;
JacobiVal(8373)=(-1).*k9.*StatesVector(5180);
JacobiVal(8374)=k10d+(-1).*k10.*StatesVector(5181);
JacobiVal(8375)=k10d;
JacobiVal(8376)=k8d;
JacobiVal(8377)=k11d;
JacobiVal(8378)=k30d;
JacobiVal(8379)=(-1).*k10d+(-1).*k11d+(-2).*k23d+(-1).*k27d+(-1).*k30d+(-1).*k33+(-1).* ...
  k34d+(-2).*k8d+(-2).*k9.*StatesVector(5180)+(-2).*k10.*StatesVector( ...
  5181)+(-1).*k30.*EGF;
JacobiVal(8380)=k8d;
JacobiVal(8381)=k10.*StatesVector(5181);
JacobiVal(8382)=k9.*StatesVector(5180);
JacobiVal(8383)=k23d;
JacobiVal(8384)=k9.*StatesVector(5180);
JacobiVal(8385)=k10.*StatesVector(5181);
JacobiVal(8386)=k34d;
JacobiVal(8387)=k23d;
JacobiVal(8388)=k33;
JacobiVal(8389)=k30.*EGF;
JacobiVal(8390)=k27d;
JacobiVal(8391)=k27d;
JacobiVal(8392)=k34d+k8d;
JacobiVal(8393)=k8d;
JacobiVal(8394)=k23d;
JacobiVal(8395)=k23d;
JacobiVal(8396)=(-2).*k9.*StatesVector(5180);
JacobiVal(8397)=k10d+(-2).*k10.*StatesVector(5181);
JacobiVal(8398)=k10d;
JacobiVal(8399)=k8d;
JacobiVal(8400)=k11d;
JacobiVal(8401)=k30d;
JacobiVal(8402)=k8.*StatesVector(4971);
JacobiVal(8403)=(-1).*k10d+(-1).*k11d+(-2).*k23d+(-1).*k27d+(-1).*k30d+(-1).*k32d+(-1).* ...
  k33+(-1).*k34d+(-1).*k8d+(-1).*k8.*StatesVector(4971)+(-1).*k8.* ...
  StatesVector(4972)+(-1).*k8.*StatesVector(4973)+(-1).*k9.*StatesVector( ...
  5180)+(-1).*k10.*StatesVector(5181)+(-1).*k30.*EGF;
JacobiVal(8404)=k32d;
JacobiVal(8405)=k8.*StatesVector(4972);
JacobiVal(8406)=k8.*StatesVector(4973);
JacobiVal(8407)=k23d;
JacobiVal(8408)=k9.*StatesVector(5180);
JacobiVal(8409)=k10.*StatesVector(5181);
JacobiVal(8410)=k34d;
JacobiVal(8411)=k23d;
JacobiVal(8412)=k33;
JacobiVal(8413)=k30.*EGF;
JacobiVal(8414)=k27d;
JacobiVal(8415)=k27d;
JacobiVal(8416)=k34d+(-1).*k8.*StatesVector(4971);
JacobiVal(8417)=k8d+(-1).*k8.*StatesVector(4972);
JacobiVal(8418)=(-1).*k8.*StatesVector(4973);
JacobiVal(8419)=k23d;
JacobiVal(8420)=k23d;
JacobiVal(8421)=(-1).*k9.*StatesVector(5180);
JacobiVal(8422)=k10d+(-1).*k10.*StatesVector(5181);
JacobiVal(8423)=k10d;
JacobiVal(8424)=k8d;
JacobiVal(8425)=k11d;
JacobiVal(8426)=k30d;
JacobiVal(8427)=k32;
JacobiVal(8428)=(-1).*k10d+(-1).*k11d+(-2).*k23d+(-1).*k27d+(-1).*k30d+(-1).*k32+(-1).* ...
  k33+(-1).*k34d+(-1).*k8d+(-1).*k9.*StatesVector(5180)+(-1).*k10.* ...
  StatesVector(5181)+(-1).*k30.*EGF;
JacobiVal(8429)=k23d;
JacobiVal(8430)=k9.*StatesVector(5180);
JacobiVal(8431)=k10.*StatesVector(5181);
JacobiVal(8432)=k34d;
JacobiVal(8433)=k23d;
JacobiVal(8434)=k33;
JacobiVal(8435)=k30.*EGF;
JacobiVal(8436)=k27d;
JacobiVal(8437)=k27d;
JacobiVal(8438)=k34d;
JacobiVal(8439)=k8d;
JacobiVal(8440)=k23d;
JacobiVal(8441)=k23d;
JacobiVal(8442)=(-1).*k9.*StatesVector(5180);
JacobiVal(8443)=k10d+(-1).*k10.*StatesVector(5181);
JacobiVal(8444)=k10d;
JacobiVal(8445)=k8d;
JacobiVal(8446)=k11d;
JacobiVal(8447)=k30d;
JacobiVal(8448)=k10d;
JacobiVal(8449)=k8d;
JacobiVal(8450)=(-2).*k10d+(-2).*k11d+(-2).*k23d+(-1).*k27d+(-1).*k30d+(-1).*k33+(-1).* ...
  k34d+(-2).*k8d+(-1).*k9.*StatesVector(5180)+(-1).*k10.*StatesVector( ...
  5181)+(-1).*k30.*EGF;
JacobiVal(8451)=k11d;
JacobiVal(8452)=k23d;
JacobiVal(8453)=k9.*StatesVector(5180);
JacobiVal(8454)=k10.*StatesVector(5181);
JacobiVal(8455)=k34d;
JacobiVal(8456)=k23d;
JacobiVal(8457)=k33;
JacobiVal(8458)=k30.*EGF;
JacobiVal(8459)=k27d;
JacobiVal(8460)=k27d;
JacobiVal(8461)=k34d;
JacobiVal(8462)=2.*k8d;
JacobiVal(8463)=2.*k23d;
JacobiVal(8464)=(-1).*k9.*StatesVector(5180);
JacobiVal(8465)=2.*k10d+(-1).*k10.*StatesVector(5181);
JacobiVal(8466)=k10d;
JacobiVal(8467)=k8d;
JacobiVal(8468)=k11d;
JacobiVal(8469)=k30d;
JacobiVal(8470)=k9d;
JacobiVal(8471)=k8d;
JacobiVal(8472)=k11.*ERKPP;
JacobiVal(8473)=(-1).*k10d+(-1).*k11d+(-2).*k23d+(-1).*k27d+(-1).*k30d+(-1).*k33+(-1).* ...
  k34d+(-2).*k8d+(-1).*k9d+(-1).*k9.*StatesVector(5180)+(-1).*k10.* ...
  StatesVector(5181)+(-1).*k30.*EGF+(-1).*k11.*ERKPP;
JacobiVal(8474)=k23d;
JacobiVal(8475)=k9.*StatesVector(5180);
JacobiVal(8476)=k10.*StatesVector(5181);
JacobiVal(8477)=k34d;
JacobiVal(8478)=k23d;
JacobiVal(8479)=k33;
JacobiVal(8480)=k30.*EGF;
JacobiVal(8481)=k27d;
JacobiVal(8482)=k27d;
JacobiVal(8483)=k34d;
JacobiVal(8484)=k8d;
JacobiVal(8485)=k8d;
JacobiVal(8486)=k23d;
JacobiVal(8487)=k23d;
JacobiVal(8488)=k9d+(-1).*k9.*StatesVector(5180);
JacobiVal(8489)=k10d+(-1).*k10.*StatesVector(5181);
JacobiVal(8490)=k10d;
JacobiVal(8491)=k8d;
JacobiVal(8492)=k11d;
JacobiVal(8493)=k30d;
JacobiVal(8494)=k31d;
JacobiVal(8495)=k23.*StatesVector(5176);
JacobiVal(8496)=k23.*StatesVector(5179);
JacobiVal(8497)=k23.*StatesVector(5175);
JacobiVal(8498)=k23.*StatesVector(5177);
JacobiVal(8499)=k23.*StatesVector(5178);
JacobiVal(8500)=(-1).*k10d+(-1).*k11d+(-1).*k23d+(-1).*k27d+(-1).*k30d+(-1).*k31d+(-1).* ...
  k33+(-1).*k34d+(-1).*k8d+(-1).*k23.*StatesVector(5175)+(-1).*k23.* ...
  StatesVector(5176)+(-1).*k23.*StatesVector(5177)+(-1).*k23.* ...
  StatesVector(5178)+(-1).*k23.*StatesVector(5179)+(-1).*k9.*StatesVector( ...
  5180)+(-1).*k10.*StatesVector(5181)+(-1).*k30.*EGF;
JacobiVal(8501)=k9.*StatesVector(5180);
JacobiVal(8502)=k10.*StatesVector(5181);
JacobiVal(8503)=k34d;
JacobiVal(8504)=k23d;
JacobiVal(8505)=k33;
JacobiVal(8506)=k30.*EGF;
JacobiVal(8507)=k27d;
JacobiVal(8508)=k27d;
JacobiVal(8509)=k34d;
JacobiVal(8510)=k8d;
JacobiVal(8511)=(-1).*k23.*StatesVector(5175);
JacobiVal(8512)=(-1).*k23.*StatesVector(5176);
JacobiVal(8513)=k23d+(-1).*k23.*StatesVector(5177);
JacobiVal(8514)=(-1).*k23.*StatesVector(5178);
JacobiVal(8515)=(-1).*k23.*StatesVector(5179);
JacobiVal(8516)=(-1).*k9.*StatesVector(5180);
JacobiVal(8517)=k10d+(-1).*k10.*StatesVector(5181);
JacobiVal(8518)=k10d;
JacobiVal(8519)=k8d;
JacobiVal(8520)=k11d;
JacobiVal(8521)=k30d;
JacobiVal(8522)=k9d;
JacobiVal(8523)=(-1).*k10d+(-1).*k11d+(-1).*k23d+(-1).*k27d+(-1).*k30d+(-1).*k31+(-1).* ...
  k33+(-1).*k34d+(-1).*k8d+(-1).*k9d+(-1).*k30.*EGF+(-1).*k11.* ...
  ERKPP;
JacobiVal(8524)=k31;
JacobiVal(8525)=k11.*ERKPP;
JacobiVal(8526)=k34d;
JacobiVal(8527)=k23d;
JacobiVal(8528)=k33;
JacobiVal(8529)=k30.*EGF;
JacobiVal(8530)=k27d;
JacobiVal(8531)=k27d;
JacobiVal(8532)=k8d;
JacobiVal(8533)=k34d;
JacobiVal(8534)=k23d;
JacobiVal(8535)=k9d;
JacobiVal(8536)=k10d;
JacobiVal(8537)=k10d;
JacobiVal(8538)=k8d;
JacobiVal(8539)=k11d;
JacobiVal(8540)=k30d;
JacobiVal(8541)=k9d;
JacobiVal(8542)=(-1).*k10d+(-1).*k11d+(-2).*k23d+(-1).*k27d+(-1).*k30d+(-1).*k33+(-1).* ...
  k34d+(-2).*k8d+(-1).*k9d+(-1).*k9.*StatesVector(5180)+(-1).*k10.* ...
  StatesVector(5181)+(-1).*k30.*EGF+(-1).*k11.*ERKPP;
JacobiVal(8543)=k8d;
JacobiVal(8544)=k10.*StatesVector(5181);
JacobiVal(8545)=k9.*StatesVector(5180);
JacobiVal(8546)=k23d;
JacobiVal(8547)=k11.*ERKPP;
JacobiVal(8548)=k34d;
JacobiVal(8549)=k23d;
JacobiVal(8550)=k33;
JacobiVal(8551)=k30.*EGF;
JacobiVal(8552)=k27d;
JacobiVal(8553)=k27d;
JacobiVal(8554)=k8d;
JacobiVal(8555)=k8d;
JacobiVal(8556)=k34d;
JacobiVal(8557)=k23d;
JacobiVal(8558)=k23d;
JacobiVal(8559)=k9d+(-1).*k9.*StatesVector(5180);
JacobiVal(8560)=k10d+(-1).*k10.*StatesVector(5181);
JacobiVal(8561)=k10d;
JacobiVal(8562)=k8d;
JacobiVal(8563)=k11d;
JacobiVal(8564)=k30d;
JacobiVal(8565)=k9d;
JacobiVal(8566)=k8.*StatesVector(4971);
JacobiVal(8567)=(-1).*k10d+(-1).*k11d+(-2).*k23d+(-1).*k27d+(-1).*k30d+(-1).*k32d+(-1).* ...
  k33+(-1).*k34d+(-1).*k8d+(-1).*k9d+(-1).*k8.*StatesVector(4971)+(-1).* ...
  k8.*StatesVector(4972)+(-1).*k8.*StatesVector(4973)+(-1).*k30.*EGF ...
  +(-1).*k11.*ERKPP;
JacobiVal(8568)=k32d;
JacobiVal(8569)=k8.*StatesVector(4972);
JacobiVal(8570)=k8.*StatesVector(4973);
JacobiVal(8571)=k23d;
JacobiVal(8572)=k11.*ERKPP;
JacobiVal(8573)=k34d;
JacobiVal(8574)=k23d;
JacobiVal(8575)=k33;
JacobiVal(8576)=k30.*EGF;
JacobiVal(8577)=k27d;
JacobiVal(8578)=k27d;
JacobiVal(8579)=(-1).*k8.*StatesVector(4971);
JacobiVal(8580)=k8d+(-1).*k8.*StatesVector(4972);
JacobiVal(8581)=k34d+(-1).*k8.*StatesVector(4973);
JacobiVal(8582)=k23d;
JacobiVal(8583)=k23d;
JacobiVal(8584)=k9d;
JacobiVal(8585)=k10d;
JacobiVal(8586)=k10d;
JacobiVal(8587)=k8d;
JacobiVal(8588)=k11d;
JacobiVal(8589)=k30d;
JacobiVal(8590)=k9d;
JacobiVal(8591)=k32;
JacobiVal(8592)=(-1).*k10d+(-1).*k11d+(-2).*k23d+(-1).*k27d+(-1).*k30d+(-1).*k32+(-1).* ...
  k33+(-1).*k34d+(-1).*k8d+(-1).*k9d+(-1).*k30.*EGF+(-1).*k11.* ...
  ERKPP;
JacobiVal(8593)=k23d;
JacobiVal(8594)=k11.*ERKPP;
JacobiVal(8595)=k34d;
JacobiVal(8596)=k23d;
JacobiVal(8597)=k33;
JacobiVal(8598)=k30.*EGF;
JacobiVal(8599)=k27d;
JacobiVal(8600)=k27d;
JacobiVal(8601)=k8d;
JacobiVal(8602)=k34d;
JacobiVal(8603)=k23d;
JacobiVal(8604)=k23d;
JacobiVal(8605)=k9d;
JacobiVal(8606)=k10d;
JacobiVal(8607)=k10d;
JacobiVal(8608)=k8d;
JacobiVal(8609)=k11d;
JacobiVal(8610)=k30d;
JacobiVal(8611)=k9d;
JacobiVal(8612)=k10d;
JacobiVal(8613)=k8d;
JacobiVal(8614)=(-2).*k10d+(-2).*k11d+(-2).*k23d+(-1).*k27d+(-1).*k30d+(-1).*k33+(-1).* ...
  k34d+(-2).*k8d+(-1).*k9d+(-1).*k30.*EGF+(-1).*k11.*ERKPP;
JacobiVal(8615)=k11d;
JacobiVal(8616)=k23d;
JacobiVal(8617)=k11.*ERKPP;
JacobiVal(8618)=k34d;
JacobiVal(8619)=k23d;
JacobiVal(8620)=k33;
JacobiVal(8621)=k30.*EGF;
JacobiVal(8622)=k27d;
JacobiVal(8623)=k27d;
JacobiVal(8624)=2.*k8d;
JacobiVal(8625)=k34d;
JacobiVal(8626)=2.*k23d;
JacobiVal(8627)=k9d;
JacobiVal(8628)=2.*k10d;
JacobiVal(8629)=k10d;
JacobiVal(8630)=k8d;
JacobiVal(8631)=k11d;
JacobiVal(8632)=k30d;
JacobiVal(8633)=k9d;
JacobiVal(8634)=k9d;
JacobiVal(8635)=k8d;
JacobiVal(8636)=k11.*ERKPP;
JacobiVal(8637)=(-1).*k10d+(-1).*k11d+(-2).*k23d+(-1).*k27d+(-1).*k30d+(-1).*k33+(-1).* ...
  k34d+(-2).*k8d+(-2).*k9d+(-1).*k30.*EGF+(-2).*k11.*ERKPP;
JacobiVal(8638)=k23d;
JacobiVal(8639)=k11.*ERKPP;
JacobiVal(8640)=k34d;
JacobiVal(8641)=k23d;
JacobiVal(8642)=k33;
JacobiVal(8643)=k30.*EGF;
JacobiVal(8644)=k27d;
JacobiVal(8645)=k27d;
JacobiVal(8646)=k8d;
JacobiVal(8647)=k34d+k8d;
JacobiVal(8648)=k23d;
JacobiVal(8649)=k23d;
JacobiVal(8650)=2.*k9d;
JacobiVal(8651)=k10d;
JacobiVal(8652)=k10d;
JacobiVal(8653)=k8d;
JacobiVal(8654)=k11d;
JacobiVal(8655)=k30d;
JacobiVal(8656)=k9d;
JacobiVal(8657)=k31d;
JacobiVal(8658)=k23.*StatesVector(5176);
JacobiVal(8659)=k23.*StatesVector(5179);
JacobiVal(8660)=k23.*StatesVector(5175);
JacobiVal(8661)=k23.*StatesVector(5177);
JacobiVal(8662)=k23.*StatesVector(5178);
JacobiVal(8663)=(-1).*k10d+(-1).*k11d+(-1).*k23d+(-1).*k27d+(-1).*k30d+(-1).*k31d+(-1).* ...
  k33+(-1).*k34d+(-1).*k8d+(-1).*k9d+(-1).*k23.*StatesVector(5175)+(-1).* ...
  k23.*StatesVector(5176)+(-1).*k23.*StatesVector(5177)+(-1).*k23.* ...
  StatesVector(5178)+(-1).*k23.*StatesVector(5179)+(-1).*k30.*EGF+( ...
  -1).*k11.*ERKPP;
JacobiVal(8664)=k11.*ERKPP;
JacobiVal(8665)=k34d;
JacobiVal(8666)=k23d;
JacobiVal(8667)=k33;
JacobiVal(8668)=k30.*EGF;
JacobiVal(8669)=k27d;
JacobiVal(8670)=k27d;
JacobiVal(8671)=k8d;
JacobiVal(8672)=k34d;
JacobiVal(8673)=(-1).*k23.*StatesVector(5175);
JacobiVal(8674)=(-1).*k23.*StatesVector(5176);
JacobiVal(8675)=k23d+(-1).*k23.*StatesVector(5177);
JacobiVal(8676)=(-1).*k23.*StatesVector(5178);
JacobiVal(8677)=(-1).*k23.*StatesVector(5179);
JacobiVal(8678)=k9d;
JacobiVal(8679)=k10d;
JacobiVal(8680)=k10d;
JacobiVal(8681)=k8d;
JacobiVal(8682)=k11d;
JacobiVal(8683)=k30d;
JacobiVal(8684)=k10d;
JacobiVal(8685)=k11d;
JacobiVal(8686)=(-2).*k10d+(-2).*k11d+(-1).*k23d+(-1).*k27d+(-1).*k30d+(-1).*k31+(-1).* ...
  k33+(-1).*k34d+(-1).*k8d+(-1).*k30.*EGF;
JacobiVal(8687)=k31;
JacobiVal(8688)=k34d;
JacobiVal(8689)=k23d;
JacobiVal(8690)=k33;
JacobiVal(8691)=k30.*EGF;
JacobiVal(8692)=k27d;
JacobiVal(8693)=k27d;
JacobiVal(8694)=k34d+k8d;
JacobiVal(8695)=k23d;
JacobiVal(8696)=2.*k10d;
JacobiVal(8697)=k10d;
JacobiVal(8698)=k8d;
JacobiVal(8699)=k11d;
JacobiVal(8700)=k30d;
JacobiVal(8701)=k10d;
JacobiVal(8702)=k11d;
JacobiVal(8703)=(-2).*k10d+(-2).*k11d+(-2).*k23d+(-1).*k27d+(-1).*k30d+(-1).*k33+(-1).* ...
  k34d+(-2).*k8d+(-1).*k9.*StatesVector(5180)+(-1).*k10.*StatesVector( ...
  5181)+(-1).*k30.*EGF;
JacobiVal(8704)=k8d;
JacobiVal(8705)=k10.*StatesVector(5181);
JacobiVal(8706)=k9.*StatesVector(5180);
JacobiVal(8707)=k23d;
JacobiVal(8708)=k34d;
JacobiVal(8709)=k23d;
JacobiVal(8710)=k33;
JacobiVal(8711)=k30.*EGF;
JacobiVal(8712)=k27d;
JacobiVal(8713)=k27d;
JacobiVal(8714)=k8d;
JacobiVal(8715)=k34d+k8d;
JacobiVal(8716)=k23d;
JacobiVal(8717)=k23d;
JacobiVal(8718)=(-1).*k9.*StatesVector(5180);
JacobiVal(8719)=2.*k10d+(-1).*k10.*StatesVector(5181);
JacobiVal(8720)=k10d;
JacobiVal(8721)=k8d;
JacobiVal(8722)=k11d;
JacobiVal(8723)=k30d;
JacobiVal(8724)=k10d;
JacobiVal(8725)=k11d;
JacobiVal(8726)=k8.*StatesVector(4971);
JacobiVal(8727)=(-2).*k10d+(-2).*k11d+(-2).*k23d+(-1).*k27d+(-1).*k30d+(-1).*k32d+(-1).* ...
  k33+(-1).*k34d+(-1).*k8d+(-1).*k8.*StatesVector(4971)+(-1).*k8.* ...
  StatesVector(4972)+(-1).*k8.*StatesVector(4973)+(-1).*k30.*EGF;
JacobiVal(8728)=k32d;
JacobiVal(8729)=k8.*StatesVector(4972);
JacobiVal(8730)=k8.*StatesVector(4973);
JacobiVal(8731)=k23d;
JacobiVal(8732)=k34d;
JacobiVal(8733)=k23d;
JacobiVal(8734)=k33;
JacobiVal(8735)=k30.*EGF;
JacobiVal(8736)=k27d;
JacobiVal(8737)=k27d;
JacobiVal(8738)=(-1).*k8.*StatesVector(4971);
JacobiVal(8739)=k34d+k8d+(-1).*k8.*StatesVector(4972);
JacobiVal(8740)=(-1).*k8.*StatesVector(4973);
JacobiVal(8741)=k23d;
JacobiVal(8742)=k23d;
JacobiVal(8743)=2.*k10d;
JacobiVal(8744)=k10d;
JacobiVal(8745)=k8d;
JacobiVal(8746)=k11d;
JacobiVal(8747)=k30d;
JacobiVal(8748)=k10d;
JacobiVal(8749)=k11d;
JacobiVal(8750)=k32;
JacobiVal(8751)=(-2).*k10d+(-2).*k11d+(-2).*k23d+(-1).*k27d+(-1).*k30d+(-1).*k32+(-1).* ...
  k33+(-1).*k34d+(-1).*k8d+(-1).*k30.*EGF;
JacobiVal(8752)=k23d;
JacobiVal(8753)=k34d;
JacobiVal(8754)=k23d;
JacobiVal(8755)=k33;
JacobiVal(8756)=k30.*EGF;
JacobiVal(8757)=k27d;
JacobiVal(8758)=k27d;
JacobiVal(8759)=k34d+k8d;
JacobiVal(8760)=k23d;
JacobiVal(8761)=k23d;
JacobiVal(8762)=2.*k10d;
JacobiVal(8763)=k10d;
JacobiVal(8764)=k8d;
JacobiVal(8765)=k11d;
JacobiVal(8766)=k30d;
JacobiVal(8767)=k10d;
JacobiVal(8768)=k11d;
JacobiVal(8769)=k10d;
JacobiVal(8770)=k8d;
JacobiVal(8771)=(-3).*k10d+(-3).*k11d+(-2).*k23d+(-1).*k27d+(-1).*k30d+(-1).*k33+(-1).* ...
  k34d+(-2).*k8d+(-1).*k30.*EGF;
JacobiVal(8772)=k11d;
JacobiVal(8773)=k23d;
JacobiVal(8774)=k34d;
JacobiVal(8775)=k23d;
JacobiVal(8776)=k33;
JacobiVal(8777)=k30.*EGF;
JacobiVal(8778)=k27d;
JacobiVal(8779)=k27d;
JacobiVal(8780)=k34d+2.*k8d;
JacobiVal(8781)=2.*k23d;
JacobiVal(8782)=3.*k10d;
JacobiVal(8783)=k10d;
JacobiVal(8784)=k8d;
JacobiVal(8785)=k11d;
JacobiVal(8786)=k30d;
JacobiVal(8787)=k10d;
JacobiVal(8788)=k11d;
JacobiVal(8789)=k9d;
JacobiVal(8790)=k8d;
JacobiVal(8791)=k11.*ERKPP;
JacobiVal(8792)=(-2).*k10d+(-2).*k11d+(-2).*k23d+(-1).*k27d+(-1).*k30d+(-1).*k33+(-1).* ...
  k34d+(-2).*k8d+(-1).*k9d+(-1).*k30.*EGF+(-1).*k11.*ERKPP;
JacobiVal(8793)=k23d;
JacobiVal(8794)=k34d;
JacobiVal(8795)=k23d;
JacobiVal(8796)=k33;
JacobiVal(8797)=k30.*EGF;
JacobiVal(8798)=k27d;
JacobiVal(8799)=k27d;
JacobiVal(8800)=k34d+k8d;
JacobiVal(8801)=k8d;
JacobiVal(8802)=k23d;
JacobiVal(8803)=k23d;
JacobiVal(8804)=k9d;
JacobiVal(8805)=2.*k10d;
JacobiVal(8806)=k10d;
JacobiVal(8807)=k8d;
JacobiVal(8808)=k11d;
JacobiVal(8809)=k30d;
JacobiVal(8810)=k10d;
JacobiVal(8811)=k11d;
JacobiVal(8812)=k31d;
JacobiVal(8813)=k23.*StatesVector(5176);
JacobiVal(8814)=k23.*StatesVector(5179);
JacobiVal(8815)=k23.*StatesVector(5175);
JacobiVal(8816)=k23.*StatesVector(5177);
JacobiVal(8817)=k23.*StatesVector(5178);
JacobiVal(8818)=(-2).*k10d+(-2).*k11d+(-1).*k23d+(-1).*k27d+(-1).*k30d+(-1).*k31d+(-1).* ...
  k33+(-1).*k34d+(-1).*k8d+(-1).*k23.*StatesVector(5175)+(-1).*k23.* ...
  StatesVector(5176)+(-1).*k23.*StatesVector(5177)+(-1).*k23.* ...
  StatesVector(5178)+(-1).*k23.*StatesVector(5179)+(-1).*k30.*EGF;
JacobiVal(8819)=k34d;
JacobiVal(8820)=k23d;
JacobiVal(8821)=k33;
JacobiVal(8822)=k30.*EGF;
JacobiVal(8823)=k27d;
JacobiVal(8824)=k27d;
JacobiVal(8825)=k34d+k8d;
JacobiVal(8826)=(-1).*k23.*StatesVector(5175);
JacobiVal(8827)=(-1).*k23.*StatesVector(5176);
JacobiVal(8828)=k23d+(-1).*k23.*StatesVector(5177);
JacobiVal(8829)=(-1).*k23.*StatesVector(5178);
JacobiVal(8830)=(-1).*k23.*StatesVector(5179);
JacobiVal(8831)=2.*k10d;
JacobiVal(8832)=k10d;
JacobiVal(8833)=k8d;
JacobiVal(8834)=k11d;
JacobiVal(8835)=k30d;
JacobiVal(8836)=k33d;
JacobiVal(8837)=k34.*StatesVector(4971);
JacobiVal(8838)=k34.*StatesVector(4973);
JacobiVal(8839)=k34.*StatesVector(4972);
JacobiVal(8840)=(-1).*k10d+(-1).*k11d+(-1).*k23d+(-1).*k27d+(-1).*k30d+(-1).*k31+(-1).* ...
  k33+(-1).*k33d+(-1).*k8d+(-1).*k34.*StatesVector(4971)+(-1).*k34.* ...
  StatesVector(4972)+(-1).*k34.*StatesVector(4973)+(-1).*k30.*EGF;
JacobiVal(8841)=k31;
JacobiVal(8842)=k23d;
JacobiVal(8843)=k33;
JacobiVal(8844)=k30.*EGF;
JacobiVal(8845)=k27d;
JacobiVal(8846)=k27d;
JacobiVal(8847)=(-1).*k34.*StatesVector(4971);
JacobiVal(8848)=k8d+(-1).*k34.*StatesVector(4972);
JacobiVal(8849)=(-1).*k34.*StatesVector(4973);
JacobiVal(8850)=k23d;
JacobiVal(8851)=k10d;
JacobiVal(8852)=k10d;
JacobiVal(8853)=k8d;
JacobiVal(8854)=k11d;
JacobiVal(8855)=k30d;
JacobiVal(8856)=k33d;
JacobiVal(8857)=k34.*StatesVector(4971);
JacobiVal(8858)=k34.*StatesVector(4973);
JacobiVal(8859)=k34.*StatesVector(4972);
JacobiVal(8860)=(-1).*k10d+(-1).*k11d+(-2).*k23d+(-1).*k27d+(-1).*k30d+(-1).*k33+(-1).* ...
  k33d+(-2).*k8d+(-1).*k34.*StatesVector(4971)+(-1).*k34.*StatesVector( ...
  4972)+(-1).*k34.*StatesVector(4973)+(-1).*k9.*StatesVector(5180)+(-1).* ...
  k10.*StatesVector(5181)+(-1).*k30.*EGF;
JacobiVal(8861)=k8d;
JacobiVal(8862)=k10.*StatesVector(5181);
JacobiVal(8863)=k9.*StatesVector(5180);
JacobiVal(8864)=k23d;
JacobiVal(8865)=k23d;
JacobiVal(8866)=k33;
JacobiVal(8867)=k30.*EGF;
JacobiVal(8868)=k27d;
JacobiVal(8869)=k27d;
JacobiVal(8870)=k8d+(-1).*k34.*StatesVector(4971);
JacobiVal(8871)=k8d+(-1).*k34.*StatesVector(4972);
JacobiVal(8872)=(-1).*k34.*StatesVector(4973);
JacobiVal(8873)=k23d;
JacobiVal(8874)=k23d;
JacobiVal(8875)=(-1).*k9.*StatesVector(5180);
JacobiVal(8876)=k10d+(-1).*k10.*StatesVector(5181);
JacobiVal(8877)=k10d;
JacobiVal(8878)=k8d;
JacobiVal(8879)=k11d;
JacobiVal(8880)=k30d;
JacobiVal(8881)=k33d;
JacobiVal(8882)=k34.*StatesVector(4971);
JacobiVal(8883)=k34.*StatesVector(4973);
JacobiVal(8884)=k34.*StatesVector(4972);
JacobiVal(8885)=k8.*StatesVector(4971);
JacobiVal(8886)=(-1).*k10d+(-1).*k11d+(-2).*k23d+(-1).*k27d+(-1).*k30d+(-1).*k32d+(-1).* ...
  k33+(-1).*k33d+(-1).*k8d+(-1).*k34.*StatesVector(4971)+(-1).*k8.* ...
  StatesVector(4971)+(-1).*k34.*StatesVector(4972)+(-1).*k8.*StatesVector( ...
  4972)+(-1).*k34.*StatesVector(4973)+(-1).*k8.*StatesVector(4973)+(-1).* ...
  k30.*EGF;
JacobiVal(8887)=k32d;
JacobiVal(8888)=k8.*StatesVector(4972);
JacobiVal(8889)=k8.*StatesVector(4973);
JacobiVal(8890)=k23d;
JacobiVal(8891)=k23d;
JacobiVal(8892)=k33;
JacobiVal(8893)=k30.*EGF;
JacobiVal(8894)=k27d;
JacobiVal(8895)=k27d;
JacobiVal(8896)=(-1).*k34.*StatesVector(4971)+(-1).*k8.*StatesVector(4971);
JacobiVal(8897)=k8d+(-1).*k34.*StatesVector(4972)+(-1).*k8.*StatesVector(4972);
JacobiVal(8898)=(-1).*k34.*StatesVector(4973)+(-1).*k8.*StatesVector(4973);
JacobiVal(8899)=k23d;
JacobiVal(8900)=k23d;
JacobiVal(8901)=k10d;
JacobiVal(8902)=k10d;
JacobiVal(8903)=k8d;
JacobiVal(8904)=k11d;
JacobiVal(8905)=k30d;
JacobiVal(8906)=k33d;
JacobiVal(8907)=k34.*StatesVector(4971);
JacobiVal(8908)=k34.*StatesVector(4973);
JacobiVal(8909)=k34.*StatesVector(4972);
JacobiVal(8910)=k32;
JacobiVal(8911)=(-1).*k10d+(-1).*k11d+(-2).*k23d+(-1).*k27d+(-1).*k30d+(-1).*k32+(-1).* ...
  k33+(-1).*k33d+(-1).*k8d+(-1).*k34.*StatesVector(4971)+(-1).*k34.* ...
  StatesVector(4972)+(-1).*k34.*StatesVector(4973)+(-1).*k30.*EGF;
JacobiVal(8912)=k23d;
JacobiVal(8913)=k23d;
JacobiVal(8914)=k33;
JacobiVal(8915)=k30.*EGF;
JacobiVal(8916)=k27d;
JacobiVal(8917)=k27d;
JacobiVal(8918)=(-1).*k34.*StatesVector(4971);
JacobiVal(8919)=k8d+(-1).*k34.*StatesVector(4972);
JacobiVal(8920)=(-1).*k34.*StatesVector(4973);
JacobiVal(8921)=k23d;
JacobiVal(8922)=k23d;
JacobiVal(8923)=k10d;
JacobiVal(8924)=k10d;
JacobiVal(8925)=k8d;
JacobiVal(8926)=k11d;
JacobiVal(8927)=k30d;
JacobiVal(8928)=k33d;
JacobiVal(8929)=k34.*StatesVector(4971);
JacobiVal(8930)=k34.*StatesVector(4973);
JacobiVal(8931)=k34.*StatesVector(4972);
JacobiVal(8932)=k10d;
JacobiVal(8933)=k8d;
JacobiVal(8934)=(-2).*k10d+(-2).*k11d+(-2).*k23d+(-1).*k27d+(-1).*k30d+(-1).*k33+(-1).* ...
  k33d+(-2).*k8d+(-1).*k34.*StatesVector(4971)+(-1).*k34.*StatesVector( ...
  4972)+(-1).*k34.*StatesVector(4973)+(-1).*k30.*EGF;
JacobiVal(8935)=k11d;
JacobiVal(8936)=k23d;
JacobiVal(8937)=k23d;
JacobiVal(8938)=k33;
JacobiVal(8939)=k30.*EGF;
JacobiVal(8940)=k27d;
JacobiVal(8941)=k27d;
JacobiVal(8942)=(-1).*k34.*StatesVector(4971);
JacobiVal(8943)=2.*k8d+(-1).*k34.*StatesVector(4972);
JacobiVal(8944)=(-1).*k34.*StatesVector(4973);
JacobiVal(8945)=2.*k23d;
JacobiVal(8946)=2.*k10d;
JacobiVal(8947)=k10d;
JacobiVal(8948)=k8d;
JacobiVal(8949)=k11d;
JacobiVal(8950)=k30d;
JacobiVal(8951)=k33d;
JacobiVal(8952)=k34.*StatesVector(4971);
JacobiVal(8953)=k34.*StatesVector(4973);
JacobiVal(8954)=k34.*StatesVector(4972);
JacobiVal(8955)=k9d;
JacobiVal(8956)=k8d;
JacobiVal(8957)=k11.*ERKPP;
JacobiVal(8958)=(-1).*k10d+(-1).*k11d+(-2).*k23d+(-1).*k27d+(-1).*k30d+(-1).*k33+(-1).* ...
  k33d+(-2).*k8d+(-1).*k9d+(-1).*k34.*StatesVector(4971)+(-1).*k34.* ...
  StatesVector(4972)+(-1).*k34.*StatesVector(4973)+(-1).*k30.*EGF+( ...
  -1).*k11.*ERKPP;
JacobiVal(8959)=k23d;
JacobiVal(8960)=k23d;
JacobiVal(8961)=k33;
JacobiVal(8962)=k30.*EGF;
JacobiVal(8963)=k27d;
JacobiVal(8964)=k27d;
JacobiVal(8965)=(-1).*k34.*StatesVector(4971);
JacobiVal(8966)=k8d+(-1).*k34.*StatesVector(4972);
JacobiVal(8967)=k8d+(-1).*k34.*StatesVector(4973);
JacobiVal(8968)=k23d;
JacobiVal(8969)=k23d;
JacobiVal(8970)=k9d;
JacobiVal(8971)=k10d;
JacobiVal(8972)=k10d;
JacobiVal(8973)=k8d;
JacobiVal(8974)=k11d;
JacobiVal(8975)=k30d;
JacobiVal(8976)=k33d;
JacobiVal(8977)=k34.*StatesVector(4971);
JacobiVal(8978)=k34.*StatesVector(4973);
JacobiVal(8979)=k34.*StatesVector(4972);
JacobiVal(8980)=k31d;
JacobiVal(8981)=k23.*StatesVector(5176);
JacobiVal(8982)=k23.*StatesVector(5179);
JacobiVal(8983)=k23.*StatesVector(5175);
JacobiVal(8984)=k23.*StatesVector(5177);
JacobiVal(8985)=k23.*StatesVector(5178);
JacobiVal(8986)=(-1).*k10d+(-1).*k11d+(-1).*k23d+(-1).*k27d+(-1).*k30d+(-1).*k31d+(-1).* ...
  k33+(-1).*k33d+(-1).*k8d+(-1).*k34.*StatesVector(4971)+(-1).*k34.* ...
  StatesVector(4972)+(-1).*k34.*StatesVector(4973)+(-1).*k23.* ...
  StatesVector(5175)+(-1).*k23.*StatesVector(5176)+(-1).*k23.* ...
  StatesVector(5177)+(-1).*k23.*StatesVector(5178)+(-1).*k23.* ...
  StatesVector(5179)+(-1).*k30.*EGF;
JacobiVal(8987)=k23d;
JacobiVal(8988)=k33;
JacobiVal(8989)=k30.*EGF;
JacobiVal(8990)=k27d;
JacobiVal(8991)=k27d;
JacobiVal(8992)=(-1).*k34.*StatesVector(4971);
JacobiVal(8993)=k8d+(-1).*k34.*StatesVector(4972);
JacobiVal(8994)=(-1).*k34.*StatesVector(4973);
JacobiVal(8995)=(-1).*k23.*StatesVector(5175);
JacobiVal(8996)=(-1).*k23.*StatesVector(5176);
JacobiVal(8997)=k23d+(-1).*k23.*StatesVector(5177);
JacobiVal(8998)=(-1).*k23.*StatesVector(5178);
JacobiVal(8999)=(-1).*k23.*StatesVector(5179);
JacobiVal(9000)=k10d;
JacobiVal(9001)=k31d;
JacobiVal(9002)=k23.*StatesVector(5176);
JacobiVal(9003)=k23.*StatesVector(5175);
JacobiVal(9004)=k23.*StatesVector(5179);
JacobiVal(9005)=k23.*StatesVector(5178);
JacobiVal(9006)=k23.*StatesVector(5177);
JacobiVal(9007)=(-1).*k28d+(-1).*k31+(-1).*k31d+(-2).*k33+(-1).*k23.*StatesVector(5175)+ ...
  (-1).*k23.*StatesVector(5176)+(-1).*k23.*StatesVector(5177)+(-1).*k23.* ...
  StatesVector(5178)+(-1).*k23.*StatesVector(5179)+(-2).*k30.*EGF;
JacobiVal(9008)=k31;
JacobiVal(9009)=k33;
JacobiVal(9010)=k30.*EGF;
JacobiVal(9011)=k33;
JacobiVal(9012)=k30.*EGF;
JacobiVal(9013)=k28d;
JacobiVal(9014)=k28d;
JacobiVal(9015)=(-1).*k23.*StatesVector(5175);
JacobiVal(9016)=(-1).*k23.*StatesVector(5176);
JacobiVal(9017)=(-1).*k23.*StatesVector(5177);
JacobiVal(9018)=(-1).*k23.*StatesVector(5178);
JacobiVal(9019)=(-1).*k23.*StatesVector(5179);
JacobiVal(9020)=k31d;
JacobiVal(9021)=k23.*StatesVector(5176);
JacobiVal(9022)=k23.*StatesVector(5175);
JacobiVal(9023)=k23.*StatesVector(5179);
JacobiVal(9024)=k23.*StatesVector(5178);
JacobiVal(9025)=k23.*StatesVector(5177);
JacobiVal(9026)=(-1).*k23d+(-1).*k28d+(-1).*k31d+(-2).*k33+(-1).*k8d+(-1).*k23.* ...
  StatesVector(5175)+(-1).*k23.*StatesVector(5176)+(-1).*k23.* ...
  StatesVector(5177)+(-1).*k23.*StatesVector(5178)+(-1).*k23.* ...
  StatesVector(5179)+(-1).*k9.*StatesVector(5180)+(-1).*k10.*StatesVector( ...
  5181)+(-2).*k30.*EGF;
JacobiVal(9027)=k8d;
JacobiVal(9028)=k10.*StatesVector(5181);
JacobiVal(9029)=k9.*StatesVector(5180);
JacobiVal(9030)=k23d;
JacobiVal(9031)=k33;
JacobiVal(9032)=k30.*EGF;
JacobiVal(9033)=k33;
JacobiVal(9034)=k30.*EGF;
JacobiVal(9035)=k28d;
JacobiVal(9036)=k28d;
JacobiVal(9037)=k8d;
JacobiVal(9038)=(-1).*k23.*StatesVector(5175);
JacobiVal(9039)=k23d+(-1).*k23.*StatesVector(5176);
JacobiVal(9040)=(-1).*k23.*StatesVector(5177);
JacobiVal(9041)=(-1).*k23.*StatesVector(5178);
JacobiVal(9042)=(-1).*k23.*StatesVector(5179);
JacobiVal(9043)=(-1).*k9.*StatesVector(5180);
JacobiVal(9044)=(-1).*k10.*StatesVector(5181);
JacobiVal(9045)=k31d;
JacobiVal(9046)=k23.*StatesVector(5176);
JacobiVal(9047)=k23.*StatesVector(5175);
JacobiVal(9048)=k23.*StatesVector(5179);
JacobiVal(9049)=k23.*StatesVector(5178);
JacobiVal(9050)=k23.*StatesVector(5177);
JacobiVal(9051)=k8.*StatesVector(4971);
JacobiVal(9052)=(-1).*k23d+(-1).*k28d+(-1).*k31d+(-1).*k32d+(-2).*k33+(-1).*k8.* ...
  StatesVector(4971)+(-1).*k8.*StatesVector(4972)+(-1).*k8.*StatesVector( ...
  4973)+(-1).*k23.*StatesVector(5175)+(-1).*k23.*StatesVector(5176)+(-1).* ...
  k23.*StatesVector(5177)+(-1).*k23.*StatesVector(5178)+(-1).*k23.* ...
  StatesVector(5179)+(-2).*k30.*EGF;
JacobiVal(9053)=k32d;
JacobiVal(9054)=k8.*StatesVector(4972);
JacobiVal(9055)=k8.*StatesVector(4973);
JacobiVal(9056)=k23d;
JacobiVal(9057)=k33;
JacobiVal(9058)=k30.*EGF;
JacobiVal(9059)=k33;
JacobiVal(9060)=k30.*EGF;
JacobiVal(9061)=k28d;
JacobiVal(9062)=k28d;
JacobiVal(9063)=(-1).*k8.*StatesVector(4971);
JacobiVal(9064)=(-1).*k8.*StatesVector(4972);
JacobiVal(9065)=(-1).*k8.*StatesVector(4973);
JacobiVal(9066)=(-1).*k23.*StatesVector(5175);
JacobiVal(9067)=(-1).*k23.*StatesVector(5176);
JacobiVal(9068)=(-1).*k23.*StatesVector(5177);
JacobiVal(9069)=(-1).*k23.*StatesVector(5178);
JacobiVal(9070)=k23d+(-1).*k23.*StatesVector(5179);
JacobiVal(9071)=k31d;
JacobiVal(9072)=k23.*StatesVector(5176);
JacobiVal(9073)=k23.*StatesVector(5175);
JacobiVal(9074)=k23.*StatesVector(5179);
JacobiVal(9075)=k23.*StatesVector(5178);
JacobiVal(9076)=k23.*StatesVector(5177);
JacobiVal(9077)=k32;
JacobiVal(9078)=(-1).*k23d+(-1).*k28d+(-1).*k31d+(-1).*k32+(-2).*k33+(-1).*k23.* ...
  StatesVector(5175)+(-1).*k23.*StatesVector(5176)+(-1).*k23.* ...
  StatesVector(5177)+(-1).*k23.*StatesVector(5178)+(-1).*k23.* ...
  StatesVector(5179)+(-2).*k30.*EGF;
JacobiVal(9079)=k23d;
JacobiVal(9080)=k33;
JacobiVal(9081)=k30.*EGF;
JacobiVal(9082)=k33;
JacobiVal(9083)=k30.*EGF;
JacobiVal(9084)=k28d;
JacobiVal(9085)=k28d;
JacobiVal(9086)=k23d+(-1).*k23.*StatesVector(5175);
JacobiVal(9087)=(-1).*k23.*StatesVector(5176);
JacobiVal(9088)=(-1).*k23.*StatesVector(5177);
JacobiVal(9089)=(-1).*k23.*StatesVector(5178);
JacobiVal(9090)=(-1).*k23.*StatesVector(5179);
JacobiVal(9091)=k31d;
JacobiVal(9092)=k23.*StatesVector(5176);
JacobiVal(9093)=k23.*StatesVector(5175);
JacobiVal(9094)=k23.*StatesVector(5179);
JacobiVal(9095)=k23.*StatesVector(5178);
JacobiVal(9096)=k23.*StatesVector(5177);
JacobiVal(9097)=k10d;
JacobiVal(9098)=k8d;
JacobiVal(9099)=(-1).*k10d+(-1).*k11d+(-1).*k23d+(-1).*k28d+(-1).*k31d+(-2).*k33+(-1).* ...
  k8d+(-1).*k23.*StatesVector(5175)+(-1).*k23.*StatesVector(5176)+(-1).* ...
  k23.*StatesVector(5177)+(-1).*k23.*StatesVector(5178)+(-1).*k23.* ...
  StatesVector(5179)+(-2).*k30.*EGF;
JacobiVal(9100)=k11d;
JacobiVal(9101)=k23d;
JacobiVal(9102)=k33;
JacobiVal(9103)=k30.*EGF;
JacobiVal(9104)=k33;
JacobiVal(9105)=k30.*EGF;
JacobiVal(9106)=k28d;
JacobiVal(9107)=k28d;
JacobiVal(9108)=k8d;
JacobiVal(9109)=(-1).*k23.*StatesVector(5175);
JacobiVal(9110)=(-1).*k23.*StatesVector(5176);
JacobiVal(9111)=k23d+(-1).*k23.*StatesVector(5177);
JacobiVal(9112)=(-1).*k23.*StatesVector(5178);
JacobiVal(9113)=(-1).*k23.*StatesVector(5179);
JacobiVal(9114)=k10d;
JacobiVal(9115)=k31d;
JacobiVal(9116)=k23.*StatesVector(5176);
JacobiVal(9117)=k23.*StatesVector(5175);
JacobiVal(9118)=k23.*StatesVector(5179);
JacobiVal(9119)=k23.*StatesVector(5178);
JacobiVal(9120)=k23.*StatesVector(5177);
JacobiVal(9121)=k9d;
JacobiVal(9122)=k8d;
JacobiVal(9123)=k11.*ERKPP;
JacobiVal(9124)=(-1).*k23d+(-1).*k28d+(-1).*k31d+(-2).*k33+(-1).*k8d+(-1).*k9d+(-1).* ...
  k23.*StatesVector(5175)+(-1).*k23.*StatesVector(5176)+(-1).*k23.* ...
  StatesVector(5177)+(-1).*k23.*StatesVector(5178)+(-1).*k23.* ...
  StatesVector(5179)+(-2).*k30.*EGF+(-1).*k11.*ERKPP;
JacobiVal(9125)=k23d;
JacobiVal(9126)=k33;
JacobiVal(9127)=k30.*EGF;
JacobiVal(9128)=k33;
JacobiVal(9129)=k30.*EGF;
JacobiVal(9130)=k28d;
JacobiVal(9131)=k28d;
JacobiVal(9132)=k8d;
JacobiVal(9133)=(-1).*k23.*StatesVector(5175);
JacobiVal(9134)=(-1).*k23.*StatesVector(5176);
JacobiVal(9135)=(-1).*k23.*StatesVector(5177);
JacobiVal(9136)=k23d+(-1).*k23.*StatesVector(5178);
JacobiVal(9137)=(-1).*k23.*StatesVector(5179);
JacobiVal(9138)=k9d;
JacobiVal(9139)=k31d;
JacobiVal(9140)=k23.*StatesVector(5176);
JacobiVal(9141)=k23.*StatesVector(5175);
JacobiVal(9142)=k23.*StatesVector(5179);
JacobiVal(9143)=k23.*StatesVector(5178);
JacobiVal(9144)=k23.*StatesVector(5177);
JacobiVal(9145)=k31d;
JacobiVal(9146)=k23.*StatesVector(5176);
JacobiVal(9147)=k23.*StatesVector(5179);
JacobiVal(9148)=k23.*StatesVector(5175);
JacobiVal(9149)=k23.*StatesVector(5177);
JacobiVal(9150)=k23.*StatesVector(5178);
JacobiVal(9151)=(-1).*k28d+(-2).*k31d+(-2).*k33+(-2).*k23.*StatesVector(5175)+(-2).* ...
  k23.*StatesVector(5176)+(-2).*k23.*StatesVector(5177)+(-2).*k23.* ...
  StatesVector(5178)+(-2).*k23.*StatesVector(5179)+(-2).*k30.*EGF;
JacobiVal(9152)=k33;
JacobiVal(9153)=k30.*EGF;
JacobiVal(9154)=k33;
JacobiVal(9155)=k30.*EGF;
JacobiVal(9156)=2.*k28d;
JacobiVal(9157)=(-2).*k23.*StatesVector(5175);
JacobiVal(9158)=(-2).*k23.*StatesVector(5176);
JacobiVal(9159)=(-2).*k23.*StatesVector(5177);
JacobiVal(9160)=(-2).*k23.*StatesVector(5178);
JacobiVal(9161)=(-2).*k23.*StatesVector(5179);
JacobiVal(9162)=k31d;
JacobiVal(9163)=k23.*StatesVector(5176);
JacobiVal(9164)=k23.*StatesVector(5175);
JacobiVal(9165)=k23.*StatesVector(5179);
JacobiVal(9166)=k23.*StatesVector(5178);
JacobiVal(9167)=k23.*StatesVector(5177);
JacobiVal(9168)=(-1).*k28d+(-1).*k31+(-1).*k31d+(-1).*k33+(-1).*k34d+(-1).*k23.* ...
  StatesVector(5175)+(-1).*k23.*StatesVector(5176)+(-1).*k23.* ...
  StatesVector(5177)+(-1).*k23.*StatesVector(5178)+(-1).*k23.* ...
  StatesVector(5179)+(-1).*k9.*StatesVector(5180)+(-1).*k10.*StatesVector( ...
  5181)+(-2).*k30.*EGF;
JacobiVal(9169)=k31;
JacobiVal(9170)=k9.*StatesVector(5180);
JacobiVal(9171)=k10.*StatesVector(5181);
JacobiVal(9172)=k34d;
JacobiVal(9173)=k30.*EGF;
JacobiVal(9174)=k33;
JacobiVal(9175)=k30.*EGF;
JacobiVal(9176)=k28d;
JacobiVal(9177)=k28d;
JacobiVal(9178)=k34d;
JacobiVal(9179)=(-1).*k23.*StatesVector(5175);
JacobiVal(9180)=(-1).*k23.*StatesVector(5176);
JacobiVal(9181)=(-1).*k23.*StatesVector(5177);
JacobiVal(9182)=(-1).*k23.*StatesVector(5178);
JacobiVal(9183)=(-1).*k23.*StatesVector(5179);
JacobiVal(9184)=(-1).*k9.*StatesVector(5180);
JacobiVal(9185)=(-1).*k10.*StatesVector(5181);
JacobiVal(9186)=k31d;
JacobiVal(9187)=k23.*StatesVector(5176);
JacobiVal(9188)=k23.*StatesVector(5175);
JacobiVal(9189)=k23.*StatesVector(5179);
JacobiVal(9190)=k23.*StatesVector(5178);
JacobiVal(9191)=k23.*StatesVector(5177);
JacobiVal(9192)=(-1).*k23d+(-1).*k28d+(-1).*k31d+(-1).*k33+(-1).*k34d+(-1).*k8d+(-1).* ...
  k23.*StatesVector(5175)+(-1).*k23.*StatesVector(5176)+(-1).*k23.* ...
  StatesVector(5177)+(-1).*k23.*StatesVector(5178)+(-1).*k23.* ...
  StatesVector(5179)+(-2).*k9.*StatesVector(5180)+(-2).*k10.*StatesVector( ...
  5181)+(-2).*k30.*EGF;
JacobiVal(9193)=k8d;
JacobiVal(9194)=k10.*StatesVector(5181);
JacobiVal(9195)=k9.*StatesVector(5180);
JacobiVal(9196)=k23d;
JacobiVal(9197)=k9.*StatesVector(5180);
JacobiVal(9198)=k10.*StatesVector(5181);
JacobiVal(9199)=k34d;
JacobiVal(9200)=k30.*EGF;
JacobiVal(9201)=k33;
JacobiVal(9202)=k30.*EGF;
JacobiVal(9203)=k28d;
JacobiVal(9204)=k28d;
JacobiVal(9205)=k34d+k8d;
JacobiVal(9206)=(-1).*k23.*StatesVector(5175);
JacobiVal(9207)=k23d+(-1).*k23.*StatesVector(5176);
JacobiVal(9208)=(-1).*k23.*StatesVector(5177);
JacobiVal(9209)=(-1).*k23.*StatesVector(5178);
JacobiVal(9210)=(-1).*k23.*StatesVector(5179);
JacobiVal(9211)=(-2).*k9.*StatesVector(5180);
JacobiVal(9212)=(-2).*k10.*StatesVector(5181);
JacobiVal(9213)=k31d;
JacobiVal(9214)=k23.*StatesVector(5176);
JacobiVal(9215)=k23.*StatesVector(5175);
JacobiVal(9216)=k23.*StatesVector(5179);
JacobiVal(9217)=k23.*StatesVector(5178);
JacobiVal(9218)=k23.*StatesVector(5177);
JacobiVal(9219)=k8.*StatesVector(4971);
JacobiVal(9220)=(-1).*k23d+(-1).*k28d+(-1).*k31d+(-1).*k32d+(-1).*k33+(-1).*k34d+(-1).* ...
  k8.*StatesVector(4971)+(-1).*k8.*StatesVector(4972)+(-1).*k8.* ...
  StatesVector(4973)+(-1).*k23.*StatesVector(5175)+(-1).*k23.* ...
  StatesVector(5176)+(-1).*k23.*StatesVector(5177)+(-1).*k23.* ...
  StatesVector(5178)+(-1).*k23.*StatesVector(5179)+(-1).*k9.*StatesVector( ...
  5180)+(-1).*k10.*StatesVector(5181)+(-2).*k30.*EGF;
JacobiVal(9221)=k32d;
JacobiVal(9222)=k8.*StatesVector(4972);
JacobiVal(9223)=k8.*StatesVector(4973);
JacobiVal(9224)=k23d;
JacobiVal(9225)=k9.*StatesVector(5180);
JacobiVal(9226)=k10.*StatesVector(5181);
JacobiVal(9227)=k34d;
JacobiVal(9228)=k30.*EGF;
JacobiVal(9229)=k33;
JacobiVal(9230)=k30.*EGF;
JacobiVal(9231)=k28d;
JacobiVal(9232)=k28d;
JacobiVal(9233)=k34d+(-1).*k8.*StatesVector(4971);
JacobiVal(9234)=(-1).*k8.*StatesVector(4972);
JacobiVal(9235)=(-1).*k8.*StatesVector(4973);
JacobiVal(9236)=(-1).*k23.*StatesVector(5175);
JacobiVal(9237)=(-1).*k23.*StatesVector(5176);
JacobiVal(9238)=(-1).*k23.*StatesVector(5177);
JacobiVal(9239)=(-1).*k23.*StatesVector(5178);
JacobiVal(9240)=k23d+(-1).*k23.*StatesVector(5179);
JacobiVal(9241)=(-1).*k9.*StatesVector(5180);
JacobiVal(9242)=(-1).*k10.*StatesVector(5181);
JacobiVal(9243)=k31d;
JacobiVal(9244)=k23.*StatesVector(5176);
JacobiVal(9245)=k23.*StatesVector(5175);
JacobiVal(9246)=k23.*StatesVector(5179);
JacobiVal(9247)=k23.*StatesVector(5178);
JacobiVal(9248)=k23.*StatesVector(5177);
JacobiVal(9249)=k32;
JacobiVal(9250)=(-1).*k23d+(-1).*k28d+(-1).*k31d+(-1).*k32+(-1).*k33+(-1).*k34d+(-1).* ...
  k23.*StatesVector(5175)+(-1).*k23.*StatesVector(5176)+(-1).*k23.* ...
  StatesVector(5177)+(-1).*k23.*StatesVector(5178)+(-1).*k23.* ...
  StatesVector(5179)+(-1).*k9.*StatesVector(5180)+(-1).*k10.*StatesVector( ...
  5181)+(-2).*k30.*EGF;
JacobiVal(9251)=k23d;
JacobiVal(9252)=k9.*StatesVector(5180);
JacobiVal(9253)=k10.*StatesVector(5181);
JacobiVal(9254)=k34d;
JacobiVal(9255)=k30.*EGF;
JacobiVal(9256)=k33;
JacobiVal(9257)=k30.*EGF;
JacobiVal(9258)=k28d;
JacobiVal(9259)=k28d;
JacobiVal(9260)=k34d;
JacobiVal(9261)=k23d+(-1).*k23.*StatesVector(5175);
JacobiVal(9262)=(-1).*k23.*StatesVector(5176);
JacobiVal(9263)=(-1).*k23.*StatesVector(5177);
JacobiVal(9264)=(-1).*k23.*StatesVector(5178);
JacobiVal(9265)=(-1).*k23.*StatesVector(5179);
JacobiVal(9266)=(-1).*k9.*StatesVector(5180);
JacobiVal(9267)=(-1).*k10.*StatesVector(5181);
JacobiVal(9268)=k31d;
JacobiVal(9269)=k23.*StatesVector(5176);
JacobiVal(9270)=k23.*StatesVector(5175);
JacobiVal(9271)=k23.*StatesVector(5179);
JacobiVal(9272)=k23.*StatesVector(5178);
JacobiVal(9273)=k23.*StatesVector(5177);
JacobiVal(9274)=k10d;
JacobiVal(9275)=k8d;
JacobiVal(9276)=(-1).*k10d+(-1).*k11d+(-1).*k23d+(-1).*k28d+(-1).*k31d+(-1).*k33+(-1).* ...
  k34d+(-1).*k8d+(-1).*k23.*StatesVector(5175)+(-1).*k23.*StatesVector( ...
  5176)+(-1).*k23.*StatesVector(5177)+(-1).*k23.*StatesVector(5178)+(-1).* ...
  k23.*StatesVector(5179)+(-1).*k9.*StatesVector(5180)+(-1).*k10.* ...
  StatesVector(5181)+(-2).*k30.*EGF;
JacobiVal(9277)=k11d;
JacobiVal(9278)=k23d;
JacobiVal(9279)=k9.*StatesVector(5180);
JacobiVal(9280)=k10.*StatesVector(5181);
JacobiVal(9281)=k34d;
JacobiVal(9282)=k30.*EGF;
JacobiVal(9283)=k33;
JacobiVal(9284)=k30.*EGF;
JacobiVal(9285)=k28d;
JacobiVal(9286)=k28d;
JacobiVal(9287)=k34d;
JacobiVal(9288)=k8d;
JacobiVal(9289)=(-1).*k23.*StatesVector(5175);
JacobiVal(9290)=(-1).*k23.*StatesVector(5176);
JacobiVal(9291)=k23d+(-1).*k23.*StatesVector(5177);
JacobiVal(9292)=(-1).*k23.*StatesVector(5178);
JacobiVal(9293)=(-1).*k23.*StatesVector(5179);
JacobiVal(9294)=(-1).*k9.*StatesVector(5180);
JacobiVal(9295)=k10d+(-1).*k10.*StatesVector(5181);
JacobiVal(9296)=k31d;
JacobiVal(9297)=k23.*StatesVector(5176);
JacobiVal(9298)=k23.*StatesVector(5175);
JacobiVal(9299)=k23.*StatesVector(5179);
JacobiVal(9300)=k23.*StatesVector(5178);
JacobiVal(9301)=k23.*StatesVector(5177);
JacobiVal(9302)=k9d;
JacobiVal(9303)=k8d;
JacobiVal(9304)=k11.*ERKPP;
JacobiVal(9305)=(-1).*k23d+(-1).*k28d+(-1).*k31d+(-1).*k33+(-1).*k34d+(-1).*k8d+(-1).* ...
  k9d+(-1).*k23.*StatesVector(5175)+(-1).*k23.*StatesVector(5176)+(-1).* ...
  k23.*StatesVector(5177)+(-1).*k23.*StatesVector(5178)+(-1).*k23.* ...
  StatesVector(5179)+(-1).*k9.*StatesVector(5180)+(-1).*k10.*StatesVector( ...
  5181)+(-2).*k30.*EGF+(-1).*k11.*ERKPP;
JacobiVal(9306)=k23d;
JacobiVal(9307)=k9.*StatesVector(5180);
JacobiVal(9308)=k10.*StatesVector(5181);
JacobiVal(9309)=k34d;
JacobiVal(9310)=k30.*EGF;
JacobiVal(9311)=k33;
JacobiVal(9312)=k30.*EGF;
JacobiVal(9313)=k28d;
JacobiVal(9314)=k28d;
JacobiVal(9315)=k34d;
JacobiVal(9316)=k8d;
JacobiVal(9317)=(-1).*k23.*StatesVector(5175);
JacobiVal(9318)=(-1).*k23.*StatesVector(5176);
JacobiVal(9319)=(-1).*k23.*StatesVector(5177);
JacobiVal(9320)=k23d+(-1).*k23.*StatesVector(5178);
JacobiVal(9321)=(-1).*k23.*StatesVector(5179);
JacobiVal(9322)=k9d+(-1).*k9.*StatesVector(5180);
JacobiVal(9323)=(-1).*k10.*StatesVector(5181);
JacobiVal(9324)=k31d;
JacobiVal(9325)=k23.*StatesVector(5176);
JacobiVal(9326)=k23.*StatesVector(5175);
JacobiVal(9327)=k23.*StatesVector(5179);
JacobiVal(9328)=k23.*StatesVector(5178);
JacobiVal(9329)=k23.*StatesVector(5177);
JacobiVal(9330)=k31d;
JacobiVal(9331)=k23.*StatesVector(5176);
JacobiVal(9332)=k23.*StatesVector(5179);
JacobiVal(9333)=k23.*StatesVector(5175);
JacobiVal(9334)=k23.*StatesVector(5177);
JacobiVal(9335)=k23.*StatesVector(5178);
JacobiVal(9336)=(-1).*k28d+(-2).*k31d+(-1).*k33+(-1).*k34d+(-2).*k23.*StatesVector(5175) ...
  +(-2).*k23.*StatesVector(5176)+(-2).*k23.*StatesVector(5177)+(-2).*k23.* ...
  StatesVector(5178)+(-2).*k23.*StatesVector(5179)+(-1).*k9.*StatesVector( ...
  5180)+(-1).*k10.*StatesVector(5181)+(-2).*k30.*EGF;
JacobiVal(9337)=k9.*StatesVector(5180);
JacobiVal(9338)=k10.*StatesVector(5181);
JacobiVal(9339)=k34d;
JacobiVal(9340)=k30.*EGF;
JacobiVal(9341)=k33;
JacobiVal(9342)=k30.*EGF;
JacobiVal(9343)=k28d;
JacobiVal(9344)=k28d;
JacobiVal(9345)=k34d;
JacobiVal(9346)=(-2).*k23.*StatesVector(5175);
JacobiVal(9347)=(-2).*k23.*StatesVector(5176);
JacobiVal(9348)=(-2).*k23.*StatesVector(5177);
JacobiVal(9349)=(-2).*k23.*StatesVector(5178);
JacobiVal(9350)=(-2).*k23.*StatesVector(5179);
JacobiVal(9351)=(-1).*k9.*StatesVector(5180);
JacobiVal(9352)=(-1).*k10.*StatesVector(5181);
JacobiVal(9353)=k31d;
JacobiVal(9354)=k23.*StatesVector(5176);
JacobiVal(9355)=k23.*StatesVector(5175);
JacobiVal(9356)=k23.*StatesVector(5179);
JacobiVal(9357)=k23.*StatesVector(5178);
JacobiVal(9358)=k23.*StatesVector(5177);
JacobiVal(9359)=k9d;
JacobiVal(9360)=(-1).*k28d+(-1).*k31+(-1).*k31d+(-1).*k33+(-1).*k34d+(-1).*k9d+(-1).* ...
  k23.*StatesVector(5175)+(-1).*k23.*StatesVector(5176)+(-1).*k23.* ...
  StatesVector(5177)+(-1).*k23.*StatesVector(5178)+(-1).*k23.* ...
  StatesVector(5179)+(-2).*k30.*EGF+(-1).*k11.*ERKPP;
JacobiVal(9361)=k31;
JacobiVal(9362)=k11.*ERKPP;
JacobiVal(9363)=k34d;
JacobiVal(9364)=k30.*EGF;
JacobiVal(9365)=k33;
JacobiVal(9366)=k30.*EGF;
JacobiVal(9367)=k28d;
JacobiVal(9368)=k28d;
JacobiVal(9369)=k34d;
JacobiVal(9370)=(-1).*k23.*StatesVector(5175);
JacobiVal(9371)=(-1).*k23.*StatesVector(5176);
JacobiVal(9372)=(-1).*k23.*StatesVector(5177);
JacobiVal(9373)=(-1).*k23.*StatesVector(5178);
JacobiVal(9374)=(-1).*k23.*StatesVector(5179);
JacobiVal(9375)=k9d;
JacobiVal(9376)=k31d;
JacobiVal(9377)=k23.*StatesVector(5176);
JacobiVal(9378)=k23.*StatesVector(5175);
JacobiVal(9379)=k23.*StatesVector(5179);
JacobiVal(9380)=k23.*StatesVector(5178);
JacobiVal(9381)=k23.*StatesVector(5177);
JacobiVal(9382)=k9d;
JacobiVal(9383)=(-1).*k23d+(-1).*k28d+(-1).*k31d+(-1).*k33+(-1).*k34d+(-1).*k8d+(-1).* ...
  k9d+(-1).*k23.*StatesVector(5175)+(-1).*k23.*StatesVector(5176)+(-1).* ...
  k23.*StatesVector(5177)+(-1).*k23.*StatesVector(5178)+(-1).*k23.* ...
  StatesVector(5179)+(-1).*k9.*StatesVector(5180)+(-1).*k10.*StatesVector( ...
  5181)+(-2).*k30.*EGF+(-1).*k11.*ERKPP;
JacobiVal(9384)=k8d;
JacobiVal(9385)=k10.*StatesVector(5181);
JacobiVal(9386)=k9.*StatesVector(5180);
JacobiVal(9387)=k23d;
JacobiVal(9388)=k11.*ERKPP;
JacobiVal(9389)=k34d;
JacobiVal(9390)=k30.*EGF;
JacobiVal(9391)=k33;
JacobiVal(9392)=k30.*EGF;
JacobiVal(9393)=k28d;
JacobiVal(9394)=k28d;
JacobiVal(9395)=k8d;
JacobiVal(9396)=k34d;
JacobiVal(9397)=(-1).*k23.*StatesVector(5175);
JacobiVal(9398)=k23d+(-1).*k23.*StatesVector(5176);
JacobiVal(9399)=(-1).*k23.*StatesVector(5177);
JacobiVal(9400)=(-1).*k23.*StatesVector(5178);
JacobiVal(9401)=(-1).*k23.*StatesVector(5179);
JacobiVal(9402)=k9d+(-1).*k9.*StatesVector(5180);
JacobiVal(9403)=(-1).*k10.*StatesVector(5181);
JacobiVal(9404)=k31d;
JacobiVal(9405)=k23.*StatesVector(5176);
JacobiVal(9406)=k23.*StatesVector(5175);
JacobiVal(9407)=k23.*StatesVector(5179);
JacobiVal(9408)=k23.*StatesVector(5178);
JacobiVal(9409)=k23.*StatesVector(5177);
JacobiVal(9410)=k9d;
JacobiVal(9411)=k8.*StatesVector(4971);
JacobiVal(9412)=(-1).*k23d+(-1).*k28d+(-1).*k31d+(-1).*k32d+(-1).*k33+(-1).*k34d+(-1).* ...
  k9d+(-1).*k8.*StatesVector(4971)+(-1).*k8.*StatesVector(4972)+(-1).*k8.* ...
  StatesVector(4973)+(-1).*k23.*StatesVector(5175)+(-1).*k23.* ...
  StatesVector(5176)+(-1).*k23.*StatesVector(5177)+(-1).*k23.* ...
  StatesVector(5178)+(-1).*k23.*StatesVector(5179)+(-2).*k30.*EGF+( ...
  -1).*k11.*ERKPP;
JacobiVal(9413)=k32d;
JacobiVal(9414)=k8.*StatesVector(4972);
JacobiVal(9415)=k8.*StatesVector(4973);
JacobiVal(9416)=k23d;
JacobiVal(9417)=k11.*ERKPP;
JacobiVal(9418)=k34d;
JacobiVal(9419)=k30.*EGF;
JacobiVal(9420)=k33;
JacobiVal(9421)=k30.*EGF;
JacobiVal(9422)=k28d;
JacobiVal(9423)=k28d;
JacobiVal(9424)=(-1).*k8.*StatesVector(4971);
JacobiVal(9425)=(-1).*k8.*StatesVector(4972);
JacobiVal(9426)=k34d+(-1).*k8.*StatesVector(4973);
JacobiVal(9427)=(-1).*k23.*StatesVector(5175);
JacobiVal(9428)=(-1).*k23.*StatesVector(5176);
JacobiVal(9429)=(-1).*k23.*StatesVector(5177);
JacobiVal(9430)=(-1).*k23.*StatesVector(5178);
JacobiVal(9431)=k23d+(-1).*k23.*StatesVector(5179);
JacobiVal(9432)=k9d;
JacobiVal(9433)=k31d;
JacobiVal(9434)=k23.*StatesVector(5176);
JacobiVal(9435)=k23.*StatesVector(5175);
JacobiVal(9436)=k23.*StatesVector(5179);
JacobiVal(9437)=k23.*StatesVector(5178);
JacobiVal(9438)=k23.*StatesVector(5177);
JacobiVal(9439)=k9d;
JacobiVal(9440)=k32;
JacobiVal(9441)=(-1).*k23d+(-1).*k28d+(-1).*k31d+(-1).*k32+(-1).*k33+(-1).*k34d+(-1).* ...
  k9d+(-1).*k23.*StatesVector(5175)+(-1).*k23.*StatesVector(5176)+(-1).* ...
  k23.*StatesVector(5177)+(-1).*k23.*StatesVector(5178)+(-1).*k23.* ...
  StatesVector(5179)+(-2).*k30.*EGF+(-1).*k11.*ERKPP;
JacobiVal(9442)=k23d;
JacobiVal(9443)=k11.*ERKPP;
JacobiVal(9444)=k34d;
JacobiVal(9445)=k30.*EGF;
JacobiVal(9446)=k33;
JacobiVal(9447)=k30.*EGF;
JacobiVal(9448)=k28d;
JacobiVal(9449)=k28d;
JacobiVal(9450)=k34d;
JacobiVal(9451)=k23d+(-1).*k23.*StatesVector(5175);
JacobiVal(9452)=(-1).*k23.*StatesVector(5176);
JacobiVal(9453)=(-1).*k23.*StatesVector(5177);
JacobiVal(9454)=(-1).*k23.*StatesVector(5178);
JacobiVal(9455)=(-1).*k23.*StatesVector(5179);
JacobiVal(9456)=k9d;
JacobiVal(9457)=k31d;
JacobiVal(9458)=k23.*StatesVector(5176);
JacobiVal(9459)=k23.*StatesVector(5175);
JacobiVal(9460)=k23.*StatesVector(5179);
JacobiVal(9461)=k23.*StatesVector(5178);
JacobiVal(9462)=k23.*StatesVector(5177);
JacobiVal(9463)=k9d;
JacobiVal(9464)=k10d;
JacobiVal(9465)=k8d;
JacobiVal(9466)=(-1).*k10d+(-1).*k11d+(-1).*k23d+(-1).*k28d+(-1).*k31d+(-1).*k33+(-1).* ...
  k34d+(-1).*k8d+(-1).*k9d+(-1).*k23.*StatesVector(5175)+(-1).*k23.* ...
  StatesVector(5176)+(-1).*k23.*StatesVector(5177)+(-1).*k23.* ...
  StatesVector(5178)+(-1).*k23.*StatesVector(5179)+(-2).*k30.*EGF+( ...
  -1).*k11.*ERKPP;
JacobiVal(9467)=k11d;
JacobiVal(9468)=k23d;
JacobiVal(9469)=k11.*ERKPP;
JacobiVal(9470)=k34d;
JacobiVal(9471)=k30.*EGF;
JacobiVal(9472)=k33;
JacobiVal(9473)=k30.*EGF;
JacobiVal(9474)=k28d;
JacobiVal(9475)=k28d;
JacobiVal(9476)=k8d;
JacobiVal(9477)=k34d;
JacobiVal(9478)=(-1).*k23.*StatesVector(5175);
JacobiVal(9479)=(-1).*k23.*StatesVector(5176);
JacobiVal(9480)=k23d+(-1).*k23.*StatesVector(5177);
JacobiVal(9481)=(-1).*k23.*StatesVector(5178);
JacobiVal(9482)=(-1).*k23.*StatesVector(5179);
JacobiVal(9483)=k9d;
JacobiVal(9484)=k10d;
JacobiVal(9485)=k31d;
JacobiVal(9486)=k23.*StatesVector(5176);
JacobiVal(9487)=k23.*StatesVector(5175);
JacobiVal(9488)=k23.*StatesVector(5179);
JacobiVal(9489)=k23.*StatesVector(5178);
JacobiVal(9490)=k23.*StatesVector(5177);
JacobiVal(9491)=k9d;
JacobiVal(9492)=k9d;
JacobiVal(9493)=k8d;
JacobiVal(9494)=k11.*ERKPP;
JacobiVal(9495)=(-1).*k23d+(-1).*k28d+(-1).*k31d+(-1).*k33+(-1).*k34d+(-1).*k8d+(-2).* ...
  k9d+(-1).*k23.*StatesVector(5175)+(-1).*k23.*StatesVector(5176)+(-1).* ...
  k23.*StatesVector(5177)+(-1).*k23.*StatesVector(5178)+(-1).*k23.* ...
  StatesVector(5179)+(-2).*k30.*EGF+(-2).*k11.*ERKPP;
JacobiVal(9496)=k23d;
JacobiVal(9497)=k11.*ERKPP;
JacobiVal(9498)=k34d;
JacobiVal(9499)=k30.*EGF;
JacobiVal(9500)=k33;
JacobiVal(9501)=k30.*EGF;
JacobiVal(9502)=k28d;
JacobiVal(9503)=k28d;
JacobiVal(9504)=k34d+k8d;
JacobiVal(9505)=(-1).*k23.*StatesVector(5175);
JacobiVal(9506)=(-1).*k23.*StatesVector(5176);
JacobiVal(9507)=(-1).*k23.*StatesVector(5177);
JacobiVal(9508)=k23d+(-1).*k23.*StatesVector(5178);
JacobiVal(9509)=(-1).*k23.*StatesVector(5179);
JacobiVal(9510)=2.*k9d;
JacobiVal(9511)=k31d;
JacobiVal(9512)=k23.*StatesVector(5176);
JacobiVal(9513)=k23.*StatesVector(5175);
JacobiVal(9514)=k23.*StatesVector(5179);
JacobiVal(9515)=k23.*StatesVector(5178);
JacobiVal(9516)=k23.*StatesVector(5177);
JacobiVal(9517)=k9d;
JacobiVal(9518)=k31d;
JacobiVal(9519)=k23.*StatesVector(5176);
JacobiVal(9520)=k23.*StatesVector(5179);
JacobiVal(9521)=k23.*StatesVector(5175);
JacobiVal(9522)=k23.*StatesVector(5177);
JacobiVal(9523)=k23.*StatesVector(5178);
JacobiVal(9524)=(-1).*k28d+(-2).*k31d+(-1).*k33+(-1).*k34d+(-1).*k9d+(-2).*k23.* ...
  StatesVector(5175)+(-2).*k23.*StatesVector(5176)+(-2).*k23.* ...
  StatesVector(5177)+(-2).*k23.*StatesVector(5178)+(-2).*k23.* ...
  StatesVector(5179)+(-2).*k30.*EGF+(-1).*k11.*ERKPP;
JacobiVal(9525)=k11.*ERKPP;
JacobiVal(9526)=k34d;
JacobiVal(9527)=k30.*EGF;
JacobiVal(9528)=k33;
JacobiVal(9529)=k30.*EGF;
JacobiVal(9530)=k28d;
JacobiVal(9531)=k28d;
JacobiVal(9532)=k34d;
JacobiVal(9533)=(-2).*k23.*StatesVector(5175);
JacobiVal(9534)=(-2).*k23.*StatesVector(5176);
JacobiVal(9535)=(-2).*k23.*StatesVector(5177);
JacobiVal(9536)=(-2).*k23.*StatesVector(5178);
JacobiVal(9537)=(-2).*k23.*StatesVector(5179);
JacobiVal(9538)=k9d;
JacobiVal(9539)=k31d;
JacobiVal(9540)=k23.*StatesVector(5176);
JacobiVal(9541)=k23.*StatesVector(5175);
JacobiVal(9542)=k23.*StatesVector(5179);
JacobiVal(9543)=k23.*StatesVector(5178);
JacobiVal(9544)=k23.*StatesVector(5177);
JacobiVal(9545)=k10d;
JacobiVal(9546)=k11d;
JacobiVal(9547)=(-1).*k10d+(-1).*k11d+(-1).*k28d+(-1).*k31+(-1).*k31d+(-1).*k33+(-1).* ...
  k34d+(-1).*k23.*StatesVector(5175)+(-1).*k23.*StatesVector(5176)+(-1).* ...
  k23.*StatesVector(5177)+(-1).*k23.*StatesVector(5178)+(-1).*k23.* ...
  StatesVector(5179)+(-2).*k30.*EGF;
JacobiVal(9548)=k31;
JacobiVal(9549)=k34d;
JacobiVal(9550)=k30.*EGF;
JacobiVal(9551)=k33;
JacobiVal(9552)=k30.*EGF;
JacobiVal(9553)=k28d;
JacobiVal(9554)=k28d;
JacobiVal(9555)=k34d;
JacobiVal(9556)=(-1).*k23.*StatesVector(5175);
JacobiVal(9557)=(-1).*k23.*StatesVector(5176);
JacobiVal(9558)=(-1).*k23.*StatesVector(5177);
JacobiVal(9559)=(-1).*k23.*StatesVector(5178);
JacobiVal(9560)=(-1).*k23.*StatesVector(5179);
JacobiVal(9561)=k10d;
JacobiVal(9562)=k31d;
JacobiVal(9563)=k23.*StatesVector(5176);
JacobiVal(9564)=k23.*StatesVector(5175);
JacobiVal(9565)=k23.*StatesVector(5179);
JacobiVal(9566)=k23.*StatesVector(5178);
JacobiVal(9567)=k23.*StatesVector(5177);
JacobiVal(9568)=k10d;
JacobiVal(9569)=k11d;
JacobiVal(9570)=(-1).*k10d+(-1).*k11d+(-1).*k23d+(-1).*k28d+(-1).*k31d+(-1).*k33+(-1).* ...
  k34d+(-1).*k8d+(-1).*k23.*StatesVector(5175)+(-1).*k23.*StatesVector( ...
  5176)+(-1).*k23.*StatesVector(5177)+(-1).*k23.*StatesVector(5178)+(-1).* ...
  k23.*StatesVector(5179)+(-1).*k9.*StatesVector(5180)+(-1).*k10.* ...
  StatesVector(5181)+(-2).*k30.*EGF;
JacobiVal(9571)=k8d;
JacobiVal(9572)=k10.*StatesVector(5181);
JacobiVal(9573)=k9.*StatesVector(5180);
JacobiVal(9574)=k23d;
JacobiVal(9575)=k34d;
JacobiVal(9576)=k30.*EGF;
JacobiVal(9577)=k33;
JacobiVal(9578)=k30.*EGF;
JacobiVal(9579)=k28d;
JacobiVal(9580)=k28d;
JacobiVal(9581)=k8d;
JacobiVal(9582)=k34d;
JacobiVal(9583)=(-1).*k23.*StatesVector(5175);
JacobiVal(9584)=k23d+(-1).*k23.*StatesVector(5176);
JacobiVal(9585)=(-1).*k23.*StatesVector(5177);
JacobiVal(9586)=(-1).*k23.*StatesVector(5178);
JacobiVal(9587)=(-1).*k23.*StatesVector(5179);
JacobiVal(9588)=(-1).*k9.*StatesVector(5180);
JacobiVal(9589)=k10d+(-1).*k10.*StatesVector(5181);
JacobiVal(9590)=k31d;
JacobiVal(9591)=k23.*StatesVector(5176);
JacobiVal(9592)=k23.*StatesVector(5175);
JacobiVal(9593)=k23.*StatesVector(5179);
JacobiVal(9594)=k23.*StatesVector(5178);
JacobiVal(9595)=k23.*StatesVector(5177);
JacobiVal(9596)=k10d;
JacobiVal(9597)=k11d;
JacobiVal(9598)=k8.*StatesVector(4971);
JacobiVal(9599)=(-1).*k10d+(-1).*k11d+(-1).*k23d+(-1).*k28d+(-1).*k31d+(-1).*k32d+(-1).* ...
  k33+(-1).*k34d+(-1).*k8.*StatesVector(4971)+(-1).*k8.*StatesVector(4972) ...
  +(-1).*k8.*StatesVector(4973)+(-1).*k23.*StatesVector(5175)+(-1).*k23.* ...
  StatesVector(5176)+(-1).*k23.*StatesVector(5177)+(-1).*k23.* ...
  StatesVector(5178)+(-1).*k23.*StatesVector(5179)+(-2).*k30.*EGF;
JacobiVal(9600)=k32d;
JacobiVal(9601)=k8.*StatesVector(4972);
JacobiVal(9602)=k8.*StatesVector(4973);
JacobiVal(9603)=k23d;
JacobiVal(9604)=k34d;
JacobiVal(9605)=k30.*EGF;
JacobiVal(9606)=k33;
JacobiVal(9607)=k30.*EGF;
JacobiVal(9608)=k28d;
JacobiVal(9609)=k28d;
JacobiVal(9610)=(-1).*k8.*StatesVector(4971);
JacobiVal(9611)=k34d+(-1).*k8.*StatesVector(4972);
JacobiVal(9612)=(-1).*k8.*StatesVector(4973);
JacobiVal(9613)=(-1).*k23.*StatesVector(5175);
JacobiVal(9614)=(-1).*k23.*StatesVector(5176);
JacobiVal(9615)=(-1).*k23.*StatesVector(5177);
JacobiVal(9616)=(-1).*k23.*StatesVector(5178);
JacobiVal(9617)=k23d+(-1).*k23.*StatesVector(5179);
JacobiVal(9618)=k10d;
JacobiVal(9619)=k31d;
JacobiVal(9620)=k23.*StatesVector(5176);
JacobiVal(9621)=k23.*StatesVector(5175);
JacobiVal(9622)=k23.*StatesVector(5179);
JacobiVal(9623)=k23.*StatesVector(5178);
JacobiVal(9624)=k23.*StatesVector(5177);
JacobiVal(9625)=k10d;
JacobiVal(9626)=k11d;
JacobiVal(9627)=k32;
JacobiVal(9628)=(-1).*k10d+(-1).*k11d+(-1).*k23d+(-1).*k28d+(-1).*k31d+(-1).*k32+(-1).* ...
  k33+(-1).*k34d+(-1).*k23.*StatesVector(5175)+(-1).*k23.*StatesVector( ...
  5176)+(-1).*k23.*StatesVector(5177)+(-1).*k23.*StatesVector(5178)+(-1).* ...
  k23.*StatesVector(5179)+(-2).*k30.*EGF;
JacobiVal(9629)=k23d;
JacobiVal(9630)=k34d;
JacobiVal(9631)=k30.*EGF;
JacobiVal(9632)=k33;
JacobiVal(9633)=k30.*EGF;
JacobiVal(9634)=k28d;
JacobiVal(9635)=k28d;
JacobiVal(9636)=k34d;
JacobiVal(9637)=k23d+(-1).*k23.*StatesVector(5175);
JacobiVal(9638)=(-1).*k23.*StatesVector(5176);
JacobiVal(9639)=(-1).*k23.*StatesVector(5177);
JacobiVal(9640)=(-1).*k23.*StatesVector(5178);
JacobiVal(9641)=(-1).*k23.*StatesVector(5179);
JacobiVal(9642)=k10d;
JacobiVal(9643)=k31d;
JacobiVal(9644)=k23.*StatesVector(5176);
JacobiVal(9645)=k23.*StatesVector(5175);
JacobiVal(9646)=k23.*StatesVector(5179);
JacobiVal(9647)=k23.*StatesVector(5178);
JacobiVal(9648)=k23.*StatesVector(5177);
JacobiVal(9649)=k10d;
JacobiVal(9650)=k11d;
JacobiVal(9651)=k10d;
JacobiVal(9652)=k8d;
JacobiVal(9653)=(-2).*k10d+(-2).*k11d+(-1).*k23d+(-1).*k28d+(-1).*k31d+(-1).*k33+(-1).* ...
  k34d+(-1).*k8d+(-1).*k23.*StatesVector(5175)+(-1).*k23.*StatesVector( ...
  5176)+(-1).*k23.*StatesVector(5177)+(-1).*k23.*StatesVector(5178)+(-1).* ...
  k23.*StatesVector(5179)+(-2).*k30.*EGF;
JacobiVal(9654)=k11d;
JacobiVal(9655)=k23d;
JacobiVal(9656)=k34d;
JacobiVal(9657)=k30.*EGF;
JacobiVal(9658)=k33;
JacobiVal(9659)=k30.*EGF;
JacobiVal(9660)=k28d;
JacobiVal(9661)=k28d;
JacobiVal(9662)=k34d+k8d;
JacobiVal(9663)=(-1).*k23.*StatesVector(5175);
JacobiVal(9664)=(-1).*k23.*StatesVector(5176);
JacobiVal(9665)=k23d+(-1).*k23.*StatesVector(5177);
JacobiVal(9666)=(-1).*k23.*StatesVector(5178);
JacobiVal(9667)=(-1).*k23.*StatesVector(5179);
JacobiVal(9668)=2.*k10d;
JacobiVal(9669)=k31d;
JacobiVal(9670)=k23.*StatesVector(5176);
JacobiVal(9671)=k23.*StatesVector(5175);
JacobiVal(9672)=k23.*StatesVector(5179);
JacobiVal(9673)=k23.*StatesVector(5178);
JacobiVal(9674)=k23.*StatesVector(5177);
JacobiVal(9675)=k10d;
JacobiVal(9676)=k11d;
JacobiVal(9677)=k9d;
JacobiVal(9678)=k8d;
JacobiVal(9679)=k11.*ERKPP;
JacobiVal(9680)=(-1).*k10d+(-1).*k11d+(-1).*k23d+(-1).*k28d+(-1).*k31d+(-1).*k33+(-1).* ...
  k34d+(-1).*k8d+(-1).*k9d+(-1).*k23.*StatesVector(5175)+(-1).*k23.* ...
  StatesVector(5176)+(-1).*k23.*StatesVector(5177)+(-1).*k23.* ...
  StatesVector(5178)+(-1).*k23.*StatesVector(5179)+(-2).*k30.*EGF+( ...
  -1).*k11.*ERKPP;
JacobiVal(9681)=k23d;
JacobiVal(9682)=k34d;
JacobiVal(9683)=k30.*EGF;
JacobiVal(9684)=k33;
JacobiVal(9685)=k30.*EGF;
JacobiVal(9686)=k28d;
JacobiVal(9687)=k28d;
JacobiVal(9688)=k34d;
JacobiVal(9689)=k8d;
JacobiVal(9690)=(-1).*k23.*StatesVector(5175);
JacobiVal(9691)=(-1).*k23.*StatesVector(5176);
JacobiVal(9692)=(-1).*k23.*StatesVector(5177);
JacobiVal(9693)=k23d+(-1).*k23.*StatesVector(5178);
JacobiVal(9694)=(-1).*k23.*StatesVector(5179);
JacobiVal(9695)=k9d;
JacobiVal(9696)=k10d;
JacobiVal(9697)=k31d;
JacobiVal(9698)=k23.*StatesVector(5176);
JacobiVal(9699)=k23.*StatesVector(5175);
JacobiVal(9700)=k23.*StatesVector(5179);
JacobiVal(9701)=k23.*StatesVector(5178);
JacobiVal(9702)=k23.*StatesVector(5177);
JacobiVal(9703)=k10d;
JacobiVal(9704)=k11d;
JacobiVal(9705)=k31d;
JacobiVal(9706)=k23.*StatesVector(5176);
JacobiVal(9707)=k23.*StatesVector(5179);
JacobiVal(9708)=k23.*StatesVector(5175);
JacobiVal(9709)=k23.*StatesVector(5177);
JacobiVal(9710)=k23.*StatesVector(5178);
JacobiVal(9711)=(-1).*k10d+(-1).*k11d+(-1).*k28d+(-2).*k31d+(-1).*k33+(-1).*k34d+(-2).* ...
  k23.*StatesVector(5175)+(-2).*k23.*StatesVector(5176)+(-2).*k23.* ...
  StatesVector(5177)+(-2).*k23.*StatesVector(5178)+(-2).*k23.* ...
  StatesVector(5179)+(-2).*k30.*EGF;
JacobiVal(9712)=k34d;
JacobiVal(9713)=k30.*EGF;
JacobiVal(9714)=k33;
JacobiVal(9715)=k30.*EGF;
JacobiVal(9716)=k28d;
JacobiVal(9717)=k28d;
JacobiVal(9718)=k34d;
JacobiVal(9719)=(-2).*k23.*StatesVector(5175);
JacobiVal(9720)=(-2).*k23.*StatesVector(5176);
JacobiVal(9721)=(-2).*k23.*StatesVector(5177);
JacobiVal(9722)=(-2).*k23.*StatesVector(5178);
JacobiVal(9723)=(-2).*k23.*StatesVector(5179);
JacobiVal(9724)=k10d;
JacobiVal(9725)=k31d;
JacobiVal(9726)=k23.*StatesVector(5176);
JacobiVal(9727)=k23.*StatesVector(5175);
JacobiVal(9728)=k23.*StatesVector(5179);
JacobiVal(9729)=k23.*StatesVector(5178);
JacobiVal(9730)=k23.*StatesVector(5177);
JacobiVal(9731)=k33d;
JacobiVal(9732)=k34.*StatesVector(4971);
JacobiVal(9733)=k34.*StatesVector(4973);
JacobiVal(9734)=k34.*StatesVector(4972);
JacobiVal(9735)=(-1).*k28d+(-1).*k31+(-1).*k31d+(-1).*k33+(-1).*k33d+(-1).*k34.* ...
  StatesVector(4971)+(-1).*k34.*StatesVector(4972)+(-1).*k34.* ...
  StatesVector(4973)+(-1).*k23.*StatesVector(5175)+(-1).*k23.* ...
  StatesVector(5176)+(-1).*k23.*StatesVector(5177)+(-1).*k23.* ...
  StatesVector(5178)+(-1).*k23.*StatesVector(5179)+(-2).*k30.*EGF;
JacobiVal(9736)=k31;
JacobiVal(9737)=k30.*EGF;
JacobiVal(9738)=k33;
JacobiVal(9739)=k30.*EGF;
JacobiVal(9740)=k28d;
JacobiVal(9741)=k28d;
JacobiVal(9742)=(-1).*k34.*StatesVector(4971);
JacobiVal(9743)=(-1).*k34.*StatesVector(4972);
JacobiVal(9744)=(-1).*k34.*StatesVector(4973);
JacobiVal(9745)=(-1).*k23.*StatesVector(5175);
JacobiVal(9746)=(-1).*k23.*StatesVector(5176);
JacobiVal(9747)=(-1).*k23.*StatesVector(5177);
JacobiVal(9748)=(-1).*k23.*StatesVector(5178);
JacobiVal(9749)=(-1).*k23.*StatesVector(5179);
JacobiVal(9750)=k31d;
JacobiVal(9751)=k23.*StatesVector(5176);
JacobiVal(9752)=k23.*StatesVector(5175);
JacobiVal(9753)=k23.*StatesVector(5179);
JacobiVal(9754)=k23.*StatesVector(5178);
JacobiVal(9755)=k23.*StatesVector(5177);
JacobiVal(9756)=k33d;
JacobiVal(9757)=k34.*StatesVector(4971);
JacobiVal(9758)=k34.*StatesVector(4973);
JacobiVal(9759)=k34.*StatesVector(4972);
JacobiVal(9760)=(-1).*k23d+(-1).*k28d+(-1).*k31d+(-1).*k33+(-1).*k33d+(-1).*k8d+(-1).* ...
  k34.*StatesVector(4971)+(-1).*k34.*StatesVector(4972)+(-1).*k34.* ...
  StatesVector(4973)+(-1).*k23.*StatesVector(5175)+(-1).*k23.* ...
  StatesVector(5176)+(-1).*k23.*StatesVector(5177)+(-1).*k23.* ...
  StatesVector(5178)+(-1).*k23.*StatesVector(5179)+(-1).*k9.*StatesVector( ...
  5180)+(-1).*k10.*StatesVector(5181)+(-2).*k30.*EGF;
JacobiVal(9761)=k8d;
JacobiVal(9762)=k10.*StatesVector(5181);
JacobiVal(9763)=k9.*StatesVector(5180);
JacobiVal(9764)=k23d;
JacobiVal(9765)=k30.*EGF;
JacobiVal(9766)=k33;
JacobiVal(9767)=k30.*EGF;
JacobiVal(9768)=k28d;
JacobiVal(9769)=k28d;
JacobiVal(9770)=k8d+(-1).*k34.*StatesVector(4971);
JacobiVal(9771)=(-1).*k34.*StatesVector(4972);
JacobiVal(9772)=(-1).*k34.*StatesVector(4973);
JacobiVal(9773)=(-1).*k23.*StatesVector(5175);
JacobiVal(9774)=k23d+(-1).*k23.*StatesVector(5176);
JacobiVal(9775)=(-1).*k23.*StatesVector(5177);
JacobiVal(9776)=(-1).*k23.*StatesVector(5178);
JacobiVal(9777)=(-1).*k23.*StatesVector(5179);
JacobiVal(9778)=(-1).*k9.*StatesVector(5180);
JacobiVal(9779)=(-1).*k10.*StatesVector(5181);
JacobiVal(9780)=k31d;
JacobiVal(9781)=k23.*StatesVector(5176);
JacobiVal(9782)=k23.*StatesVector(5175);
JacobiVal(9783)=k23.*StatesVector(5179);
JacobiVal(9784)=k23.*StatesVector(5178);
JacobiVal(9785)=k23.*StatesVector(5177);
JacobiVal(9786)=k33d;
JacobiVal(9787)=k34.*StatesVector(4971);
JacobiVal(9788)=k34.*StatesVector(4973);
JacobiVal(9789)=k34.*StatesVector(4972);
JacobiVal(9790)=k8.*StatesVector(4971);
JacobiVal(9791)=(-1).*k23d+(-1).*k28d+(-1).*k31d+(-1).*k32d+(-1).*k33+(-1).*k33d+(-1).* ...
  k34.*StatesVector(4971)+(-1).*k8.*StatesVector(4971)+(-1).*k34.* ...
  StatesVector(4972)+(-1).*k8.*StatesVector(4972)+(-1).*k34.*StatesVector( ...
  4973)+(-1).*k8.*StatesVector(4973)+(-1).*k23.*StatesVector(5175)+(-1).* ...
  k23.*StatesVector(5176)+(-1).*k23.*StatesVector(5177)+(-1).*k23.* ...
  StatesVector(5178)+(-1).*k23.*StatesVector(5179)+(-2).*k30.*EGF;
JacobiVal(9792)=k32d;
JacobiVal(9793)=k8.*StatesVector(4972);
JacobiVal(9794)=k8.*StatesVector(4973);
JacobiVal(9795)=k23d;
JacobiVal(9796)=k30.*EGF;
JacobiVal(9797)=k33;
JacobiVal(9798)=k30.*EGF;
JacobiVal(9799)=k28d;
JacobiVal(9800)=k28d;
JacobiVal(9801)=(-1).*k34.*StatesVector(4971)+(-1).*k8.*StatesVector(4971);
JacobiVal(9802)=(-1).*k34.*StatesVector(4972)+(-1).*k8.*StatesVector(4972);
JacobiVal(9803)=(-1).*k34.*StatesVector(4973)+(-1).*k8.*StatesVector(4973);
JacobiVal(9804)=(-1).*k23.*StatesVector(5175);
JacobiVal(9805)=(-1).*k23.*StatesVector(5176);
JacobiVal(9806)=(-1).*k23.*StatesVector(5177);
JacobiVal(9807)=(-1).*k23.*StatesVector(5178);
JacobiVal(9808)=k23d+(-1).*k23.*StatesVector(5179);
JacobiVal(9809)=k31d;
JacobiVal(9810)=k23.*StatesVector(5176);
JacobiVal(9811)=k23.*StatesVector(5175);
JacobiVal(9812)=k23.*StatesVector(5179);
JacobiVal(9813)=k23.*StatesVector(5178);
JacobiVal(9814)=k23.*StatesVector(5177);
JacobiVal(9815)=k33d;
JacobiVal(9816)=k34.*StatesVector(4971);
JacobiVal(9817)=k34.*StatesVector(4973);
JacobiVal(9818)=k34.*StatesVector(4972);
JacobiVal(9819)=k32;
JacobiVal(9820)=(-1).*k23d+(-1).*k28d+(-1).*k31d+(-1).*k32+(-1).*k33+(-1).*k33d+(-1).* ...
  k34.*StatesVector(4971)+(-1).*k34.*StatesVector(4972)+(-1).*k34.* ...
  StatesVector(4973)+(-1).*k23.*StatesVector(5175)+(-1).*k23.* ...
  StatesVector(5176)+(-1).*k23.*StatesVector(5177)+(-1).*k23.* ...
  StatesVector(5178)+(-1).*k23.*StatesVector(5179)+(-2).*k30.*EGF;
JacobiVal(9821)=k23d;
JacobiVal(9822)=k30.*EGF;
JacobiVal(9823)=k33;
JacobiVal(9824)=k30.*EGF;
JacobiVal(9825)=k28d;
JacobiVal(9826)=k28d;
JacobiVal(9827)=(-1).*k34.*StatesVector(4971);
JacobiVal(9828)=(-1).*k34.*StatesVector(4972);
JacobiVal(9829)=(-1).*k34.*StatesVector(4973);
JacobiVal(9830)=k23d+(-1).*k23.*StatesVector(5175);
JacobiVal(9831)=(-1).*k23.*StatesVector(5176);
JacobiVal(9832)=(-1).*k23.*StatesVector(5177);
JacobiVal(9833)=(-1).*k23.*StatesVector(5178);
JacobiVal(9834)=(-1).*k23.*StatesVector(5179);
JacobiVal(9835)=k31d;
JacobiVal(9836)=k23.*StatesVector(5176);
JacobiVal(9837)=k23.*StatesVector(5175);
JacobiVal(9838)=k23.*StatesVector(5179);
JacobiVal(9839)=k23.*StatesVector(5178);
JacobiVal(9840)=k23.*StatesVector(5177);
JacobiVal(9841)=k33d;
JacobiVal(9842)=k34.*StatesVector(4971);
JacobiVal(9843)=k34.*StatesVector(4973);
JacobiVal(9844)=k34.*StatesVector(4972);
JacobiVal(9845)=k10d;
JacobiVal(9846)=k8d;
JacobiVal(9847)=(-1).*k10d+(-1).*k11d+(-1).*k23d+(-1).*k28d+(-1).*k31d+(-1).*k33+(-1).* ...
  k33d+(-1).*k8d+(-1).*k34.*StatesVector(4971)+(-1).*k34.*StatesVector( ...
  4972)+(-1).*k34.*StatesVector(4973)+(-1).*k23.*StatesVector(5175)+(-1).* ...
  k23.*StatesVector(5176)+(-1).*k23.*StatesVector(5177)+(-1).*k23.* ...
  StatesVector(5178)+(-1).*k23.*StatesVector(5179)+(-2).*k30.*EGF;
JacobiVal(9848)=k11d;
JacobiVal(9849)=k23d;
JacobiVal(9850)=k30.*EGF;
JacobiVal(9851)=k33;
JacobiVal(9852)=k30.*EGF;
JacobiVal(9853)=k28d;
JacobiVal(9854)=k28d;
JacobiVal(9855)=(-1).*k34.*StatesVector(4971);
JacobiVal(9856)=k8d+(-1).*k34.*StatesVector(4972);
JacobiVal(9857)=(-1).*k34.*StatesVector(4973);
JacobiVal(9858)=(-1).*k23.*StatesVector(5175);
JacobiVal(9859)=(-1).*k23.*StatesVector(5176);
JacobiVal(9860)=k23d+(-1).*k23.*StatesVector(5177);
JacobiVal(9861)=(-1).*k23.*StatesVector(5178);
JacobiVal(9862)=(-1).*k23.*StatesVector(5179);
JacobiVal(9863)=k10d;
JacobiVal(9864)=k31d;
JacobiVal(9865)=k23.*StatesVector(5176);
JacobiVal(9866)=k23.*StatesVector(5175);
JacobiVal(9867)=k23.*StatesVector(5179);
JacobiVal(9868)=k23.*StatesVector(5178);
JacobiVal(9869)=k23.*StatesVector(5177);
JacobiVal(9870)=k33d;
JacobiVal(9871)=k34.*StatesVector(4971);
JacobiVal(9872)=k34.*StatesVector(4973);
JacobiVal(9873)=k34.*StatesVector(4972);
JacobiVal(9874)=k9d;
JacobiVal(9875)=k8d;
JacobiVal(9876)=k11.*ERKPP;
JacobiVal(9877)=(-1).*k23d+(-1).*k28d+(-1).*k31d+(-1).*k33+(-1).*k33d+(-1).*k8d+(-1).* ...
  k9d+(-1).*k34.*StatesVector(4971)+(-1).*k34.*StatesVector(4972)+(-1).* ...
  k34.*StatesVector(4973)+(-1).*k23.*StatesVector(5175)+(-1).*k23.* ...
  StatesVector(5176)+(-1).*k23.*StatesVector(5177)+(-1).*k23.* ...
  StatesVector(5178)+(-1).*k23.*StatesVector(5179)+(-2).*k30.*EGF+( ...
  -1).*k11.*ERKPP;
JacobiVal(9878)=k23d;
JacobiVal(9879)=k30.*EGF;
JacobiVal(9880)=k33;
JacobiVal(9881)=k30.*EGF;
JacobiVal(9882)=k28d;
JacobiVal(9883)=k28d;
JacobiVal(9884)=(-1).*k34.*StatesVector(4971);
JacobiVal(9885)=(-1).*k34.*StatesVector(4972);
JacobiVal(9886)=k8d+(-1).*k34.*StatesVector(4973);
JacobiVal(9887)=(-1).*k23.*StatesVector(5175);
JacobiVal(9888)=(-1).*k23.*StatesVector(5176);
JacobiVal(9889)=(-1).*k23.*StatesVector(5177);
JacobiVal(9890)=k23d+(-1).*k23.*StatesVector(5178);
JacobiVal(9891)=(-1).*k23.*StatesVector(5179);
JacobiVal(9892)=k9d;
JacobiVal(9893)=k31d;
JacobiVal(9894)=k23.*StatesVector(5176);
JacobiVal(9895)=k23.*StatesVector(5175);
JacobiVal(9896)=k23.*StatesVector(5179);
JacobiVal(9897)=k23.*StatesVector(5178);
JacobiVal(9898)=k23.*StatesVector(5177);
JacobiVal(9899)=k33d;
JacobiVal(9900)=k34.*StatesVector(4971);
JacobiVal(9901)=k34.*StatesVector(4973);
JacobiVal(9902)=k34.*StatesVector(4972);
JacobiVal(9903)=k31d;
JacobiVal(9904)=k23.*StatesVector(5176);
JacobiVal(9905)=k23.*StatesVector(5179);
JacobiVal(9906)=k23.*StatesVector(5175);
JacobiVal(9907)=k23.*StatesVector(5177);
JacobiVal(9908)=k23.*StatesVector(5178);
JacobiVal(9909)=(-1).*k28d+(-2).*k31d+(-1).*k33+(-1).*k33d+(-1).*k34.*StatesVector(4971) ...
  +(-1).*k34.*StatesVector(4972)+(-1).*k34.*StatesVector(4973)+(-2).*k23.* ...
  StatesVector(5175)+(-2).*k23.*StatesVector(5176)+(-2).*k23.* ...
  StatesVector(5177)+(-2).*k23.*StatesVector(5178)+(-2).*k23.* ...
  StatesVector(5179)+(-2).*k30.*EGF;
JacobiVal(9910)=k30.*EGF;
JacobiVal(9911)=k33;
JacobiVal(9912)=k30.*EGF;
JacobiVal(9913)=k28d;
JacobiVal(9914)=k28d;
JacobiVal(9915)=(-1).*k34.*StatesVector(4971);
JacobiVal(9916)=(-1).*k34.*StatesVector(4972);
JacobiVal(9917)=(-1).*k34.*StatesVector(4973);
JacobiVal(9918)=(-2).*k23.*StatesVector(5175);
JacobiVal(9919)=(-2).*k23.*StatesVector(5176);
JacobiVal(9920)=(-2).*k23.*StatesVector(5177);
JacobiVal(9921)=(-2).*k23.*StatesVector(5178);
JacobiVal(9922)=(-2).*k23.*StatesVector(5179);
JacobiVal(9923)=k31d;
JacobiVal(9924)=k23.*StatesVector(5176);
JacobiVal(9925)=k23.*StatesVector(5175);
JacobiVal(9926)=k23.*StatesVector(5179);
JacobiVal(9927)=k23.*StatesVector(5178);
JacobiVal(9928)=k23.*StatesVector(5177);
JacobiVal(9929)=k30d;
JacobiVal(9930)=(-1).*k27d+(-1).*k30d+(-1).*k31+(-1).*k31d+(-2).*k33+(-1).*k23.* ...
  StatesVector(5175)+(-1).*k23.*StatesVector(5176)+(-1).*k23.* ...
  StatesVector(5177)+(-1).*k23.*StatesVector(5178)+(-1).*k23.* ...
  StatesVector(5179)+(-1).*k30.*EGF;
JacobiVal(9931)=k31;
JacobiVal(9932)=k33;
JacobiVal(9933)=k33;
JacobiVal(9934)=k30.*EGF;
JacobiVal(9935)=k27d;
JacobiVal(9936)=k27d;
JacobiVal(9937)=(-1).*k23.*StatesVector(5175);
JacobiVal(9938)=(-1).*k23.*StatesVector(5176);
JacobiVal(9939)=(-1).*k23.*StatesVector(5177);
JacobiVal(9940)=(-1).*k23.*StatesVector(5178);
JacobiVal(9941)=(-1).*k23.*StatesVector(5179);
JacobiVal(9942)=k31d;
JacobiVal(9943)=k23.*StatesVector(5176);
JacobiVal(9944)=k23.*StatesVector(5175);
JacobiVal(9945)=k23.*StatesVector(5179);
JacobiVal(9946)=k23.*StatesVector(5178);
JacobiVal(9947)=k23.*StatesVector(5177);
JacobiVal(9948)=k30d;
JacobiVal(9949)=(-1).*k23d+(-1).*k27d+(-1).*k30d+(-1).*k31d+(-2).*k33+(-1).*k8d+(-1).* ...
  k23.*StatesVector(5175)+(-1).*k23.*StatesVector(5176)+(-1).*k23.* ...
  StatesVector(5177)+(-1).*k23.*StatesVector(5178)+(-1).*k23.* ...
  StatesVector(5179)+(-1).*k9.*StatesVector(5180)+(-1).*k10.*StatesVector( ...
  5181)+(-1).*k30.*EGF;
JacobiVal(9950)=k8d;
JacobiVal(9951)=k10.*StatesVector(5181);
JacobiVal(9952)=k9.*StatesVector(5180);
JacobiVal(9953)=k23d;
JacobiVal(9954)=k33;
JacobiVal(9955)=k33;
JacobiVal(9956)=k30.*EGF;
JacobiVal(9957)=k27d;
JacobiVal(9958)=k27d;
JacobiVal(9959)=k8d;
JacobiVal(9960)=(-1).*k23.*StatesVector(5175);
JacobiVal(9961)=k23d+(-1).*k23.*StatesVector(5176);
JacobiVal(9962)=(-1).*k23.*StatesVector(5177);
JacobiVal(9963)=(-1).*k23.*StatesVector(5178);
JacobiVal(9964)=(-1).*k23.*StatesVector(5179);
JacobiVal(9965)=(-1).*k9.*StatesVector(5180);
JacobiVal(9966)=(-1).*k10.*StatesVector(5181);
JacobiVal(9967)=k31d;
JacobiVal(9968)=k23.*StatesVector(5176);
JacobiVal(9969)=k23.*StatesVector(5175);
JacobiVal(9970)=k23.*StatesVector(5179);
JacobiVal(9971)=k23.*StatesVector(5178);
JacobiVal(9972)=k23.*StatesVector(5177);
JacobiVal(9973)=k30d;
JacobiVal(9974)=k8.*StatesVector(4971);
JacobiVal(9975)=(-1).*k23d+(-1).*k27d+(-1).*k30d+(-1).*k31d+(-1).*k32d+(-2).*k33+(-1).* ...
  k8.*StatesVector(4971)+(-1).*k8.*StatesVector(4972)+(-1).*k8.* ...
  StatesVector(4973)+(-1).*k23.*StatesVector(5175)+(-1).*k23.* ...
  StatesVector(5176)+(-1).*k23.*StatesVector(5177)+(-1).*k23.* ...
  StatesVector(5178)+(-1).*k23.*StatesVector(5179)+(-1).*k30.*EGF;
JacobiVal(9976)=k32d;
JacobiVal(9977)=k8.*StatesVector(4972);
JacobiVal(9978)=k8.*StatesVector(4973);
JacobiVal(9979)=k23d;
JacobiVal(9980)=k33;
JacobiVal(9981)=k33;
JacobiVal(9982)=k30.*EGF;
JacobiVal(9983)=k27d;
JacobiVal(9984)=k27d;
JacobiVal(9985)=(-1).*k8.*StatesVector(4971);
JacobiVal(9986)=(-1).*k8.*StatesVector(4972);
JacobiVal(9987)=(-1).*k8.*StatesVector(4973);
JacobiVal(9988)=(-1).*k23.*StatesVector(5175);
JacobiVal(9989)=(-1).*k23.*StatesVector(5176);
JacobiVal(9990)=(-1).*k23.*StatesVector(5177);
JacobiVal(9991)=(-1).*k23.*StatesVector(5178);
JacobiVal(9992)=k23d+(-1).*k23.*StatesVector(5179);
JacobiVal(9993)=k31d;
JacobiVal(9994)=k23.*StatesVector(5176);
JacobiVal(9995)=k23.*StatesVector(5175);
JacobiVal(9996)=k23.*StatesVector(5179);
JacobiVal(9997)=k23.*StatesVector(5178);
JacobiVal(9998)=k23.*StatesVector(5177);
JacobiVal(9999)=k30d;
JacobiVal(10000)=k32;
JacobiVal(10001)=(-1).*k23d+(-1).*k27d+(-1).*k30d+(-1).*k31d+(-1).*k32+(-2).*k33+(-1).* ...
  k23.*StatesVector(5175)+(-1).*k23.*StatesVector(5176)+(-1).*k23.* ...
  StatesVector(5177)+(-1).*k23.*StatesVector(5178)+(-1).*k23.* ...
  StatesVector(5179)+(-1).*k30.*EGF;
JacobiVal(10002)=k23d;
JacobiVal(10003)=k33;
JacobiVal(10004)=k33;
JacobiVal(10005)=k30.*EGF;
JacobiVal(10006)=k27d;
JacobiVal(10007)=k27d;
JacobiVal(10008)=k23d+(-1).*k23.*StatesVector(5175);
JacobiVal(10009)=(-1).*k23.*StatesVector(5176);
JacobiVal(10010)=(-1).*k23.*StatesVector(5177);
JacobiVal(10011)=(-1).*k23.*StatesVector(5178);
JacobiVal(10012)=(-1).*k23.*StatesVector(5179);
JacobiVal(10013)=k31d;
JacobiVal(10014)=k23.*StatesVector(5176);
JacobiVal(10015)=k23.*StatesVector(5175);
JacobiVal(10016)=k23.*StatesVector(5179);
JacobiVal(10017)=k23.*StatesVector(5178);
JacobiVal(10018)=k23.*StatesVector(5177);
JacobiVal(10019)=k30d;
JacobiVal(10020)=k10d;
JacobiVal(10021)=k8d;
JacobiVal(10022)=(-1).*k10d+(-1).*k11d+(-1).*k23d+(-1).*k27d+(-1).*k30d+(-1).*k31d+(-2).* ...
  k33+(-1).*k8d+(-1).*k23.*StatesVector(5175)+(-1).*k23.*StatesVector( ...
  5176)+(-1).*k23.*StatesVector(5177)+(-1).*k23.*StatesVector(5178)+(-1).* ...
  k23.*StatesVector(5179)+(-1).*k30.*EGF;
JacobiVal(10023)=k11d;
JacobiVal(10024)=k23d;
JacobiVal(10025)=k33;
JacobiVal(10026)=k33;
JacobiVal(10027)=k30.*EGF;
JacobiVal(10028)=k27d;
JacobiVal(10029)=k27d;
JacobiVal(10030)=k8d;
JacobiVal(10031)=(-1).*k23.*StatesVector(5175);
JacobiVal(10032)=(-1).*k23.*StatesVector(5176);
JacobiVal(10033)=k23d+(-1).*k23.*StatesVector(5177);
JacobiVal(10034)=(-1).*k23.*StatesVector(5178);
JacobiVal(10035)=(-1).*k23.*StatesVector(5179);
JacobiVal(10036)=k10d;
JacobiVal(10037)=k31d;
JacobiVal(10038)=k23.*StatesVector(5176);
JacobiVal(10039)=k23.*StatesVector(5175);
JacobiVal(10040)=k23.*StatesVector(5179);
JacobiVal(10041)=k23.*StatesVector(5178);
JacobiVal(10042)=k23.*StatesVector(5177);
JacobiVal(10043)=k30d;
JacobiVal(10044)=k9d;
JacobiVal(10045)=k8d;
JacobiVal(10046)=k11.*ERKPP;
JacobiVal(10047)=(-1).*k23d+(-1).*k27d+(-1).*k30d+(-1).*k31d+(-2).*k33+(-1).*k8d+(-1).* ...
  k9d+(-1).*k23.*StatesVector(5175)+(-1).*k23.*StatesVector(5176)+(-1).* ...
  k23.*StatesVector(5177)+(-1).*k23.*StatesVector(5178)+(-1).*k23.* ...
  StatesVector(5179)+(-1).*k30.*EGF+(-1).*k11.*ERKPP;
JacobiVal(10048)=k23d;
JacobiVal(10049)=k33;
JacobiVal(10050)=k33;
JacobiVal(10051)=k30.*EGF;
JacobiVal(10052)=k27d;
JacobiVal(10053)=k27d;
JacobiVal(10054)=k8d;
JacobiVal(10055)=(-1).*k23.*StatesVector(5175);
JacobiVal(10056)=(-1).*k23.*StatesVector(5176);
JacobiVal(10057)=(-1).*k23.*StatesVector(5177);
JacobiVal(10058)=k23d+(-1).*k23.*StatesVector(5178);
JacobiVal(10059)=(-1).*k23.*StatesVector(5179);
JacobiVal(10060)=k9d;
JacobiVal(10061)=k31d;
JacobiVal(10062)=k23.*StatesVector(5176);
JacobiVal(10063)=k23.*StatesVector(5175);
JacobiVal(10064)=k23.*StatesVector(5179);
JacobiVal(10065)=k23.*StatesVector(5178);
JacobiVal(10066)=k23.*StatesVector(5177);
JacobiVal(10067)=k30d;
JacobiVal(10068)=k31d;
JacobiVal(10069)=k23.*StatesVector(5176);
JacobiVal(10070)=k23.*StatesVector(5179);
JacobiVal(10071)=k23.*StatesVector(5175);
JacobiVal(10072)=k23.*StatesVector(5177);
JacobiVal(10073)=k23.*StatesVector(5178);
JacobiVal(10074)=(-1).*k27d+(-1).*k30d+(-2).*k31d+(-2).*k33+(-2).*k23.*StatesVector(5175) ...
  +(-2).*k23.*StatesVector(5176)+(-2).*k23.*StatesVector(5177)+(-2).*k23.* ...
  StatesVector(5178)+(-2).*k23.*StatesVector(5179)+(-1).*k30.*EGF;
JacobiVal(10075)=k33;
JacobiVal(10076)=k33;
JacobiVal(10077)=k30.*EGF;
JacobiVal(10078)=k27d;
JacobiVal(10079)=k27d;
JacobiVal(10080)=(-2).*k23.*StatesVector(5175);
JacobiVal(10081)=(-2).*k23.*StatesVector(5176);
JacobiVal(10082)=(-2).*k23.*StatesVector(5177);
JacobiVal(10083)=(-2).*k23.*StatesVector(5178);
JacobiVal(10084)=(-2).*k23.*StatesVector(5179);
JacobiVal(10085)=k31d;
JacobiVal(10086)=k23.*StatesVector(5176);
JacobiVal(10087)=k23.*StatesVector(5175);
JacobiVal(10088)=k23.*StatesVector(5179);
JacobiVal(10089)=k23.*StatesVector(5178);
JacobiVal(10090)=k23.*StatesVector(5177);
JacobiVal(10091)=k30d;
JacobiVal(10092)=(-1).*k27d+(-1).*k30d+(-1).*k31+(-1).*k31d+(-1).*k33+(-1).*k34d+(-1).* ...
  k23.*StatesVector(5175)+(-1).*k23.*StatesVector(5176)+(-1).*k23.* ...
  StatesVector(5177)+(-1).*k23.*StatesVector(5178)+(-1).*k23.* ...
  StatesVector(5179)+(-1).*k9.*StatesVector(5180)+(-1).*k10.*StatesVector( ...
  5181)+(-1).*k30.*EGF;
JacobiVal(10093)=k31;
JacobiVal(10094)=k9.*StatesVector(5180);
JacobiVal(10095)=k10.*StatesVector(5181);
JacobiVal(10096)=k34d;
JacobiVal(10097)=k33;
JacobiVal(10098)=k30.*EGF;
JacobiVal(10099)=k27d;
JacobiVal(10100)=k27d;
JacobiVal(10101)=k34d;
JacobiVal(10102)=(-1).*k23.*StatesVector(5175);
JacobiVal(10103)=(-1).*k23.*StatesVector(5176);
JacobiVal(10104)=(-1).*k23.*StatesVector(5177);
JacobiVal(10105)=(-1).*k23.*StatesVector(5178);
JacobiVal(10106)=(-1).*k23.*StatesVector(5179);
JacobiVal(10107)=(-1).*k9.*StatesVector(5180);
JacobiVal(10108)=(-1).*k10.*StatesVector(5181);
JacobiVal(10109)=k31d;
JacobiVal(10110)=k23.*StatesVector(5176);
JacobiVal(10111)=k23.*StatesVector(5175);
JacobiVal(10112)=k23.*StatesVector(5179);
JacobiVal(10113)=k23.*StatesVector(5178);
JacobiVal(10114)=k23.*StatesVector(5177);
JacobiVal(10115)=k30d;
JacobiVal(10116)=(-1).*k23d+(-1).*k27d+(-1).*k30d+(-1).*k31d+(-1).*k33+(-1).*k34d+(-1).* ...
  k8d+(-1).*k23.*StatesVector(5175)+(-1).*k23.*StatesVector(5176)+(-1).* ...
  k23.*StatesVector(5177)+(-1).*k23.*StatesVector(5178)+(-1).*k23.* ...
  StatesVector(5179)+(-2).*k9.*StatesVector(5180)+(-2).*k10.*StatesVector( ...
  5181)+(-1).*k30.*EGF;
JacobiVal(10117)=k8d;
JacobiVal(10118)=k10.*StatesVector(5181);
JacobiVal(10119)=k9.*StatesVector(5180);
JacobiVal(10120)=k23d;
JacobiVal(10121)=k9.*StatesVector(5180);
JacobiVal(10122)=k10.*StatesVector(5181);
JacobiVal(10123)=k34d;
JacobiVal(10124)=k33;
JacobiVal(10125)=k30.*EGF;
JacobiVal(10126)=k27d;
JacobiVal(10127)=k27d;
JacobiVal(10128)=k34d+k8d;
JacobiVal(10129)=(-1).*k23.*StatesVector(5175);
JacobiVal(10130)=k23d+(-1).*k23.*StatesVector(5176);
JacobiVal(10131)=(-1).*k23.*StatesVector(5177);
JacobiVal(10132)=(-1).*k23.*StatesVector(5178);
JacobiVal(10133)=(-1).*k23.*StatesVector(5179);
JacobiVal(10134)=(-2).*k9.*StatesVector(5180);
JacobiVal(10135)=(-2).*k10.*StatesVector(5181);
JacobiVal(10136)=k31d;
JacobiVal(10137)=k23.*StatesVector(5176);
JacobiVal(10138)=k23.*StatesVector(5175);
JacobiVal(10139)=k23.*StatesVector(5179);
JacobiVal(10140)=k23.*StatesVector(5178);
JacobiVal(10141)=k23.*StatesVector(5177);
JacobiVal(10142)=k30d;
JacobiVal(10143)=k8.*StatesVector(4971);
JacobiVal(10144)=(-1).*k23d+(-1).*k27d+(-1).*k30d+(-1).*k31d+(-1).*k32d+(-1).*k33+(-1).* ...
  k34d+(-1).*k8.*StatesVector(4971)+(-1).*k8.*StatesVector(4972)+(-1).* ...
  k8.*StatesVector(4973)+(-1).*k23.*StatesVector(5175)+(-1).*k23.* ...
  StatesVector(5176)+(-1).*k23.*StatesVector(5177)+(-1).*k23.* ...
  StatesVector(5178)+(-1).*k23.*StatesVector(5179)+(-1).*k9.*StatesVector( ...
  5180)+(-1).*k10.*StatesVector(5181)+(-1).*k30.*EGF;
JacobiVal(10145)=k32d;
JacobiVal(10146)=k8.*StatesVector(4972);
JacobiVal(10147)=k8.*StatesVector(4973);
JacobiVal(10148)=k23d;
JacobiVal(10149)=k9.*StatesVector(5180);
JacobiVal(10150)=k10.*StatesVector(5181);
JacobiVal(10151)=k34d;
JacobiVal(10152)=k33;
JacobiVal(10153)=k30.*EGF;
JacobiVal(10154)=k27d;
JacobiVal(10155)=k27d;
JacobiVal(10156)=k34d+(-1).*k8.*StatesVector(4971);
JacobiVal(10157)=(-1).*k8.*StatesVector(4972);
JacobiVal(10158)=(-1).*k8.*StatesVector(4973);
JacobiVal(10159)=(-1).*k23.*StatesVector(5175);
JacobiVal(10160)=(-1).*k23.*StatesVector(5176);
JacobiVal(10161)=(-1).*k23.*StatesVector(5177);
JacobiVal(10162)=(-1).*k23.*StatesVector(5178);
JacobiVal(10163)=k23d+(-1).*k23.*StatesVector(5179);
JacobiVal(10164)=(-1).*k9.*StatesVector(5180);
JacobiVal(10165)=(-1).*k10.*StatesVector(5181);
JacobiVal(10166)=k31d;
JacobiVal(10167)=k23.*StatesVector(5176);
JacobiVal(10168)=k23.*StatesVector(5175);
JacobiVal(10169)=k23.*StatesVector(5179);
JacobiVal(10170)=k23.*StatesVector(5178);
JacobiVal(10171)=k23.*StatesVector(5177);
JacobiVal(10172)=k30d;
JacobiVal(10173)=k32;
JacobiVal(10174)=(-1).*k23d+(-1).*k27d+(-1).*k30d+(-1).*k31d+(-1).*k32+(-1).*k33+(-1).* ...
  k34d+(-1).*k23.*StatesVector(5175)+(-1).*k23.*StatesVector(5176)+(-1).* ...
  k23.*StatesVector(5177)+(-1).*k23.*StatesVector(5178)+(-1).*k23.* ...
  StatesVector(5179)+(-1).*k9.*StatesVector(5180)+(-1).*k10.*StatesVector( ...
  5181)+(-1).*k30.*EGF;
JacobiVal(10175)=k23d;
JacobiVal(10176)=k9.*StatesVector(5180);
JacobiVal(10177)=k10.*StatesVector(5181);
JacobiVal(10178)=k34d;
JacobiVal(10179)=k33;
JacobiVal(10180)=k30.*EGF;
JacobiVal(10181)=k27d;
JacobiVal(10182)=k27d;
JacobiVal(10183)=k34d;
JacobiVal(10184)=k23d+(-1).*k23.*StatesVector(5175);
JacobiVal(10185)=(-1).*k23.*StatesVector(5176);
JacobiVal(10186)=(-1).*k23.*StatesVector(5177);
JacobiVal(10187)=(-1).*k23.*StatesVector(5178);
JacobiVal(10188)=(-1).*k23.*StatesVector(5179);
JacobiVal(10189)=(-1).*k9.*StatesVector(5180);
JacobiVal(10190)=(-1).*k10.*StatesVector(5181);
JacobiVal(10191)=k31d;
JacobiVal(10192)=k23.*StatesVector(5176);
JacobiVal(10193)=k23.*StatesVector(5175);
JacobiVal(10194)=k23.*StatesVector(5179);
JacobiVal(10195)=k23.*StatesVector(5178);
JacobiVal(10196)=k23.*StatesVector(5177);
JacobiVal(10197)=k30d;
JacobiVal(10198)=k10d;
JacobiVal(10199)=k8d;
JacobiVal(10200)=(-1).*k10d+(-1).*k11d+(-1).*k23d+(-1).*k27d+(-1).*k30d+(-1).*k31d+(-1).* ...
  k33+(-1).*k34d+(-1).*k8d+(-1).*k23.*StatesVector(5175)+(-1).*k23.* ...
  StatesVector(5176)+(-1).*k23.*StatesVector(5177)+(-1).*k23.* ...
  StatesVector(5178)+(-1).*k23.*StatesVector(5179)+(-1).*k9.*StatesVector( ...
  5180)+(-1).*k10.*StatesVector(5181)+(-1).*k30.*EGF;
JacobiVal(10201)=k11d;
JacobiVal(10202)=k23d;
JacobiVal(10203)=k9.*StatesVector(5180);
JacobiVal(10204)=k10.*StatesVector(5181);
JacobiVal(10205)=k34d;
JacobiVal(10206)=k33;
JacobiVal(10207)=k30.*EGF;
JacobiVal(10208)=k27d;
JacobiVal(10209)=k27d;
JacobiVal(10210)=k34d;
JacobiVal(10211)=k8d;
JacobiVal(10212)=(-1).*k23.*StatesVector(5175);
JacobiVal(10213)=(-1).*k23.*StatesVector(5176);
JacobiVal(10214)=k23d+(-1).*k23.*StatesVector(5177);
JacobiVal(10215)=(-1).*k23.*StatesVector(5178);
JacobiVal(10216)=(-1).*k23.*StatesVector(5179);
JacobiVal(10217)=(-1).*k9.*StatesVector(5180);
JacobiVal(10218)=k10d+(-1).*k10.*StatesVector(5181);
JacobiVal(10219)=k31d;
JacobiVal(10220)=k23.*StatesVector(5176);
JacobiVal(10221)=k23.*StatesVector(5175);
JacobiVal(10222)=k23.*StatesVector(5179);
JacobiVal(10223)=k23.*StatesVector(5178);
JacobiVal(10224)=k23.*StatesVector(5177);
JacobiVal(10225)=k30d;
JacobiVal(10226)=k9d;
JacobiVal(10227)=k8d;
JacobiVal(10228)=k11.*ERKPP;
JacobiVal(10229)=(-1).*k23d+(-1).*k27d+(-1).*k30d+(-1).*k31d+(-1).*k33+(-1).*k34d+(-1).* ...
  k8d+(-1).*k9d+(-1).*k23.*StatesVector(5175)+(-1).*k23.*StatesVector( ...
  5176)+(-1).*k23.*StatesVector(5177)+(-1).*k23.*StatesVector(5178)+(-1).* ...
[truncated: 8,146,279 more chars]
