# Supplementary material for: Exact model reduction of combinatorial reaction networks
Source: BMC Syst Biol. 2008 Aug 28;2:78. doi: 10.1186/1752-0509-2-78 (PMC2570670; doi:10.1186/1752-0509-2-78)
Supplement: Additional file 2 — ALC input file to generate an exactly reduced version of the EGF and insulin receptor model. [file 1752-0509-2-78-S2.txt]

##level 1

#molecules
EGFR{0,EGF}{0,p,Shc,ShcP,Grb2,Sos,SosP} 
EGFR2{0,EGF}{0,p,Shc,ShcP,Grb2,Sos,SosP}{0,EGF}{0,p,Shc,ShcP,Grb2,Sos,SosP}
IR{0,I}{0,I}{0,p,Shc,ShcP,Grb2,Sos,SosP}
EGFRb{0,EGF}{0,p,Grb2,Sos,SosP} 
EGFRb2{0,EGF}{0,p,Grb2,Sos,SosP}{0,EGF}{0,p,Grb2,Sos,SosP}
IRb{0,I}{0,I}{0,p,IRS,IRSP,Grb2,Sos,SosP}
Ins
EGF
IRS{0,p,Grb2,Sos,SosP}
Shc{0,p,Grb2,Sos,SosP}
Grb2{0,Sos,SosP}
Sos{0,p}
#end molecules

#initial conditions
EGFR[0,0]=100
IR[0,0,0]=100
#end initial conditions

#parameters
#end parameters

#algebraic relations
ERKPP=100
#end algebraic relations


#clamped concentrations
EGF=100
Ins=100
#end clamped concentrations

#reactions 
## insuline / Shc binding
IR[0,0,X]+Ins<->IR[I,0,X]	k1	k1d
IR[0,0,X]+Ins<->IR[0,I,X]	k1	k1d
IR[I,0,X]+Ins<->IR[I,I,X]	k2	k2d
IR[0,I,X]+Ins<->IR[I,I,X]	k2	k2d

IR[0,0,0]<->IR[0,0,p]	k3	k3d
IR[I,0,0]<->IR[I,0,p]	k4	k4d
IR[0,I,0]<->IR[0,I,p]	k4	k4d
IR[I,I,0]<->IR[I,I,p]	k5	k5d

IR[X,X,p]+Shc[0]<->IR[X,X,Shc]	k6	k6d
IR[X,X,p]+Shc[p]<->IR[X,X,ShcP]	k6	k6d
IR[X,X,p]+Shc[Grb2]<->IR[X,X,Grb2]	k6	k6d
IR[X,X,p]+Shc[Sos]<->IR[X,X,Sos]	k6	k6d
IR[X,X,p]+Shc[SosP]<->IR[X,X,SosP]	k6	k6d
IR[X,X,Shc]<->IR[X,X,ShcP]	k7	k7d
IR[X,X,ShcP]+Grb2[0]<->IR[X,X,Grb2]	k8	k8d
IR[X,X,ShcP]+Grb2[Sos]<->IR[X,X,Sos]	k8	k8d
IR[X,X,ShcP]+Grb2[SosP]<->IR[X,X,SosP]	k8	k8d
IR[X,X,Grb2]+Sos[0]<->IR[X,X,Sos]	k9	k9d
IR[X,X,Grb2]+Sos[p]<->IR[X,X,SosP]	k10	k10d
IR[X,X,Sos]<->IR[X,X,SosP]	k11*ERKPP	k11d

## insuline / IRS binding
IRb[0,0,X]+Ins<->IRb[I,0,X]	k1	k1d
IRb[0,0,X]+Ins<->IRb[0,I,X]	k1	k1d
IRb[I,0,X]+Ins<->IRb[I,I,X]	k2	k2d
IRb[0,I,X]+Ins<->IRb[I,I,X]	k2	k2d

IRb[0,0,0]<->IRb[0,0,p]	k12	k12d
IRb[I,0,0]<->IRb[I,0,p]	k13	k13d
IRb[0,I,0]<->IRb[0,I,p]	k13	k13d
IRb[I,I,0]<->IRb[I,I,p]	k14	k14d

IRb[X,X,p]+IRS[0]<->IRb[X,X,IRS]	k15	k15d
IRb[X,X,p]+IRS[p]<->IRb[X,X,IRSP]	k15	k15d
IRb[X,X,p]+IRS[Grb2]<->IRb[X,X,Grb2]	k15	k15d
IRb[X,X,p]+IRS[Sos]<->IRb[X,X,Sos]	k15	k15d
IRb[X,X,p]+IRS[SosP]<->IRb[X,X,SosP]	k15	k15d
IRb[X,X,IRS]<->IRb[X,X,IRSP]	k16	k16d
IRb[X,X,IRSP]+Grb2[0]<->IRb[X,X,Grb2]	k17	k17d
IRb[X,X,IRSP]+Grb2[Sos]<->IRb[X,X,Sos]	k17	k17d
IRb[X,X,IRSP]+Grb2[SosP]<->IRb[X,X,SosP]	k17	k17d
IRb[X,X,Grb2]+Sos[0]<->IRb[X,X,Sos]	k9	k9d
IRb[X,X,Grb2]+Sos[p]<->IRb[X,X,SosP]	k10	k10d
IRb[X,X,Sos]<->IRb[X,X,SosP]	k11*ERKPP	k11d

## EGFR /  Shc binding / monomers
EGFR[0,X]+EGF<->EGFR[EGF,X]	k21	k21d
EGFR[X,0]<->EGFR[X,p]		k22	k22d
EGFR[X,p]+Shc[0]<->EGFR[X,Shc]	k23	k23d
EGFR[X,p]+Shc[p]<->EGFR[X,ShcP]	k23	k23d
EGFR[X,p]+Shc[Grb2]<->EGFR[X,Grb2]	k23	k23d
EGFR[X,p]+Shc[Sos]<->EGFR[X,Sos]	k23	k23d
EGFR[X,p]+Shc[SosP]<->EGFR[X,SosP]	k23	k23d
EGFR[X,Shc]<->EGFR[X,ShcP]	k24	k24d
EGFR[X,ShcP]+Grb2[0]<->EGFR[X,Grb2]	k8	k8d
EGFR[X,ShcP]+Grb2[Sos]<->EGFR[X,Sos]	k8	k8d
EGFR[X,ShcP]+Grb2[SosP]<->EGFR[X,SosP]	k8	k8d
EGFR[X,Grb2]+Sos[0]<->EGFR[X,Sos]		k9	k9d
EGFR[X,Grb2]+Sos[p]<->EGFR[X,SosP]		k10	k10d
EGFR[X,Sos]<->EGFR[X,SosP]			k11*ERKPP	k11d

## EGFR /  Grb2 binding / monomers
EGFRb[0,X]+EGF<->EGFRb[EGF,X]	k21	k21d
EGFRb[X,0]<->EGFRb[X,p]		k25	k25d
EGFRb[X,p]+Grb2[0]<->EGFRb[X,Grb2]	k26	k26d
EGFRb[X,p]+Grb2[Sos]<->EGFRb[X,Sos]	k26	k26d
EGFRb[X,p]+Grb2[SosP]<->EGFRb[X,SosP]	k26	k26d
EGFRb[X,Grb2]+Sos[0]<->EGFRb[X,Sos]		k9	k9d
EGFRb[X,Grb2]+Sos[p]<->EGFRb[X,SosP]		k10	k10d
EGFRb[X,Sos]<->EGFRb[X,SosP]			k11*ERKPP	k11d

## EGFR / Dimerization
EGFR[EGF,X]+EGFR[0,X]<->EGFR2[EGF,X,0,X]	k27	k27d
EGFR[0,X]+EGFR[EGF,X]<->EGFR2[0,X,EGF,X]	k27	k27d
EGFR[0,X]+EGFR[0,X]<->EGFR2[0,X,0,X]		k28	k28d
EGFR[EGF,X]+EGFR[EGF,X]<->EGFR2[EGF,X,EGF,X]	k29	k29d
EGFRb[EGF,X]+EGFRb[0,X]<->EGFRb2[EGF,X,0,X]	k27	k27d
EGFRb[0,X]+EGFRb[EGF,X]<->EGFRb2[0,X,EGF,X]	k27	k27d
EGFRb[0,X]+EGFRb[0,X]<->EGFRb2[0,X,0,X]		k28	k28d
EGFRb[EGF,X]+EGFRb[EGF,X]<->EGFRb2[EGF,X,EGF,X]	k29	k29d

## EGFR /  Shc binding / dimers
EGFR2[0,X,X,X]+EGF<->EGFR2[EGF,X,X,X]	k30	k30d
EGFR2[X,X,0,X]+EGF<->EGFR2[X,X,EGF,X]	k30	k30d
EGFR2[X,0,X,X]<->EGFR2[X,p,X,X]		k31	k31d
EGFR2[X,X,X,0]<->EGFR2[X,X,X,p]		k31	k31d
EGFR2[X,p,X,X]+Shc[0]<->EGFR2[X,Shc,X,X]	k23	k23d
EGFR2[X,p,X,X]+Shc[p]<->EGFR2[X,ShcP,X,X]	k23	k23d
EGFR2[X,p,X,X]+Shc[Grb2]<->EGFR2[X,Grb2,X,X]	k23	k23d
EGFR2[X,p,X,X]+Shc[Sos]<->EGFR2[X,Sos,X,X]	k23	k23d
EGFR2[X,p,X,X]+Shc[SosP]<->EGFR2[X,SosP,X,X]	k23	k23d
EGFR2[X,X,X,p]+Shc[0]<->EGFR2[X,X,X,Shc]	k23	k23d
EGFR2[X,X,X,p]+Shc[p]<->EGFR2[X,X,X,ShcP]	k23	k23d
EGFR2[X,X,X,p]+Shc[Grb2]<->EGFR2[X,X,X,Grb2]	k23	k23d
EGFR2[X,X,X,p]+Shc[Sos]<->EGFR2[X,X,X,Sos]	k23	k23d
EGFR2[X,X,X,p]+Shc[SosP]<->EGFR2[X,X,X,SosP]	k23	k23d
EGFR2[X,Shc,X,X]<->EGFR2[X,ShcP,X,X]	k32	k32d
EGFR2[X,ShcP,X,X]+Grb2[0]<->EGFR2[X,Grb2,X,X]	k8	k8d
EGFR2[X,ShcP,X,X]+Grb2[Sos]<->EGFR2[X,Sos,X,X]	k8	k8d
EGFR2[X,ShcP,X,X]+Grb2[SosP]<->EGFR2[X,SosP,X,X]	k8	k8d
EGFR2[X,Grb2,X,X]+Sos[0]<->EGFR2[X,Sos,X,X]		k9	k9d
EGFR2[X,Grb2,X,X]+Sos[p]<->EGFR2[X,SosP,X,X]		k10	k10d
EGFR2[X,Sos,X,X]<->EGFR2[X,SosP,X,X]			k11*ERKPP	k11d
EGFR2[X,X,X,Shc]<->EGFR2[X,X,X,ShcP]	k32	k32d
EGFR2[X,X,X,ShcP]+Grb2[0]<->EGFR2[X,X,X,Grb2]	k8	k8d
EGFR2[X,X,X,ShcP]+Grb2[Sos]<->EGFR2[X,X,X,Sos]	k8	k8d
EGFR2[X,X,X,ShcP]+Grb2[SosP]<->EGFR2[X,X,X,SosP]	k8	k8d
EGFR2[X,X,X,Grb2]+Sos[0]<->EGFR2[X,X,X,Sos]		k9	k9d
EGFR2[X,X,X,Grb2]+Sos[p]<->EGFR2[X,X,X,SosP]		k10	k10d
EGFR2[X,X,X,Sos]<->EGFR2[X,X,X,SosP]			k11*ERKPP	k11d

## EGFR /  Grb2 binding / dimers
EGFRb2[0,X,X,X]+EGF<->EGFRb2[EGF,X,X,X]	k30	k30d
EGFRb2[X,0,X,X]<->EGFRb2[X,p,X,X]		k33	k33d
EGFRb2[X,p,X,X]+Grb2[0]<->EGFRb2[X,Grb2,X,X]	k34	k34d
EGFRb2[X,p,X,X]+Grb2[Sos]<->EGFRb2[X,Sos,X,X]	k34	k34d
EGFRb2[X,p,X,X]+Grb2[SosP]<->EGFRb2[X,SosP,X,X]	k34	k34d
EGFRb2[X,Grb2,X,X]+Sos[0]<->EGFRb2[X,Sos,X,X]		k9	k9d
EGFRb2[X,Grb2,X,X]+Sos[p]<->EGFRb2[X,SosP,X,X]		k10	k10d
EGFRb2[X,Sos,X,X]<->EGFRb2[X,SosP,X,X]			k11*ERKPP	k11d
EGFRb2[X,X,0,X]+EGF<->EGFRb2[X,X,EGF,X]	k30	k30d
EGFRb2[X,X,X,0]<->EGFRb2[X,X,X,p]		k33	k33d
EGFRb2[X,X,X,p]+Grb2[0]<->EGFRb2[X,X,X,Grb2]	k34	k34d
EGFRb2[X,X,X,p]+Grb2[Sos]<->EGFRb2[X,X,X,Sos]	k34	k34d
EGFRb2[X,X,X,p]+Grb2[SosP]<->EGFRb2[X,X,X,SosP]	k34	k34d
EGFRb2[X,X,X,Grb2]+Sos[0]<->EGFRb2[X,X,X,Sos]		k9	k9d
EGFRb2[X,X,X,Grb2]+Sos[p]<->EGFRb2[X,X,X,SosP]		k10	k10d
EGFRb2[X,X,X,Sos]<->EGFRb2[X,X,X,SosP]			k11*ERKPP	k11d

Shc[0]<->Shc[p]			k18	k18d
Shc[p]+Grb2[0]<->Shc[Grb2]	k8	k8d
Shc[p]+Grb2[Sos]<->Shc[Sos]	k8	k8d
Shc[p]+Grb2[SosP]<->Shc[SosP]	k8	k8d
Grb2[0]+Sos[0]<->Grb2[Sos]	k9	k9d
Grb2[0]+Sos[p]<->Grb2[SosP]	k10	k10d
Shc[Grb2]+Sos[0]<->Shc[Sos]	k9	k9d
Shc[Grb2]+Sos[p]<->Shc[SosP]	k10	k10d
IRS[Grb2]+Sos[0]<->IRS[Sos]	k9	k9d
IRS[Grb2]+Sos[p]<->IRS[SosP]	k10	k10d
Sos[0]<->Sos[p]			k19*ERKPP	k19d
Grb2[Sos]<->Grb2[SosP]		k11*ERKPP	k11d
Shc[Sos]<->Shc[SosP]		k11*ERKPP	k11d
IRS[0]<->IRS[p]			k20	k20d
IRS[p]+Grb2[0]<->IRS[Grb2]	k17	k17d
IRS[p]+Grb2[Sos]<->IRS[Sos]	k17	k17d
IRS[p]+Grb2[SosP]<->IRS[SosP]	k17	k17d
IRS[Sos]<->IRS[SosP]		k11*ERKPP	k11d


#end reactions


#output
IR[X,X,Shc]+IR[X,X,ShcP]+IR[X,X,Grb2]+IR[X,X,Sos]+IR[X,X,SosP]
IR[X,X,ShcP]+IR[X,X,Grb2]+IR[X,X,Sos]+IR[X,X,SosP]
IR[X,X,Grb2]+IR[X,X,Sos]+IR[X,X,SosP]
IR[X,X,Sos]+IR[X,X,SosP]
IR[X,X,SosP]
#end output
