# Supplementary material for: Exact model reduction of combinatorial reaction networks
Source: BMC Syst Biol. 2008 Aug 28;2:78. doi: 10.1186/1752-0509-2-78 (PMC2570670; doi:10.1186/1752-0509-2-78)
Supplement: Additional file 3 — Transformation of the ALC generated model according to the proposed approach and subsequent elimination of redundant information. [file 1752-0509-2-78-S3.nb]

(************** Content-type: application/mathematica **************
                     CreatedBy='Mathematica 5.2'

                    Mathematica-Compatible Notebook

This notebook can be used with any Mathematica-compatible
application, such as Mathematica, MathReader or Publicon. The data
for the notebook starts with the line containing stars above.

To get the notebook into a Mathematica-compatible application, do
one of the following:

* Save the data starting with the line of stars above into a file
  with a name ending in .nb, then open the file inside the
  application;

* Copy the data starting with the line of stars above to the
  clipboard, then use the Paste menu command inside the application.

Data for notebooks contains only printable 7-bit ASCII and can be
sent directly in email or through ftp in text mode.  Newlines can be
CR, LF or CRLF (Unix, Macintosh or MS-DOS style).

NOTE: If you modify the data for this notebook not in a Mathematica-
compatible application, you must delete the line below containing
the word CacheID, otherwise Mathematica-compatible applications may
try to use invalid cache data.

For more information on notebooks and Mathematica-compatible 
applications, contact Wolfram Research:
  web: http://www.wolfram.com
  email: info@wolfram.com
  phone: +1-217-398-0700 (U.S.)

Notebook reader applications are available free of charge from 
Wolfram Research.
*******************************************************************)

(*CacheID: 232*)


(*NotebookFileLineBreakTest
NotebookFileLineBreakTest*)
(*NotebookOptionsPosition[    416365,       6948]*)
(*NotebookOutlinePosition[    417009,       6970]*)
(*  CellTagsIndexPosition[    416965,       6966]*)
(*WindowFrame->Normal*)


Notebook[{
Cell[BoxData[
    \(\(\( (*\ 
      ALC\ output\ of\ model\ equations\ and\ parameters . \ 
          Note\ that\ the\ parameters\ used\ to\ generate\ the\ plots\ in\ \
the\ paper\ are\ only\ provided\ in\ Additional\ files\ 1\ and\ 2. *) \)\(\
\[IndentingNewLine]\)\(Protect[c];\)\)\)], "Input"],

Cell[BoxData[
    \(\(\( (*Parameters*) \)\(\n\)\(\(Parameters = {k10 -> 0.1, \n
          k10d -> 0.1, \nk11 -> 0.1, \nk11d -> 0.1, \nk12 -> 0.1, \n
          k12d -> 0.1, \nk13 -> 0.1, \nk13d -> 0.1, \nk14 -> 0.1, \n
          k14d -> 0.1, \nk15 -> 0.1, \nk15d -> 0.1, \nk16 -> 0.1, \n
          k16d -> 0.1, \nk17 -> 0.1, \nk17d -> 0.1, \nk18 -> 0.1, \n
          k18d -> 0.1, \nk19 -> 0.1, \nk19d -> 0.1, \nk1 -> 0.1, \n
          k1d -> 0.1, \nk20 -> 0.1, \nk20d -> 0.1, \nk21 -> 0.1, \n
          k21d -> 0.1, \nk22 -> 0.1, \nk22d -> 0.1, \nk23 -> 0.1, \n
          k23d -> 0.1, \nk24 -> 0.1, \nk24d -> 0.1, \nk25 -> 0.1, \n
          k25d -> 0.1, \nk26 -> 0.1, \nk26d -> 0.1, \nk27 -> 0.1, \n
          k27d -> 0.1, \nk28 -> 0.1, \nk28d -> 0.1, \nk29 -> 0.1, \n
          k29d -> 0.1, \nk2 -> 0.1, \nk2d -> 0.1, \nk30 -> 0.1, \n
          k30d -> 0.1, \nk31 -> 0.1, \nk31d -> 0.1, \nk32 -> 0.1, \n
          k32d -> 0.1, \nk33 -> 0.1, \nk33d -> 0.1, \nk34 -> 0.1, \n
          k34d -> 0.1, \nk3 -> 0.1, \nk3d -> 0.1, \nk4 -> 0.1, \n
          k4d -> 0.1, \nk5 -> 0.1, \nk5d -> 0.1, \nk6 -> 0.1, \nk6d -> 0.1, \n
          k7 -> 0.1, \nk7d -> 0.1, \nk8 -> 0.1, \nk8d -> 0.1, \nk9 -> 0.1, \n
          k9d -> 0.1};\)\(\n\)
    \)\)\)], "Input"],

Cell[BoxData[
    \(\(\( (*ReactionRates*) \)\(\n\)\(\(ReactionRates = {r0 -> 
            k1*\(c["\<IR[0,0,0]\>"]\)[t]*\(c["\<Ins\>"]\)[t] - 
              k1d*\(c["\<IR[I,0,0]\>"]\)[t], \n
          r1 -> k1*\(c["\<IR[0,0,Grb2]\>"]\)[t]*\(c["\<Ins\>"]\)[t] - 
              k1d*\(c["\<IR[I,0,Grb2]\>"]\)[t], \n
          r2 -> k1*\(c["\<IR[0,0,Shc]\>"]\)[t]*\(c["\<Ins\>"]\)[t] - 
              k1d*\(c["\<IR[I,0,Shc]\>"]\)[t], \n
          r3 -> k1*\(c["\<IR[0,0,ShcP]\>"]\)[t]*\(c["\<Ins\>"]\)[t] - 
              k1d*\(c["\<IR[I,0,ShcP]\>"]\)[t], \n
          r4 -> k1*\(c["\<IR[0,0,Sos]\>"]\)[t]*\(c["\<Ins\>"]\)[t] - 
              k1d*\(c["\<IR[I,0,Sos]\>"]\)[t], \n
          r5 -> k1*\(c["\<IR[0,0,SosP]\>"]\)[t]*\(c["\<Ins\>"]\)[t] - 
              k1d*\(c["\<IR[I,0,SosP]\>"]\)[t], \n
          r6 -> k1*\(c["\<IR[0,0,p]\>"]\)[t]*\(c["\<Ins\>"]\)[t] - 
              k1d*\(c["\<IR[I,0,p]\>"]\)[t], \n
          r7 -> k1*\(c["\<IR[0,0,0]\>"]\)[t]*\(c["\<Ins\>"]\)[t] - 
              k1d*\(c["\<IR[0,I,0]\>"]\)[t], \n
          r8 -> k1*\(c["\<IR[0,0,Grb2]\>"]\)[t]*\(c["\<Ins\>"]\)[t] - 
              k1d*\(c["\<IR[0,I,Grb2]\>"]\)[t], \n
          r9 -> k1*\(c["\<IR[0,0,Shc]\>"]\)[t]*\(c["\<Ins\>"]\)[t] - 
              k1d*\(c["\<IR[0,I,Shc]\>"]\)[t], \n
          r10 -> k1*\(c["\<IR[0,0,ShcP]\>"]\)[t]*\(c["\<Ins\>"]\)[t] - 
              k1d*\(c["\<IR[0,I,ShcP]\>"]\)[t], \n
          r11 -> k1*\(c["\<IR[0,0,Sos]\>"]\)[t]*\(c["\<Ins\>"]\)[t] - 
              k1d*\(c["\<IR[0,I,Sos]\>"]\)[t], \n
          r12 -> k1*\(c["\<IR[0,0,SosP]\>"]\)[t]*\(c["\<Ins\>"]\)[t] - 
              k1d*\(c["\<IR[0,I,SosP]\>"]\)[t], \n
          r13 -> k1*\(c["\<IR[0,0,p]\>"]\)[t]*\(c["\<Ins\>"]\)[t] - 
              k1d*\(c["\<IR[0,I,p]\>"]\)[t], \n
          r14 -> k2*\(c["\<IR[I,0,0]\>"]\)[t]*\(c["\<Ins\>"]\)[t] - 
              k2d*\(c["\<IR[I,I,0]\>"]\)[t], \n
          r15 -> k2*\(c["\<IR[I,0,Grb2]\>"]\)[t]*\(c["\<Ins\>"]\)[t] - 
              k2d*\(c["\<IR[I,I,Grb2]\>"]\)[t], \n
          r16 -> k2*\(c["\<IR[I,0,Shc]\>"]\)[t]*\(c["\<Ins\>"]\)[t] - 
              k2d*\(c["\<IR[I,I,Shc]\>"]\)[t], \n
          r17 -> k2*\(c["\<IR[I,0,ShcP]\>"]\)[t]*\(c["\<Ins\>"]\)[t] - 
              k2d*\(c["\<IR[I,I,ShcP]\>"]\)[t], \n
          r18 -> k2*\(c["\<IR[I,0,Sos]\>"]\)[t]*\(c["\<Ins\>"]\)[t] - 
              k2d*\(c["\<IR[I,I,Sos]\>"]\)[t], \n
          r19 -> 
            k2*\(c["\<IR[I,0,SosP]\>"]\)[t]*\(c["\<Ins\>"]\)[t] - 
              k2d*\(c["\<IR[I,I,SosP]\>"]\)[t], \n
          r20 -> k2*\(c["\<IR[I,0,p]\>"]\)[t]*\(c["\<Ins\>"]\)[t] - 
              k2d*\(c["\<IR[I,I,p]\>"]\)[t], \n
          r21 -> k2*\(c["\<IR[0,I,0]\>"]\)[t]*\(c["\<Ins\>"]\)[t] - 
              k2d*\(c["\<IR[I,I,0]\>"]\)[t], \n
          r22 -> k2*\(c["\<IR[0,I,Grb2]\>"]\)[t]*\(c["\<Ins\>"]\)[t] - 
              k2d*\(c["\<IR[I,I,Grb2]\>"]\)[t], \n
          r23 -> k2*\(c["\<IR[0,I,Shc]\>"]\)[t]*\(c["\<Ins\>"]\)[t] - 
              k2d*\(c["\<IR[I,I,Shc]\>"]\)[t], \n
          r24 -> k2*\(c["\<IR[0,I,ShcP]\>"]\)[t]*\(c["\<Ins\>"]\)[t] - 
              k2d*\(c["\<IR[I,I,ShcP]\>"]\)[t], \n
          r25 -> k2*\(c["\<IR[0,I,Sos]\>"]\)[t]*\(c["\<Ins\>"]\)[t] - 
              k2d*\(c["\<IR[I,I,Sos]\>"]\)[t], \n
          r26 -> k2*\(c["\<IR[0,I,SosP]\>"]\)[t]*\(c["\<Ins\>"]\)[t] - 
              k2d*\(c["\<IR[I,I,SosP]\>"]\)[t], \n
          r27 -> k2*\(c["\<IR[0,I,p]\>"]\)[t]*\(c["\<Ins\>"]\)[t] - 
              k2d*\(c["\<IR[I,I,p]\>"]\)[t], \n
          r28 -> k3*\(c["\<IR[0,0,0]\>"]\)[t] - 
              k3d*\(c["\<IR[0,0,p]\>"]\)[t], \n
          r29 -> k4*\(c["\<IR[I,0,0]\>"]\)[t] - 
              k4d*\(c["\<IR[I,0,p]\>"]\)[t], \n
          r30 -> k4*\(c["\<IR[0,I,0]\>"]\)[t] - 
              k4d*\(c["\<IR[0,I,p]\>"]\)[t], \n
          r31 -> k5*\(c["\<IR[I,I,0]\>"]\)[t] - 
              k5d*\(c["\<IR[I,I,p]\>"]\)[t], \n
          r32 -> k6*\(c["\<IR[0,0,p]\>"]\)[t]*\(c["\<Shc[0]\>"]\)[t] - 
              k6d*\(c["\<IR[0,0,Shc]\>"]\)[t], \n
          r33 -> k6*\(c["\<IR[0,I,p]\>"]\)[t]*\(c["\<Shc[0]\>"]\)[t] - 
              k6d*\(c["\<IR[0,I,Shc]\>"]\)[t], \n
          r34 -> k6*\(c["\<IR[I,0,p]\>"]\)[t]*\(c["\<Shc[0]\>"]\)[t] - 
              k6d*\(c["\<IR[I,0,Shc]\>"]\)[t], \n
          r35 -> k6*\(c["\<IR[I,I,p]\>"]\)[t]*\(c["\<Shc[0]\>"]\)[t] - 
              k6d*\(c["\<IR[I,I,Shc]\>"]\)[t], \n
          r36 -> k6*\(c["\<IR[0,0,p]\>"]\)[t]*\(c["\<Shc[p]\>"]\)[t] - 
              k6d*\(c["\<IR[0,0,ShcP]\>"]\)[t], \n
          r37 -> k6*\(c["\<IR[0,I,p]\>"]\)[t]*\(c["\<Shc[p]\>"]\)[t] - 
              k6d*\(c["\<IR[0,I,ShcP]\>"]\)[t], \n
          r38 -> k6*\(c["\<IR[I,0,p]\>"]\)[t]*\(c["\<Shc[p]\>"]\)[t] - 
              k6d*\(c["\<IR[I,0,ShcP]\>"]\)[t], \n
          r39 -> k6*\(c["\<IR[I,I,p]\>"]\)[t]*\(c["\<Shc[p]\>"]\)[t] - 
              k6d*\(c["\<IR[I,I,ShcP]\>"]\)[t], \n
          r40 -> k6*\(c["\<IR[0,0,p]\>"]\)[t]*\(c["\<Shc[Grb2]\>"]\)[t] - 
              k6d*\(c["\<IR[0,0,Grb2]\>"]\)[t], \n
          r41 -> k6*\(c["\<IR[0,I,p]\>"]\)[t]*\(c["\<Shc[Grb2]\>"]\)[t] - 
              k6d*\(c["\<IR[0,I,Grb2]\>"]\)[t], \n
          r42 -> k6*\(c["\<IR[I,0,p]\>"]\)[t]*\(c["\<Shc[Grb2]\>"]\)[t] - 
              k6d*\(c["\<IR[I,0,Grb2]\>"]\)[t], \n
          r43 -> k6*\(c["\<IR[I,I,p]\>"]\)[t]*\(c["\<Shc[Grb2]\>"]\)[t] - 
              k6d*\(c["\<IR[I,I,Grb2]\>"]\)[t], \n
          r44 -> k6*\(c["\<IR[0,0,p]\>"]\)[t]*\(c["\<Shc[Sos]\>"]\)[t] - 
              k6d*\(c["\<IR[0,0,Sos]\>"]\)[t], \n
          r45 -> k6*\(c["\<IR[0,I,p]\>"]\)[t]*\(c["\<Shc[Sos]\>"]\)[t] - 
              k6d*\(c["\<IR[0,I,Sos]\>"]\)[t], \n
          r46 -> k6*\(c["\<IR[I,0,p]\>"]\)[t]*\(c["\<Shc[Sos]\>"]\)[t] - 
              k6d*\(c["\<IR[I,0,Sos]\>"]\)[t], \n
          r47 -> k6*\(c["\<IR[I,I,p]\>"]\)[t]*\(c["\<Shc[Sos]\>"]\)[t] - 
              k6d*\(c["\<IR[I,I,Sos]\>"]\)[t], \n
          r48 -> k6*\(c["\<IR[0,0,p]\>"]\)[t]*\(c["\<Shc[SosP]\>"]\)[t] - 
              k6d*\(c["\<IR[0,0,SosP]\>"]\)[t], \n
          r49 -> k6*\(c["\<IR[0,I,p]\>"]\)[t]*\(c["\<Shc[SosP]\>"]\)[t] - 
              k6d*\(c["\<IR[0,I,SosP]\>"]\)[t], \n
          r50 -> k6*\(c["\<IR[I,0,p]\>"]\)[t]*\(c["\<Shc[SosP]\>"]\)[t] - 
              k6d*\(c["\<IR[I,0,SosP]\>"]\)[t], \n
          r51 -> k6*\(c["\<IR[I,I,p]\>"]\)[t]*\(c["\<Shc[SosP]\>"]\)[t] - 
              k6d*\(c["\<IR[I,I,SosP]\>"]\)[t], \n
          r52 -> k7*\(c["\<IR[0,0,Shc]\>"]\)[t] - 
              k7d*\(c["\<IR[0,0,ShcP]\>"]\)[t], \n
          r53 -> k7*\(c["\<IR[0,I,Shc]\>"]\)[t] - 
              k7d*\(c["\<IR[0,I,ShcP]\>"]\)[t], \n
          r54 -> k7*\(c["\<IR[I,0,Shc]\>"]\)[t] - 
              k7d*\(c["\<IR[I,0,ShcP]\>"]\)[t], \n
          r55 -> k7*\(c["\<IR[I,I,Shc]\>"]\)[t] - 
              k7d*\(c["\<IR[I,I,ShcP]\>"]\)[t], \n
          r56 -> k8*\(c["\<IR[0,0,ShcP]\>"]\)[t]*\(c["\<Grb2[0]\>"]\)[t] - 
              k8d*\(c["\<IR[0,0,Grb2]\>"]\)[t], \n
          r57 -> k8*\(c["\<IR[0,I,ShcP]\>"]\)[t]*\(c["\<Grb2[0]\>"]\)[t] - 
              k8d*\(c["\<IR[0,I,Grb2]\>"]\)[t], \n
          r58 -> k8*\(c["\<IR[I,0,ShcP]\>"]\)[t]*\(c["\<Grb2[0]\>"]\)[t] - 
              k8d*\(c["\<IR[I,0,Grb2]\>"]\)[t], \n
          r59 -> k8*\(c["\<IR[I,I,ShcP]\>"]\)[t]*\(c["\<Grb2[0]\>"]\)[t] - 
              k8d*\(c["\<IR[I,I,Grb2]\>"]\)[t], \n
          r60 -> k8*\(c["\<IR[0,0,ShcP]\>"]\)[t]*\(c["\<Grb2[Sos]\>"]\)[t] - 
              k8d*\(c["\<IR[0,0,Sos]\>"]\)[t], \n
          r61 -> k8*\(c["\<IR[0,I,ShcP]\>"]\)[t]*\(c["\<Grb2[Sos]\>"]\)[t] - 
              k8d*\(c["\<IR[0,I,Sos]\>"]\)[t], \n
          r62 -> k8*\(c["\<IR[I,0,ShcP]\>"]\)[t]*\(c["\<Grb2[Sos]\>"]\)[t] - 
              k8d*\(c["\<IR[I,0,Sos]\>"]\)[t], \n
          r63 -> k8*\(c["\<IR[I,I,ShcP]\>"]\)[t]*\(c["\<Grb2[Sos]\>"]\)[t] - 
              k8d*\(c["\<IR[I,I,Sos]\>"]\)[t], \n
          r64 -> k8*\(c["\<IR[0,0,ShcP]\>"]\)[t]*\(c["\<Grb2[SosP]\>"]\)[t] - 
              k8d*\(c["\<IR[0,0,SosP]\>"]\)[t], \n
          r65 -> k8*\(c["\<IR[0,I,ShcP]\>"]\)[t]*\(c["\<Grb2[SosP]\>"]\)[t] - 
              k8d*\(c["\<IR[0,I,SosP]\>"]\)[t], \n
          r66 -> k8*\(c["\<IR[I,0,ShcP]\>"]\)[t]*\(c["\<Grb2[SosP]\>"]\)[t] - 
              k8d*\(c["\<IR[I,0,SosP]\>"]\)[t], \n
          r67 -> k8*\(c["\<IR[I,I,ShcP]\>"]\)[t]*\(c["\<Grb2[SosP]\>"]\)[t] - 
              k8d*\(c["\<IR[I,I,SosP]\>"]\)[t], \n
          r68 -> k9*\(c["\<IR[0,0,Grb2]\>"]\)[t]*\(c["\<Sos[0]\>"]\)[t] - 
              k9d*\(c["\<IR[0,0,Sos]\>"]\)[t], \n
          r69 -> k9*\(c["\<IR[0,I,Grb2]\>"]\)[t]*\(c["\<Sos[0]\>"]\)[t] - 
              k9d*\(c["\<IR[0,I,Sos]\>"]\)[t], \n
          r70 -> k9*\(c["\<IR[I,0,Grb2]\>"]\)[t]*\(c["\<Sos[0]\>"]\)[t] - 
              k9d*\(c["\<IR[I,0,Sos]\>"]\)[t], \n
          r71 -> k9*\(c["\<IR[I,I,Grb2]\>"]\)[t]*\(c["\<Sos[0]\>"]\)[t] - 
              k9d*\(c["\<IR[I,I,Sos]\>"]\)[t], \n
          r72 -> k10*\(c["\<IR[0,0,Grb2]\>"]\)[t]*\(c["\<Sos[p]\>"]\)[t] - 
              k10d*\(c["\<IR[0,0,SosP]\>"]\)[t], \n
          r73 -> k10*\(c["\<IR[0,I,Grb2]\>"]\)[t]*\(c["\<Sos[p]\>"]\)[t] - 
              k10d*\(c["\<IR[0,I,SosP]\>"]\)[t], \n
          r74 -> k10*\(c["\<IR[I,0,Grb2]\>"]\)[t]*\(c["\<Sos[p]\>"]\)[t] - 
              k10d*\(c["\<IR[I,0,SosP]\>"]\)[t], \n
          r75 -> k10*\(c["\<IR[I,I,Grb2]\>"]\)[t]*\(c["\<Sos[p]\>"]\)[t] - 
              k10d*\(c["\<IR[I,I,SosP]\>"]\)[t], \n
          r76 -> k11*\(c["\<ERKPP\>"]\)[t]*\(c["\<IR[0,0,Sos]\>"]\)[t] - 
              k11d*\(c["\<IR[0,0,SosP]\>"]\)[t], \n
          r77 -> k11*\(c["\<ERKPP\>"]\)[t]*\(c["\<IR[0,I,Sos]\>"]\)[t] - 
              k11d*\(c["\<IR[0,I,SosP]\>"]\)[t], \n
          r78 -> 
            k11*\(c["\<ERKPP\>"]\)[t]*\(c["\<IR[I,0,Sos]\>"]\)[t] - 
              k11d*\(c["\<IR[I,0,SosP]\>"]\)[t], \n
          r79 -> k11*\(c["\<ERKPP\>"]\)[t]*\(c["\<IR[I,I,Sos]\>"]\)[t] - 
              k11d*\(c["\<IR[I,I,SosP]\>"]\)[t], \n
          r80 -> k1*\(c["\<IRb[0,0,0]\>"]\)[t]*\(c["\<Ins\>"]\)[t] - 
              k1d*\(c["\<IRb[I,0,0]\>"]\)[t], \n
          r81 -> k1*\(c["\<IRb[0,0,Grb2]\>"]\)[t]*\(c["\<Ins\>"]\)[t] - 
              k1d*\(c["\<IRb[I,0,Grb2]\>"]\)[t], \n
          r82 -> k1*\(c["\<IRb[0,0,IRS]\>"]\)[t]*\(c["\<Ins\>"]\)[t] - 
              k1d*\(c["\<IRb[I,0,IRS]\>"]\)[t], \n
          r83 -> k1*\(c["\<IRb[0,0,IRSP]\>"]\)[t]*\(c["\<Ins\>"]\)[t] - 
              k1d*\(c["\<IRb[I,0,IRSP]\>"]\)[t], \n
          r84 -> k1*\(c["\<IRb[0,0,Sos]\>"]\)[t]*\(c["\<Ins\>"]\)[t] - 
              k1d*\(c["\<IRb[I,0,Sos]\>"]\)[t], \n
          r85 -> k1*\(c["\<IRb[0,0,SosP]\>"]\)[t]*\(c["\<Ins\>"]\)[t] - 
              k1d*\(c["\<IRb[I,0,SosP]\>"]\)[t], \n
          r86 -> k1*\(c["\<IRb[0,0,p]\>"]\)[t]*\(c["\<Ins\>"]\)[t] - 
              k1d*\(c["\<IRb[I,0,p]\>"]\)[t], \n
          r87 -> k1*\(c["\<IRb[0,0,0]\>"]\)[t]*\(c["\<Ins\>"]\)[t] - 
              k1d*\(c["\<IRb[0,I,0]\>"]\)[t], \n
          r88 -> k1*\(c["\<IRb[0,0,Grb2]\>"]\)[t]*\(c["\<Ins\>"]\)[t] - 
              k1d*\(c["\<IRb[0,I,Grb2]\>"]\)[t], \n
          r89 -> k1*\(c["\<IRb[0,0,IRS]\>"]\)[t]*\(c["\<Ins\>"]\)[t] - 
              k1d*\(c["\<IRb[0,I,IRS]\>"]\)[t], \n
          r90 -> k1*\(c["\<IRb[0,0,IRSP]\>"]\)[t]*\(c["\<Ins\>"]\)[t] - 
              k1d*\(c["\<IRb[0,I,IRSP]\>"]\)[t], \n
          r91 -> k1*\(c["\<IRb[0,0,Sos]\>"]\)[t]*\(c["\<Ins\>"]\)[t] - 
              k1d*\(c["\<IRb[0,I,Sos]\>"]\)[t], \n
          r92 -> k1*\(c["\<IRb[0,0,SosP]\>"]\)[t]*\(c["\<Ins\>"]\)[t] - 
              k1d*\(c["\<IRb[0,I,SosP]\>"]\)[t], \n
          r93 -> k1*\(c["\<IRb[0,0,p]\>"]\)[t]*\(c["\<Ins\>"]\)[t] - 
              k1d*\(c["\<IRb[0,I,p]\>"]\)[t], \n
          r94 -> k2*\(c["\<IRb[I,0,0]\>"]\)[t]*\(c["\<Ins\>"]\)[t] - 
              k2d*\(c["\<IRb[I,I,0]\>"]\)[t], \n
          r95 -> k2*\(c["\<IRb[I,0,Grb2]\>"]\)[t]*\(c["\<Ins\>"]\)[t] - 
              k2d*\(c["\<IRb[I,I,Grb2]\>"]\)[t], \n
          r96 -> k2*\(c["\<IRb[I,0,IRS]\>"]\)[t]*\(c["\<Ins\>"]\)[t] - 
              k2d*\(c["\<IRb[I,I,IRS]\>"]\)[t], \n
          r97 -> k2*\(c["\<IRb[I,0,IRSP]\>"]\)[t]*\(c["\<Ins\>"]\)[t] - 
              k2d*\(c["\<IRb[I,I,IRSP]\>"]\)[t], \n
          r98 -> k2*\(c["\<IRb[I,0,Sos]\>"]\)[t]*\(c["\<Ins\>"]\)[t] - 
              k2d*\(c["\<IRb[I,I,Sos]\>"]\)[t], \n
          r99 -> k2*\(c["\<IRb[I,0,SosP]\>"]\)[t]*\(c["\<Ins\>"]\)[t] - 
              k2d*\(c["\<IRb[I,I,SosP]\>"]\)[t], \n
          r100 -> k2*\(c["\<IRb[I,0,p]\>"]\)[t]*\(c["\<Ins\>"]\)[t] - 
              k2d*\(c["\<IRb[I,I,p]\>"]\)[t], \n
          r101 -> k2*\(c["\<IRb[0,I,0]\>"]\)[t]*\(c["\<Ins\>"]\)[t] - 
              k2d*\(c["\<IRb[I,I,0]\>"]\)[t], \n
          r102 -> k2*\(c["\<IRb[0,I,Grb2]\>"]\)[t]*\(c["\<Ins\>"]\)[t] - 
              k2d*\(c["\<IRb[I,I,Grb2]\>"]\)[t], \n
          r103 -> k2*\(c["\<IRb[0,I,IRS]\>"]\)[t]*\(c["\<Ins\>"]\)[t] - 
              k2d*\(c["\<IRb[I,I,IRS]\>"]\)[t], \n
          r104 -> k2*\(c["\<IRb[0,I,IRSP]\>"]\)[t]*\(c["\<Ins\>"]\)[t] - 
              k2d*\(c["\<IRb[I,I,IRSP]\>"]\)[t], \n
          r105 -> k2*\(c["\<IRb[0,I,Sos]\>"]\)[t]*\(c["\<Ins\>"]\)[t] - 
              k2d*\(c["\<IRb[I,I,Sos]\>"]\)[t], \n
          r106 -> k2*\(c["\<IRb[0,I,SosP]\>"]\)[t]*\(c["\<Ins\>"]\)[t] - 
              k2d*\(c["\<IRb[I,I,SosP]\>"]\)[t], \n
          r107 -> k2*\(c["\<IRb[0,I,p]\>"]\)[t]*\(c["\<Ins\>"]\)[t] - 
              k2d*\(c["\<IRb[I,I,p]\>"]\)[t], \n
          r108 -> k12*\(c["\<IRb[0,0,0]\>"]\)[t] - 
              k12d*\(c["\<IRb[0,0,p]\>"]\)[t], \n
          r109 -> k13*\(c["\<IRb[I,0,0]\>"]\)[t] - 
              k13d*\(c["\<IRb[I,0,p]\>"]\)[t], \n
          r110 -> k13*\(c["\<IRb[0,I,0]\>"]\)[t] - 
              k13d*\(c["\<IRb[0,I,p]\>"]\)[t], \n
          r111 -> k14*\(c["\<IRb[I,I,0]\>"]\)[t] - 
              k14d*\(c["\<IRb[I,I,p]\>"]\)[t], \n
          r112 -> k15*\(c["\<IRb[0,0,p]\>"]\)[t]*\(c["\<IRS[0]\>"]\)[t] - 
              k15d*\(c["\<IRb[0,0,IRS]\>"]\)[t], \n
          r113 -> k15*\(c["\<IRb[0,I,p]\>"]\)[t]*\(c["\<IRS[0]\>"]\)[t] - 
              k15d*\(c["\<IRb[0,I,IRS]\>"]\)[t], \n
          r114 -> k15*\(c["\<IRb[I,0,p]\>"]\)[t]*\(c["\<IRS[0]\>"]\)[t] - 
              k15d*\(c["\<IRb[I,0,IRS]\>"]\)[t], \n
          r115 -> k15*\(c["\<IRb[I,I,p]\>"]\)[t]*\(c["\<IRS[0]\>"]\)[t] - 
              k15d*\(c["\<IRb[I,I,IRS]\>"]\)[t], \n
          r116 -> k15*\(c["\<IRb[0,0,p]\>"]\)[t]*\(c["\<IRS[p]\>"]\)[t] - 
              k15d*\(c["\<IRb[0,0,IRSP]\>"]\)[t], \n
          r117 -> k15*\(c["\<IRb[0,I,p]\>"]\)[t]*\(c["\<IRS[p]\>"]\)[t] - 
              k15d*\(c["\<IRb[0,I,IRSP]\>"]\)[t], \n
          r118 -> k15*\(c["\<IRb[I,0,p]\>"]\)[t]*\(c["\<IRS[p]\>"]\)[t] - 
              k15d*\(c["\<IRb[I,0,IRSP]\>"]\)[t], \n
          r119 -> k15*\(c["\<IRb[I,I,p]\>"]\)[t]*\(c["\<IRS[p]\>"]\)[t] - 
              k15d*\(c["\<IRb[I,I,IRSP]\>"]\)[t], \n
          r120 -> k15*\(c["\<IRb[0,0,p]\>"]\)[t]*\(c["\<IRS[Grb2]\>"]\)[t] - 
              k15d*\(c["\<IRb[0,0,Grb2]\>"]\)[t], \n
          r121 -> k15*\(c["\<IRb[0,I,p]\>"]\)[t]*\(c["\<IRS[Grb2]\>"]\)[t] - 
              k15d*\(c["\<IRb[0,I,Grb2]\>"]\)[t], \n
          r122 -> k15*\(c["\<IRb[I,0,p]\>"]\)[t]*\(c["\<IRS[Grb2]\>"]\)[t] - 
              k15d*\(c["\<IRb[I,0,Grb2]\>"]\)[t], \n
          r123 -> k15*\(c["\<IRb[I,I,p]\>"]\)[t]*\(c["\<IRS[Grb2]\>"]\)[t] - 
              k15d*\(c["\<IRb[I,I,Grb2]\>"]\)[t], \n
          r124 -> k15*\(c["\<IRb[0,0,p]\>"]\)[t]*\(c["\<IRS[Sos]\>"]\)[t] - 
              k15d*\(c["\<IRb[0,0,Sos]\>"]\)[t], \n
          r125 -> k15*\(c["\<IRb[0,I,p]\>"]\)[t]*\(c["\<IRS[Sos]\>"]\)[t] - 
              k15d*\(c["\<IRb[0,I,Sos]\>"]\)[t], \n
          r126 -> k15*\(c["\<IRb[I,0,p]\>"]\)[t]*\(c["\<IRS[Sos]\>"]\)[t] - 
              k15d*\(c["\<IRb[I,0,Sos]\>"]\)[t], \n
          r127 -> k15*\(c["\<IRb[I,I,p]\>"]\)[t]*\(c["\<IRS[Sos]\>"]\)[t] - 
              k15d*\(c["\<IRb[I,I,Sos]\>"]\)[t], \n
          r128 -> k15*\(c["\<IRb[0,0,p]\>"]\)[t]*\(c["\<IRS[SosP]\>"]\)[t] - 
              k15d*\(c["\<IRb[0,0,SosP]\>"]\)[t], \n
          r129 -> k15*\(c["\<IRb[0,I,p]\>"]\)[t]*\(c["\<IRS[SosP]\>"]\)[t] - 
              k15d*\(c["\<IRb[0,I,SosP]\>"]\)[t], \n
          r130 -> k15*\(c["\<IRb[I,0,p]\>"]\)[t]*\(c["\<IRS[SosP]\>"]\)[t] - 
              k15d*\(c["\<IRb[I,0,SosP]\>"]\)[t], \n
          r131 -> k15*\(c["\<IRb[I,I,p]\>"]\)[t]*\(c["\<IRS[SosP]\>"]\)[t] - 
              k15d*\(c["\<IRb[I,I,SosP]\>"]\)[t], \n
          r132 -> k16*\(c["\<IRb[0,0,IRS]\>"]\)[t] - 
              k16d*\(c["\<IRb[0,0,IRSP]\>"]\)[t], \n
          r133 -> k16*\(c["\<IRb[0,I,IRS]\>"]\)[t] - 
              k16d*\(c["\<IRb[0,I,IRSP]\>"]\)[t], \n
          r134 -> k16*\(c["\<IRb[I,0,IRS]\>"]\)[t] - 
              k16d*\(c["\<IRb[I,0,IRSP]\>"]\)[t], \n
          r135 -> k16*\(c["\<IRb[I,I,IRS]\>"]\)[t] - 
              k16d*\(c["\<IRb[I,I,IRSP]\>"]\)[t], \n
          r136 -> k17*\(c["\<IRb[0,0,IRSP]\>"]\)[t]*\(c["\<Grb2[0]\>"]\)[t] - 
              k17d*\(c["\<IRb[0,0,Grb2]\>"]\)[t], \n
          r137 -> k17*\(c["\<IRb[0,I,IRSP]\>"]\)[t]*\(c["\<Grb2[0]\>"]\)[t] - 
              k17d*\(c["\<IRb[0,I,Grb2]\>"]\)[t], \n
          r138 -> k17*\(c["\<IRb[I,0,IRSP]\>"]\)[t]*\(c["\<Grb2[0]\>"]\)[t] - 
              k17d*\(c["\<IRb[I,0,Grb2]\>"]\)[t], \n
          r139 -> k17*\(c["\<IRb[I,I,IRSP]\>"]\)[t]*\(c["\<Grb2[0]\>"]\)[t] - 
              k17d*\(c["\<IRb[I,I,Grb2]\>"]\)[t], \n
          r140 -> k17*\(c["\<IRb[0,0,IRSP]\>"]\)[t]*\(c["\<Grb2[Sos]\>"]\)[
                  t] - k17d*\(c["\<IRb[0,0,Sos]\>"]\)[t], \n
          r141 -> k17*\(c["\<IRb[0,I,IRSP]\>"]\)[t]*\(c["\<Grb2[Sos]\>"]\)[
                  t] - k17d*\(c["\<IRb[0,I,Sos]\>"]\)[t], \n
          r142 -> k17*\(c["\<IRb[I,0,IRSP]\>"]\)[t]*\(c["\<Grb2[Sos]\>"]\)[
                  t] - k17d*\(c["\<IRb[I,0,Sos]\>"]\)[t], \n
          r143 -> k17*\(c["\<IRb[I,I,IRSP]\>"]\)[t]*\(c["\<Grb2[Sos]\>"]\)[
                  t] - k17d*\(c["\<IRb[I,I,Sos]\>"]\)[t], \n
          r144 -> k17*\(c["\<IRb[0,0,IRSP]\>"]\)[t]*\(c["\<Grb2[SosP]\>"]\)[
                  t] - k17d*\(c["\<IRb[0,0,SosP]\>"]\)[t], \n
          r145 -> k17*\(c["\<IRb[0,I,IRSP]\>"]\)[t]*\(c["\<Grb2[SosP]\>"]\)[
                  t] - k17d*\(c["\<IRb[0,I,SosP]\>"]\)[t], \n
          r146 -> k17*\(c["\<IRb[I,0,IRSP]\>"]\)[t]*\(c["\<Grb2[SosP]\>"]\)[
                  t] - k17d*\(c["\<IRb[I,0,SosP]\>"]\)[t], \n
          r147 -> k17*\(c["\<IRb[I,I,IRSP]\>"]\)[t]*\(c["\<Grb2[SosP]\>"]\)[
                  t] - k17d*\(c["\<IRb[I,I,SosP]\>"]\)[t], \n
          r148 -> k9*\(c["\<IRb[0,0,Grb2]\>"]\)[t]*\(c["\<Sos[0]\>"]\)[t] - 
              k9d*\(c["\<IRb[0,0,Sos]\>"]\)[t], \n
          r149 -> k9*\(c["\<IRb[0,I,Grb2]\>"]\)[t]*\(c["\<Sos[0]\>"]\)[t] - 
              k9d*\(c["\<IRb[0,I,Sos]\>"]\)[t], \n
          r150 -> k9*\(c["\<IRb[I,0,Grb2]\>"]\)[t]*\(c["\<Sos[0]\>"]\)[t] - 
              k9d*\(c["\<IRb[I,0,Sos]\>"]\)[t], \n
          r151 -> k9*\(c["\<IRb[I,I,Grb2]\>"]\)[t]*\(c["\<Sos[0]\>"]\)[t] - 
              k9d*\(c["\<IRb[I,I,Sos]\>"]\)[t], \n
          r152 -> k10*\(c["\<IRb[0,0,Grb2]\>"]\)[t]*\(c["\<Sos[p]\>"]\)[t] - 
              k10d*\(c["\<IRb[0,0,SosP]\>"]\)[t], \n
          r153 -> k10*\(c["\<IRb[0,I,Grb2]\>"]\)[t]*\(c["\<Sos[p]\>"]\)[t] - 
              k10d*\(c["\<IRb[0,I,SosP]\>"]\)[t], \n
          r154 -> k10*\(c["\<IRb[I,0,Grb2]\>"]\)[t]*\(c["\<Sos[p]\>"]\)[t] - 
              k10d*\(c["\<IRb[I,0,SosP]\>"]\)[t], \n
          r155 -> k10*\(c["\<IRb[I,I,Grb2]\>"]\)[t]*\(c["\<Sos[p]\>"]\)[t] - 
              k10d*\(c["\<IRb[I,I,SosP]\>"]\)[t], \n
          r156 -> k11*\(c["\<ERKPP\>"]\)[t]*\(c["\<IRb[0,0,Sos]\>"]\)[t] - 
              k11d*\(c["\<IRb[0,0,SosP]\>"]\)[t], \n
          r157 -> k11*\(c["\<ERKPP\>"]\)[t]*\(c["\<IRb[0,I,Sos]\>"]\)[t] - 
              k11d*\(c["\<IRb[0,I,SosP]\>"]\)[t], \n
          r158 -> k11*\(c["\<ERKPP\>"]\)[t]*\(c["\<IRb[I,0,Sos]\>"]\)[t] - 
              k11d*\(c["\<IRb[I,0,SosP]\>"]\)[t], \n
          r159 -> k11*\(c["\<ERKPP\>"]\)[t]*\(c["\<IRb[I,I,Sos]\>"]\)[t] - 
              k11d*\(c["\<IRb[I,I,SosP]\>"]\)[t], \n
          r160 -> k21*\(c["\<EGFR[0,0]\>"]\)[t]*\(c["\<EGF\>"]\)[t] - 
              k21d*\(c["\<EGFR[EGF,0]\>"]\)[t], \n
          r161 -> k21*\(c["\<EGFR[0,Grb2]\>"]\)[t]*\(c["\<EGF\>"]\)[t] - 
              k21d*\(c["\<EGFR[EGF,Grb2]\>"]\)[t], \n
          r162 -> k21*\(c["\<EGFR[0,Shc]\>"]\)[t]*\(c["\<EGF\>"]\)[t] - 
              k21d*\(c["\<EGFR[EGF,Shc]\>"]\)[t], \n
          r163 -> k21*\(c["\<EGFR[0,ShcP]\>"]\)[t]*\(c["\<EGF\>"]\)[t] - 
              k21d*\(c["\<EGFR[EGF,ShcP]\>"]\)[t], \n
          r164 -> k21*\(c["\<EGFR[0,Sos]\>"]\)[t]*\(c["\<EGF\>"]\)[t] - 
              k21d*\(c["\<EGFR[EGF,Sos]\>"]\)[t], \n
          r165 -> k21*\(c["\<EGFR[0,SosP]\>"]\)[t]*\(c["\<EGF\>"]\)[t] - 
              k21d*\(c["\<EGFR[EGF,SosP]\>"]\)[t], \n
          r166 -> k21*\(c["\<EGFR[0,p]\>"]\)[t]*\(c["\<EGF\>"]\)[t] - 
              k21d*\(c["\<EGFR[EGF,p]\>"]\)[t], \n
          r167 -> k22*\(c["\<EGFR[0,0]\>"]\)[t] - 
              k22d*\(c["\<EGFR[0,p]\>"]\)[t], \n
          r168 -> k22*\(c["\<EGFR[EGF,0]\>"]\)[t] - 
              k22d*\(c["\<EGFR[EGF,p]\>"]\)[t], \n
          r169 -> k23*\(c["\<EGFR[0,p]\>"]\)[t]*\(c["\<Shc[0]\>"]\)[t] - 
              k23d*\(c["\<EGFR[0,Shc]\>"]\)[t], \n
          r170 -> k23*\(c["\<EGFR[EGF,p]\>"]\)[t]*\(c["\<Shc[0]\>"]\)[t] - 
              k23d*\(c["\<EGFR[EGF,Shc]\>"]\)[t], \n
          r171 -> k23*\(c["\<EGFR[0,p]\>"]\)[t]*\(c["\<Shc[p]\>"]\)[t] - 
              k23d*\(c["\<EGFR[0,ShcP]\>"]\)[t], \n
          r172 -> k23*\(c["\<EGFR[EGF,p]\>"]\)[t]*\(c["\<Shc[p]\>"]\)[t] - 
              k23d*\(c["\<EGFR[EGF,ShcP]\>"]\)[t], \n
          r173 -> k23*\(c["\<EGFR[0,p]\>"]\)[t]*\(c["\<Shc[Grb2]\>"]\)[t] - 
              k23d*\(c["\<EGFR[0,Grb2]\>"]\)[t], \n
          r174 -> k23*\(c["\<EGFR[EGF,p]\>"]\)[t]*\(c["\<Shc[Grb2]\>"]\)[t] - 
              k23d*\(c["\<EGFR[EGF,Grb2]\>"]\)[t], \n
          r175 -> k23*\(c["\<EGFR[0,p]\>"]\)[t]*\(c["\<Shc[Sos]\>"]\)[t] - 
              k23d*\(c["\<EGFR[0,Sos]\>"]\)[t], \n
          r176 -> k23*\(c["\<EGFR[EGF,p]\>"]\)[t]*\(c["\<Shc[Sos]\>"]\)[t] - 
              k23d*\(c["\<EGFR[EGF,Sos]\>"]\)[t], \n
          r177 -> k23*\(c["\<EGFR[0,p]\>"]\)[t]*\(c["\<Shc[SosP]\>"]\)[t] - 
              k23d*\(c["\<EGFR[0,SosP]\>"]\)[t], \n
          r178 -> k23*\(c["\<EGFR[EGF,p]\>"]\)[t]*\(c["\<Shc[SosP]\>"]\)[t] - 
              k23d*\(c["\<EGFR[EGF,SosP]\>"]\)[t], \n
          r179 -> k24*\(c["\<EGFR[0,Shc]\>"]\)[t] - 
              k24d*\(c["\<EGFR[0,ShcP]\>"]\)[t], \n
          r180 -> k24*\(c["\<EGFR[EGF,Shc]\>"]\)[t] - 
              k24d*\(c["\<EGFR[EGF,ShcP]\>"]\)[t], \n
          r181 -> k8*\(c["\<EGFR[0,ShcP]\>"]\)[t]*\(c["\<Grb2[0]\>"]\)[t] - 
              k8d*\(c["\<EGFR[0,Grb2]\>"]\)[t], \n
          r182 -> k8*\(c["\<EGFR[EGF,ShcP]\>"]\)[t]*\(c["\<Grb2[0]\>"]\)[t] - 
              k8d*\(c["\<EGFR[EGF,Grb2]\>"]\)[t], \n
          r183 -> k8*\(c["\<EGFR[0,ShcP]\>"]\)[t]*\(c["\<Grb2[Sos]\>"]\)[t] - 
              k8d*\(c["\<EGFR[0,Sos]\>"]\)[t], \n
          r184 -> k8*\(c["\<EGFR[EGF,ShcP]\>"]\)[t]*\(c["\<Grb2[Sos]\>"]\)[
                  t] - k8d*\(c["\<EGFR[EGF,Sos]\>"]\)[t], \n
          r185 -> k8*\(c["\<EGFR[0,ShcP]\>"]\)[t]*\(c["\<Grb2[SosP]\>"]\)[
                  t] - k8d*\(c["\<EGFR[0,SosP]\>"]\)[t], \n
          r186 -> k8*\(c["\<EGFR[EGF,ShcP]\>"]\)[t]*\(c["\<Grb2[SosP]\>"]\)[
                  t] - k8d*\(c["\<EGFR[EGF,SosP]\>"]\)[t], \n
          r187 -> k9*\(c["\<EGFR[0,Grb2]\>"]\)[t]*\(c["\<Sos[0]\>"]\)[t] - 
              k9d*\(c["\<EGFR[0,Sos]\>"]\)[t], \n
          r188 -> k9*\(c["\<EGFR[EGF,Grb2]\>"]\)[t]*\(c["\<Sos[0]\>"]\)[t] - 
              k9d*\(c["\<EGFR[EGF,Sos]\>"]\)[t], \n
          r189 -> k10*\(c["\<EGFR[0,Grb2]\>"]\)[t]*\(c["\<Sos[p]\>"]\)[t] - 
              k10d*\(c["\<EGFR[0,SosP]\>"]\)[t], \n
          r190 -> k10*\(c["\<EGFR[EGF,Grb2]\>"]\)[t]*\(c["\<Sos[p]\>"]\)[t] - 
              k10d*\(c["\<EGFR[EGF,SosP]\>"]\)[t], \n
          r191 -> k11*\(c["\<ERKPP\>"]\)[t]*\(c["\<EGFR[0,Sos]\>"]\)[t] - 
              k11d*\(c["\<EGFR[0,SosP]\>"]\)[t], \n
          r192 -> 
            k11*\(c["\<ERKPP\>"]\)[t]*\(c["\<EGFR[EGF,Sos]\>"]\)[t] - 
              k11d*\(c["\<EGFR[EGF,SosP]\>"]\)[t], \n
          r193 -> k21*\(c["\<EGFRb[0,0]\>"]\)[t]*\(c["\<EGF\>"]\)[t] - 
              k21d*\(c["\<EGFRb[EGF,0]\>"]\)[t], \n
          r194 -> k21*\(c["\<EGFRb[0,Grb2]\>"]\)[t]*\(c["\<EGF\>"]\)[t] - 
              k21d*\(c["\<EGFRb[EGF,Grb2]\>"]\)[t], \n
          r195 -> k21*\(c["\<EGFRb[0,Sos]\>"]\)[t]*\(c["\<EGF\>"]\)[t] - 
              k21d*\(c["\<EGFRb[EGF,Sos]\>"]\)[t], \n
          r196 -> k21*\(c["\<EGFRb[0,SosP]\>"]\)[t]*\(c["\<EGF\>"]\)[t] - 
              k21d*\(c["\<EGFRb[EGF,SosP]\>"]\)[t], \n
          r197 -> k21*\(c["\<EGFRb[0,p]\>"]\)[t]*\(c["\<EGF\>"]\)[t] - 
              k21d*\(c["\<EGFRb[EGF,p]\>"]\)[t], \n
          r198 -> k25*\(c["\<EGFRb[0,0]\>"]\)[t] - 
              k25d*\(c["\<EGFRb[0,p]\>"]\)[t], \n
          r199 -> k25*\(c["\<EGFRb[EGF,0]\>"]\)[t] - 
              k25d*\(c["\<EGFRb[EGF,p]\>"]\)[t], \n
          r200 -> k26*\(c["\<EGFRb[0,p]\>"]\)[t]*\(c["\<Grb2[0]\>"]\)[t] - 
              k26d*\(c["\<EGFRb[0,Grb2]\>"]\)[t], \n
          r201 -> k26*\(c["\<EGFRb[EGF,p]\>"]\)[t]*\(c["\<Grb2[0]\>"]\)[t] - 
              k26d*\(c["\<EGFRb[EGF,Grb2]\>"]\)[t], \n
          r202 -> k26*\(c["\<EGFRb[0,p]\>"]\)[t]*\(c["\<Grb2[Sos]\>"]\)[t] - 
              k26d*\(c["\<EGFRb[0,Sos]\>"]\)[t], \n
          r203 -> k26*\(c["\<EGFRb[EGF,p]\>"]\)[t]*\(c["\<Grb2[Sos]\>"]\)[
                  t] - k26d*\(c["\<EGFRb[EGF,Sos]\>"]\)[t], \n
          r204 -> k26*\(c["\<EGFRb[0,p]\>"]\)[t]*\(c["\<Grb2[SosP]\>"]\)[t] - 
              k26d*\(c["\<EGFRb[0,SosP]\>"]\)[t], \n
          r205 -> k26*\(c["\<EGFRb[EGF,p]\>"]\)[t]*\(c["\<Grb2[SosP]\>"]\)[
                  t] - k26d*\(c["\<EGFRb[EGF,SosP]\>"]\)[t], \n
          r206 -> k9*\(c["\<EGFRb[0,Grb2]\>"]\)[t]*\(c["\<Sos[0]\>"]\)[t] - 
              k9d*\(c["\<EGFRb[0,Sos]\>"]\)[t], \n
          r207 -> k9*\(c["\<EGFRb[EGF,Grb2]\>"]\)[t]*\(c["\<Sos[0]\>"]\)[t] - 
              k9d*\(c["\<EGFRb[EGF,Sos]\>"]\)[t], \n
          r208 -> k10*\(c["\<EGFRb[0,Grb2]\>"]\)[t]*\(c["\<Sos[p]\>"]\)[t] - 
              k10d*\(c["\<EGFRb[0,SosP]\>"]\)[t], \n
          r209 -> k10*\(c["\<EGFRb[EGF,Grb2]\>"]\)[t]*\(c["\<Sos[p]\>"]\)[
                  t] - k10d*\(c["\<EGFRb[EGF,SosP]\>"]\)[t], \n
          r210 -> k11*\(c["\<ERKPP\>"]\)[t]*\(c["\<EGFRb[0,Sos]\>"]\)[t] - 
              k11d*\(c["\<EGFRb[0,SosP]\>"]\)[t], \n
          r211 -> k11*\(c["\<ERKPP\>"]\)[t]*\(c["\<EGFRb[EGF,Sos]\>"]\)[t] - 
              k11d*\(c["\<EGFRb[EGF,SosP]\>"]\)[t], \n
          r212 -> k27*\(c["\<EGFR[EGF,0]\>"]\)[t]*\(c["\<EGFR[0,0]\>"]\)[t] - 
              k27d*\(c["\<EGFR2[EGF,0,0,0]\>"]\)[t], \n
          r213 -> k27*\(c["\<EGFR[EGF,0]\>"]\)[t]*\(c["\<EGFR[0,Grb2]\>"]\)[
                  t] - k27d*\(c["\<EGFR2[EGF,0,0,Grb2]\>"]\)[t], \n
          r214 -> k27*\(c["\<EGFR[EGF,0]\>"]\)[t]*\(c["\<EGFR[0,Shc]\>"]\)[
                  t] - k27d*\(c["\<EGFR2[EGF,0,0,Shc]\>"]\)[t], \n
          r215 -> k27*\(c["\<EGFR[EGF,0]\>"]\)[t]*\(c["\<EGFR[0,ShcP]\>"]\)[
                  t] - k27d*\(c["\<EGFR2[EGF,0,0,ShcP]\>"]\)[t], \n
          r216 -> k27*\(c["\<EGFR[EGF,0]\>"]\)[t]*\(c["\<EGFR[0,Sos]\>"]\)[
                  t] - k27d*\(c["\<EGFR2[EGF,0,0,Sos]\>"]\)[t], \n
          r217 -> k27*\(c["\<EGFR[EGF,0]\>"]\)[t]*\(c["\<EGFR[0,SosP]\>"]\)[
                  t] - k27d*\(c["\<EGFR2[EGF,0,0,SosP]\>"]\)[t], \n
          r218 -> k27*\(c["\<EGFR[EGF,0]\>"]\)[t]*\(c["\<EGFR[0,p]\>"]\)[t] - 
              k27d*\(c["\<EGFR2[EGF,0,0,p]\>"]\)[t], \n
          r219 -> k27*\(c["\<EGFR[EGF,Grb2]\>"]\)[t]*\(c["\<EGFR[0,0]\>"]\)[
                  t] - k27d*\(c["\<EGFR2[EGF,Grb2,0,0]\>"]\)[t], \n
          r220 -> k27*\(c["\<EGFR[EGF,Grb2]\>"]\)[
                  t]*\(c["\<EGFR[0,Grb2]\>"]\)[t] - 
              k27d*\(c["\<EGFR2[EGF,Grb2,0,Grb2]\>"]\)[t], \n
          r221 -> k27*\(c["\<EGFR[EGF,Grb2]\>"]\)[t]*\(c["\<EGFR[0,Shc]\>"]\)[
                  t] - k27d*\(c["\<EGFR2[EGF,Grb2,0,Shc]\>"]\)[t], \n
          r222 -> k27*\(c["\<EGFR[EGF,Grb2]\>"]\)[
                  t]*\(c["\<EGFR[0,ShcP]\>"]\)[t] - 
              k27d*\(c["\<EGFR2[EGF,Grb2,0,ShcP]\>"]\)[t], \n
          r223 -> k27*\(c["\<EGFR[EGF,Grb2]\>"]\)[t]*\(c["\<EGFR[0,Sos]\>"]\)[
                  t] - k27d*\(c["\<EGFR2[EGF,Grb2,0,Sos]\>"]\)[t], \n
          r224 -> k27*\(c["\<EGFR[EGF,Grb2]\>"]\)[
                  t]*\(c["\<EGFR[0,SosP]\>"]\)[t] - 
              k27d*\(c["\<EGFR2[EGF,Grb2,0,SosP]\>"]\)[t], \n
          r225 -> k27*\(c["\<EGFR[EGF,Grb2]\>"]\)[t]*\(c["\<EGFR[0,p]\>"]\)[
                  t] - k27d*\(c["\<EGFR2[EGF,Grb2,0,p]\>"]\)[t], \n
          r226 -> k27*\(c["\<EGFR[EGF,Shc]\>"]\)[t]*\(c["\<EGFR[0,0]\>"]\)[
                  t] - k27d*\(c["\<EGFR2[EGF,Shc,0,0]\>"]\)[t], \n
          r227 -> 
            k27*\(c["\<EGFR[EGF,Shc]\>"]\)[t]*\(c["\<EGFR[0,Grb2]\>"]\)[t] - 
              k27d*\(c["\<EGFR2[EGF,Shc,0,Grb2]\>"]\)[t], \n
          r228 -> k27*\(c["\<EGFR[EGF,Shc]\>"]\)[t]*\(c["\<EGFR[0,Shc]\>"]\)[
                  t] - k27d*\(c["\<EGFR2[EGF,Shc,0,Shc]\>"]\)[t], \n
          r229 -> k27*\(c["\<EGFR[EGF,Shc]\>"]\)[t]*\(c["\<EGFR[0,ShcP]\>"]\)[
                  t] - k27d*\(c["\<EGFR2[EGF,Shc,0,ShcP]\>"]\)[t], \n
          r230 -> k27*\(c["\<EGFR[EGF,Shc]\>"]\)[t]*\(c["\<EGFR[0,Sos]\>"]\)[
                  t] - k27d*\(c["\<EGFR2[EGF,Shc,0,Sos]\>"]\)[t], \n
          r231 -> k27*\(c["\<EGFR[EGF,Shc]\>"]\)[t]*\(c["\<EGFR[0,SosP]\>"]\)[
                  t] - k27d*\(c["\<EGFR2[EGF,Shc,0,SosP]\>"]\)[t], \n
          r232 -> k27*\(c["\<EGFR[EGF,Shc]\>"]\)[t]*\(c["\<EGFR[0,p]\>"]\)[
                  t] - k27d*\(c["\<EGFR2[EGF,Shc,0,p]\>"]\)[t], \n
          r233 -> k27*\(c["\<EGFR[EGF,ShcP]\>"]\)[t]*\(c["\<EGFR[0,0]\>"]\)[
                  t] - k27d*\(c["\<EGFR2[EGF,ShcP,0,0]\>"]\)[t], \n
          r234 -> k27*\(c["\<EGFR[EGF,ShcP]\>"]\)[
                  t]*\(c["\<EGFR[0,Grb2]\>"]\)[t] - 
              k27d*\(c["\<EGFR2[EGF,ShcP,0,Grb2]\>"]\)[t], \n
          r235 -> k27*\(c["\<EGFR[EGF,ShcP]\>"]\)[t]*\(c["\<EGFR[0,Shc]\>"]\)[
                  t] - k27d*\(c["\<EGFR2[EGF,ShcP,0,Shc]\>"]\)[t], \n
          r236 -> k27*\(c["\<EGFR[EGF,ShcP]\>"]\)[
                  t]*\(c["\<EGFR[0,ShcP]\>"]\)[t] - 
              k27d*\(c["\<EGFR2[EGF,ShcP,0,ShcP]\>"]\)[t], \n
          r237 -> k27*\(c["\<EGFR[EGF,ShcP]\>"]\)[t]*\(c["\<EGFR[0,Sos]\>"]\)[
                  t] - k27d*\(c["\<EGFR2[EGF,ShcP,0,Sos]\>"]\)[t], \n
          r238 -> k27*\(c["\<EGFR[EGF,ShcP]\>"]\)[
                  t]*\(c["\<EGFR[0,SosP]\>"]\)[t] - 
              k27d*\(c["\<EGFR2[EGF,ShcP,0,SosP]\>"]\)[t], \n
          r239 -> k27*\(c["\<EGFR[EGF,ShcP]\>"]\)[t]*\(c["\<EGFR[0,p]\>"]\)[
                  t] - k27d*\(c["\<EGFR2[EGF,ShcP,0,p]\>"]\)[t], \n
          r240 -> k27*\(c["\<EGFR[EGF,Sos]\>"]\)[t]*\(c["\<EGFR[0,0]\>"]\)[
                  t] - k27d*\(c["\<EGFR2[EGF,Sos,0,0]\>"]\)[t], \n
          r241 -> k27*\(c["\<EGFR[EGF,Sos]\>"]\)[t]*\(c["\<EGFR[0,Grb2]\>"]\)[
                  t] - k27d*\(c["\<EGFR2[EGF,Sos,0,Grb2]\>"]\)[t], \n
          r242 -> k27*\(c["\<EGFR[EGF,Sos]\>"]\)[t]*\(c["\<EGFR[0,Shc]\>"]\)[
                  t] - k27d*\(c["\<EGFR2[EGF,Sos,0,Shc]\>"]\)[t], \n
          r243 -> 
            k27*\(c["\<EGFR[EGF,Sos]\>"]\)[t]*\(c["\<EGFR[0,ShcP]\>"]\)[t] - 
              k27d*\(c["\<EGFR2[EGF,Sos,0,ShcP]\>"]\)[t], \n
          r244 -> k27*\(c["\<EGFR[EGF,Sos]\>"]\)[t]*\(c["\<EGFR[0,Sos]\>"]\)[
                  t] - k27d*\(c["\<EGFR2[EGF,Sos,0,Sos]\>"]\)[t], \n
          r245 -> k27*\(c["\<EGFR[EGF,Sos]\>"]\)[t]*\(c["\<EGFR[0,SosP]\>"]\)[
                  t] - k27d*\(c["\<EGFR2[EGF,Sos,0,SosP]\>"]\)[t], \n
          r246 -> k27*\(c["\<EGFR[EGF,Sos]\>"]\)[t]*\(c["\<EGFR[0,p]\>"]\)[
                  t] - k27d*\(c["\<EGFR2[EGF,Sos,0,p]\>"]\)[t], \n
          r247 -> k27*\(c["\<EGFR[EGF,SosP]\>"]\)[t]*\(c["\<EGFR[0,0]\>"]\)[
                  t] - k27d*\(c["\<EGFR2[EGF,SosP,0,0]\>"]\)[t], \n
          r248 -> k27*\(c["\<EGFR[EGF,SosP]\>"]\)[
                  t]*\(c["\<EGFR[0,Grb2]\>"]\)[t] - 
              k27d*\(c["\<EGFR2[EGF,SosP,0,Grb2]\>"]\)[t], \n
          r249 -> k27*\(c["\<EGFR[EGF,SosP]\>"]\)[t]*\(c["\<EGFR[0,Shc]\>"]\)[
                  t] - k27d*\(c["\<EGFR2[EGF,SosP,0,Shc]\>"]\)[t], \n
          r250 -> k27*\(c["\<EGFR[EGF,SosP]\>"]\)[
                  t]*\(c["\<EGFR[0,ShcP]\>"]\)[t] - 
              k27d*\(c["\<EGFR2[EGF,SosP,0,ShcP]\>"]\)[t], \n
          r251 -> k27*\(c["\<EGFR[EGF,SosP]\>"]\)[t]*\(c["\<EGFR[0,Sos]\>"]\)[
                  t] - k27d*\(c["\<EGFR2[EGF,SosP,0,Sos]\>"]\)[t], \n
          r252 -> k27*\(c["\<EGFR[EGF,SosP]\>"]\)[
                  t]*\(c["\<EGFR[0,SosP]\>"]\)[t] - 
              k27d*\(c["\<EGFR2[EGF,SosP,0,SosP]\>"]\)[t], \n
          r253 -> k27*\(c["\<EGFR[EGF,SosP]\>"]\)[t]*\(c["\<EGFR[0,p]\>"]\)[
                  t] - k27d*\(c["\<EGFR2[EGF,SosP,0,p]\>"]\)[t], \n
          r254 -> k27*\(c["\<EGFR[EGF,p]\>"]\)[t]*\(c["\<EGFR[0,0]\>"]\)[t] - 
              k27d*\(c["\<EGFR2[EGF,p,0,0]\>"]\)[t], \n
          r255 -> k27*\(c["\<EGFR[EGF,p]\>"]\)[t]*\(c["\<EGFR[0,Grb2]\>"]\)[
                  t] - k27d*\(c["\<EGFR2[EGF,p,0,Grb2]\>"]\)[t], \n
          r256 -> k27*\(c["\<EGFR[EGF,p]\>"]\)[t]*\(c["\<EGFR[0,Shc]\>"]\)[
                  t] - k27d*\(c["\<EGFR2[EGF,p,0,Shc]\>"]\)[t], \n
          r257 -> k27*\(c["\<EGFR[EGF,p]\>"]\)[t]*\(c["\<EGFR[0,ShcP]\>"]\)[
                  t] - k27d*\(c["\<EGFR2[EGF,p,0,ShcP]\>"]\)[t], \n
          r258 -> k27*\(c["\<EGFR[EGF,p]\>"]\)[t]*\(c["\<EGFR[0,Sos]\>"]\)[
                  t] - k27d*\(c["\<EGFR2[EGF,p,0,Sos]\>"]\)[t], \n
          r259 -> 
            k27*\(c["\<EGFR[EGF,p]\>"]\)[t]*\(c["\<EGFR[0,SosP]\>"]\)[t] - 
              k27d*\(c["\<EGFR2[EGF,p,0,SosP]\>"]\)[t], \n
          r260 -> k27*\(c["\<EGFR[EGF,p]\>"]\)[t]*\(c["\<EGFR[0,p]\>"]\)[t] - 
              k27d*\(c["\<EGFR2[EGF,p,0,p]\>"]\)[t], \n
          r261 -> k27*\(c["\<EGFR[0,0]\>"]\)[t]*\(c["\<EGFR[EGF,0]\>"]\)[t] - 
              k27d*\(c["\<EGFR2[0,0,EGF,0]\>"]\)[t], \n
          r262 -> k27*\(c["\<EGFR[0,0]\>"]\)[t]*\(c["\<EGFR[EGF,Grb2]\>"]\)[
                  t] - k27d*\(c["\<EGFR2[0,0,EGF,Grb2]\>"]\)[t], \n
          r263 -> k27*\(c["\<EGFR[0,0]\>"]\)[t]*\(c["\<EGFR[EGF,Shc]\>"]\)[
                  t] - k27d*\(c["\<EGFR2[0,0,EGF,Shc]\>"]\)[t], \n
          r264 -> k27*\(c["\<EGFR[0,0]\>"]\)[t]*\(c["\<EGFR[EGF,ShcP]\>"]\)[
                  t] - k27d*\(c["\<EGFR2[0,0,EGF,ShcP]\>"]\)[t], \n
          r265 -> k27*\(c["\<EGFR[0,0]\>"]\)[t]*\(c["\<EGFR[EGF,Sos]\>"]\)[
                  t] - k27d*\(c["\<EGFR2[0,0,EGF,Sos]\>"]\)[t], \n
          r266 -> k27*\(c["\<EGFR[0,0]\>"]\)[t]*\(c["\<EGFR[EGF,SosP]\>"]\)[
                  t] - k27d*\(c["\<EGFR2[0,0,EGF,SosP]\>"]\)[t], \n
          r267 -> k27*\(c["\<EGFR[0,0]\>"]\)[t]*\(c["\<EGFR[EGF,p]\>"]\)[t] - 
              k27d*\(c["\<EGFR2[0,0,EGF,p]\>"]\)[t], \n
          r268 -> k27*\(c["\<EGFR[0,Grb2]\>"]\)[t]*\(c["\<EGFR[EGF,0]\>"]\)[
                  t] - k27d*\(c["\<EGFR2[0,Grb2,EGF,0]\>"]\)[t], \n
          r269 -> k27*\(c["\<EGFR[0,Grb2]\>"]\)[
                  t]*\(c["\<EGFR[EGF,Grb2]\>"]\)[t] - 
              k27d*\(c["\<EGFR2[0,Grb2,EGF,Grb2]\>"]\)[t], \n
          r270 -> k27*\(c["\<EGFR[0,Grb2]\>"]\)[t]*\(c["\<EGFR[EGF,Shc]\>"]\)[
                  t] - k27d*\(c["\<EGFR2[0,Grb2,EGF,Shc]\>"]\)[t], \n
          r271 -> k27*\(c["\<EGFR[0,Grb2]\>"]\)[
                  t]*\(c["\<EGFR[EGF,ShcP]\>"]\)[t] - 
              k27d*\(c["\<EGFR2[0,Grb2,EGF,ShcP]\>"]\)[t], \n
          r272 -> k27*\(c["\<EGFR[0,Grb2]\>"]\)[t]*\(c["\<EGFR[EGF,Sos]\>"]\)[
                  t] - k27d*\(c["\<EGFR2[0,Grb2,EGF,Sos]\>"]\)[t], \n
          r273 -> k27*\(c["\<EGFR[0,Grb2]\>"]\)[
                  t]*\(c["\<EGFR[EGF,SosP]\>"]\)[t] - 
              k27d*\(c["\<EGFR2[0,Grb2,EGF,SosP]\>"]\)[t], \n
          r274 -> k27*\(c["\<EGFR[0,Grb2]\>"]\)[t]*\(c["\<EGFR[EGF,p]\>"]\)[
                  t] - k27d*\(c["\<EGFR2[0,Grb2,EGF,p]\>"]\)[t], \n
          r275 -> k27*\(c["\<EGFR[0,Shc]\>"]\)[t]*\(c["\<EGFR[EGF,0]\>"]\)[
                  t] - k27d*\(c["\<EGFR2[0,Shc,EGF,0]\>"]\)[t], \n
          r276 -> k27*\(c["\<EGFR[0,Shc]\>"]\)[t]*\(c["\<EGFR[EGF,Grb2]\>"]\)[
                  t] - k27d*\(c["\<EGFR2[0,Shc,EGF,Grb2]\>"]\)[t], \n
          r277 -> k27*\(c["\<EGFR[0,Shc]\>"]\)[t]*\(c["\<EGFR[EGF,Shc]\>"]\)[
                  t] - k27d*\(c["\<EGFR2[0,Shc,EGF,Shc]\>"]\)[t], \n
          r278 -> k27*\(c["\<EGFR[0,Shc]\>"]\)[t]*\(c["\<EGFR[EGF,ShcP]\>"]\)[
                  t] - k27d*\(c["\<EGFR2[0,Shc,EGF,ShcP]\>"]\)[t], \n
          r279 -> k27*\(c["\<EGFR[0,Shc]\>"]\)[t]*\(c["\<EGFR[EGF,Sos]\>"]\)[
                  t] - k27d*\(c["\<EGFR2[0,Shc,EGF,Sos]\>"]\)[t], \n
          r280 -> k27*\(c["\<EGFR[0,Shc]\>"]\)[t]*\(c["\<EGFR[EGF,SosP]\>"]\)[
                  t] - k27d*\(c["\<EGFR2[0,Shc,EGF,SosP]\>"]\)[t], \n
          r281 -> k27*\(c["\<EGFR[0,Shc]\>"]\)[t]*\(c["\<EGFR[EGF,p]\>"]\)[
                  t] - k27d*\(c["\<EGFR2[0,Shc,EGF,p]\>"]\)[t], \n
          r282 -> k27*\(c["\<EGFR[0,ShcP]\>"]\)[t]*\(c["\<EGFR[EGF,0]\>"]\)[
                  t] - k27d*\(c["\<EGFR2[0,ShcP,EGF,0]\>"]\)[t], \n
          r283 -> k27*\(c["\<EGFR[0,ShcP]\>"]\)[
                  t]*\(c["\<EGFR[EGF,Grb2]\>"]\)[t] - 
              k27d*\(c["\<EGFR2[0,ShcP,EGF,Grb2]\>"]\)[t], \n
          r284 -> k27*\(c["\<EGFR[0,ShcP]\>"]\)[t]*\(c["\<EGFR[EGF,Shc]\>"]\)[
                  t] - k27d*\(c["\<EGFR2[0,ShcP,EGF,Shc]\>"]\)[t], \n
          r285 -> k27*\(c["\<EGFR[0,ShcP]\>"]\)[
                  t]*\(c["\<EGFR[EGF,ShcP]\>"]\)[t] - 
              k27d*\(c["\<EGFR2[0,ShcP,EGF,ShcP]\>"]\)[t], \n
          r286 -> k27*\(c["\<EGFR[0,ShcP]\>"]\)[t]*\(c["\<EGFR[EGF,Sos]\>"]\)[
                  t] - k27d*\(c["\<EGFR2[0,ShcP,EGF,Sos]\>"]\)[t], \n
          r287 -> k27*\(c["\<EGFR[0,ShcP]\>"]\)[
                  t]*\(c["\<EGFR[EGF,SosP]\>"]\)[t] - 
              k27d*\(c["\<EGFR2[0,ShcP,EGF,SosP]\>"]\)[t], \n
          r288 -> k27*\(c["\<EGFR[0,ShcP]\>"]\)[t]*\(c["\<EGFR[EGF,p]\>"]\)[
                  t] - k27d*\(c["\<EGFR2[0,ShcP,EGF,p]\>"]\)[t], \n
          r289 -> k27*\(c["\<EGFR[0,Sos]\>"]\)[t]*\(c["\<EGFR[EGF,0]\>"]\)[
                  t] - k27d*\(c["\<EGFR2[0,Sos,EGF,0]\>"]\)[t], \n
          r290 -> k27*\(c["\<EGFR[0,Sos]\>"]\)[t]*\(c["\<EGFR[EGF,Grb2]\>"]\)[
                  t] - k27d*\(c["\<EGFR2[0,Sos,EGF,Grb2]\>"]\)[t], \n
          r291 -> k27*\(c["\<EGFR[0,Sos]\>"]\)[t]*\(c["\<EGFR[EGF,Shc]\>"]\)[
                  t] - k27d*\(c["\<EGFR2[0,Sos,EGF,Shc]\>"]\)[t], \n
          r292 -> k27*\(c["\<EGFR[0,Sos]\>"]\)[t]*\(c["\<EGFR[EGF,ShcP]\>"]\)[
                  t] - k27d*\(c["\<EGFR2[0,Sos,EGF,ShcP]\>"]\)[t], \n
          r293 -> k27*\(c["\<EGFR[0,Sos]\>"]\)[t]*\(c["\<EGFR[EGF,Sos]\>"]\)[
                  t] - k27d*\(c["\<EGFR2[0,Sos,EGF,Sos]\>"]\)[t], \n
          r294 -> k27*\(c["\<EGFR[0,Sos]\>"]\)[t]*\(c["\<EGFR[EGF,SosP]\>"]\)[
                  t] - k27d*\(c["\<EGFR2[0,Sos,EGF,SosP]\>"]\)[t], \n
          r295 -> k27*\(c["\<EGFR[0,Sos]\>"]\)[t]*\(c["\<EGFR[EGF,p]\>"]\)[
                  t] - k27d*\(c["\<EGFR2[0,Sos,EGF,p]\>"]\)[t], \n
          r296 -> k27*\(c["\<EGFR[0,SosP]\>"]\)[t]*\(c["\<EGFR[EGF,0]\>"]\)[
                  t] - k27d*\(c["\<EGFR2[0,SosP,EGF,0]\>"]\)[t], \n
          r297 -> k27*\(c["\<EGFR[0,SosP]\>"]\)[
                  t]*\(c["\<EGFR[EGF,Grb2]\>"]\)[t] - 
              k27d*\(c["\<EGFR2[0,SosP,EGF,Grb2]\>"]\)[t], \n
          r298 -> k27*\(c["\<EGFR[0,SosP]\>"]\)[t]*\(c["\<EGFR[EGF,Shc]\>"]\)[
                  t] - k27d*\(c["\<EGFR2[0,SosP,EGF,Shc]\>"]\)[t], \n
          r299 -> k27*\(c["\<EGFR[0,SosP]\>"]\)[
                  t]*\(c["\<EGFR[EGF,ShcP]\>"]\)[t] - 
              k27d*\(c["\<EGFR2[0,SosP,EGF,ShcP]\>"]\)[t], \n
          r300 -> k27*\(c["\<EGFR[0,SosP]\>"]\)[t]*\(c["\<EGFR[EGF,Sos]\>"]\)[
                  t] - k27d*\(c["\<EGFR2[0,SosP,EGF,Sos]\>"]\)[t], \n
          r301 -> k27*\(c["\<EGFR[0,SosP]\>"]\)[
                  t]*\(c["\<EGFR[EGF,SosP]\>"]\)[t] - 
              k27d*\(c["\<EGFR2[0,SosP,EGF,SosP]\>"]\)[t], \n
          r302 -> k27*\(c["\<EGFR[0,SosP]\>"]\)[t]*\(c["\<EGFR[EGF,p]\>"]\)[
                  t] - k27d*\(c["\<EGFR2[0,SosP,EGF,p]\>"]\)[t], \n
          r303 -> k27*\(c["\<EGFR[0,p]\>"]\)[t]*\(c["\<EGFR[EGF,0]\>"]\)[t] - 
              k27d*\(c["\<EGFR2[0,p,EGF,0]\>"]\)[t], \n
          r304 -> k27*\(c["\<EGFR[0,p]\>"]\)[t]*\(c["\<EGFR[EGF,Grb2]\>"]\)[
                  t] - k27d*\(c["\<EGFR2[0,p,EGF,Grb2]\>"]\)[t], \n
          r305 -> k27*\(c["\<EGFR[0,p]\>"]\)[t]*\(c["\<EGFR[EGF,Shc]\>"]\)[
                  t] - k27d*\(c["\<EGFR2[0,p,EGF,Shc]\>"]\)[t], \n
          r306 -> k27*\(c["\<EGFR[0,p]\>"]\)[t]*\(c["\<EGFR[EGF,ShcP]\>"]\)[
                  t] - k27d*\(c["\<EGFR2[0,p,EGF,ShcP]\>"]\)[t], \n
          r307 -> k27*\(c["\<EGFR[0,p]\>"]\)[t]*\(c["\<EGFR[EGF,Sos]\>"]\)[
                  t] - k27d*\(c["\<EGFR2[0,p,EGF,Sos]\>"]\)[t], \n
          r308 -> k27*\(c["\<EGFR[0,p]\>"]\)[t]*\(c["\<EGFR[EGF,SosP]\>"]\)[
                  t] - k27d*\(c["\<EGFR2[0,p,EGF,SosP]\>"]\)[t], \n
          r309 -> k27*\(c["\<EGFR[0,p]\>"]\)[t]*\(c["\<EGFR[EGF,p]\>"]\)[t] - 
              k27d*\(c["\<EGFR2[0,p,EGF,p]\>"]\)[t], \n
          r310 -> k28*\(c["\<EGFR[0,0]\>"]\)[t]*\(c["\<EGFR[0,0]\>"]\)[t] - 
              k28d*\(c["\<EGFR2[0,0,0,0]\>"]\)[t], \n
          r311 -> k28*\(c["\<EGFR[0,0]\>"]\)[t]*\(c["\<EGFR[0,Grb2]\>"]\)[
                  t] - k28d*\(c["\<EGFR2[0,0,0,Grb2]\>"]\)[t], \n
          r312 -> k28*\(c["\<EGFR[0,0]\>"]\)[t]*\(c["\<EGFR[0,Shc]\>"]\)[t] - 
              k28d*\(c["\<EGFR2[0,0,0,Shc]\>"]\)[t], \n
          r313 -> k28*\(c["\<EGFR[0,0]\>"]\)[t]*\(c["\<EGFR[0,ShcP]\>"]\)[
                  t] - k28d*\(c["\<EGFR2[0,0,0,ShcP]\>"]\)[t], \n
          r314 -> k28*\(c["\<EGFR[0,0]\>"]\)[t]*\(c["\<EGFR[0,Sos]\>"]\)[t] - 
              k28d*\(c["\<EGFR2[0,0,0,Sos]\>"]\)[t], \n
          r315 -> k28*\(c["\<EGFR[0,0]\>"]\)[t]*\(c["\<EGFR[0,SosP]\>"]\)[
                  t] - k28d*\(c["\<EGFR2[0,0,0,SosP]\>"]\)[t], \n
          r316 -> k28*\(c["\<EGFR[0,0]\>"]\)[t]*\(c["\<EGFR[0,p]\>"]\)[t] - 
              k28d*\(c["\<EGFR2[0,0,0,p]\>"]\)[t], \n
          r317 -> k28*\(c["\<EGFR[0,Grb2]\>"]\)[t]*\(c["\<EGFR[0,0]\>"]\)[
                  t] - k28d*\(c["\<EGFR2[0,Grb2,0,0]\>"]\)[t], \n
          r318 -> k28*\(c["\<EGFR[0,Grb2]\>"]\)[t]*\(c["\<EGFR[0,Grb2]\>"]\)[
                  t] - k28d*\(c["\<EGFR2[0,Grb2,0,Grb2]\>"]\)[t], \n
          r319 -> k28*\(c["\<EGFR[0,Grb2]\>"]\)[t]*\(c["\<EGFR[0,Shc]\>"]\)[
                  t] - k28d*\(c["\<EGFR2[0,Grb2,0,Shc]\>"]\)[t], \n
          r320 -> k28*\(c["\<EGFR[0,Grb2]\>"]\)[t]*\(c["\<EGFR[0,ShcP]\>"]\)[
                  t] - k28d*\(c["\<EGFR2[0,Grb2,0,ShcP]\>"]\)[t], \n
          r321 -> k28*\(c["\<EGFR[0,Grb2]\>"]\)[t]*\(c["\<EGFR[0,Sos]\>"]\)[
                  t] - k28d*\(c["\<EGFR2[0,Grb2,0,Sos]\>"]\)[t], \n
          r322 -> k28*\(c["\<EGFR[0,Grb2]\>"]\)[t]*\(c["\<EGFR[0,SosP]\>"]\)[
                  t] - k28d*\(c["\<EGFR2[0,Grb2,0,SosP]\>"]\)[t], \n
          r323 -> k28*\(c["\<EGFR[0,Grb2]\>"]\)[t]*\(c["\<EGFR[0,p]\>"]\)[
                  t] - k28d*\(c["\<EGFR2[0,Grb2,0,p]\>"]\)[t], \n
          r324 -> k28*\(c["\<EGFR[0,Shc]\>"]\)[t]*\(c["\<EGFR[0,0]\>"]\)[t] - 
              k28d*\(c["\<EGFR2[0,Shc,0,0]\>"]\)[t], \n
          r325 -> k28*\(c["\<EGFR[0,Shc]\>"]\)[t]*\(c["\<EGFR[0,Grb2]\>"]\)[
                  t] - k28d*\(c["\<EGFR2[0,Shc,0,Grb2]\>"]\)[t], \n
          r326 -> k28*\(c["\<EGFR[0,Shc]\>"]\)[t]*\(c["\<EGFR[0,Shc]\>"]\)[
                  t] - k28d*\(c["\<EGFR2[0,Shc,0,Shc]\>"]\)[t], \n
          r327 -> k28*\(c["\<EGFR[0,Shc]\>"]\)[t]*\(c["\<EGFR[0,ShcP]\>"]\)[
                  t] - k28d*\(c["\<EGFR2[0,Shc,0,ShcP]\>"]\)[t], \n
          r328 -> k28*\(c["\<EGFR[0,Shc]\>"]\)[t]*\(c["\<EGFR[0,Sos]\>"]\)[
                  t] - k28d*\(c["\<EGFR2[0,Shc,0,Sos]\>"]\)[t], \n
          r329 -> k28*\(c["\<EGFR[0,Shc]\>"]\)[t]*\(c["\<EGFR[0,SosP]\>"]\)[
                  t] - k28d*\(c["\<EGFR2[0,Shc,0,SosP]\>"]\)[t], \n
          r330 -> k28*\(c["\<EGFR[0,Shc]\>"]\)[t]*\(c["\<EGFR[0,p]\>"]\)[t] - 
              k28d*\(c["\<EGFR2[0,Shc,0,p]\>"]\)[t], \n
          r331 -> k28*\(c["\<EGFR[0,ShcP]\>"]\)[t]*\(c["\<EGFR[0,0]\>"]\)[
                  t] - k28d*\(c["\<EGFR2[0,ShcP,0,0]\>"]\)[t], \n
          r332 -> k28*\(c["\<EGFR[0,ShcP]\>"]\)[t]*\(c["\<EGFR[0,Grb2]\>"]\)[
                  t] - k28d*\(c["\<EGFR2[0,ShcP,0,Grb2]\>"]\)[t], \n
          r333 -> k28*\(c["\<EGFR[0,ShcP]\>"]\)[t]*\(c["\<EGFR[0,Shc]\>"]\)[
                  t] - k28d*\(c["\<EGFR2[0,ShcP,0,Shc]\>"]\)[t], \n
          r334 -> k28*\(c["\<EGFR[0,ShcP]\>"]\)[t]*\(c["\<EGFR[0,ShcP]\>"]\)[
                  t] - k28d*\(c["\<EGFR2[0,ShcP,0,ShcP]\>"]\)[t], \n
          r335 -> k28*\(c["\<EGFR[0,ShcP]\>"]\)[t]*\(c["\<EGFR[0,Sos]\>"]\)[
                  t] - k28d*\(c["\<EGFR2[0,ShcP,0,Sos]\>"]\)[t], \n
          r336 -> k28*\(c["\<EGFR[0,ShcP]\>"]\)[t]*\(c["\<EGFR[0,SosP]\>"]\)[
                  t] - k28d*\(c["\<EGFR2[0,ShcP,0,SosP]\>"]\)[t], \n
          r337 -> k28*\(c["\<EGFR[0,ShcP]\>"]\)[t]*\(c["\<EGFR[0,p]\>"]\)[
                  t] - k28d*\(c["\<EGFR2[0,ShcP,0,p]\>"]\)[t], \n
          r338 -> k28*\(c["\<EGFR[0,Sos]\>"]\)[t]*\(c["\<EGFR[0,0]\>"]\)[t] - 
              k28d*\(c["\<EGFR2[0,Sos,0,0]\>"]\)[t], \n
          r339 -> k28*\(c["\<EGFR[0,Sos]\>"]\)[t]*\(c["\<EGFR[0,Grb2]\>"]\)[
                  t] - k28d*\(c["\<EGFR2[0,Sos,0,Grb2]\>"]\)[t], \n
          r340 -> k28*\(c["\<EGFR[0,Sos]\>"]\)[t]*\(c["\<EGFR[0,Shc]\>"]\)[
                  t] - k28d*\(c["\<EGFR2[0,Sos,0,Shc]\>"]\)[t], \n
          r341 -> 
            k28*\(c["\<EGFR[0,Sos]\>"]\)[t]*\(c["\<EGFR[0,ShcP]\>"]\)[t] - 
              k28d*\(c["\<EGFR2[0,Sos,0,ShcP]\>"]\)[t], \n
          r342 -> k28*\(c["\<EGFR[0,Sos]\>"]\)[t]*\(c["\<EGFR[0,Sos]\>"]\)[
                  t] - k28d*\(c["\<EGFR2[0,Sos,0,Sos]\>"]\)[t], \n
          r343 -> k28*\(c["\<EGFR[0,Sos]\>"]\)[t]*\(c["\<EGFR[0,SosP]\>"]\)[
                  t] - k28d*\(c["\<EGFR2[0,Sos,0,SosP]\>"]\)[t], \n
          r344 -> k28*\(c["\<EGFR[0,Sos]\>"]\)[t]*\(c["\<EGFR[0,p]\>"]\)[t] - 
              k28d*\(c["\<EGFR2[0,Sos,0,p]\>"]\)[t], \n
          r345 -> k28*\(c["\<EGFR[0,SosP]\>"]\)[t]*\(c["\<EGFR[0,0]\>"]\)[
                  t] - k28d*\(c["\<EGFR2[0,SosP,0,0]\>"]\)[t], \n
          r346 -> k28*\(c["\<EGFR[0,SosP]\>"]\)[t]*\(c["\<EGFR[0,Grb2]\>"]\)[
                  t] - k28d*\(c["\<EGFR2[0,SosP,0,Grb2]\>"]\)[t], \n
          r347 -> k28*\(c["\<EGFR[0,SosP]\>"]\)[t]*\(c["\<EGFR[0,Shc]\>"]\)[
                  t] - k28d*\(c["\<EGFR2[0,SosP,0,Shc]\>"]\)[t], \n
          r348 -> k28*\(c["\<EGFR[0,SosP]\>"]\)[t]*\(c["\<EGFR[0,ShcP]\>"]\)[
                  t] - k28d*\(c["\<EGFR2[0,SosP,0,ShcP]\>"]\)[t], \n
          r349 -> k28*\(c["\<EGFR[0,SosP]\>"]\)[t]*\(c["\<EGFR[0,Sos]\>"]\)[
                  t] - k28d*\(c["\<EGFR2[0,SosP,0,Sos]\>"]\)[t], \n
          r350 -> k28*\(c["\<EGFR[0,SosP]\>"]\)[t]*\(c["\<EGFR[0,SosP]\>"]\)[
                  t] - k28d*\(c["\<EGFR2[0,SosP,0,SosP]\>"]\)[t], \n
          r351 -> k28*\(c["\<EGFR[0,SosP]\>"]\)[t]*\(c["\<EGFR[0,p]\>"]\)[
                  t] - k28d*\(c["\<EGFR2[0,SosP,0,p]\>"]\)[t], \n
          r352 -> k28*\(c["\<EGFR[0,p]\>"]\)[t]*\(c["\<EGFR[0,0]\>"]\)[t] - 
              k28d*\(c["\<EGFR2[0,p,0,0]\>"]\)[t], \n
          r353 -> k28*\(c["\<EGFR[0,p]\>"]\)[t]*\(c["\<EGFR[0,Grb2]\>"]\)[
                  t] - k28d*\(c["\<EGFR2[0,p,0,Grb2]\>"]\)[t], \n
          r354 -> k28*\(c["\<EGFR[0,p]\>"]\)[t]*\(c["\<EGFR[0,Shc]\>"]\)[t] - 
              k28d*\(c["\<EGFR2[0,p,0,Shc]\>"]\)[t], \n
          r355 -> k28*\(c["\<EGFR[0,p]\>"]\)[t]*\(c["\<EGFR[0,ShcP]\>"]\)[
                  t] - k28d*\(c["\<EGFR2[0,p,0,ShcP]\>"]\)[t], \n
          r356 -> k28*\(c["\<EGFR[0,p]\>"]\)[t]*\(c["\<EGFR[0,Sos]\>"]\)[t] - 
              k28d*\(c["\<EGFR2[0,p,0,Sos]\>"]\)[t], \n
          r357 -> k28*\(c["\<EGFR[0,p]\>"]\)[t]*\(c["\<EGFR[0,SosP]\>"]\)[
                  t] - k28d*\(c["\<EGFR2[0,p,0,SosP]\>"]\)[t], \n
          r358 -> k28*\(c["\<EGFR[0,p]\>"]\)[t]*\(c["\<EGFR[0,p]\>"]\)[t] - 
              k28d*\(c["\<EGFR2[0,p,0,p]\>"]\)[t], \n
          r359 -> k29*\(c["\<EGFR[EGF,0]\>"]\)[t]*\(c["\<EGFR[EGF,0]\>"]\)[
                  t] - k29d*\(c["\<EGFR2[EGF,0,EGF,0]\>"]\)[t], \n
          r360 -> k29*\(c["\<EGFR[EGF,0]\>"]\)[t]*\(c["\<EGFR[EGF,Grb2]\>"]\)[
                  t] - k29d*\(c["\<EGFR2[EGF,0,EGF,Grb2]\>"]\)[t], \n
          r361 -> k29*\(c["\<EGFR[EGF,0]\>"]\)[t]*\(c["\<EGFR[EGF,Shc]\>"]\)[
                  t] - k29d*\(c["\<EGFR2[EGF,0,EGF,Shc]\>"]\)[t], \n
          r362 -> k29*\(c["\<EGFR[EGF,0]\>"]\)[t]*\(c["\<EGFR[EGF,ShcP]\>"]\)[
                  t] - k29d*\(c["\<EGFR2[EGF,0,EGF,ShcP]\>"]\)[t], \n
          r363 -> k29*\(c["\<EGFR[EGF,0]\>"]\)[t]*\(c["\<EGFR[EGF,Sos]\>"]\)[
                  t] - k29d*\(c["\<EGFR2[EGF,0,EGF,Sos]\>"]\)[t], \n
          r364 -> k29*\(c["\<EGFR[EGF,0]\>"]\)[t]*\(c["\<EGFR[EGF,SosP]\>"]\)[
                  t] - k29d*\(c["\<EGFR2[EGF,0,EGF,SosP]\>"]\)[t], \n
          r365 -> k29*\(c["\<EGFR[EGF,0]\>"]\)[t]*\(c["\<EGFR[EGF,p]\>"]\)[
                  t] - k29d*\(c["\<EGFR2[EGF,0,EGF,p]\>"]\)[t], \n
          r366 -> k29*\(c["\<EGFR[EGF,Grb2]\>"]\)[t]*\(c["\<EGFR[EGF,0]\>"]\)[
                  t] - k29d*\(c["\<EGFR2[EGF,Grb2,EGF,0]\>"]\)[t], \n
          r367 -> k29*\(c["\<EGFR[EGF,Grb2]\>"]\)[
                  t]*\(c["\<EGFR[EGF,Grb2]\>"]\)[t] - 
              k29d*\(c["\<EGFR2[EGF,Grb2,EGF,Grb2]\>"]\)[t], \n
          r368 -> k29*\(c["\<EGFR[EGF,Grb2]\>"]\)[
                  t]*\(c["\<EGFR[EGF,Shc]\>"]\)[t] - 
              k29d*\(c["\<EGFR2[EGF,Grb2,EGF,Shc]\>"]\)[t], \n
          r369 -> k29*\(c["\<EGFR[EGF,Grb2]\>"]\)[
                  t]*\(c["\<EGFR[EGF,ShcP]\>"]\)[t] - 
              k29d*\(c["\<EGFR2[EGF,Grb2,EGF,ShcP]\>"]\)[t], \n
          r370 -> k29*\(c["\<EGFR[EGF,Grb2]\>"]\)[
                  t]*\(c["\<EGFR[EGF,Sos]\>"]\)[t] - 
              k29d*\(c["\<EGFR2[EGF,Grb2,EGF,Sos]\>"]\)[t], \n
          r371 -> k29*\(c["\<EGFR[EGF,Grb2]\>"]\)[
                  t]*\(c["\<EGFR[EGF,SosP]\>"]\)[t] - 
              k29d*\(c["\<EGFR2[EGF,Grb2,EGF,SosP]\>"]\)[t], \n
          r372 -> k29*\(c["\<EGFR[EGF,Grb2]\>"]\)[t]*\(c["\<EGFR[EGF,p]\>"]\)[
                  t] - k29d*\(c["\<EGFR2[EGF,Grb2,EGF,p]\>"]\)[t], \n
          r373 -> k29*\(c["\<EGFR[EGF,Shc]\>"]\)[t]*\(c["\<EGFR[EGF,0]\>"]\)[
                  t] - k29d*\(c["\<EGFR2[EGF,Shc,EGF,0]\>"]\)[t], \n
          r374 -> k29*\(c["\<EGFR[EGF,Shc]\>"]\)[
                  t]*\(c["\<EGFR[EGF,Grb2]\>"]\)[t] - 
              k29d*\(c["\<EGFR2[EGF,Shc,EGF,Grb2]\>"]\)[t], \n
          r375 -> k29*\(c["\<EGFR[EGF,Shc]\>"]\)[
                  t]*\(c["\<EGFR[EGF,Shc]\>"]\)[t] - 
              k29d*\(c["\<EGFR2[EGF,Shc,EGF,Shc]\>"]\)[t], \n
          r376 -> k29*\(c["\<EGFR[EGF,Shc]\>"]\)[
                  t]*\(c["\<EGFR[EGF,ShcP]\>"]\)[t] - 
              k29d*\(c["\<EGFR2[EGF,Shc,EGF,ShcP]\>"]\)[t], \n
          r377 -> k29*\(c["\<EGFR[EGF,Shc]\>"]\)[
                  t]*\(c["\<EGFR[EGF,Sos]\>"]\)[t] - 
              k29d*\(c["\<EGFR2[EGF,Shc,EGF,Sos]\>"]\)[t], \n
          r378 -> k29*\(c["\<EGFR[EGF,Shc]\>"]\)[
                  t]*\(c["\<EGFR[EGF,SosP]\>"]\)[t] - 
              k29d*\(c["\<EGFR2[EGF,Shc,EGF,SosP]\>"]\)[t], \n
          r379 -> k29*\(c["\<EGFR[EGF,Shc]\>"]\)[t]*\(c["\<EGFR[EGF,p]\>"]\)[
                  t] - k29d*\(c["\<EGFR2[EGF,Shc,EGF,p]\>"]\)[t], \n
          r380 -> k29*\(c["\<EGFR[EGF,ShcP]\>"]\)[t]*\(c["\<EGFR[EGF,0]\>"]\)[
                  t] - k29d*\(c["\<EGFR2[EGF,ShcP,EGF,0]\>"]\)[t], \n
          r381 -> k29*\(c["\<EGFR[EGF,ShcP]\>"]\)[
                  t]*\(c["\<EGFR[EGF,Grb2]\>"]\)[t] - 
              k29d*\(c["\<EGFR2[EGF,ShcP,EGF,Grb2]\>"]\)[t], \n
          r382 -> k29*\(c["\<EGFR[EGF,ShcP]\>"]\)[
                  t]*\(c["\<EGFR[EGF,Shc]\>"]\)[t] - 
              k29d*\(c["\<EGFR2[EGF,ShcP,EGF,Shc]\>"]\)[t], \n
          r383 -> k29*\(c["\<EGFR[EGF,ShcP]\>"]\)[
                  t]*\(c["\<EGFR[EGF,ShcP]\>"]\)[t] - 
              k29d*\(c["\<EGFR2[EGF,ShcP,EGF,ShcP]\>"]\)[t], \n
          r384 -> k29*\(c["\<EGFR[EGF,ShcP]\>"]\)[
                  t]*\(c["\<EGFR[EGF,Sos]\>"]\)[t] - 
              k29d*\(c["\<EGFR2[EGF,ShcP,EGF,Sos]\>"]\)[t], \n
          r385 -> k29*\(c["\<EGFR[EGF,ShcP]\>"]\)[
                  t]*\(c["\<EGFR[EGF,SosP]\>"]\)[t] - 
              k29d*\(c["\<EGFR2[EGF,ShcP,EGF,SosP]\>"]\)[t], \n
          r386 -> k29*\(c["\<EGFR[EGF,ShcP]\>"]\)[t]*\(c["\<EGFR[EGF,p]\>"]\)[
                  t] - k29d*\(c["\<EGFR2[EGF,ShcP,EGF,p]\>"]\)[t], \n
          r387 -> k29*\(c["\<EGFR[EGF,Sos]\>"]\)[t]*\(c["\<EGFR[EGF,0]\>"]\)[
                  t] - k29d*\(c["\<EGFR2[EGF,Sos,EGF,0]\>"]\)[t], \n
          r388 -> k29*\(c["\<EGFR[EGF,Sos]\>"]\)[
                  t]*\(c["\<EGFR[EGF,Grb2]\>"]\)[t] - 
              k29d*\(c["\<EGFR2[EGF,Sos,EGF,Grb2]\>"]\)[t], \n
          r389 -> 
            k29*\(c["\<EGFR[EGF,Sos]\>"]\)[t]*\(c["\<EGFR[EGF,Shc]\>"]\)[t] - 
              k29d*\(c["\<EGFR2[EGF,Sos,EGF,Shc]\>"]\)[t], \n
          r390 -> k29*\(c["\<EGFR[EGF,Sos]\>"]\)[
                  t]*\(c["\<EGFR[EGF,ShcP]\>"]\)[t] - 
              k29d*\(c["\<EGFR2[EGF,Sos,EGF,ShcP]\>"]\)[t], \n
          r391 -> k29*\(c["\<EGFR[EGF,Sos]\>"]\)[
                  t]*\(c["\<EGFR[EGF,Sos]\>"]\)[t] - 
              k29d*\(c["\<EGFR2[EGF,Sos,EGF,Sos]\>"]\)[t], \n
          r392 -> k29*\(c["\<EGFR[EGF,Sos]\>"]\)[
                  t]*\(c["\<EGFR[EGF,SosP]\>"]\)[t] - 
              k29d*\(c["\<EGFR2[EGF,Sos,EGF,SosP]\>"]\)[t], \n
          r393 -> k29*\(c["\<EGFR[EGF,Sos]\>"]\)[t]*\(c["\<EGFR[EGF,p]\>"]\)[
                  t] - k29d*\(c["\<EGFR2[EGF,Sos,EGF,p]\>"]\)[t], \n
          r394 -> k29*\(c["\<EGFR[EGF,SosP]\>"]\)[t]*\(c["\<EGFR[EGF,0]\>"]\)[
                  t] - k29d*\(c["\<EGFR2[EGF,SosP,EGF,0]\>"]\)[t], \n
          r395 -> k29*\(c["\<EGFR[EGF,SosP]\>"]\)[
                  t]*\(c["\<EGFR[EGF,Grb2]\>"]\)[t] - 
              k29d*\(c["\<EGFR2[EGF,SosP,EGF,Grb2]\>"]\)[t], \n
          r396 -> k29*\(c["\<EGFR[EGF,SosP]\>"]\)[
                  t]*\(c["\<EGFR[EGF,Shc]\>"]\)[t] - 
              k29d*\(c["\<EGFR2[EGF,SosP,EGF,Shc]\>"]\)[t], \n
          r397 -> k29*\(c["\<EGFR[EGF,SosP]\>"]\)[
                  t]*\(c["\<EGFR[EGF,ShcP]\>"]\)[t] - 
              k29d*\(c["\<EGFR2[EGF,SosP,EGF,ShcP]\>"]\)[t], \n
          r398 -> k29*\(c["\<EGFR[EGF,SosP]\>"]\)[
                  t]*\(c["\<EGFR[EGF,Sos]\>"]\)[t] - 
              k29d*\(c["\<EGFR2[EGF,SosP,EGF,Sos]\>"]\)[t], \n
          r399 -> k29*\(c["\<EGFR[EGF,SosP]\>"]\)[
                  t]*\(c["\<EGFR[EGF,SosP]\>"]\)[t] - 
              k29d*\(c["\<EGFR2[EGF,SosP,EGF,SosP]\>"]\)[t], \n
          r400 -> k29*\(c["\<EGFR[EGF,SosP]\>"]\)[t]*\(c["\<EGFR[EGF,p]\>"]\)[
                  t] - k29d*\(c["\<EGFR2[EGF,SosP,EGF,p]\>"]\)[t], \n
          r401 -> k29*\(c["\<EGFR[EGF,p]\>"]\)[t]*\(c["\<EGFR[EGF,0]\>"]\)[
                  t] - k29d*\(c["\<EGFR2[EGF,p,EGF,0]\>"]\)[t], \n
          r402 -> k29*\(c["\<EGFR[EGF,p]\>"]\)[t]*\(c["\<EGFR[EGF,Grb2]\>"]\)[
                  t] - k29d*\(c["\<EGFR2[EGF,p,EGF,Grb2]\>"]\)[t], \n
          r403 -> k29*\(c["\<EGFR[EGF,p]\>"]\)[t]*\(c["\<EGFR[EGF,Shc]\>"]\)[
                  t] - k29d*\(c["\<EGFR2[EGF,p,EGF,Shc]\>"]\)[t], \n
          r404 -> k29*\(c["\<EGFR[EGF,p]\>"]\)[t]*\(c["\<EGFR[EGF,ShcP]\>"]\)[
                  t] - k29d*\(c["\<EGFR2[EGF,p,EGF,ShcP]\>"]\)[t], \n
          r405 -> k29*\(c["\<EGFR[EGF,p]\>"]\)[t]*\(c["\<EGFR[EGF,Sos]\>"]\)[
                  t] - k29d*\(c["\<EGFR2[EGF,p,EGF,Sos]\>"]\)[t], \n
          r406 -> k29*\(c["\<EGFR[EGF,p]\>"]\)[t]*\(c["\<EGFR[EGF,SosP]\>"]\)[
                  t] - k29d*\(c["\<EGFR2[EGF,p,EGF,SosP]\>"]\)[t], \n
          r407 -> k29*\(c["\<EGFR[EGF,p]\>"]\)[t]*\(c["\<EGFR[EGF,p]\>"]\)[
                  t] - k29d*\(c["\<EGFR2[EGF,p,EGF,p]\>"]\)[t], \n
          r408 -> k27*\(c["\<EGFRb[EGF,0]\>"]\)[t]*\(c["\<EGFRb[0,0]\>"]\)[
                  t] - k27d*\(c["\<EGFRb2[EGF,0,0,0]\>"]\)[t], \n
          r409 -> k27*\(c["\<EGFRb[EGF,0]\>"]\)[t]*\(c["\<EGFRb[0,Grb2]\>"]\)[
                  t] - k27d*\(c["\<EGFRb2[EGF,0,0,Grb2]\>"]\)[t], \n
          r410 -> k27*\(c["\<EGFRb[EGF,0]\>"]\)[t]*\(c["\<EGFRb[0,Sos]\>"]\)[
                  t] - k27d*\(c["\<EGFRb2[EGF,0,0,Sos]\>"]\)[t], \n
          r411 -> k27*\(c["\<EGFRb[EGF,0]\>"]\)[t]*\(c["\<EGFRb[0,SosP]\>"]\)[
                  t] - k27d*\(c["\<EGFRb2[EGF,0,0,SosP]\>"]\)[t], \n
          r412 -> k27*\(c["\<EGFRb[EGF,0]\>"]\)[t]*\(c["\<EGFRb[0,p]\>"]\)[
                  t] - k27d*\(c["\<EGFRb2[EGF,0,0,p]\>"]\)[t], \n
          r413 -> k27*\(c["\<EGFRb[EGF,Grb2]\>"]\)[t]*\(c["\<EGFRb[0,0]\>"]\)[
                  t] - k27d*\(c["\<EGFRb2[EGF,Grb2,0,0]\>"]\)[t], \n
          r414 -> k27*\(c["\<EGFRb[EGF,Grb2]\>"]\)[
                  t]*\(c["\<EGFRb[0,Grb2]\>"]\)[t] - 
              k27d*\(c["\<EGFRb2[EGF,Grb2,0,Grb2]\>"]\)[t], \n
          r415 -> k27*\(c["\<EGFRb[EGF,Grb2]\>"]\)[
                  t]*\(c["\<EGFRb[0,Sos]\>"]\)[t] - 
              k27d*\(c["\<EGFRb2[EGF,Grb2,0,Sos]\>"]\)[t], \n
          r416 -> k27*\(c["\<EGFRb[EGF,Grb2]\>"]\)[
                  t]*\(c["\<EGFRb[0,SosP]\>"]\)[t] - 
              k27d*\(c["\<EGFRb2[EGF,Grb2,0,SosP]\>"]\)[t], \n
          r417 -> k27*\(c["\<EGFRb[EGF,Grb2]\>"]\)[t]*\(c["\<EGFRb[0,p]\>"]\)[
                  t] - k27d*\(c["\<EGFRb2[EGF,Grb2,0,p]\>"]\)[t], \n
          r418 -> k27*\(c["\<EGFRb[EGF,Sos]\>"]\)[t]*\(c["\<EGFRb[0,0]\>"]\)[
                  t] - k27d*\(c["\<EGFRb2[EGF,Sos,0,0]\>"]\)[t], \n
          r419 -> k27*\(c["\<EGFRb[EGF,Sos]\>"]\)[
                  t]*\(c["\<EGFRb[0,Grb2]\>"]\)[t] - 
              k27d*\(c["\<EGFRb2[EGF,Sos,0,Grb2]\>"]\)[t], \n
          r420 -> k27*\(c["\<EGFRb[EGF,Sos]\>"]\)[
                  t]*\(c["\<EGFRb[0,Sos]\>"]\)[t] - 
              k27d*\(c["\<EGFRb2[EGF,Sos,0,Sos]\>"]\)[t], \n
          r421 -> k27*\(c["\<EGFRb[EGF,Sos]\>"]\)[
                  t]*\(c["\<EGFRb[0,SosP]\>"]\)[t] - 
              k27d*\(c["\<EGFRb2[EGF,Sos,0,SosP]\>"]\)[t], \n
          r422 -> k27*\(c["\<EGFRb[EGF,Sos]\>"]\)[t]*\(c["\<EGFRb[0,p]\>"]\)[
                  t] - k27d*\(c["\<EGFRb2[EGF,Sos,0,p]\>"]\)[t], \n
          r423 -> k27*\(c["\<EGFRb[EGF,SosP]\>"]\)[t]*\(c["\<EGFRb[0,0]\>"]\)[
                  t] - k27d*\(c["\<EGFRb2[EGF,SosP,0,0]\>"]\)[t], \n
          r424 -> k27*\(c["\<EGFRb[EGF,SosP]\>"]\)[
                  t]*\(c["\<EGFRb[0,Grb2]\>"]\)[t] - 
              k27d*\(c["\<EGFRb2[EGF,SosP,0,Grb2]\>"]\)[t], \n
          r425 -> k27*\(c["\<EGFRb[EGF,SosP]\>"]\)[
                  t]*\(c["\<EGFRb[0,Sos]\>"]\)[t] - 
              k27d*\(c["\<EGFRb2[EGF,SosP,0,Sos]\>"]\)[t], \n
          r426 -> k27*\(c["\<EGFRb[EGF,SosP]\>"]\)[
                  t]*\(c["\<EGFRb[0,SosP]\>"]\)[t] - 
              k27d*\(c["\<EGFRb2[EGF,SosP,0,SosP]\>"]\)[t], \n
          r427 -> k27*\(c["\<EGFRb[EGF,SosP]\>"]\)[t]*\(c["\<EGFRb[0,p]\>"]\)[
                  t] - k27d*\(c["\<EGFRb2[EGF,SosP,0,p]\>"]\)[t], \n
          r428 -> k27*\(c["\<EGFRb[EGF,p]\>"]\)[t]*\(c["\<EGFRb[0,0]\>"]\)[
                  t] - k27d*\(c["\<EGFRb2[EGF,p,0,0]\>"]\)[t], \n
          r429 -> k27*\(c["\<EGFRb[EGF,p]\>"]\)[t]*\(c["\<EGFRb[0,Grb2]\>"]\)[
                  t] - k27d*\(c["\<EGFRb2[EGF,p,0,Grb2]\>"]\)[t], \n
          r430 -> k27*\(c["\<EGFRb[EGF,p]\>"]\)[t]*\(c["\<EGFRb[0,Sos]\>"]\)[
                  t] - k27d*\(c["\<EGFRb2[EGF,p,0,Sos]\>"]\)[t], \n
          r431 -> k27*\(c["\<EGFRb[EGF,p]\>"]\)[t]*\(c["\<EGFRb[0,SosP]\>"]\)[
                  t] - k27d*\(c["\<EGFRb2[EGF,p,0,SosP]\>"]\)[t], \n
          r432 -> k27*\(c["\<EGFRb[EGF,p]\>"]\)[t]*\(c["\<EGFRb[0,p]\>"]\)[
                  t] - k27d*\(c["\<EGFRb2[EGF,p,0,p]\>"]\)[t], \n
          r433 -> k27*\(c["\<EGFRb[0,0]\>"]\)[t]*\(c["\<EGFRb[EGF,0]\>"]\)[
                  t] - k27d*\(c["\<EGFRb2[0,0,EGF,0]\>"]\)[t], \n
          r434 -> k27*\(c["\<EGFRb[0,0]\>"]\)[t]*\(c["\<EGFRb[EGF,Grb2]\>"]\)[
                  t] - k27d*\(c["\<EGFRb2[0,0,EGF,Grb2]\>"]\)[t], \n
          r435 -> k27*\(c["\<EGFRb[0,0]\>"]\)[t]*\(c["\<EGFRb[EGF,Sos]\>"]\)[
                  t] - k27d*\(c["\<EGFRb2[0,0,EGF,Sos]\>"]\)[t], \n
          r436 -> 
            k27*\(c["\<EGFRb[0,0]\>"]\)[t]*\(c["\<EGFRb[EGF,SosP]\>"]\)[t] - 
              k27d*\(c["\<EGFRb2[0,0,EGF,SosP]\>"]\)[t], \n
          r437 -> k27*\(c["\<EGFRb[0,0]\>"]\)[t]*\(c["\<EGFRb[EGF,p]\>"]\)[
                  t] - k27d*\(c["\<EGFRb2[0,0,EGF,p]\>"]\)[t], \n
          r438 -> k27*\(c["\<EGFRb[0,Grb2]\>"]\)[t]*\(c["\<EGFRb[EGF,0]\>"]\)[
                  t] - k27d*\(c["\<EGFRb2[0,Grb2,EGF,0]\>"]\)[t], \n
          r439 -> k27*\(c["\<EGFRb[0,Grb2]\>"]\)[
                  t]*\(c["\<EGFRb[EGF,Grb2]\>"]\)[t] - 
              k27d*\(c["\<EGFRb2[0,Grb2,EGF,Grb2]\>"]\)[t], \n
          r440 -> k27*\(c["\<EGFRb[0,Grb2]\>"]\)[
                  t]*\(c["\<EGFRb[EGF,Sos]\>"]\)[t] - 
              k27d*\(c["\<EGFRb2[0,Grb2,EGF,Sos]\>"]\)[t], \n
          r441 -> k27*\(c["\<EGFRb[0,Grb2]\>"]\)[
                  t]*\(c["\<EGFRb[EGF,SosP]\>"]\)[t] - 
              k27d*\(c["\<EGFRb2[0,Grb2,EGF,SosP]\>"]\)[t], \n
          r442 -> k27*\(c["\<EGFRb[0,Grb2]\>"]\)[t]*\(c["\<EGFRb[EGF,p]\>"]\)[
                  t] - k27d*\(c["\<EGFRb2[0,Grb2,EGF,p]\>"]\)[t], \n
          r443 -> k27*\(c["\<EGFRb[0,Sos]\>"]\)[t]*\(c["\<EGFRb[EGF,0]\>"]\)[
                  t] - k27d*\(c["\<EGFRb2[0,Sos,EGF,0]\>"]\)[t], \n
          r444 -> k27*\(c["\<EGFRb[0,Sos]\>"]\)[
                  t]*\(c["\<EGFRb[EGF,Grb2]\>"]\)[t] - 
              k27d*\(c["\<EGFRb2[0,Sos,EGF,Grb2]\>"]\)[t], \n
          r445 -> k27*\(c["\<EGFRb[0,Sos]\>"]\)[
                  t]*\(c["\<EGFRb[EGF,Sos]\>"]\)[t] - 
              k27d*\(c["\<EGFRb2[0,Sos,EGF,Sos]\>"]\)[t], \n
          r446 -> k27*\(c["\<EGFRb[0,Sos]\>"]\)[
                  t]*\(c["\<EGFRb[EGF,SosP]\>"]\)[t] - 
              k27d*\(c["\<EGFRb2[0,Sos,EGF,SosP]\>"]\)[t], \n
          r447 -> k27*\(c["\<EGFRb[0,Sos]\>"]\)[t]*\(c["\<EGFRb[EGF,p]\>"]\)[
                  t] - k27d*\(c["\<EGFRb2[0,Sos,EGF,p]\>"]\)[t], \n
          r448 -> k27*\(c["\<EGFRb[0,SosP]\>"]\)[t]*\(c["\<EGFRb[EGF,0]\>"]\)[
                  t] - k27d*\(c["\<EGFRb2[0,SosP,EGF,0]\>"]\)[t], \n
          r449 -> k27*\(c["\<EGFRb[0,SosP]\>"]\)[
                  t]*\(c["\<EGFRb[EGF,Grb2]\>"]\)[t] - 
              k27d*\(c["\<EGFRb2[0,SosP,EGF,Grb2]\>"]\)[t], \n
          r450 -> k27*\(c["\<EGFRb[0,SosP]\>"]\)[
                  t]*\(c["\<EGFRb[EGF,Sos]\>"]\)[t] - 
              k27d*\(c["\<EGFRb2[0,SosP,EGF,Sos]\>"]\)[t], \n
          r451 -> k27*\(c["\<EGFRb[0,SosP]\>"]\)[
                  t]*\(c["\<EGFRb[EGF,SosP]\>"]\)[t] - 
              k27d*\(c["\<EGFRb2[0,SosP,EGF,SosP]\>"]\)[t], \n
          r452 -> k27*\(c["\<EGFRb[0,SosP]\>"]\)[t]*\(c["\<EGFRb[EGF,p]\>"]\)[
                  t] - k27d*\(c["\<EGFRb2[0,SosP,EGF,p]\>"]\)[t], \n
          r453 -> k27*\(c["\<EGFRb[0,p]\>"]\)[t]*\(c["\<EGFRb[EGF,0]\>"]\)[
                  t] - k27d*\(c["\<EGFRb2[0,p,EGF,0]\>"]\)[t], \n
          r454 -> k27*\(c["\<EGFRb[0,p]\>"]\)[t]*\(c["\<EGFRb[EGF,Grb2]\>"]\)[
                  t] - k27d*\(c["\<EGFRb2[0,p,EGF,Grb2]\>"]\)[t], \n
          r455 -> k27*\(c["\<EGFRb[0,p]\>"]\)[t]*\(c["\<EGFRb[EGF,Sos]\>"]\)[
                  t] - k27d*\(c["\<EGFRb2[0,p,EGF,Sos]\>"]\)[t], \n
          r456 -> k27*\(c["\<EGFRb[0,p]\>"]\)[t]*\(c["\<EGFRb[EGF,SosP]\>"]\)[
                  t] - k27d*\(c["\<EGFRb2[0,p,EGF,SosP]\>"]\)[t], \n
          r457 -> k27*\(c["\<EGFRb[0,p]\>"]\)[t]*\(c["\<EGFRb[EGF,p]\>"]\)[
                  t] - k27d*\(c["\<EGFRb2[0,p,EGF,p]\>"]\)[t], \n
          r458 -> k28*\(c["\<EGFRb[0,0]\>"]\)[t]*\(c["\<EGFRb[0,0]\>"]\)[t] - 
              k28d*\(c["\<EGFRb2[0,0,0,0]\>"]\)[t], \n
          r459 -> k28*\(c["\<EGFRb[0,0]\>"]\)[t]*\(c["\<EGFRb[0,Grb2]\>"]\)[
                  t] - k28d*\(c["\<EGFRb2[0,0,0,Grb2]\>"]\)[t], \n
          r460 -> k28*\(c["\<EGFRb[0,0]\>"]\)[t]*\(c["\<EGFRb[0,Sos]\>"]\)[
                  t] - k28d*\(c["\<EGFRb2[0,0,0,Sos]\>"]\)[t], \n
          r461 -> k28*\(c["\<EGFRb[0,0]\>"]\)[t]*\(c["\<EGFRb[0,SosP]\>"]\)[
                  t] - k28d*\(c["\<EGFRb2[0,0,0,SosP]\>"]\)[t], \n
          r462 -> k28*\(c["\<EGFRb[0,0]\>"]\)[t]*\(c["\<EGFRb[0,p]\>"]\)[t] - 
              k28d*\(c["\<EGFRb2[0,0,0,p]\>"]\)[t], \n
          r463 -> k28*\(c["\<EGFRb[0,Grb2]\>"]\)[t]*\(c["\<EGFRb[0,0]\>"]\)[
                  t] - k28d*\(c["\<EGFRb2[0,Grb2,0,0]\>"]\)[t], \n
          r464 -> k28*\(c["\<EGFRb[0,Grb2]\>"]\)[
                  t]*\(c["\<EGFRb[0,Grb2]\>"]\)[t] - 
              k28d*\(c["\<EGFRb2[0,Grb2,0,Grb2]\>"]\)[t], \n
          r465 -> k28*\(c["\<EGFRb[0,Grb2]\>"]\)[t]*\(c["\<EGFRb[0,Sos]\>"]\)[
                  t] - k28d*\(c["\<EGFRb2[0,Grb2,0,Sos]\>"]\)[t], \n
          r466 -> k28*\(c["\<EGFRb[0,Grb2]\>"]\)[
                  t]*\(c["\<EGFRb[0,SosP]\>"]\)[t] - 
              k28d*\(c["\<EGFRb2[0,Grb2,0,SosP]\>"]\)[t], \n
          r467 -> k28*\(c["\<EGFRb[0,Grb2]\>"]\)[t]*\(c["\<EGFRb[0,p]\>"]\)[
                  t] - k28d*\(c["\<EGFRb2[0,Grb2,0,p]\>"]\)[t], \n
          r468 -> 
            k28*\(c["\<EGFRb[0,Sos]\>"]\)[t]*\(c["\<EGFRb[0,0]\>"]\)[t] - 
              k28d*\(c["\<EGFRb2[0,Sos,0,0]\>"]\)[t], \n
          r469 -> k28*\(c["\<EGFRb[0,Sos]\>"]\)[t]*\(c["\<EGFRb[0,Grb2]\>"]\)[
                  t] - k28d*\(c["\<EGFRb2[0,Sos,0,Grb2]\>"]\)[t], \n
          r470 -> k28*\(c["\<EGFRb[0,Sos]\>"]\)[t]*\(c["\<EGFRb[0,Sos]\>"]\)[
                  t] - k28d*\(c["\<EGFRb2[0,Sos,0,Sos]\>"]\)[t], \n
          r471 -> k28*\(c["\<EGFRb[0,Sos]\>"]\)[t]*\(c["\<EGFRb[0,SosP]\>"]\)[
                  t] - k28d*\(c["\<EGFRb2[0,Sos,0,SosP]\>"]\)[t], \n
          r472 -> k28*\(c["\<EGFRb[0,Sos]\>"]\)[t]*\(c["\<EGFRb[0,p]\>"]\)[
                  t] - k28d*\(c["\<EGFRb2[0,Sos,0,p]\>"]\)[t], \n
          r473 -> k28*\(c["\<EGFRb[0,SosP]\>"]\)[t]*\(c["\<EGFRb[0,0]\>"]\)[
                  t] - k28d*\(c["\<EGFRb2[0,SosP,0,0]\>"]\)[t], \n
          r474 -> k28*\(c["\<EGFRb[0,SosP]\>"]\)[
                  t]*\(c["\<EGFRb[0,Grb2]\>"]\)[t] - 
              k28d*\(c["\<EGFRb2[0,SosP,0,Grb2]\>"]\)[t], \n
          r475 -> k28*\(c["\<EGFRb[0,SosP]\>"]\)[t]*\(c["\<EGFRb[0,Sos]\>"]\)[
                  t] - k28d*\(c["\<EGFRb2[0,SosP,0,Sos]\>"]\)[t], \n
          r476 -> k28*\(c["\<EGFRb[0,SosP]\>"]\)[
                  t]*\(c["\<EGFRb[0,SosP]\>"]\)[t] - 
              k28d*\(c["\<EGFRb2[0,SosP,0,SosP]\>"]\)[t], \n
          r477 -> k28*\(c["\<EGFRb[0,SosP]\>"]\)[t]*\(c["\<EGFRb[0,p]\>"]\)[
                  t] - k28d*\(c["\<EGFRb2[0,SosP,0,p]\>"]\)[t], \n
          r478 -> k28*\(c["\<EGFRb[0,p]\>"]\)[t]*\(c["\<EGFRb[0,0]\>"]\)[t] - 
              k28d*\(c["\<EGFRb2[0,p,0,0]\>"]\)[t], \n
          r479 -> k28*\(c["\<EGFRb[0,p]\>"]\)[t]*\(c["\<EGFRb[0,Grb2]\>"]\)[
                  t] - k28d*\(c["\<EGFRb2[0,p,0,Grb2]\>"]\)[t], \n
          r480 -> k28*\(c["\<EGFRb[0,p]\>"]\)[t]*\(c["\<EGFRb[0,Sos]\>"]\)[
                  t] - k28d*\(c["\<EGFRb2[0,p,0,Sos]\>"]\)[t], \n
          r481 -> k28*\(c["\<EGFRb[0,p]\>"]\)[t]*\(c["\<EGFRb[0,SosP]\>"]\)[
                  t] - k28d*\(c["\<EGFRb2[0,p,0,SosP]\>"]\)[t], \n
          r482 -> k28*\(c["\<EGFRb[0,p]\>"]\)[t]*\(c["\<EGFRb[0,p]\>"]\)[t] - 
              k28d*\(c["\<EGFRb2[0,p,0,p]\>"]\)[t], \n
          r483 -> k29*\(c["\<EGFRb[EGF,0]\>"]\)[t]*\(c["\<EGFRb[EGF,0]\>"]\)[
                  t] - k29d*\(c["\<EGFRb2[EGF,0,EGF,0]\>"]\)[t], \n
          r484 -> k29*\(c["\<EGFRb[EGF,0]\>"]\)[
                  t]*\(c["\<EGFRb[EGF,Grb2]\>"]\)[t] - 
              k29d*\(c["\<EGFRb2[EGF,0,EGF,Grb2]\>"]\)[t], \n
          r485 -> k29*\(c["\<EGFRb[EGF,0]\>"]\)[
                  t]*\(c["\<EGFRb[EGF,Sos]\>"]\)[t] - 
              k29d*\(c["\<EGFRb2[EGF,0,EGF,Sos]\>"]\)[t], \n
          r486 -> k29*\(c["\<EGFRb[EGF,0]\>"]\)[
                  t]*\(c["\<EGFRb[EGF,SosP]\>"]\)[t] - 
              k29d*\(c["\<EGFRb2[EGF,0,EGF,SosP]\>"]\)[t], \n
          r487 -> k29*\(c["\<EGFRb[EGF,0]\>"]\)[t]*\(c["\<EGFRb[EGF,p]\>"]\)[
                  t] - k29d*\(c["\<EGFRb2[EGF,0,EGF,p]\>"]\)[t], \n
          r488 -> k29*\(c["\<EGFRb[EGF,Grb2]\>"]\)[
                  t]*\(c["\<EGFRb[EGF,0]\>"]\)[t] - 
              k29d*\(c["\<EGFRb2[EGF,Grb2,EGF,0]\>"]\)[t], \n
          r489 -> k29*\(c["\<EGFRb[EGF,Grb2]\>"]\)[
                  t]*\(c["\<EGFRb[EGF,Grb2]\>"]\)[t] - 
              k29d*\(c["\<EGFRb2[EGF,Grb2,EGF,Grb2]\>"]\)[t], \n
          r490 -> k29*\(c["\<EGFRb[EGF,Grb2]\>"]\)[
                  t]*\(c["\<EGFRb[EGF,Sos]\>"]\)[t] - 
              k29d*\(c["\<EGFRb2[EGF,Grb2,EGF,Sos]\>"]\)[t], \n
          r491 -> k29*\(c["\<EGFRb[EGF,Grb2]\>"]\)[
                  t]*\(c["\<EGFRb[EGF,SosP]\>"]\)[t] - 
              k29d*\(c["\<EGFRb2[EGF,Grb2,EGF,SosP]\>"]\)[t], \n
          r492 -> k29*\(c["\<EGFRb[EGF,Grb2]\>"]\)[
                  t]*\(c["\<EGFRb[EGF,p]\>"]\)[t] - 
              k29d*\(c["\<EGFRb2[EGF,Grb2,EGF,p]\>"]\)[t], \n
          r493 -> k29*\(c["\<EGFRb[EGF,Sos]\>"]\)[
                  t]*\(c["\<EGFRb[EGF,0]\>"]\)[t] - 
              k29d*\(c["\<EGFRb2[EGF,Sos,EGF,0]\>"]\)[t], \n
          r494 -> k29*\(c["\<EGFRb[EGF,Sos]\>"]\)[
                  t]*\(c["\<EGFRb[EGF,Grb2]\>"]\)[t] - 
              k29d*\(c["\<EGFRb2[EGF,Sos,EGF,Grb2]\>"]\)[t], \n
          r495 -> k29*\(c["\<EGFRb[EGF,Sos]\>"]\)[
                  t]*\(c["\<EGFRb[EGF,Sos]\>"]\)[t] - 
              k29d*\(c["\<EGFRb2[EGF,Sos,EGF,Sos]\>"]\)[t], \n
          r496 -> k29*\(c["\<EGFRb[EGF,Sos]\>"]\)[
                  t]*\(c["\<EGFRb[EGF,SosP]\>"]\)[t] - 
              k29d*\(c["\<EGFRb2[EGF,Sos,EGF,SosP]\>"]\)[t], \n
          r497 -> k29*\(c["\<EGFRb[EGF,Sos]\>"]\)[
                  t]*\(c["\<EGFRb[EGF,p]\>"]\)[t] - 
              k29d*\(c["\<EGFRb2[EGF,Sos,EGF,p]\>"]\)[t], \n
          r498 -> k29*\(c["\<EGFRb[EGF,SosP]\>"]\)[
                  t]*\(c["\<EGFRb[EGF,0]\>"]\)[t] - 
              k29d*\(c["\<EGFRb2[EGF,SosP,EGF,0]\>"]\)[t], \n
          r499 -> k29*\(c["\<EGFRb[EGF,SosP]\>"]\)[
                  t]*\(c["\<EGFRb[EGF,Grb2]\>"]\)[t] - 
              k29d*\(c["\<EGFRb2[EGF,SosP,EGF,Grb2]\>"]\)[t], \n
          r500 -> k29*\(c["\<EGFRb[EGF,SosP]\>"]\)[
                  t]*\(c["\<EGFRb[EGF,Sos]\>"]\)[t] - 
              k29d*\(c["\<EGFRb2[EGF,SosP,EGF,Sos]\>"]\)[t], \n
          r501 -> k29*\(c["\<EGFRb[EGF,SosP]\>"]\)[
                  t]*\(c["\<EGFRb[EGF,SosP]\>"]\)[t] - 
              k29d*\(c["\<EGFRb2[EGF,SosP,EGF,SosP]\>"]\)[t], \n
          r502 -> k29*\(c["\<EGFRb[EGF,SosP]\>"]\)[
                  t]*\(c["\<EGFRb[EGF,p]\>"]\)[t] - 
              k29d*\(c["\<EGFRb2[EGF,SosP,EGF,p]\>"]\)[t], \n
          r503 -> k29*\(c["\<EGFRb[EGF,p]\>"]\)[t]*\(c["\<EGFRb[EGF,0]\>"]\)[
                  t] - k29d*\(c["\<EGFRb2[EGF,p,EGF,0]\>"]\)[t], \n
          r504 -> k29*\(c["\<EGFRb[EGF,p]\>"]\)[
                  t]*\(c["\<EGFRb[EGF,Grb2]\>"]\)[t] - 
              k29d*\(c["\<EGFRb2[EGF,p,EGF,Grb2]\>"]\)[t], \n
          r505 -> k29*\(c["\<EGFRb[EGF,p]\>"]\)[
                  t]*\(c["\<EGFRb[EGF,Sos]\>"]\)[t] - 
              k29d*\(c["\<EGFRb2[EGF,p,EGF,Sos]\>"]\)[t], \n
          r506 -> k29*\(c["\<EGFRb[EGF,p]\>"]\)[
                  t]*\(c["\<EGFRb[EGF,SosP]\>"]\)[t] - 
              k29d*\(c["\<EGFRb2[EGF,p,EGF,SosP]\>"]\)[t], \n
          r507 -> k29*\(c["\<EGFRb[EGF,p]\>"]\)[t]*\(c["\<EGFRb[EGF,p]\>"]\)[
                  t] - k29d*\(c["\<EGFRb2[EGF,p,EGF,p]\>"]\)[t], \n
          r508 -> k30*\(c["\<EGFR2[0,0,0,0]\>"]\)[t]*\(c["\<EGF\>"]\)[t] - 
              k30d*\(c["\<EGFR2[EGF,0,0,0]\>"]\)[t], \n
          r509 -> k30*\(c["\<EGFR2[0,0,0,Grb2]\>"]\)[t]*\(c["\<EGF\>"]\)[t] - 
              k30d*\(c["\<EGFR2[EGF,0,0,Grb2]\>"]\)[t], \n
          r510 -> k30*\(c["\<EGFR2[0,0,0,Shc]\>"]\)[t]*\(c["\<EGF\>"]\)[t] - 
              k30d*\(c["\<EGFR2[EGF,0,0,Shc]\>"]\)[t], \n
          r511 -> k30*\(c["\<EGFR2[0,0,0,ShcP]\>"]\)[t]*\(c["\<EGF\>"]\)[t] - 
              k30d*\(c["\<EGFR2[EGF,0,0,ShcP]\>"]\)[t], \n
          r512 -> k30*\(c["\<EGFR2[0,0,0,Sos]\>"]\)[t]*\(c["\<EGF\>"]\)[t] - 
              k30d*\(c["\<EGFR2[EGF,0,0,Sos]\>"]\)[t], \n
          r513 -> k30*\(c["\<EGFR2[0,0,0,SosP]\>"]\)[t]*\(c["\<EGF\>"]\)[t] - 
              k30d*\(c["\<EGFR2[EGF,0,0,SosP]\>"]\)[t], \n
          r514 -> k30*\(c["\<EGFR2[0,0,0,p]\>"]\)[t]*\(c["\<EGF\>"]\)[t] - 
              k30d*\(c["\<EGFR2[EGF,0,0,p]\>"]\)[t], \n
          r515 -> k30*\(c["\<EGFR2[0,0,EGF,0]\>"]\)[t]*\(c["\<EGF\>"]\)[t] - 
              k30d*\(c["\<EGFR2[EGF,0,EGF,0]\>"]\)[t], \n
          r516 -> k30*\(c["\<EGFR2[0,0,EGF,Grb2]\>"]\)[t]*\(c["\<EGF\>"]\)[
                  t] - k30d*\(c["\<EGFR2[EGF,0,EGF,Grb2]\>"]\)[t], \n
          r517 -> k30*\(c["\<EGFR2[0,0,EGF,Shc]\>"]\)[t]*\(c["\<EGF\>"]\)[
                  t] - k30d*\(c["\<EGFR2[EGF,0,EGF,Shc]\>"]\)[t], \n
          r518 -> k30*\(c["\<EGFR2[0,0,EGF,ShcP]\>"]\)[t]*\(c["\<EGF\>"]\)[
                  t] - k30d*\(c["\<EGFR2[EGF,0,EGF,ShcP]\>"]\)[t], \n
          r519 -> k30*\(c["\<EGFR2[0,0,EGF,Sos]\>"]\)[t]*\(c["\<EGF\>"]\)[
                  t] - k30d*\(c["\<EGFR2[EGF,0,EGF,Sos]\>"]\)[t], \n
          r520 -> k30*\(c["\<EGFR2[0,0,EGF,SosP]\>"]\)[t]*\(c["\<EGF\>"]\)[
                  t] - k30d*\(c["\<EGFR2[EGF,0,EGF,SosP]\>"]\)[t], \n
          r521 -> k30*\(c["\<EGFR2[0,0,EGF,p]\>"]\)[t]*\(c["\<EGF\>"]\)[t] - 
              k30d*\(c["\<EGFR2[EGF,0,EGF,p]\>"]\)[t], \n
          r522 -> k30*\(c["\<EGFR2[0,Grb2,0,0]\>"]\)[t]*\(c["\<EGF\>"]\)[t] - 
              k30d*\(c["\<EGFR2[EGF,Grb2,0,0]\>"]\)[t], \n
          r523 -> k30*\(c["\<EGFR2[0,Grb2,0,Grb2]\>"]\)[t]*\(c["\<EGF\>"]\)[
                  t] - k30d*\(c["\<EGFR2[EGF,Grb2,0,Grb2]\>"]\)[t], \n
          r524 -> k30*\(c["\<EGFR2[0,Grb2,0,Shc]\>"]\)[t]*\(c["\<EGF\>"]\)[
                  t] - k30d*\(c["\<EGFR2[EGF,Grb2,0,Shc]\>"]\)[t], \n
          r525 -> k30*\(c["\<EGFR2[0,Grb2,0,ShcP]\>"]\)[t]*\(c["\<EGF\>"]\)[
                  t] - k30d*\(c["\<EGFR2[EGF,Grb2,0,ShcP]\>"]\)[t], \n
          r526 -> k30*\(c["\<EGFR2[0,Grb2,0,Sos]\>"]\)[t]*\(c["\<EGF\>"]\)[
                  t] - k30d*\(c["\<EGFR2[EGF,Grb2,0,Sos]\>"]\)[t], \n
          r527 -> k30*\(c["\<EGFR2[0,Grb2,0,SosP]\>"]\)[t]*\(c["\<EGF\>"]\)[
                  t] - k30d*\(c["\<EGFR2[EGF,Grb2,0,SosP]\>"]\)[t], \n
          r528 -> k30*\(c["\<EGFR2[0,Grb2,0,p]\>"]\)[t]*\(c["\<EGF\>"]\)[t] - 
              k30d*\(c["\<EGFR2[EGF,Grb2,0,p]\>"]\)[t], \n
          r529 -> k30*\(c["\<EGFR2[0,Grb2,EGF,0]\>"]\)[t]*\(c["\<EGF\>"]\)[
                  t] - k30d*\(c["\<EGFR2[EGF,Grb2,EGF,0]\>"]\)[t], \n
          r530 -> k30*\(c["\<EGFR2[0,Grb2,EGF,Grb2]\>"]\)[t]*\(c["\<EGF\>"]\)[
                  t] - k30d*\(c["\<EGFR2[EGF,Grb2,EGF,Grb2]\>"]\)[t], \n
          r531 -> k30*\(c["\<EGFR2[0,Grb2,EGF,Shc]\>"]\)[t]*\(c["\<EGF\>"]\)[
                  t] - k30d*\(c["\<EGFR2[EGF,Grb2,EGF,Shc]\>"]\)[t], \n
          r532 -> 
            k30*\(c["\<EGFR2[0,Grb2,EGF,ShcP]\>"]\)[t]*\(c["\<EGF\>"]\)[t] - 
              k30d*\(c["\<EGFR2[EGF,Grb2,EGF,ShcP]\>"]\)[t], \n
          r533 -> k30*\(c["\<EGFR2[0,Grb2,EGF,Sos]\>"]\)[t]*\(c["\<EGF\>"]\)[
                  t] - k30d*\(c["\<EGFR2[EGF,Grb2,EGF,Sos]\>"]\)[t], \n
          r534 -> k30*\(c["\<EGFR2[0,Grb2,EGF,SosP]\>"]\)[t]*\(c["\<EGF\>"]\)[
                  t] - k30d*\(c["\<EGFR2[EGF,Grb2,EGF,SosP]\>"]\)[t], \n
          r535 -> k30*\(c["\<EGFR2[0,Grb2,EGF,p]\>"]\)[t]*\(c["\<EGF\>"]\)[
                  t] - k30d*\(c["\<EGFR2[EGF,Grb2,EGF,p]\>"]\)[t], \n
          r536 -> k30*\(c["\<EGFR2[0,Shc,0,0]\>"]\)[t]*\(c["\<EGF\>"]\)[t] - 
              k30d*\(c["\<EGFR2[EGF,Shc,0,0]\>"]\)[t], \n
          r537 -> k30*\(c["\<EGFR2[0,Shc,0,Grb2]\>"]\)[t]*\(c["\<EGF\>"]\)[
                  t] - k30d*\(c["\<EGFR2[EGF,Shc,0,Grb2]\>"]\)[t], \n
          r538 -> k30*\(c["\<EGFR2[0,Shc,0,Shc]\>"]\)[t]*\(c["\<EGF\>"]\)[
                  t] - k30d*\(c["\<EGFR2[EGF,Shc,0,Shc]\>"]\)[t], \n
          r539 -> k30*\(c["\<EGFR2[0,Shc,0,ShcP]\>"]\)[t]*\(c["\<EGF\>"]\)[
                  t] - k30d*\(c["\<EGFR2[EGF,Shc,0,ShcP]\>"]\)[t], \n
          r540 -> k30*\(c["\<EGFR2[0,Shc,0,Sos]\>"]\)[t]*\(c["\<EGF\>"]\)[
                  t] - k30d*\(c["\<EGFR2[EGF,Shc,0,Sos]\>"]\)[t], \n
          r541 -> k30*\(c["\<EGFR2[0,Shc,0,SosP]\>"]\)[t]*\(c["\<EGF\>"]\)[
                  t] - k30d*\(c["\<EGFR2[EGF,Shc,0,SosP]\>"]\)[t], \n
          r542 -> k30*\(c["\<EGFR2[0,Shc,0,p]\>"]\)[t]*\(c["\<EGF\>"]\)[t] - 
              k30d*\(c["\<EGFR2[EGF,Shc,0,p]\>"]\)[t], \n
          r543 -> k30*\(c["\<EGFR2[0,Shc,EGF,0]\>"]\)[t]*\(c["\<EGF\>"]\)[
                  t] - k30d*\(c["\<EGFR2[EGF,Shc,EGF,0]\>"]\)[t], \n
          r544 -> k30*\(c["\<EGFR2[0,Shc,EGF,Grb2]\>"]\)[t]*\(c["\<EGF\>"]\)[
                  t] - k30d*\(c["\<EGFR2[EGF,Shc,EGF,Grb2]\>"]\)[t], \n
          r545 -> k30*\(c["\<EGFR2[0,Shc,EGF,Shc]\>"]\)[t]*\(c["\<EGF\>"]\)[
                  t] - k30d*\(c["\<EGFR2[EGF,Shc,EGF,Shc]\>"]\)[t], \n
          r546 -> k30*\(c["\<EGFR2[0,Shc,EGF,ShcP]\>"]\)[t]*\(c["\<EGF\>"]\)[
                  t] - k30d*\(c["\<EGFR2[EGF,Shc,EGF,ShcP]\>"]\)[t], \n
          r547 -> k30*\(c["\<EGFR2[0,Shc,EGF,Sos]\>"]\)[t]*\(c["\<EGF\>"]\)[
                  t] - k30d*\(c["\<EGFR2[EGF,Shc,EGF,Sos]\>"]\)[t], \n
          r548 -> 
            k30*\(c["\<EGFR2[0,Shc,EGF,SosP]\>"]\)[t]*\(c["\<EGF\>"]\)[t] - 
              k30d*\(c["\<EGFR2[EGF,Shc,EGF,SosP]\>"]\)[t], \n
          r549 -> k30*\(c["\<EGFR2[0,Shc,EGF,p]\>"]\)[t]*\(c["\<EGF\>"]\)[
                  t] - k30d*\(c["\<EGFR2[EGF,Shc,EGF,p]\>"]\)[t], \n
          r550 -> k30*\(c["\<EGFR2[0,ShcP,0,0]\>"]\)[t]*\(c["\<EGF\>"]\)[t] - 
              k30d*\(c["\<EGFR2[EGF,ShcP,0,0]\>"]\)[t], \n
          r551 -> k30*\(c["\<EGFR2[0,ShcP,0,Grb2]\>"]\)[t]*\(c["\<EGF\>"]\)[
                  t] - k30d*\(c["\<EGFR2[EGF,ShcP,0,Grb2]\>"]\)[t], \n
          r552 -> k30*\(c["\<EGFR2[0,ShcP,0,Shc]\>"]\)[t]*\(c["\<EGF\>"]\)[
                  t] - k30d*\(c["\<EGFR2[EGF,ShcP,0,Shc]\>"]\)[t], \n
          r553 -> k30*\(c["\<EGFR2[0,ShcP,0,ShcP]\>"]\)[t]*\(c["\<EGF\>"]\)[
                  t] - k30d*\(c["\<EGFR2[EGF,ShcP,0,ShcP]\>"]\)[t], \n
          r554 -> k30*\(c["\<EGFR2[0,ShcP,0,Sos]\>"]\)[t]*\(c["\<EGF\>"]\)[
                  t] - k30d*\(c["\<EGFR2[EGF,ShcP,0,Sos]\>"]\)[t], \n
          r555 -> k30*\(c["\<EGFR2[0,ShcP,0,SosP]\>"]\)[t]*\(c["\<EGF\>"]\)[
                  t] - k30d*\(c["\<EGFR2[EGF,ShcP,0,SosP]\>"]\)[t], \n
          r556 -> k30*\(c["\<EGFR2[0,ShcP,0,p]\>"]\)[t]*\(c["\<EGF\>"]\)[t] - 
              k30d*\(c["\<EGFR2[EGF,ShcP,0,p]\>"]\)[t], \n
          r557 -> k30*\(c["\<EGFR2[0,ShcP,EGF,0]\>"]\)[t]*\(c["\<EGF\>"]\)[
                  t] - k30d*\(c["\<EGFR2[EGF,ShcP,EGF,0]\>"]\)[t], \n
          r558 -> k30*\(c["\<EGFR2[0,ShcP,EGF,Grb2]\>"]\)[t]*\(c["\<EGF\>"]\)[
                  t] - k30d*\(c["\<EGFR2[EGF,ShcP,EGF,Grb2]\>"]\)[t], \n
          r559 -> k30*\(c["\<EGFR2[0,ShcP,EGF,Shc]\>"]\)[t]*\(c["\<EGF\>"]\)[
                  t] - k30d*\(c["\<EGFR2[EGF,ShcP,EGF,Shc]\>"]\)[t], \n
          r560 -> k30*\(c["\<EGFR2[0,ShcP,EGF,ShcP]\>"]\)[t]*\(c["\<EGF\>"]\)[
                  t] - k30d*\(c["\<EGFR2[EGF,ShcP,EGF,ShcP]\>"]\)[t], \n
          r561 -> k30*\(c["\<EGFR2[0,ShcP,EGF,Sos]\>"]\)[t]*\(c["\<EGF\>"]\)[
                  t] - k30d*\(c["\<EGFR2[EGF,ShcP,EGF,Sos]\>"]\)[t], \n
          r562 -> k30*\(c["\<EGFR2[0,ShcP,EGF,SosP]\>"]\)[t]*\(c["\<EGF\>"]\)[
                  t] - k30d*\(c["\<EGFR2[EGF,ShcP,EGF,SosP]\>"]\)[t], \n
          r563 -> k30*\(c["\<EGFR2[0,ShcP,EGF,p]\>"]\)[t]*\(c["\<EGF\>"]\)[
                  t] - k30d*\(c["\<EGFR2[EGF,ShcP,EGF,p]\>"]\)[t], \n
          r564 -> 
            k30*\(c["\<EGFR2[0,Sos,0,0]\>"]\)[t]*\(c["\<EGF\>"]\)[t] - 
              k30d*\(c["\<EGFR2[EGF,Sos,0,0]\>"]\)[t], \n
          r565 -> k30*\(c["\<EGFR2[0,Sos,0,Grb2]\>"]\)[t]*\(c["\<EGF\>"]\)[
                  t] - k30d*\(c["\<EGFR2[EGF,Sos,0,Grb2]\>"]\)[t], \n
          r566 -> k30*\(c["\<EGFR2[0,Sos,0,Shc]\>"]\)[t]*\(c["\<EGF\>"]\)[
                  t] - k30d*\(c["\<EGFR2[EGF,Sos,0,Shc]\>"]\)[t], \n
          r567 -> k30*\(c["\<EGFR2[0,Sos,0,ShcP]\>"]\)[t]*\(c["\<EGF\>"]\)[
                  t] - k30d*\(c["\<EGFR2[EGF,Sos,0,ShcP]\>"]\)[t], \n
          r568 -> k30*\(c["\<EGFR2[0,Sos,0,Sos]\>"]\)[t]*\(c["\<EGF\>"]\)[
                  t] - k30d*\(c["\<EGFR2[EGF,Sos,0,Sos]\>"]\)[t], \n
          r569 -> k30*\(c["\<EGFR2[0,Sos,0,SosP]\>"]\)[t]*\(c["\<EGF\>"]\)[
                  t] - k30d*\(c["\<EGFR2[EGF,Sos,0,SosP]\>"]\)[t], \n
          r570 -> k30*\(c["\<EGFR2[0,Sos,0,p]\>"]\)[t]*\(c["\<EGF\>"]\)[t] - 
              k30d*\(c["\<EGFR2[EGF,Sos,0,p]\>"]\)[t], \n
          r571 -> k30*\(c["\<EGFR2[0,Sos,EGF,0]\>"]\)[t]*\(c["\<EGF\>"]\)[
                  t] - k30d*\(c["\<EGFR2[EGF,Sos,EGF,0]\>"]\)[t], \n
          r572 -> k30*\(c["\<EGFR2[0,Sos,EGF,Grb2]\>"]\)[t]*\(c["\<EGF\>"]\)[
                  t] - k30d*\(c["\<EGFR2[EGF,Sos,EGF,Grb2]\>"]\)[t], \n
          r573 -> k30*\(c["\<EGFR2[0,Sos,EGF,Shc]\>"]\)[t]*\(c["\<EGF\>"]\)[
                  t] - k30d*\(c["\<EGFR2[EGF,Sos,EGF,Shc]\>"]\)[t], \n
          r574 -> k30*\(c["\<EGFR2[0,Sos,EGF,ShcP]\>"]\)[t]*\(c["\<EGF\>"]\)[
                  t] - k30d*\(c["\<EGFR2[EGF,Sos,EGF,ShcP]\>"]\)[t], \n
          r575 -> k30*\(c["\<EGFR2[0,Sos,EGF,Sos]\>"]\)[t]*\(c["\<EGF\>"]\)[
                  t] - k30d*\(c["\<EGFR2[EGF,Sos,EGF,Sos]\>"]\)[t], \n
          r576 -> k30*\(c["\<EGFR2[0,Sos,EGF,SosP]\>"]\)[t]*\(c["\<EGF\>"]\)[
                  t] - k30d*\(c["\<EGFR2[EGF,Sos,EGF,SosP]\>"]\)[t], \n
          r577 -> k30*\(c["\<EGFR2[0,Sos,EGF,p]\>"]\)[t]*\(c["\<EGF\>"]\)[
                  t] - k30d*\(c["\<EGFR2[EGF,Sos,EGF,p]\>"]\)[t], \n
          r578 -> k30*\(c["\<EGFR2[0,SosP,0,0]\>"]\)[t]*\(c["\<EGF\>"]\)[t] - 
              k30d*\(c["\<EGFR2[EGF,SosP,0,0]\>"]\)[t], \n
          r579 -> k30*\(c["\<EGFR2[0,SosP,0,Grb2]\>"]\)[t]*\(c["\<EGF\>"]\)[
                  t] - k30d*\(c["\<EGFR2[EGF,SosP,0,Grb2]\>"]\)[t], \n
          r580 -> 
            k30*\(c["\<EGFR2[0,SosP,0,Shc]\>"]\)[t]*\(c["\<EGF\>"]\)[t] - 
              k30d*\(c["\<EGFR2[EGF,SosP,0,Shc]\>"]\)[t], \n
          r581 -> k30*\(c["\<EGFR2[0,SosP,0,ShcP]\>"]\)[t]*\(c["\<EGF\>"]\)[
                  t] - k30d*\(c["\<EGFR2[EGF,SosP,0,ShcP]\>"]\)[t], \n
          r582 -> k30*\(c["\<EGFR2[0,SosP,0,Sos]\>"]\)[t]*\(c["\<EGF\>"]\)[
                  t] - k30d*\(c["\<EGFR2[EGF,SosP,0,Sos]\>"]\)[t], \n
          r583 -> k30*\(c["\<EGFR2[0,SosP,0,SosP]\>"]\)[t]*\(c["\<EGF\>"]\)[
                  t] - k30d*\(c["\<EGFR2[EGF,SosP,0,SosP]\>"]\)[t], \n
          r584 -> k30*\(c["\<EGFR2[0,SosP,0,p]\>"]\)[t]*\(c["\<EGF\>"]\)[t] - 
              k30d*\(c["\<EGFR2[EGF,SosP,0,p]\>"]\)[t], \n
          r585 -> k30*\(c["\<EGFR2[0,SosP,EGF,0]\>"]\)[t]*\(c["\<EGF\>"]\)[
                  t] - k30d*\(c["\<EGFR2[EGF,SosP,EGF,0]\>"]\)[t], \n
          r586 -> k30*\(c["\<EGFR2[0,SosP,EGF,Grb2]\>"]\)[t]*\(c["\<EGF\>"]\)[
                  t] - k30d*\(c["\<EGFR2[EGF,SosP,EGF,Grb2]\>"]\)[t], \n
          r587 -> k30*\(c["\<EGFR2[0,SosP,EGF,Shc]\>"]\)[t]*\(c["\<EGF\>"]\)[
                  t] - k30d*\(c["\<EGFR2[EGF,SosP,EGF,Shc]\>"]\)[t], \n
          r588 -> k30*\(c["\<EGFR2[0,SosP,EGF,ShcP]\>"]\)[t]*\(c["\<EGF\>"]\)[
                  t] - k30d*\(c["\<EGFR2[EGF,SosP,EGF,ShcP]\>"]\)[t], \n
          r589 -> k30*\(c["\<EGFR2[0,SosP,EGF,Sos]\>"]\)[t]*\(c["\<EGF\>"]\)[
                  t] - k30d*\(c["\<EGFR2[EGF,SosP,EGF,Sos]\>"]\)[t], \n
          r590 -> k30*\(c["\<EGFR2[0,SosP,EGF,SosP]\>"]\)[t]*\(c["\<EGF\>"]\)[
                  t] - k30d*\(c["\<EGFR2[EGF,SosP,EGF,SosP]\>"]\)[t], \n
          r591 -> k30*\(c["\<EGFR2[0,SosP,EGF,p]\>"]\)[t]*\(c["\<EGF\>"]\)[
                  t] - k30d*\(c["\<EGFR2[EGF,SosP,EGF,p]\>"]\)[t], \n
          r592 -> k30*\(c["\<EGFR2[0,p,0,0]\>"]\)[t]*\(c["\<EGF\>"]\)[t] - 
              k30d*\(c["\<EGFR2[EGF,p,0,0]\>"]\)[t], \n
          r593 -> k30*\(c["\<EGFR2[0,p,0,Grb2]\>"]\)[t]*\(c["\<EGF\>"]\)[t] - 
              k30d*\(c["\<EGFR2[EGF,p,0,Grb2]\>"]\)[t], \n
          r594 -> k30*\(c["\<EGFR2[0,p,0,Shc]\>"]\)[t]*\(c["\<EGF\>"]\)[t] - 
              k30d*\(c["\<EGFR2[EGF,p,0,Shc]\>"]\)[t], \n
          r595 -> k30*\(c["\<EGFR2[0,p,0,ShcP]\>"]\)[t]*\(c["\<EGF\>"]\)[t] - 
              k30d*\(c["\<EGFR2[EGF,p,0,ShcP]\>"]\)[t], \n
          r596 -> 
            k30*\(c["\<EGFR2[0,p,0,Sos]\>"]\)[t]*\(c["\<EGF\>"]\)[t] - 
              k30d*\(c["\<EGFR2[EGF,p,0,Sos]\>"]\)[t], \n
          r597 -> k30*\(c["\<EGFR2[0,p,0,SosP]\>"]\)[t]*\(c["\<EGF\>"]\)[t] - 
              k30d*\(c["\<EGFR2[EGF,p,0,SosP]\>"]\)[t], \n
          r598 -> k30*\(c["\<EGFR2[0,p,0,p]\>"]\)[t]*\(c["\<EGF\>"]\)[t] - 
              k30d*\(c["\<EGFR2[EGF,p,0,p]\>"]\)[t], \n
          r599 -> k30*\(c["\<EGFR2[0,p,EGF,0]\>"]\)[t]*\(c["\<EGF\>"]\)[t] - 
              k30d*\(c["\<EGFR2[EGF,p,EGF,0]\>"]\)[t], \n
          r600 -> k30*\(c["\<EGFR2[0,p,EGF,Grb2]\>"]\)[t]*\(c["\<EGF\>"]\)[
                  t] - k30d*\(c["\<EGFR2[EGF,p,EGF,Grb2]\>"]\)[t], \n
          r601 -> k30*\(c["\<EGFR2[0,p,EGF,Shc]\>"]\)[t]*\(c["\<EGF\>"]\)[
                  t] - k30d*\(c["\<EGFR2[EGF,p,EGF,Shc]\>"]\)[t], \n
          r602 -> k30*\(c["\<EGFR2[0,p,EGF,ShcP]\>"]\)[t]*\(c["\<EGF\>"]\)[
                  t] - k30d*\(c["\<EGFR2[EGF,p,EGF,ShcP]\>"]\)[t], \n
          r603 -> k30*\(c["\<EGFR2[0,p,EGF,Sos]\>"]\)[t]*\(c["\<EGF\>"]\)[
                  t] - k30d*\(c["\<EGFR2[EGF,p,EGF,Sos]\>"]\)[t], \n
          r604 -> k30*\(c["\<EGFR2[0,p,EGF,SosP]\>"]\)[t]*\(c["\<EGF\>"]\)[
                  t] - k30d*\(c["\<EGFR2[EGF,p,EGF,SosP]\>"]\)[t], \n
          r605 -> k30*\(c["\<EGFR2[0,p,EGF,p]\>"]\)[t]*\(c["\<EGF\>"]\)[t] - 
              k30d*\(c["\<EGFR2[EGF,p,EGF,p]\>"]\)[t], \n
          r606 -> k30*\(c["\<EGFR2[0,0,0,0]\>"]\)[t]*\(c["\<EGF\>"]\)[t] - 
              k30d*\(c["\<EGFR2[0,0,EGF,0]\>"]\)[t], \n
          r607 -> k30*\(c["\<EGFR2[0,0,0,Grb2]\>"]\)[t]*\(c["\<EGF\>"]\)[t] - 
              k30d*\(c["\<EGFR2[0,0,EGF,Grb2]\>"]\)[t], \n
          r608 -> k30*\(c["\<EGFR2[0,0,0,Shc]\>"]\)[t]*\(c["\<EGF\>"]\)[t] - 
              k30d*\(c["\<EGFR2[0,0,EGF,Shc]\>"]\)[t], \n
          r609 -> k30*\(c["\<EGFR2[0,0,0,ShcP]\>"]\)[t]*\(c["\<EGF\>"]\)[t] - 
              k30d*\(c["\<EGFR2[0,0,EGF,ShcP]\>"]\)[t], \n
          r610 -> k30*\(c["\<EGFR2[0,0,0,Sos]\>"]\)[t]*\(c["\<EGF\>"]\)[t] - 
              k30d*\(c["\<EGFR2[0,0,EGF,Sos]\>"]\)[t], \n
          r611 -> k30*\(c["\<EGFR2[0,0,0,SosP]\>"]\)[t]*\(c["\<EGF\>"]\)[t] - 
              k30d*\(c["\<EGFR2[0,0,EGF,SosP]\>"]\)[t], \n
          r612 -> k30*\(c["\<EGFR2[0,0,0,p]\>"]\)[t]*\(c["\<EGF\>"]\)[t] - 
              k30d*\(c["\<EGFR2[0,0,EGF,p]\>"]\)[t], \n
          r613 -> 
            k30*\(c["\<EGFR2[0,Grb2,0,0]\>"]\)[t]*\(c["\<EGF\>"]\)[t] - 
              k30d*\(c["\<EGFR2[0,Grb2,EGF,0]\>"]\)[t], \n
          r614 -> k30*\(c["\<EGFR2[0,Grb2,0,Grb2]\>"]\)[t]*\(c["\<EGF\>"]\)[
                  t] - k30d*\(c["\<EGFR2[0,Grb2,EGF,Grb2]\>"]\)[t], \n
          r615 -> k30*\(c["\<EGFR2[0,Grb2,0,Shc]\>"]\)[t]*\(c["\<EGF\>"]\)[
                  t] - k30d*\(c["\<EGFR2[0,Grb2,EGF,Shc]\>"]\)[t], \n
          r616 -> k30*\(c["\<EGFR2[0,Grb2,0,ShcP]\>"]\)[t]*\(c["\<EGF\>"]\)[
                  t] - k30d*\(c["\<EGFR2[0,Grb2,EGF,ShcP]\>"]\)[t], \n
          r617 -> k30*\(c["\<EGFR2[0,Grb2,0,Sos]\>"]\)[t]*\(c["\<EGF\>"]\)[
                  t] - k30d*\(c["\<EGFR2[0,Grb2,EGF,Sos]\>"]\)[t], \n
          r618 -> k30*\(c["\<EGFR2[0,Grb2,0,SosP]\>"]\)[t]*\(c["\<EGF\>"]\)[
                  t] - k30d*\(c["\<EGFR2[0,Grb2,EGF,SosP]\>"]\)[t], \n
          r619 -> k30*\(c["\<EGFR2[0,Grb2,0,p]\>"]\)[t]*\(c["\<EGF\>"]\)[t] - 
              k30d*\(c["\<EGFR2[0,Grb2,EGF,p]\>"]\)[t], \n
          r620 -> k30*\(c["\<EGFR2[0,Shc,0,0]\>"]\)[t]*\(c["\<EGF\>"]\)[t] - 
              k30d*\(c["\<EGFR2[0,Shc,EGF,0]\>"]\)[t], \n
          r621 -> k30*\(c["\<EGFR2[0,Shc,0,Grb2]\>"]\)[t]*\(c["\<EGF\>"]\)[
                  t] - k30d*\(c["\<EGFR2[0,Shc,EGF,Grb2]\>"]\)[t], \n
          r622 -> k30*\(c["\<EGFR2[0,Shc,0,Shc]\>"]\)[t]*\(c["\<EGF\>"]\)[
                  t] - k30d*\(c["\<EGFR2[0,Shc,EGF,Shc]\>"]\)[t], \n
          r623 -> k30*\(c["\<EGFR2[0,Shc,0,ShcP]\>"]\)[t]*\(c["\<EGF\>"]\)[
                  t] - k30d*\(c["\<EGFR2[0,Shc,EGF,ShcP]\>"]\)[t], \n
          r624 -> k30*\(c["\<EGFR2[0,Shc,0,Sos]\>"]\)[t]*\(c["\<EGF\>"]\)[
                  t] - k30d*\(c["\<EGFR2[0,Shc,EGF,Sos]\>"]\)[t], \n
          r625 -> k30*\(c["\<EGFR2[0,Shc,0,SosP]\>"]\)[t]*\(c["\<EGF\>"]\)[
                  t] - k30d*\(c["\<EGFR2[0,Shc,EGF,SosP]\>"]\)[t], \n
          r626 -> k30*\(c["\<EGFR2[0,Shc,0,p]\>"]\)[t]*\(c["\<EGF\>"]\)[t] - 
              k30d*\(c["\<EGFR2[0,Shc,EGF,p]\>"]\)[t], \n
          r627 -> k30*\(c["\<EGFR2[0,ShcP,0,0]\>"]\)[t]*\(c["\<EGF\>"]\)[t] - 
              k30d*\(c["\<EGFR2[0,ShcP,EGF,0]\>"]\)[t], \n
          r628 -> k30*\(c["\<EGFR2[0,ShcP,0,Grb2]\>"]\)[t]*\(c["\<EGF\>"]\)[
                  t] - k30d*\(c["\<EGFR2[0,ShcP,EGF,Grb2]\>"]\)[t], \n
          r629 -> k30*\(c["\<EGFR2[0,ShcP,0,Shc]\>"]\)[t]*\(c["\<EGF\>"]\)[
                  t] - k30d*\(c["\<EGFR2[0,ShcP,EGF,Shc]\>"]\)[t], \n
          r630 -> k30*\(c["\<EGFR2[0,ShcP,0,ShcP]\>"]\)[t]*\(c["\<EGF\>"]\)[
                  t] - k30d*\(c["\<EGFR2[0,ShcP,EGF,ShcP]\>"]\)[t], \n
          r631 -> k30*\(c["\<EGFR2[0,ShcP,0,Sos]\>"]\)[t]*\(c["\<EGF\>"]\)[
                  t] - k30d*\(c["\<EGFR2[0,ShcP,EGF,Sos]\>"]\)[t], \n
          r632 -> k30*\(c["\<EGFR2[0,ShcP,0,SosP]\>"]\)[t]*\(c["\<EGF\>"]\)[
                  t] - k30d*\(c["\<EGFR2[0,ShcP,EGF,SosP]\>"]\)[t], \n
          r633 -> k30*\(c["\<EGFR2[0,ShcP,0,p]\>"]\)[t]*\(c["\<EGF\>"]\)[t] - 
              k30d*\(c["\<EGFR2[0,ShcP,EGF,p]\>"]\)[t], \n
          r634 -> k30*\(c["\<EGFR2[0,Sos,0,0]\>"]\)[t]*\(c["\<EGF\>"]\)[t] - 
              k30d*\(c["\<EGFR2[0,Sos,EGF,0]\>"]\)[t], \n
          r635 -> k30*\(c["\<EGFR2[0,Sos,0,Grb2]\>"]\)[t]*\(c["\<EGF\>"]\)[
                  t] - k30d*\(c["\<EGFR2[0,Sos,EGF,Grb2]\>"]\)[t], \n
          r636 -> k30*\(c["\<EGFR2[0,Sos,0,Shc]\>"]\)[t]*\(c["\<EGF\>"]\)[
                  t] - k30d*\(c["\<EGFR2[0,Sos,EGF,Shc]\>"]\)[t], \n
          r637 -> k30*\(c["\<EGFR2[0,Sos,0,ShcP]\>"]\)[t]*\(c["\<EGF\>"]\)[
                  t] - k30d*\(c["\<EGFR2[0,Sos,EGF,ShcP]\>"]\)[t], \n
          r638 -> k30*\(c["\<EGFR2[0,Sos,0,Sos]\>"]\)[t]*\(c["\<EGF\>"]\)[
                  t] - k30d*\(c["\<EGFR2[0,Sos,EGF,Sos]\>"]\)[t], \n
          r639 -> k30*\(c["\<EGFR2[0,Sos,0,SosP]\>"]\)[t]*\(c["\<EGF\>"]\)[
                  t] - k30d*\(c["\<EGFR2[0,Sos,EGF,SosP]\>"]\)[t], \n
          r640 -> k30*\(c["\<EGFR2[0,Sos,0,p]\>"]\)[t]*\(c["\<EGF\>"]\)[t] - 
              k30d*\(c["\<EGFR2[0,Sos,EGF,p]\>"]\)[t], \n
          r641 -> k30*\(c["\<EGFR2[0,SosP,0,0]\>"]\)[t]*\(c["\<EGF\>"]\)[t] - 
              k30d*\(c["\<EGFR2[0,SosP,EGF,0]\>"]\)[t], \n
          r642 -> k30*\(c["\<EGFR2[0,SosP,0,Grb2]\>"]\)[t]*\(c["\<EGF\>"]\)[
                  t] - k30d*\(c["\<EGFR2[0,SosP,EGF,Grb2]\>"]\)[t], \n
          r643 -> k30*\(c["\<EGFR2[0,SosP,0,Shc]\>"]\)[t]*\(c["\<EGF\>"]\)[
                  t] - k30d*\(c["\<EGFR2[0,SosP,EGF,Shc]\>"]\)[t], \n
          r644 -> k30*\(c["\<EGFR2[0,SosP,0,ShcP]\>"]\)[t]*\(c["\<EGF\>"]\)[
                  t] - k30d*\(c["\<EGFR2[0,SosP,EGF,ShcP]\>"]\)[t], \n
          r645 -> k30*\(c["\<EGFR2[0,SosP,0,Sos]\>"]\)[t]*\(c["\<EGF\>"]\)[
                  t] - k30d*\(c["\<EGFR2[0,SosP,EGF,Sos]\>"]\)[t], \n
          r646 -> 
            k30*\(c["\<EGFR2[0,SosP,0,SosP]\>"]\)[t]*\(c["\<EGF\>"]\)[t] - 
              k30d*\(c["\<EGFR2[0,SosP,EGF,SosP]\>"]\)[t], \n
          r647 -> k30*\(c["\<EGFR2[0,SosP,0,p]\>"]\)[t]*\(c["\<EGF\>"]\)[t] - 
              k30d*\(c["\<EGFR2[0,SosP,EGF,p]\>"]\)[t], \n
          r648 -> k30*\(c["\<EGFR2[0,p,0,0]\>"]\)[t]*\(c["\<EGF\>"]\)[t] - 
              k30d*\(c["\<EGFR2[0,p,EGF,0]\>"]\)[t], \n
          r649 -> k30*\(c["\<EGFR2[0,p,0,Grb2]\>"]\)[t]*\(c["\<EGF\>"]\)[t] - 
              k30d*\(c["\<EGFR2[0,p,EGF,Grb2]\>"]\)[t], \n
          r650 -> k30*\(c["\<EGFR2[0,p,0,Shc]\>"]\)[t]*\(c["\<EGF\>"]\)[t] - 
              k30d*\(c["\<EGFR2[0,p,EGF,Shc]\>"]\)[t], \n
          r651 -> k30*\(c["\<EGFR2[0,p,0,ShcP]\>"]\)[t]*\(c["\<EGF\>"]\)[t] - 
              k30d*\(c["\<EGFR2[0,p,EGF,ShcP]\>"]\)[t], \n
          r652 -> k30*\(c["\<EGFR2[0,p,0,Sos]\>"]\)[t]*\(c["\<EGF\>"]\)[t] - 
              k30d*\(c["\<EGFR2[0,p,EGF,Sos]\>"]\)[t], \n
          r653 -> k30*\(c["\<EGFR2[0,p,0,SosP]\>"]\)[t]*\(c["\<EGF\>"]\)[t] - 
              k30d*\(c["\<EGFR2[0,p,EGF,SosP]\>"]\)[t], \n
          r654 -> k30*\(c["\<EGFR2[0,p,0,p]\>"]\)[t]*\(c["\<EGF\>"]\)[t] - 
              k30d*\(c["\<EGFR2[0,p,EGF,p]\>"]\)[t], \n
          r655 -> k30*\(c["\<EGFR2[EGF,0,0,0]\>"]\)[t]*\(c["\<EGF\>"]\)[t] - 
              k30d*\(c["\<EGFR2[EGF,0,EGF,0]\>"]\)[t], \n
          r656 -> k30*\(c["\<EGFR2[EGF,0,0,Grb2]\>"]\)[t]*\(c["\<EGF\>"]\)[
                  t] - k30d*\(c["\<EGFR2[EGF,0,EGF,Grb2]\>"]\)[t], \n
          r657 -> k30*\(c["\<EGFR2[EGF,0,0,Shc]\>"]\)[t]*\(c["\<EGF\>"]\)[
                  t] - k30d*\(c["\<EGFR2[EGF,0,EGF,Shc]\>"]\)[t], \n
          r658 -> k30*\(c["\<EGFR2[EGF,0,0,ShcP]\>"]\)[t]*\(c["\<EGF\>"]\)[
                  t] - k30d*\(c["\<EGFR2[EGF,0,EGF,ShcP]\>"]\)[t], \n
          r659 -> k30*\(c["\<EGFR2[EGF,0,0,Sos]\>"]\)[t]*\(c["\<EGF\>"]\)[
                  t] - k30d*\(c["\<EGFR2[EGF,0,EGF,Sos]\>"]\)[t], \n
          r660 -> k30*\(c["\<EGFR2[EGF,0,0,SosP]\>"]\)[t]*\(c["\<EGF\>"]\)[
                  t] - k30d*\(c["\<EGFR2[EGF,0,EGF,SosP]\>"]\)[t], \n
          r661 -> k30*\(c["\<EGFR2[EGF,0,0,p]\>"]\)[t]*\(c["\<EGF\>"]\)[t] - 
              k30d*\(c["\<EGFR2[EGF,0,EGF,p]\>"]\)[t], \n
          r662 -> k30*\(c["\<EGFR2[EGF,Grb2,0,0]\>"]\)[t]*\(c["\<EGF\>"]\)[
                  t] - k30d*\(c["\<EGFR2[EGF,Grb2,EGF,0]\>"]\)[t], \n
          r663 -> k30*\(c["\<EGFR2[EGF,Grb2,0,Grb2]\>"]\)[t]*\(c["\<EGF\>"]\)[
                  t] - k30d*\(c["\<EGFR2[EGF,Grb2,EGF,Grb2]\>"]\)[t], \n
          r664 -> k30*\(c["\<EGFR2[EGF,Grb2,0,Shc]\>"]\)[t]*\(c["\<EGF\>"]\)[
                  t] - k30d*\(c["\<EGFR2[EGF,Grb2,EGF,Shc]\>"]\)[t], \n
          r665 -> k30*\(c["\<EGFR2[EGF,Grb2,0,ShcP]\>"]\)[t]*\(c["\<EGF\>"]\)[
                  t] - k30d*\(c["\<EGFR2[EGF,Grb2,EGF,ShcP]\>"]\)[t], \n
          r666 -> k30*\(c["\<EGFR2[EGF,Grb2,0,Sos]\>"]\)[t]*\(c["\<EGF\>"]\)[
                  t] - k30d*\(c["\<EGFR2[EGF,Grb2,EGF,Sos]\>"]\)[t], \n
          r667 -> k30*\(c["\<EGFR2[EGF,Grb2,0,SosP]\>"]\)[t]*\(c["\<EGF\>"]\)[
                  t] - k30d*\(c["\<EGFR2[EGF,Grb2,EGF,SosP]\>"]\)[t], \n
          r668 -> k30*\(c["\<EGFR2[EGF,Grb2,0,p]\>"]\)[t]*\(c["\<EGF\>"]\)[
                  t] - k30d*\(c["\<EGFR2[EGF,Grb2,EGF,p]\>"]\)[t], \n
          r669 -> k30*\(c["\<EGFR2[EGF,Shc,0,0]\>"]\)[t]*\(c["\<EGF\>"]\)[
                  t] - k30d*\(c["\<EGFR2[EGF,Shc,EGF,0]\>"]\)[t], \n
          r670 -> k30*\(c["\<EGFR2[EGF,Shc,0,Grb2]\>"]\)[t]*\(c["\<EGF\>"]\)[
                  t] - k30d*\(c["\<EGFR2[EGF,Shc,EGF,Grb2]\>"]\)[t], \n
          r671 -> k30*\(c["\<EGFR2[EGF,Shc,0,Shc]\>"]\)[t]*\(c["\<EGF\>"]\)[
                  t] - k30d*\(c["\<EGFR2[EGF,Shc,EGF,Shc]\>"]\)[t], \n
          r672 -> k30*\(c["\<EGFR2[EGF,Shc,0,ShcP]\>"]\)[t]*\(c["\<EGF\>"]\)[
                  t] - k30d*\(c["\<EGFR2[EGF,Shc,EGF,ShcP]\>"]\)[t], \n
          r673 -> k30*\(c["\<EGFR2[EGF,Shc,0,Sos]\>"]\)[t]*\(c["\<EGF\>"]\)[
                  t] - k30d*\(c["\<EGFR2[EGF,Shc,EGF,Sos]\>"]\)[t], \n
          r674 -> k30*\(c["\<EGFR2[EGF,Shc,0,SosP]\>"]\)[t]*\(c["\<EGF\>"]\)[
                  t] - k30d*\(c["\<EGFR2[EGF,Shc,EGF,SosP]\>"]\)[t], \n
          r675 -> k30*\(c["\<EGFR2[EGF,Shc,0,p]\>"]\)[t]*\(c["\<EGF\>"]\)[
                  t] - k30d*\(c["\<EGFR2[EGF,Shc,EGF,p]\>"]\)[t], \n
          r676 -> k30*\(c["\<EGFR2[EGF,ShcP,0,0]\>"]\)[t]*\(c["\<EGF\>"]\)[
                  t] - k30d*\(c["\<EGFR2[EGF,ShcP,EGF,0]\>"]\)[t], \n
          r677 -> k30*\(c["\<EGFR2[EGF,ShcP,0,Grb2]\>"]\)[t]*\(c["\<EGF\>"]\)[
                  t] - k30d*\(c["\<EGFR2[EGF,ShcP,EGF,Grb2]\>"]\)[t], \n
          r678 -> k30*\(c["\<EGFR2[EGF,ShcP,0,Shc]\>"]\)[t]*\(c["\<EGF\>"]\)[
                  t] - k30d*\(c["\<EGFR2[EGF,ShcP,EGF,Shc]\>"]\)[t], \n
          r679 -> k30*\(c["\<EGFR2[EGF,ShcP,0,ShcP]\>"]\)[t]*\(c["\<EGF\>"]\)[
                  t] - k30d*\(c["\<EGFR2[EGF,ShcP,EGF,ShcP]\>"]\)[t], \n
          r680 -> k30*\(c["\<EGFR2[EGF,ShcP,0,Sos]\>"]\)[t]*\(c["\<EGF\>"]\)[
                  t] - k30d*\(c["\<EGFR2[EGF,ShcP,EGF,Sos]\>"]\)[t], \n
          r681 -> k30*\(c["\<EGFR2[EGF,ShcP,0,SosP]\>"]\)[t]*\(c["\<EGF\>"]\)[
                  t] - k30d*\(c["\<EGFR2[EGF,ShcP,EGF,SosP]\>"]\)[t], \n
          r682 -> k30*\(c["\<EGFR2[EGF,ShcP,0,p]\>"]\)[t]*\(c["\<EGF\>"]\)[
                  t] - k30d*\(c["\<EGFR2[EGF,ShcP,EGF,p]\>"]\)[t], \n
          r683 -> k30*\(c["\<EGFR2[EGF,Sos,0,0]\>"]\)[t]*\(c["\<EGF\>"]\)[
                  t] - k30d*\(c["\<EGFR2[EGF,Sos,EGF,0]\>"]\)[t], \n
          r684 -> k30*\(c["\<EGFR2[EGF,Sos,0,Grb2]\>"]\)[t]*\(c["\<EGF\>"]\)[
                  t] - k30d*\(c["\<EGFR2[EGF,Sos,EGF,Grb2]\>"]\)[t], \n
          r685 -> k30*\(c["\<EGFR2[EGF,Sos,0,Shc]\>"]\)[t]*\(c["\<EGF\>"]\)[
                  t] - k30d*\(c["\<EGFR2[EGF,Sos,EGF,Shc]\>"]\)[t], \n
          r686 -> k30*\(c["\<EGFR2[EGF,Sos,0,ShcP]\>"]\)[t]*\(c["\<EGF\>"]\)[
                  t] - k30d*\(c["\<EGFR2[EGF,Sos,EGF,ShcP]\>"]\)[t], \n
          r687 -> k30*\(c["\<EGFR2[EGF,Sos,0,Sos]\>"]\)[t]*\(c["\<EGF\>"]\)[
                  t] - k30d*\(c["\<EGFR2[EGF,Sos,EGF,Sos]\>"]\)[t], \n
          r688 -> k30*\(c["\<EGFR2[EGF,Sos,0,SosP]\>"]\)[t]*\(c["\<EGF\>"]\)[
                  t] - k30d*\(c["\<EGFR2[EGF,Sos,EGF,SosP]\>"]\)[t], \n
          r689 -> k30*\(c["\<EGFR2[EGF,Sos,0,p]\>"]\)[t]*\(c["\<EGF\>"]\)[
                  t] - k30d*\(c["\<EGFR2[EGF,Sos,EGF,p]\>"]\)[t], \n
          r690 -> k30*\(c["\<EGFR2[EGF,SosP,0,0]\>"]\)[t]*\(c["\<EGF\>"]\)[
                  t] - k30d*\(c["\<EGFR2[EGF,SosP,EGF,0]\>"]\)[t], \n
          r691 -> k30*\(c["\<EGFR2[EGF,SosP,0,Grb2]\>"]\)[t]*\(c["\<EGF\>"]\)[
                  t] - k30d*\(c["\<EGFR2[EGF,SosP,EGF,Grb2]\>"]\)[t], \n
          r692 -> k30*\(c["\<EGFR2[EGF,SosP,0,Shc]\>"]\)[t]*\(c["\<EGF\>"]\)[
                  t] - k30d*\(c["\<EGFR2[EGF,SosP,EGF,Shc]\>"]\)[t], \n
          r693 -> k30*\(c["\<EGFR2[EGF,SosP,0,ShcP]\>"]\)[t]*\(c["\<EGF\>"]\)[
                  t] - k30d*\(c["\<EGFR2[EGF,SosP,EGF,ShcP]\>"]\)[t], \n
          r694 -> k30*\(c["\<EGFR2[EGF,SosP,0,Sos]\>"]\)[t]*\(c["\<EGF\>"]\)[
                  t] - k30d*\(c["\<EGFR2[EGF,SosP,EGF,Sos]\>"]\)[t], \n
          r695 -> k30*\(c["\<EGFR2[EGF,SosP,0,SosP]\>"]\)[t]*\(c["\<EGF\>"]\)[
                  t] - k30d*\(c["\<EGFR2[EGF,SosP,EGF,SosP]\>"]\)[t], \n
          r696 -> k30*\(c["\<EGFR2[EGF,SosP,0,p]\>"]\)[t]*\(c["\<EGF\>"]\)[
                  t] - k30d*\(c["\<EGFR2[EGF,SosP,EGF,p]\>"]\)[t], \n
          r697 -> k30*\(c["\<EGFR2[EGF,p,0,0]\>"]\)[t]*\(c["\<EGF\>"]\)[t] - 
              k30d*\(c["\<EGFR2[EGF,p,EGF,0]\>"]\)[t], \n
          r698 -> k30*\(c["\<EGFR2[EGF,p,0,Grb2]\>"]\)[t]*\(c["\<EGF\>"]\)[
                  t] - k30d*\(c["\<EGFR2[EGF,p,EGF,Grb2]\>"]\)[t], \n
          r699 -> k30*\(c["\<EGFR2[EGF,p,0,Shc]\>"]\)[t]*\(c["\<EGF\>"]\)[
                  t] - k30d*\(c["\<EGFR2[EGF,p,EGF,Shc]\>"]\)[t], \n
          r700 -> k30*\(c["\<EGFR2[EGF,p,0,ShcP]\>"]\)[t]*\(c["\<EGF\>"]\)[
                  t] - k30d*\(c["\<EGFR2[EGF,p,EGF,ShcP]\>"]\)[t], \n
          r701 -> k30*\(c["\<EGFR2[EGF,p,0,Sos]\>"]\)[t]*\(c["\<EGF\>"]\)[
                  t] - k30d*\(c["\<EGFR2[EGF,p,EGF,Sos]\>"]\)[t], \n
          r702 -> k30*\(c["\<EGFR2[EGF,p,0,SosP]\>"]\)[t]*\(c["\<EGF\>"]\)[
                  t] - k30d*\(c["\<EGFR2[EGF,p,EGF,SosP]\>"]\)[t], \n
          r703 -> k30*\(c["\<EGFR2[EGF,p,0,p]\>"]\)[t]*\(c["\<EGF\>"]\)[t] - 
              k30d*\(c["\<EGFR2[EGF,p,EGF,p]\>"]\)[t], \n
          r704 -> k31*\(c["\<EGFR2[0,0,0,0]\>"]\)[t] - 
              k31d*\(c["\<EGFR2[0,p,0,0]\>"]\)[t], \n
          r705 -> k31*\(c["\<EGFR2[0,0,0,Grb2]\>"]\)[t] - 
              k31d*\(c["\<EGFR2[0,p,0,Grb2]\>"]\)[t], \n
          r706 -> k31*\(c["\<EGFR2[0,0,0,Shc]\>"]\)[t] - 
              k31d*\(c["\<EGFR2[0,p,0,Shc]\>"]\)[t], \n
          r707 -> k31*\(c["\<EGFR2[0,0,0,ShcP]\>"]\)[t] - 
              k31d*\(c["\<EGFR2[0,p,0,ShcP]\>"]\)[t], \n
          r708 -> k31*\(c["\<EGFR2[0,0,0,Sos]\>"]\)[t] - 
              k31d*\(c["\<EGFR2[0,p,0,Sos]\>"]\)[t], \n
          r709 -> k31*\(c["\<EGFR2[0,0,0,SosP]\>"]\)[t] - 
              k31d*\(c["\<EGFR2[0,p,0,SosP]\>"]\)[t], \n
          r710 -> k31*\(c["\<EGFR2[0,0,0,p]\>"]\)[t] - 
              k31d*\(c["\<EGFR2[0,p,0,p]\>"]\)[t], \n
          r711 -> k31*\(c["\<EGFR2[0,0,EGF,0]\>"]\)[t] - 
              k31d*\(c["\<EGFR2[0,p,EGF,0]\>"]\)[t], \n
          r712 -> k31*\(c["\<EGFR2[0,0,EGF,Grb2]\>"]\)[t] - 
              k31d*\(c["\<EGFR2[0,p,EGF,Grb2]\>"]\)[t], \n
          r713 -> 
            k31*\(c["\<EGFR2[0,0,EGF,Shc]\>"]\)[t] - 
              k31d*\(c["\<EGFR2[0,p,EGF,Shc]\>"]\)[t], \n
          r714 -> k31*\(c["\<EGFR2[0,0,EGF,ShcP]\>"]\)[t] - 
              k31d*\(c["\<EGFR2[0,p,EGF,ShcP]\>"]\)[t], \n
          r715 -> k31*\(c["\<EGFR2[0,0,EGF,Sos]\>"]\)[t] - 
              k31d*\(c["\<EGFR2[0,p,EGF,Sos]\>"]\)[t], \n
          r716 -> k31*\(c["\<EGFR2[0,0,EGF,SosP]\>"]\)[t] - 
              k31d*\(c["\<EGFR2[0,p,EGF,SosP]\>"]\)[t], \n
          r717 -> k31*\(c["\<EGFR2[0,0,EGF,p]\>"]\)[t] - 
              k31d*\(c["\<EGFR2[0,p,EGF,p]\>"]\)[t], \n
          r718 -> k31*\(c["\<EGFR2[EGF,0,0,0]\>"]\)[t] - 
              k31d*\(c["\<EGFR2[EGF,p,0,0]\>"]\)[t], \n
          r719 -> k31*\(c["\<EGFR2[EGF,0,0,Grb2]\>"]\)[t] - 
              k31d*\(c["\<EGFR2[EGF,p,0,Grb2]\>"]\)[t], \n
          r720 -> k31*\(c["\<EGFR2[EGF,0,0,Shc]\>"]\)[t] - 
              k31d*\(c["\<EGFR2[EGF,p,0,Shc]\>"]\)[t], \n
          r721 -> k31*\(c["\<EGFR2[EGF,0,0,ShcP]\>"]\)[t] - 
              k31d*\(c["\<EGFR2[EGF,p,0,ShcP]\>"]\)[t], \n
          r722 -> k31*\(c["\<EGFR2[EGF,0,0,Sos]\>"]\)[t] - 
              k31d*\(c["\<EGFR2[EGF,p,0,Sos]\>"]\)[t], \n
          r723 -> k31*\(c["\<EGFR2[EGF,0,0,SosP]\>"]\)[t] - 
              k31d*\(c["\<EGFR2[EGF,p,0,SosP]\>"]\)[t], \n
          r724 -> k31*\(c["\<EGFR2[EGF,0,0,p]\>"]\)[t] - 
              k31d*\(c["\<EGFR2[EGF,p,0,p]\>"]\)[t], \n
          r725 -> k31*\(c["\<EGFR2[EGF,0,EGF,0]\>"]\)[t] - 
              k31d*\(c["\<EGFR2[EGF,p,EGF,0]\>"]\)[t], \n
          r726 -> k31*\(c["\<EGFR2[EGF,0,EGF,Grb2]\>"]\)[t] - 
              k31d*\(c["\<EGFR2[EGF,p,EGF,Grb2]\>"]\)[t], \n
          r727 -> k31*\(c["\<EGFR2[EGF,0,EGF,Shc]\>"]\)[t] - 
              k31d*\(c["\<EGFR2[EGF,p,EGF,Shc]\>"]\)[t], \n
          r728 -> k31*\(c["\<EGFR2[EGF,0,EGF,ShcP]\>"]\)[t] - 
              k31d*\(c["\<EGFR2[EGF,p,EGF,ShcP]\>"]\)[t], \n
          r729 -> k31*\(c["\<EGFR2[EGF,0,EGF,Sos]\>"]\)[t] - 
              k31d*\(c["\<EGFR2[EGF,p,EGF,Sos]\>"]\)[t], \n
          r730 -> k31*\(c["\<EGFR2[EGF,0,EGF,SosP]\>"]\)[t] - 
              k31d*\(c["\<EGFR2[EGF,p,EGF,SosP]\>"]\)[t], \n
          r731 -> k31*\(c["\<EGFR2[EGF,0,EGF,p]\>"]\)[t] - 
              k31d*\(c["\<EGFR2[EGF,p,EGF,p]\>"]\)[t], \n
          r732 -> k31*\(c["\<EGFR2[0,0,0,0]\>"]\)[t] - 
              k31d*\(c["\<EGFR2[0,0,0,p]\>"]\)[t], \n
          r733 -> 
            k31*\(c["\<EGFR2[0,0,EGF,0]\>"]\)[t] - 
              k31d*\(c["\<EGFR2[0,0,EGF,p]\>"]\)[t], \n
          r734 -> k31*\(c["\<EGFR2[0,Grb2,0,0]\>"]\)[t] - 
              k31d*\(c["\<EGFR2[0,Grb2,0,p]\>"]\)[t], \n
          r735 -> k31*\(c["\<EGFR2[0,Grb2,EGF,0]\>"]\)[t] - 
              k31d*\(c["\<EGFR2[0,Grb2,EGF,p]\>"]\)[t], \n
          r736 -> k31*\(c["\<EGFR2[0,Shc,0,0]\>"]\)[t] - 
              k31d*\(c["\<EGFR2[0,Shc,0,p]\>"]\)[t], \n
          r737 -> k31*\(c["\<EGFR2[0,Shc,EGF,0]\>"]\)[t] - 
              k31d*\(c["\<EGFR2[0,Shc,EGF,p]\>"]\)[t], \n
          r738 -> k31*\(c["\<EGFR2[0,ShcP,0,0]\>"]\)[t] - 
              k31d*\(c["\<EGFR2[0,ShcP,0,p]\>"]\)[t], \n
          r739 -> k31*\(c["\<EGFR2[0,ShcP,EGF,0]\>"]\)[t] - 
              k31d*\(c["\<EGFR2[0,ShcP,EGF,p]\>"]\)[t], \n
          r740 -> k31*\(c["\<EGFR2[0,Sos,0,0]\>"]\)[t] - 
              k31d*\(c["\<EGFR2[0,Sos,0,p]\>"]\)[t], \n
          r741 -> k31*\(c["\<EGFR2[0,Sos,EGF,0]\>"]\)[t] - 
              k31d*\(c["\<EGFR2[0,Sos,EGF,p]\>"]\)[t], \n
          r742 -> k31*\(c["\<EGFR2[0,SosP,0,0]\>"]\)[t] - 
              k31d*\(c["\<EGFR2[0,SosP,0,p]\>"]\)[t], \n
          r743 -> k31*\(c["\<EGFR2[0,SosP,EGF,0]\>"]\)[t] - 
              k31d*\(c["\<EGFR2[0,SosP,EGF,p]\>"]\)[t], \n
          r744 -> k31*\(c["\<EGFR2[0,p,0,0]\>"]\)[t] - 
              k31d*\(c["\<EGFR2[0,p,0,p]\>"]\)[t], \n
          r745 -> k31*\(c["\<EGFR2[0,p,EGF,0]\>"]\)[t] - 
              k31d*\(c["\<EGFR2[0,p,EGF,p]\>"]\)[t], \n
          r746 -> k31*\(c["\<EGFR2[EGF,0,0,0]\>"]\)[t] - 
              k31d*\(c["\<EGFR2[EGF,0,0,p]\>"]\)[t], \n
          r747 -> k31*\(c["\<EGFR2[EGF,0,EGF,0]\>"]\)[t] - 
              k31d*\(c["\<EGFR2[EGF,0,EGF,p]\>"]\)[t], \n
          r748 -> k31*\(c["\<EGFR2[EGF,Grb2,0,0]\>"]\)[t] - 
              k31d*\(c["\<EGFR2[EGF,Grb2,0,p]\>"]\)[t], \n
          r749 -> k31*\(c["\<EGFR2[EGF,Grb2,EGF,0]\>"]\)[t] - 
              k31d*\(c["\<EGFR2[EGF,Grb2,EGF,p]\>"]\)[t], \n
          r750 -> k31*\(c["\<EGFR2[EGF,Shc,0,0]\>"]\)[t] - 
              k31d*\(c["\<EGFR2[EGF,Shc,0,p]\>"]\)[t], \n
          r751 -> k31*\(c["\<EGFR2[EGF,Shc,EGF,0]\>"]\)[t] - 
              k31d*\(c["\<EGFR2[EGF,Shc,EGF,p]\>"]\)[t], \n
          r752 -> k31*\(c["\<EGFR2[EGF,ShcP,0,0]\>"]\)[t] - 
              k31d*\(c["\<EGFR2[EGF,ShcP,0,p]\>"]\)[t], \n
          r753 -> k31*\(c["\<EGFR2[EGF,ShcP,EGF,0]\>"]\)[t] - 
              k31d*\(c["\<EGFR2[EGF,ShcP,EGF,p]\>"]\)[t], \n
          r754 -> k31*\(c["\<EGFR2[EGF,Sos,0,0]\>"]\)[t] - 
              k31d*\(c["\<EGFR2[EGF,Sos,0,p]\>"]\)[t], \n
          r755 -> k31*\(c["\<EGFR2[EGF,Sos,EGF,0]\>"]\)[t] - 
              k31d*\(c["\<EGFR2[EGF,Sos,EGF,p]\>"]\)[t], \n
          r756 -> k31*\(c["\<EGFR2[EGF,SosP,0,0]\>"]\)[t] - 
              k31d*\(c["\<EGFR2[EGF,SosP,0,p]\>"]\)[t], \n
          r757 -> k31*\(c["\<EGFR2[EGF,SosP,EGF,0]\>"]\)[t] - 
              k31d*\(c["\<EGFR2[EGF,SosP,EGF,p]\>"]\)[t], \n
          r758 -> k31*\(c["\<EGFR2[EGF,p,0,0]\>"]\)[t] - 
              k31d*\(c["\<EGFR2[EGF,p,0,p]\>"]\)[t], \n
          r759 -> k31*\(c["\<EGFR2[EGF,p,EGF,0]\>"]\)[t] - 
              k31d*\(c["\<EGFR2[EGF,p,EGF,p]\>"]\)[t], \n
          r760 -> k23*\(c["\<EGFR2[0,p,0,0]\>"]\)[t]*\(c["\<Shc[0]\>"]\)[t] - 
              k23d*\(c["\<EGFR2[0,Shc,0,0]\>"]\)[t], \n
          r761 -> k23*\(c["\<EGFR2[0,p,0,Grb2]\>"]\)[t]*\(c["\<Shc[0]\>"]\)[
                  t] - k23d*\(c["\<EGFR2[0,Shc,0,Grb2]\>"]\)[t], \n
          r762 -> k23*\(c["\<EGFR2[0,p,0,Shc]\>"]\)[t]*\(c["\<Shc[0]\>"]\)[
                  t] - k23d*\(c["\<EGFR2[0,Shc,0,Shc]\>"]\)[t], \n
          r763 -> k23*\(c["\<EGFR2[0,p,0,ShcP]\>"]\)[t]*\(c["\<Shc[0]\>"]\)[
                  t] - k23d*\(c["\<EGFR2[0,Shc,0,ShcP]\>"]\)[t], \n
          r764 -> k23*\(c["\<EGFR2[0,p,0,Sos]\>"]\)[t]*\(c["\<Shc[0]\>"]\)[
                  t] - k23d*\(c["\<EGFR2[0,Shc,0,Sos]\>"]\)[t], \n
          r765 -> k23*\(c["\<EGFR2[0,p,0,SosP]\>"]\)[t]*\(c["\<Shc[0]\>"]\)[
                  t] - k23d*\(c["\<EGFR2[0,Shc,0,SosP]\>"]\)[t], \n
          r766 -> k23*\(c["\<EGFR2[0,p,0,p]\>"]\)[t]*\(c["\<Shc[0]\>"]\)[t] - 
              k23d*\(c["\<EGFR2[0,Shc,0,p]\>"]\)[t], \n
          r767 -> k23*\(c["\<EGFR2[0,p,EGF,0]\>"]\)[t]*\(c["\<Shc[0]\>"]\)[
                  t] - k23d*\(c["\<EGFR2[0,Shc,EGF,0]\>"]\)[t], \n
          r768 -> k23*\(c["\<EGFR2[0,p,EGF,Grb2]\>"]\)[t]*\(c["\<Shc[0]\>"]\)[
                  t] - k23d*\(c["\<EGFR2[0,Shc,EGF,Grb2]\>"]\)[t], \n
          r769 -> k23*\(c["\<EGFR2[0,p,EGF,Shc]\>"]\)[t]*\(c["\<Shc[0]\>"]\)[
                  t] - k23d*\(c["\<EGFR2[0,Shc,EGF,Shc]\>"]\)[t], \n
          r770 -> k23*\(c["\<EGFR2[0,p,EGF,ShcP]\>"]\)[t]*\(c["\<Shc[0]\>"]\)[
                  t] - k23d*\(c["\<EGFR2[0,Shc,EGF,ShcP]\>"]\)[t], \n
          r771 -> 
            k23*\(c["\<EGFR2[0,p,EGF,Sos]\>"]\)[t]*\(c["\<Shc[0]\>"]\)[t] - 
              k23d*\(c["\<EGFR2[0,Shc,EGF,Sos]\>"]\)[t], \n
          r772 -> k23*\(c["\<EGFR2[0,p,EGF,SosP]\>"]\)[t]*\(c["\<Shc[0]\>"]\)[
                  t] - k23d*\(c["\<EGFR2[0,Shc,EGF,SosP]\>"]\)[t], \n
          r773 -> k23*\(c["\<EGFR2[0,p,EGF,p]\>"]\)[t]*\(c["\<Shc[0]\>"]\)[
                  t] - k23d*\(c["\<EGFR2[0,Shc,EGF,p]\>"]\)[t], \n
          r774 -> k23*\(c["\<EGFR2[EGF,p,0,0]\>"]\)[t]*\(c["\<Shc[0]\>"]\)[
                  t] - k23d*\(c["\<EGFR2[EGF,Shc,0,0]\>"]\)[t], \n
          r775 -> k23*\(c["\<EGFR2[EGF,p,0,Grb2]\>"]\)[t]*\(c["\<Shc[0]\>"]\)[
                  t] - k23d*\(c["\<EGFR2[EGF,Shc,0,Grb2]\>"]\)[t], \n
          r776 -> k23*\(c["\<EGFR2[EGF,p,0,Shc]\>"]\)[t]*\(c["\<Shc[0]\>"]\)[
                  t] - k23d*\(c["\<EGFR2[EGF,Shc,0,Shc]\>"]\)[t], \n
          r777 -> k23*\(c["\<EGFR2[EGF,p,0,ShcP]\>"]\)[t]*\(c["\<Shc[0]\>"]\)[
                  t] - k23d*\(c["\<EGFR2[EGF,Shc,0,ShcP]\>"]\)[t], \n
          r778 -> k23*\(c["\<EGFR2[EGF,p,0,Sos]\>"]\)[t]*\(c["\<Shc[0]\>"]\)[
                  t] - k23d*\(c["\<EGFR2[EGF,Shc,0,Sos]\>"]\)[t], \n
          r779 -> k23*\(c["\<EGFR2[EGF,p,0,SosP]\>"]\)[t]*\(c["\<Shc[0]\>"]\)[
                  t] - k23d*\(c["\<EGFR2[EGF,Shc,0,SosP]\>"]\)[t], \n
          r780 -> k23*\(c["\<EGFR2[EGF,p,0,p]\>"]\)[t]*\(c["\<Shc[0]\>"]\)[
                  t] - k23d*\(c["\<EGFR2[EGF,Shc,0,p]\>"]\)[t], \n
          r781 -> k23*\(c["\<EGFR2[EGF,p,EGF,0]\>"]\)[t]*\(c["\<Shc[0]\>"]\)[
                  t] - k23d*\(c["\<EGFR2[EGF,Shc,EGF,0]\>"]\)[t], \n
          r782 -> k23*\(c["\<EGFR2[EGF,p,EGF,Grb2]\>"]\)[
                  t]*\(c["\<Shc[0]\>"]\)[t] - 
              k23d*\(c["\<EGFR2[EGF,Shc,EGF,Grb2]\>"]\)[t], \n
          r783 -> k23*\(c["\<EGFR2[EGF,p,EGF,Shc]\>"]\)[
                  t]*\(c["\<Shc[0]\>"]\)[t] - 
              k23d*\(c["\<EGFR2[EGF,Shc,EGF,Shc]\>"]\)[t], \n
          r784 -> k23*\(c["\<EGFR2[EGF,p,EGF,ShcP]\>"]\)[
                  t]*\(c["\<Shc[0]\>"]\)[t] - 
              k23d*\(c["\<EGFR2[EGF,Shc,EGF,ShcP]\>"]\)[t], \n
          r785 -> k23*\(c["\<EGFR2[EGF,p,EGF,Sos]\>"]\)[
                  t]*\(c["\<Shc[0]\>"]\)[t] - 
              k23d*\(c["\<EGFR2[EGF,Shc,EGF,Sos]\>"]\)[t], \n
          r786 -> k23*\(c["\<EGFR2[EGF,p,EGF,SosP]\>"]\)[
                  t]*\(c["\<Shc[0]\>"]\)[t] - 
              k23d*\(c["\<EGFR2[EGF,Shc,EGF,SosP]\>"]\)[t], \n
          r787 -> 
            k23*\(c["\<EGFR2[EGF,p,EGF,p]\>"]\)[t]*\(c["\<Shc[0]\>"]\)[t] - 
              k23d*\(c["\<EGFR2[EGF,Shc,EGF,p]\>"]\)[t], \n
          r788 -> k23*\(c["\<EGFR2[0,p,0,0]\>"]\)[t]*\(c["\<Shc[p]\>"]\)[t] - 
              k23d*\(c["\<EGFR2[0,ShcP,0,0]\>"]\)[t], \n
          r789 -> k23*\(c["\<EGFR2[0,p,0,Grb2]\>"]\)[t]*\(c["\<Shc[p]\>"]\)[
                  t] - k23d*\(c["\<EGFR2[0,ShcP,0,Grb2]\>"]\)[t], \n
          r790 -> k23*\(c["\<EGFR2[0,p,0,Shc]\>"]\)[t]*\(c["\<Shc[p]\>"]\)[
                  t] - k23d*\(c["\<EGFR2[0,ShcP,0,Shc]\>"]\)[t], \n
          r791 -> k23*\(c["\<EGFR2[0,p,0,ShcP]\>"]\)[t]*\(c["\<Shc[p]\>"]\)[
                  t] - k23d*\(c["\<EGFR2[0,ShcP,0,ShcP]\>"]\)[t], \n
          r792 -> k23*\(c["\<EGFR2[0,p,0,Sos]\>"]\)[t]*\(c["\<Shc[p]\>"]\)[
                  t] - k23d*\(c["\<EGFR2[0,ShcP,0,Sos]\>"]\)[t], \n
          r793 -> k23*\(c["\<EGFR2[0,p,0,SosP]\>"]\)[t]*\(c["\<Shc[p]\>"]\)[
                  t] - k23d*\(c["\<EGFR2[0,ShcP,0,SosP]\>"]\)[t], \n
          r794 -> k23*\(c["\<EGFR2[0,p,0,p]\>"]\)[t]*\(c["\<Shc[p]\>"]\)[t] - 
              k23d*\(c["\<EGFR2[0,ShcP,0,p]\>"]\)[t], \n
          r795 -> k23*\(c["\<EGFR2[0,p,EGF,0]\>"]\)[t]*\(c["\<Shc[p]\>"]\)[
                  t] - k23d*\(c["\<EGFR2[0,ShcP,EGF,0]\>"]\)[t], \n
          r796 -> k23*\(c["\<EGFR2[0,p,EGF,Grb2]\>"]\)[t]*\(c["\<Shc[p]\>"]\)[
                  t] - k23d*\(c["\<EGFR2[0,ShcP,EGF,Grb2]\>"]\)[t], \n
          r797 -> k23*\(c["\<EGFR2[0,p,EGF,Shc]\>"]\)[t]*\(c["\<Shc[p]\>"]\)[
                  t] - k23d*\(c["\<EGFR2[0,ShcP,EGF,Shc]\>"]\)[t], \n
          r798 -> k23*\(c["\<EGFR2[0,p,EGF,ShcP]\>"]\)[t]*\(c["\<Shc[p]\>"]\)[
                  t] - k23d*\(c["\<EGFR2[0,ShcP,EGF,ShcP]\>"]\)[t], \n
          r799 -> k23*\(c["\<EGFR2[0,p,EGF,Sos]\>"]\)[t]*\(c["\<Shc[p]\>"]\)[
                  t] - k23d*\(c["\<EGFR2[0,ShcP,EGF,Sos]\>"]\)[t], \n
          r800 -> k23*\(c["\<EGFR2[0,p,EGF,SosP]\>"]\)[t]*\(c["\<Shc[p]\>"]\)[
                  t] - k23d*\(c["\<EGFR2[0,ShcP,EGF,SosP]\>"]\)[t], \n
          r801 -> k23*\(c["\<EGFR2[0,p,EGF,p]\>"]\)[t]*\(c["\<Shc[p]\>"]\)[
                  t] - k23d*\(c["\<EGFR2[0,ShcP,EGF,p]\>"]\)[t], \n
          r802 -> k23*\(c["\<EGFR2[EGF,p,0,0]\>"]\)[t]*\(c["\<Shc[p]\>"]\)[
                  t] - k23d*\(c["\<EGFR2[EGF,ShcP,0,0]\>"]\)[t], \n
          r803 -> 
            k23*\(c["\<EGFR2[EGF,p,0,Grb2]\>"]\)[t]*\(c["\<Shc[p]\>"]\)[t] - 
              k23d*\(c["\<EGFR2[EGF,ShcP,0,Grb2]\>"]\)[t], \n
          r804 -> k23*\(c["\<EGFR2[EGF,p,0,Shc]\>"]\)[t]*\(c["\<Shc[p]\>"]\)[
                  t] - k23d*\(c["\<EGFR2[EGF,ShcP,0,Shc]\>"]\)[t], \n
          r805 -> k23*\(c["\<EGFR2[EGF,p,0,ShcP]\>"]\)[t]*\(c["\<Shc[p]\>"]\)[
                  t] - k23d*\(c["\<EGFR2[EGF,ShcP,0,ShcP]\>"]\)[t], \n
          r806 -> k23*\(c["\<EGFR2[EGF,p,0,Sos]\>"]\)[t]*\(c["\<Shc[p]\>"]\)[
                  t] - k23d*\(c["\<EGFR2[EGF,ShcP,0,Sos]\>"]\)[t], \n
          r807 -> k23*\(c["\<EGFR2[EGF,p,0,SosP]\>"]\)[t]*\(c["\<Shc[p]\>"]\)[
                  t] - k23d*\(c["\<EGFR2[EGF,ShcP,0,SosP]\>"]\)[t], \n
          r808 -> k23*\(c["\<EGFR2[EGF,p,0,p]\>"]\)[t]*\(c["\<Shc[p]\>"]\)[
                  t] - k23d*\(c["\<EGFR2[EGF,ShcP,0,p]\>"]\)[t], \n
          r809 -> k23*\(c["\<EGFR2[EGF,p,EGF,0]\>"]\)[t]*\(c["\<Shc[p]\>"]\)[
                  t] - k23d*\(c["\<EGFR2[EGF,ShcP,EGF,0]\>"]\)[t], \n
          r810 -> k23*\(c["\<EGFR2[EGF,p,EGF,Grb2]\>"]\)[
                  t]*\(c["\<Shc[p]\>"]\)[t] - 
              k23d*\(c["\<EGFR2[EGF,ShcP,EGF,Grb2]\>"]\)[t], \n
          r811 -> k23*\(c["\<EGFR2[EGF,p,EGF,Shc]\>"]\)[
                  t]*\(c["\<Shc[p]\>"]\)[t] - 
              k23d*\(c["\<EGFR2[EGF,ShcP,EGF,Shc]\>"]\)[t], \n
          r812 -> k23*\(c["\<EGFR2[EGF,p,EGF,ShcP]\>"]\)[
                  t]*\(c["\<Shc[p]\>"]\)[t] - 
              k23d*\(c["\<EGFR2[EGF,ShcP,EGF,ShcP]\>"]\)[t], \n
          r813 -> k23*\(c["\<EGFR2[EGF,p,EGF,Sos]\>"]\)[
                  t]*\(c["\<Shc[p]\>"]\)[t] - 
              k23d*\(c["\<EGFR2[EGF,ShcP,EGF,Sos]\>"]\)[t], \n
          r814 -> k23*\(c["\<EGFR2[EGF,p,EGF,SosP]\>"]\)[
                  t]*\(c["\<Shc[p]\>"]\)[t] - 
              k23d*\(c["\<EGFR2[EGF,ShcP,EGF,SosP]\>"]\)[t], \n
          r815 -> k23*\(c["\<EGFR2[EGF,p,EGF,p]\>"]\)[t]*\(c["\<Shc[p]\>"]\)[
                  t] - k23d*\(c["\<EGFR2[EGF,ShcP,EGF,p]\>"]\)[t], \n
          r816 -> k23*\(c["\<EGFR2[0,p,0,0]\>"]\)[t]*\(c["\<Shc[Grb2]\>"]\)[
                  t] - k23d*\(c["\<EGFR2[0,Grb2,0,0]\>"]\)[t], \n
          r817 -> k23*\(c["\<EGFR2[0,p,0,Grb2]\>"]\)[
                  t]*\(c["\<Shc[Grb2]\>"]\)[t] - 
              k23d*\(c["\<EGFR2[0,Grb2,0,Grb2]\>"]\)[t], \n
          r818 -> k23*\(c["\<EGFR2[0,p,0,Shc]\>"]\)[t]*\(c["\<Shc[Grb2]\>"]\)[
                  t] - k23d*\(c["\<EGFR2[0,Grb2,0,Shc]\>"]\)[t], \n
          r819 -> k23*\(c["\<EGFR2[0,p,0,ShcP]\>"]\)[
                  t]*\(c["\<Shc[Grb2]\>"]\)[t] - 
              k23d*\(c["\<EGFR2[0,Grb2,0,ShcP]\>"]\)[t], \n
          r820 -> k23*\(c["\<EGFR2[0,p,0,Sos]\>"]\)[t]*\(c["\<Shc[Grb2]\>"]\)[
                  t] - k23d*\(c["\<EGFR2[0,Grb2,0,Sos]\>"]\)[t], \n
          r821 -> k23*\(c["\<EGFR2[0,p,0,SosP]\>"]\)[
                  t]*\(c["\<Shc[Grb2]\>"]\)[t] - 
              k23d*\(c["\<EGFR2[0,Grb2,0,SosP]\>"]\)[t], \n
          r822 -> k23*\(c["\<EGFR2[0,p,0,p]\>"]\)[t]*\(c["\<Shc[Grb2]\>"]\)[
                  t] - k23d*\(c["\<EGFR2[0,Grb2,0,p]\>"]\)[t], \n
          r823 -> k23*\(c["\<EGFR2[0,p,EGF,0]\>"]\)[t]*\(c["\<Shc[Grb2]\>"]\)[
                  t] - k23d*\(c["\<EGFR2[0,Grb2,EGF,0]\>"]\)[t], \n
          r824 -> k23*\(c["\<EGFR2[0,p,EGF,Grb2]\>"]\)[
                  t]*\(c["\<Shc[Grb2]\>"]\)[t] - 
              k23d*\(c["\<EGFR2[0,Grb2,EGF,Grb2]\>"]\)[t], \n
          r825 -> k23*\(c["\<EGFR2[0,p,EGF,Shc]\>"]\)[
                  t]*\(c["\<Shc[Grb2]\>"]\)[t] - 
              k23d*\(c["\<EGFR2[0,Grb2,EGF,Shc]\>"]\)[t], \n
          r826 -> k23*\(c["\<EGFR2[0,p,EGF,ShcP]\>"]\)[
                  t]*\(c["\<Shc[Grb2]\>"]\)[t] - 
              k23d*\(c["\<EGFR2[0,Grb2,EGF,ShcP]\>"]\)[t], \n
          r827 -> k23*\(c["\<EGFR2[0,p,EGF,Sos]\>"]\)[
                  t]*\(c["\<Shc[Grb2]\>"]\)[t] - 
              k23d*\(c["\<EGFR2[0,Grb2,EGF,Sos]\>"]\)[t], \n
          r828 -> k23*\(c["\<EGFR2[0,p,EGF,SosP]\>"]\)[
                  t]*\(c["\<Shc[Grb2]\>"]\)[t] - 
              k23d*\(c["\<EGFR2[0,Grb2,EGF,SosP]\>"]\)[t], \n
          r829 -> k23*\(c["\<EGFR2[0,p,EGF,p]\>"]\)[t]*\(c["\<Shc[Grb2]\>"]\)[
                  t] - k23d*\(c["\<EGFR2[0,Grb2,EGF,p]\>"]\)[t], \n
          r830 -> k23*\(c["\<EGFR2[EGF,p,0,0]\>"]\)[t]*\(c["\<Shc[Grb2]\>"]\)[
                  t] - k23d*\(c["\<EGFR2[EGF,Grb2,0,0]\>"]\)[t], \n
          r831 -> k23*\(c["\<EGFR2[EGF,p,0,Grb2]\>"]\)[
                  t]*\(c["\<Shc[Grb2]\>"]\)[t] - 
              k23d*\(c["\<EGFR2[EGF,Grb2,0,Grb2]\>"]\)[t], \n
          r832 -> k23*\(c["\<EGFR2[EGF,p,0,Shc]\>"]\)[
                  t]*\(c["\<Shc[Grb2]\>"]\)[t] - 
              k23d*\(c["\<EGFR2[EGF,Grb2,0,Shc]\>"]\)[t], \n
          r833 -> k23*\(c["\<EGFR2[EGF,p,0,ShcP]\>"]\)[
                  t]*\(c["\<Shc[Grb2]\>"]\)[t] - 
              k23d*\(c["\<EGFR2[EGF,Grb2,0,ShcP]\>"]\)[t], \n
          r834 -> 
            k23*\(c["\<EGFR2[EGF,p,0,Sos]\>"]\)[t]*\(c["\<Shc[Grb2]\>"]\)[
                  t] - k23d*\(c["\<EGFR2[EGF,Grb2,0,Sos]\>"]\)[t], \n
          r835 -> k23*\(c["\<EGFR2[EGF,p,0,SosP]\>"]\)[
                  t]*\(c["\<Shc[Grb2]\>"]\)[t] - 
              k23d*\(c["\<EGFR2[EGF,Grb2,0,SosP]\>"]\)[t], \n
          r836 -> k23*\(c["\<EGFR2[EGF,p,0,p]\>"]\)[t]*\(c["\<Shc[Grb2]\>"]\)[
                  t] - k23d*\(c["\<EGFR2[EGF,Grb2,0,p]\>"]\)[t], \n
          r837 -> k23*\(c["\<EGFR2[EGF,p,EGF,0]\>"]\)[
                  t]*\(c["\<Shc[Grb2]\>"]\)[t] - 
              k23d*\(c["\<EGFR2[EGF,Grb2,EGF,0]\>"]\)[t], \n
          r838 -> k23*\(c["\<EGFR2[EGF,p,EGF,Grb2]\>"]\)[
                  t]*\(c["\<Shc[Grb2]\>"]\)[t] - 
              k23d*\(c["\<EGFR2[EGF,Grb2,EGF,Grb2]\>"]\)[t], \n
          r839 -> k23*\(c["\<EGFR2[EGF,p,EGF,Shc]\>"]\)[
                  t]*\(c["\<Shc[Grb2]\>"]\)[t] - 
              k23d*\(c["\<EGFR2[EGF,Grb2,EGF,Shc]\>"]\)[t], \n
          r840 -> k23*\(c["\<EGFR2[EGF,p,EGF,ShcP]\>"]\)[
                  t]*\(c["\<Shc[Grb2]\>"]\)[t] - 
              k23d*\(c["\<EGFR2[EGF,Grb2,EGF,ShcP]\>"]\)[t], \n
          r841 -> k23*\(c["\<EGFR2[EGF,p,EGF,Sos]\>"]\)[
                  t]*\(c["\<Shc[Grb2]\>"]\)[t] - 
              k23d*\(c["\<EGFR2[EGF,Grb2,EGF,Sos]\>"]\)[t], \n
          r842 -> k23*\(c["\<EGFR2[EGF,p,EGF,SosP]\>"]\)[
                  t]*\(c["\<Shc[Grb2]\>"]\)[t] - 
              k23d*\(c["\<EGFR2[EGF,Grb2,EGF,SosP]\>"]\)[t], \n
          r843 -> k23*\(c["\<EGFR2[EGF,p,EGF,p]\>"]\)[
                  t]*\(c["\<Shc[Grb2]\>"]\)[t] - 
              k23d*\(c["\<EGFR2[EGF,Grb2,EGF,p]\>"]\)[t], \n
          r844 -> k23*\(c["\<EGFR2[0,p,0,0]\>"]\)[t]*\(c["\<Shc[Sos]\>"]\)[
                  t] - k23d*\(c["\<EGFR2[0,Sos,0,0]\>"]\)[t], \n
          r845 -> k23*\(c["\<EGFR2[0,p,0,Grb2]\>"]\)[t]*\(c["\<Shc[Sos]\>"]\)[
                  t] - k23d*\(c["\<EGFR2[0,Sos,0,Grb2]\>"]\)[t], \n
          r846 -> k23*\(c["\<EGFR2[0,p,0,Shc]\>"]\)[t]*\(c["\<Shc[Sos]\>"]\)[
                  t] - k23d*\(c["\<EGFR2[0,Sos,0,Shc]\>"]\)[t], \n
          r847 -> k23*\(c["\<EGFR2[0,p,0,ShcP]\>"]\)[t]*\(c["\<Shc[Sos]\>"]\)[
                  t] - k23d*\(c["\<EGFR2[0,Sos,0,ShcP]\>"]\)[t], \n
          r848 -> k23*\(c["\<EGFR2[0,p,0,Sos]\>"]\)[t]*\(c["\<Shc[Sos]\>"]\)[
                  t] - k23d*\(c["\<EGFR2[0,Sos,0,Sos]\>"]\)[t], \n
          r849 -> k23*\(c["\<EGFR2[0,p,0,SosP]\>"]\)[t]*\(c["\<Shc[Sos]\>"]\)[
                  t] - k23d*\(c["\<EGFR2[0,Sos,0,SosP]\>"]\)[t], \n
          r850 -> k23*\(c["\<EGFR2[0,p,0,p]\>"]\)[t]*\(c["\<Shc[Sos]\>"]\)[
                  t] - k23d*\(c["\<EGFR2[0,Sos,0,p]\>"]\)[t], \n
          r851 -> k23*\(c["\<EGFR2[0,p,EGF,0]\>"]\)[t]*\(c["\<Shc[Sos]\>"]\)[
                  t] - k23d*\(c["\<EGFR2[0,Sos,EGF,0]\>"]\)[t], \n
          r852 -> k23*\(c["\<EGFR2[0,p,EGF,Grb2]\>"]\)[
                  t]*\(c["\<Shc[Sos]\>"]\)[t] - 
              k23d*\(c["\<EGFR2[0,Sos,EGF,Grb2]\>"]\)[t], \n
          r853 -> k23*\(c["\<EGFR2[0,p,EGF,Shc]\>"]\)[
                  t]*\(c["\<Shc[Sos]\>"]\)[t] - 
              k23d*\(c["\<EGFR2[0,Sos,EGF,Shc]\>"]\)[t], \n
          r854 -> k23*\(c["\<EGFR2[0,p,EGF,ShcP]\>"]\)[
                  t]*\(c["\<Shc[Sos]\>"]\)[t] - 
              k23d*\(c["\<EGFR2[0,Sos,EGF,ShcP]\>"]\)[t], \n
          r855 -> k23*\(c["\<EGFR2[0,p,EGF,Sos]\>"]\)[
                  t]*\(c["\<Shc[Sos]\>"]\)[t] - 
              k23d*\(c["\<EGFR2[0,Sos,EGF,Sos]\>"]\)[t], \n
          r856 -> k23*\(c["\<EGFR2[0,p,EGF,SosP]\>"]\)[
                  t]*\(c["\<Shc[Sos]\>"]\)[t] - 
              k23d*\(c["\<EGFR2[0,Sos,EGF,SosP]\>"]\)[t], \n
          r857 -> k23*\(c["\<EGFR2[0,p,EGF,p]\>"]\)[t]*\(c["\<Shc[Sos]\>"]\)[
                  t] - k23d*\(c["\<EGFR2[0,Sos,EGF,p]\>"]\)[t], \n
          r858 -> k23*\(c["\<EGFR2[EGF,p,0,0]\>"]\)[t]*\(c["\<Shc[Sos]\>"]\)[
                  t] - k23d*\(c["\<EGFR2[EGF,Sos,0,0]\>"]\)[t], \n
          r859 -> k23*\(c["\<EGFR2[EGF,p,0,Grb2]\>"]\)[
                  t]*\(c["\<Shc[Sos]\>"]\)[t] - 
              k23d*\(c["\<EGFR2[EGF,Sos,0,Grb2]\>"]\)[t], \n
          r860 -> k23*\(c["\<EGFR2[EGF,p,0,Shc]\>"]\)[
                  t]*\(c["\<Shc[Sos]\>"]\)[t] - 
              k23d*\(c["\<EGFR2[EGF,Sos,0,Shc]\>"]\)[t], \n
          r861 -> k23*\(c["\<EGFR2[EGF,p,0,ShcP]\>"]\)[
                  t]*\(c["\<Shc[Sos]\>"]\)[t] - 
              k23d*\(c["\<EGFR2[EGF,Sos,0,ShcP]\>"]\)[t], \n
          r862 -> k23*\(c["\<EGFR2[EGF,p,0,Sos]\>"]\)[
                  t]*\(c["\<Shc[Sos]\>"]\)[t] - 
              k23d*\(c["\<EGFR2[EGF,Sos,0,Sos]\>"]\)[t], \n
          r863 -> k23*\(c["\<EGFR2[EGF,p,0,SosP]\>"]\)[
                  t]*\(c["\<Shc[Sos]\>"]\)[t] - 
              k23d*\(c["\<EGFR2[EGF,Sos,0,SosP]\>"]\)[t], \n
          r864 -> k23*\(c["\<EGFR2[EGF,p,0,p]\>"]\)[t]*\(c["\<Shc[Sos]\>"]\)[
                  t] - k23d*\(c["\<EGFR2[EGF,Sos,0,p]\>"]\)[t], \n
          r865 -> k23*\(c["\<EGFR2[EGF,p,EGF,0]\>"]\)[
                  t]*\(c["\<Shc[Sos]\>"]\)[t] - 
              k23d*\(c["\<EGFR2[EGF,Sos,EGF,0]\>"]\)[t], \n
          r866 -> k23*\(c["\<EGFR2[EGF,p,EGF,Grb2]\>"]\)[
                  t]*\(c["\<Shc[Sos]\>"]\)[t] - 
              k23d*\(c["\<EGFR2[EGF,Sos,EGF,Grb2]\>"]\)[t], \n
          r867 -> k23*\(c["\<EGFR2[EGF,p,EGF,Shc]\>"]\)[
                  t]*\(c["\<Shc[Sos]\>"]\)[t] - 
              k23d*\(c["\<EGFR2[EGF,Sos,EGF,Shc]\>"]\)[t], \n
          r868 -> k23*\(c["\<EGFR2[EGF,p,EGF,ShcP]\>"]\)[
                  t]*\(c["\<Shc[Sos]\>"]\)[t] - 
              k23d*\(c["\<EGFR2[EGF,Sos,EGF,ShcP]\>"]\)[t], \n
          r869 -> k23*\(c["\<EGFR2[EGF,p,EGF,Sos]\>"]\)[
                  t]*\(c["\<Shc[Sos]\>"]\)[t] - 
              k23d*\(c["\<EGFR2[EGF,Sos,EGF,Sos]\>"]\)[t], \n
          r870 -> k23*\(c["\<EGFR2[EGF,p,EGF,SosP]\>"]\)[
                  t]*\(c["\<Shc[Sos]\>"]\)[t] - 
              k23d*\(c["\<EGFR2[EGF,Sos,EGF,SosP]\>"]\)[t], \n
          r871 -> k23*\(c["\<EGFR2[EGF,p,EGF,p]\>"]\)[
                  t]*\(c["\<Shc[Sos]\>"]\)[t] - 
              k23d*\(c["\<EGFR2[EGF,Sos,EGF,p]\>"]\)[t], \n
          r872 -> k23*\(c["\<EGFR2[0,p,0,0]\>"]\)[t]*\(c["\<Shc[SosP]\>"]\)[
                  t] - k23d*\(c["\<EGFR2[0,SosP,0,0]\>"]\)[t], \n
          r873 -> k23*\(c["\<EGFR2[0,p,0,Grb2]\>"]\)[
                  t]*\(c["\<Shc[SosP]\>"]\)[t] - 
              k23d*\(c["\<EGFR2[0,SosP,0,Grb2]\>"]\)[t], \n
          r874 -> k23*\(c["\<EGFR2[0,p,0,Shc]\>"]\)[t]*\(c["\<Shc[SosP]\>"]\)[
                  t] - k23d*\(c["\<EGFR2[0,SosP,0,Shc]\>"]\)[t], \n
          r875 -> k23*\(c["\<EGFR2[0,p,0,ShcP]\>"]\)[
                  t]*\(c["\<Shc[SosP]\>"]\)[t] - 
              k23d*\(c["\<EGFR2[0,SosP,0,ShcP]\>"]\)[t], \n
          r876 -> k23*\(c["\<EGFR2[0,p,0,Sos]\>"]\)[t]*\(c["\<Shc[SosP]\>"]\)[
                  t] - k23d*\(c["\<EGFR2[0,SosP,0,Sos]\>"]\)[t], \n
          r877 -> k23*\(c["\<EGFR2[0,p,0,SosP]\>"]\)[
                  t]*\(c["\<Shc[SosP]\>"]\)[t] - 
              k23d*\(c["\<EGFR2[0,SosP,0,SosP]\>"]\)[t], \n
          r878 -> k23*\(c["\<EGFR2[0,p,0,p]\>"]\)[t]*\(c["\<Shc[SosP]\>"]\)[
                  t] - k23d*\(c["\<EGFR2[0,SosP,0,p]\>"]\)[t], \n
          r879 -> k23*\(c["\<EGFR2[0,p,EGF,0]\>"]\)[t]*\(c["\<Shc[SosP]\>"]\)[
                  t] - k23d*\(c["\<EGFR2[0,SosP,EGF,0]\>"]\)[t], \n
          r880 -> k23*\(c["\<EGFR2[0,p,EGF,Grb2]\>"]\)[
                  t]*\(c["\<Shc[SosP]\>"]\)[t] - 
              k23d*\(c["\<EGFR2[0,SosP,EGF,Grb2]\>"]\)[t], \n
          r881 -> 
            k23*\(c["\<EGFR2[0,p,EGF,Shc]\>"]\)[t]*\(c["\<Shc[SosP]\>"]\)[
                  t] - k23d*\(c["\<EGFR2[0,SosP,EGF,Shc]\>"]\)[t], \n
          r882 -> k23*\(c["\<EGFR2[0,p,EGF,ShcP]\>"]\)[
                  t]*\(c["\<Shc[SosP]\>"]\)[t] - 
              k23d*\(c["\<EGFR2[0,SosP,EGF,ShcP]\>"]\)[t], \n
          r883 -> k23*\(c["\<EGFR2[0,p,EGF,Sos]\>"]\)[
                  t]*\(c["\<Shc[SosP]\>"]\)[t] - 
              k23d*\(c["\<EGFR2[0,SosP,EGF,Sos]\>"]\)[t], \n
          r884 -> k23*\(c["\<EGFR2[0,p,EGF,SosP]\>"]\)[
                  t]*\(c["\<Shc[SosP]\>"]\)[t] - 
              k23d*\(c["\<EGFR2[0,SosP,EGF,SosP]\>"]\)[t], \n
          r885 -> k23*\(c["\<EGFR2[0,p,EGF,p]\>"]\)[t]*\(c["\<Shc[SosP]\>"]\)[
                  t] - k23d*\(c["\<EGFR2[0,SosP,EGF,p]\>"]\)[t], \n
          r886 -> k23*\(c["\<EGFR2[EGF,p,0,0]\>"]\)[t]*\(c["\<Shc[SosP]\>"]\)[
                  t] - k23d*\(c["\<EGFR2[EGF,SosP,0,0]\>"]\)[t], \n
          r887 -> k23*\(c["\<EGFR2[EGF,p,0,Grb2]\>"]\)[
                  t]*\(c["\<Shc[SosP]\>"]\)[t] - 
              k23d*\(c["\<EGFR2[EGF,SosP,0,Grb2]\>"]\)[t], \n
          r888 -> k23*\(c["\<EGFR2[EGF,p,0,Shc]\>"]\)[
                  t]*\(c["\<Shc[SosP]\>"]\)[t] - 
              k23d*\(c["\<EGFR2[EGF,SosP,0,Shc]\>"]\)[t], \n
          r889 -> k23*\(c["\<EGFR2[EGF,p,0,ShcP]\>"]\)[
                  t]*\(c["\<Shc[SosP]\>"]\)[t] - 
              k23d*\(c["\<EGFR2[EGF,SosP,0,ShcP]\>"]\)[t], \n
          r890 -> k23*\(c["\<EGFR2[EGF,p,0,Sos]\>"]\)[
                  t]*\(c["\<Shc[SosP]\>"]\)[t] - 
              k23d*\(c["\<EGFR2[EGF,SosP,0,Sos]\>"]\)[t], \n
          r891 -> k23*\(c["\<EGFR2[EGF,p,0,SosP]\>"]\)[
                  t]*\(c["\<Shc[SosP]\>"]\)[t] - 
              k23d*\(c["\<EGFR2[EGF,SosP,0,SosP]\>"]\)[t], \n
          r892 -> k23*\(c["\<EGFR2[EGF,p,0,p]\>"]\)[t]*\(c["\<Shc[SosP]\>"]\)[
                  t] - k23d*\(c["\<EGFR2[EGF,SosP,0,p]\>"]\)[t], \n
          r893 -> k23*\(c["\<EGFR2[EGF,p,EGF,0]\>"]\)[
                  t]*\(c["\<Shc[SosP]\>"]\)[t] - 
              k23d*\(c["\<EGFR2[EGF,SosP,EGF,0]\>"]\)[t], \n
          r894 -> k23*\(c["\<EGFR2[EGF,p,EGF,Grb2]\>"]\)[
                  t]*\(c["\<Shc[SosP]\>"]\)[t] - 
              k23d*\(c["\<EGFR2[EGF,SosP,EGF,Grb2]\>"]\)[t], \n
          r895 -> k23*\(c["\<EGFR2[EGF,p,EGF,Shc]\>"]\)[
                  t]*\(c["\<Shc[SosP]\>"]\)[t] - 
              k23d*\(c["\<EGFR2[EGF,SosP,EGF,Shc]\>"]\)[t], \n
          r896 -> k23*\(c["\<EGFR2[EGF,p,EGF,ShcP]\>"]\)[
                  t]*\(c["\<Shc[SosP]\>"]\)[t] - 
              k23d*\(c["\<EGFR2[EGF,SosP,EGF,ShcP]\>"]\)[t], \n
          r897 -> k23*\(c["\<EGFR2[EGF,p,EGF,Sos]\>"]\)[
                  t]*\(c["\<Shc[SosP]\>"]\)[t] - 
              k23d*\(c["\<EGFR2[EGF,SosP,EGF,Sos]\>"]\)[t], \n
          r898 -> k23*\(c["\<EGFR2[EGF,p,EGF,SosP]\>"]\)[
                  t]*\(c["\<Shc[SosP]\>"]\)[t] - 
              k23d*\(c["\<EGFR2[EGF,SosP,EGF,SosP]\>"]\)[t], \n
          r899 -> k23*\(c["\<EGFR2[EGF,p,EGF,p]\>"]\)[
                  t]*\(c["\<Shc[SosP]\>"]\)[t] - 
              k23d*\(c["\<EGFR2[EGF,SosP,EGF,p]\>"]\)[t], \n
          r900 -> k23*\(c["\<EGFR2[0,0,0,p]\>"]\)[t]*\(c["\<Shc[0]\>"]\)[t] - 
              k23d*\(c["\<EGFR2[0,0,0,Shc]\>"]\)[t], \n
          r901 -> k23*\(c["\<EGFR2[0,0,EGF,p]\>"]\)[t]*\(c["\<Shc[0]\>"]\)[
                  t] - k23d*\(c["\<EGFR2[0,0,EGF,Shc]\>"]\)[t], \n
          r902 -> k23*\(c["\<EGFR2[0,Grb2,0,p]\>"]\)[t]*\(c["\<Shc[0]\>"]\)[
                  t] - k23d*\(c["\<EGFR2[0,Grb2,0,Shc]\>"]\)[t], \n
          r903 -> k23*\(c["\<EGFR2[0,Grb2,EGF,p]\>"]\)[t]*\(c["\<Shc[0]\>"]\)[
                  t] - k23d*\(c["\<EGFR2[0,Grb2,EGF,Shc]\>"]\)[t], \n
          r904 -> k23*\(c["\<EGFR2[0,Shc,0,p]\>"]\)[t]*\(c["\<Shc[0]\>"]\)[
                  t] - k23d*\(c["\<EGFR2[0,Shc,0,Shc]\>"]\)[t], \n
          r905 -> k23*\(c["\<EGFR2[0,Shc,EGF,p]\>"]\)[t]*\(c["\<Shc[0]\>"]\)[
                  t] - k23d*\(c["\<EGFR2[0,Shc,EGF,Shc]\>"]\)[t], \n
          r906 -> k23*\(c["\<EGFR2[0,ShcP,0,p]\>"]\)[t]*\(c["\<Shc[0]\>"]\)[
                  t] - k23d*\(c["\<EGFR2[0,ShcP,0,Shc]\>"]\)[t], \n
          r907 -> k23*\(c["\<EGFR2[0,ShcP,EGF,p]\>"]\)[t]*\(c["\<Shc[0]\>"]\)[
                  t] - k23d*\(c["\<EGFR2[0,ShcP,EGF,Shc]\>"]\)[t], \n
          r908 -> k23*\(c["\<EGFR2[0,Sos,0,p]\>"]\)[t]*\(c["\<Shc[0]\>"]\)[
                  t] - k23d*\(c["\<EGFR2[0,Sos,0,Shc]\>"]\)[t], \n
          r909 -> k23*\(c["\<EGFR2[0,Sos,EGF,p]\>"]\)[t]*\(c["\<Shc[0]\>"]\)[
                  t] - k23d*\(c["\<EGFR2[0,Sos,EGF,Shc]\>"]\)[t], \n
          r910 -> k23*\(c["\<EGFR2[0,SosP,0,p]\>"]\)[t]*\(c["\<Shc[0]\>"]\)[
                  t] - k23d*\(c["\<EGFR2[0,SosP,0,Shc]\>"]\)[t], \n
          r911 -> k23*\(c["\<EGFR2[0,SosP,EGF,p]\>"]\)[t]*\(c["\<Shc[0]\>"]\)[
                  t] - k23d*\(c["\<EGFR2[0,SosP,EGF,Shc]\>"]\)[t], \n
          r912 -> k23*\(c["\<EGFR2[0,p,0,p]\>"]\)[t]*\(c["\<Shc[0]\>"]\)[t] - 
              k23d*\(c["\<EGFR2[0,p,0,Shc]\>"]\)[t], \n
          r913 -> k23*\(c["\<EGFR2[0,p,EGF,p]\>"]\)[t]*\(c["\<Shc[0]\>"]\)[
                  t] - k23d*\(c["\<EGFR2[0,p,EGF,Shc]\>"]\)[t], \n
          r914 -> k23*\(c["\<EGFR2[EGF,0,0,p]\>"]\)[t]*\(c["\<Shc[0]\>"]\)[
                  t] - k23d*\(c["\<EGFR2[EGF,0,0,Shc]\>"]\)[t], \n
          r915 -> k23*\(c["\<EGFR2[EGF,0,EGF,p]\>"]\)[t]*\(c["\<Shc[0]\>"]\)[
                  t] - k23d*\(c["\<EGFR2[EGF,0,EGF,Shc]\>"]\)[t], \n
          r916 -> k23*\(c["\<EGFR2[EGF,Grb2,0,p]\>"]\)[t]*\(c["\<Shc[0]\>"]\)[
                  t] - k23d*\(c["\<EGFR2[EGF,Grb2,0,Shc]\>"]\)[t], \n
          r917 -> k23*\(c["\<EGFR2[EGF,Grb2,EGF,p]\>"]\)[
                  t]*\(c["\<Shc[0]\>"]\)[t] - 
              k23d*\(c["\<EGFR2[EGF,Grb2,EGF,Shc]\>"]\)[t], \n
          r918 -> k23*\(c["\<EGFR2[EGF,Shc,0,p]\>"]\)[t]*\(c["\<Shc[0]\>"]\)[
                  t] - k23d*\(c["\<EGFR2[EGF,Shc,0,Shc]\>"]\)[t], \n
          r919 -> k23*\(c["\<EGFR2[EGF,Shc,EGF,p]\>"]\)[
                  t]*\(c["\<Shc[0]\>"]\)[t] - 
              k23d*\(c["\<EGFR2[EGF,Shc,EGF,Shc]\>"]\)[t], \n
          r920 -> k23*\(c["\<EGFR2[EGF,ShcP,0,p]\>"]\)[t]*\(c["\<Shc[0]\>"]\)[
                  t] - k23d*\(c["\<EGFR2[EGF,ShcP,0,Shc]\>"]\)[t], \n
          r921 -> k23*\(c["\<EGFR2[EGF,ShcP,EGF,p]\>"]\)[
                  t]*\(c["\<Shc[0]\>"]\)[t] - 
              k23d*\(c["\<EGFR2[EGF,ShcP,EGF,Shc]\>"]\)[t], \n
          r922 -> k23*\(c["\<EGFR2[EGF,Sos,0,p]\>"]\)[t]*\(c["\<Shc[0]\>"]\)[
                  t] - k23d*\(c["\<EGFR2[EGF,Sos,0,Shc]\>"]\)[t], \n
          r923 -> k23*\(c["\<EGFR2[EGF,Sos,EGF,p]\>"]\)[
                  t]*\(c["\<Shc[0]\>"]\)[t] - 
              k23d*\(c["\<EGFR2[EGF,Sos,EGF,Shc]\>"]\)[t], \n
          r924 -> k23*\(c["\<EGFR2[EGF,SosP,0,p]\>"]\)[t]*\(c["\<Shc[0]\>"]\)[
                  t] - k23d*\(c["\<EGFR2[EGF,SosP,0,Shc]\>"]\)[t], \n
          r925 -> k23*\(c["\<EGFR2[EGF,SosP,EGF,p]\>"]\)[
                  t]*\(c["\<Shc[0]\>"]\)[t] - 
              k23d*\(c["\<EGFR2[EGF,SosP,EGF,Shc]\>"]\)[t], \n
          r926 -> k23*\(c["\<EGFR2[EGF,p,0,p]\>"]\)[t]*\(c["\<Shc[0]\>"]\)[
                  t] - k23d*\(c["\<EGFR2[EGF,p,0,Shc]\>"]\)[t], \n
          r927 -> k23*\(c["\<EGFR2[EGF,p,EGF,p]\>"]\)[t]*\(c["\<Shc[0]\>"]\)[
                  t] - k23d*\(c["\<EGFR2[EGF,p,EGF,Shc]\>"]\)[t], \n
          r928 -> k23*\(c["\<EGFR2[0,0,0,p]\>"]\)[t]*\(c["\<Shc[p]\>"]\)[t] - 
              k23d*\(c["\<EGFR2[0,0,0,ShcP]\>"]\)[t], \n
          r929 -> k23*\(c["\<EGFR2[0,0,EGF,p]\>"]\)[t]*\(c["\<Shc[p]\>"]\)[
                  t] - k23d*\(c["\<EGFR2[0,0,EGF,ShcP]\>"]\)[t], \n
          r930 -> k23*\(c["\<EGFR2[0,Grb2,0,p]\>"]\)[t]*\(c["\<Shc[p]\>"]\)[
                  t] - k23d*\(c["\<EGFR2[0,Grb2,0,ShcP]\>"]\)[t], \n
          r931 -> k23*\(c["\<EGFR2[0,Grb2,EGF,p]\>"]\)[t]*\(c["\<Shc[p]\>"]\)[
                  t] - k23d*\(c["\<EGFR2[0,Grb2,EGF,ShcP]\>"]\)[t], \n
          r932 -> k23*\(c["\<EGFR2[0,Shc,0,p]\>"]\)[t]*\(c["\<Shc[p]\>"]\)[
                  t] - k23d*\(c["\<EGFR2[0,Shc,0,ShcP]\>"]\)[t], \n
          r933 -> k23*\(c["\<EGFR2[0,Shc,EGF,p]\>"]\)[t]*\(c["\<Shc[p]\>"]\)[
                  t] - k23d*\(c["\<EGFR2[0,Shc,EGF,ShcP]\>"]\)[t], \n
          r934 -> k23*\(c["\<EGFR2[0,ShcP,0,p]\>"]\)[t]*\(c["\<Shc[p]\>"]\)[
                  t] - k23d*\(c["\<EGFR2[0,ShcP,0,ShcP]\>"]\)[t], \n
          r935 -> k23*\(c["\<EGFR2[0,ShcP,EGF,p]\>"]\)[t]*\(c["\<Shc[p]\>"]\)[
                  t] - k23d*\(c["\<EGFR2[0,ShcP,EGF,ShcP]\>"]\)[t], \n
          r936 -> k23*\(c["\<EGFR2[0,Sos,0,p]\>"]\)[t]*\(c["\<Shc[p]\>"]\)[
                  t] - k23d*\(c["\<EGFR2[0,Sos,0,ShcP]\>"]\)[t], \n
          r937 -> k23*\(c["\<EGFR2[0,Sos,EGF,p]\>"]\)[t]*\(c["\<Shc[p]\>"]\)[
                  t] - k23d*\(c["\<EGFR2[0,Sos,EGF,ShcP]\>"]\)[t], \n
          r938 -> k23*\(c["\<EGFR2[0,SosP,0,p]\>"]\)[t]*\(c["\<Shc[p]\>"]\)[
                  t] - k23d*\(c["\<EGFR2[0,SosP,0,ShcP]\>"]\)[t], \n
          r939 -> k23*\(c["\<EGFR2[0,SosP,EGF,p]\>"]\)[t]*\(c["\<Shc[p]\>"]\)[
                  t] - k23d*\(c["\<EGFR2[0,SosP,EGF,ShcP]\>"]\)[t], \n
          r940 -> k23*\(c["\<EGFR2[0,p,0,p]\>"]\)[t]*\(c["\<Shc[p]\>"]\)[t] - 
              k23d*\(c["\<EGFR2[0,p,0,ShcP]\>"]\)[t], \n
          r941 -> k23*\(c["\<EGFR2[0,p,EGF,p]\>"]\)[t]*\(c["\<Shc[p]\>"]\)[
                  t] - k23d*\(c["\<EGFR2[0,p,EGF,ShcP]\>"]\)[t], \n
          r942 -> k23*\(c["\<EGFR2[EGF,0,0,p]\>"]\)[t]*\(c["\<Shc[p]\>"]\)[
                  t] - k23d*\(c["\<EGFR2[EGF,0,0,ShcP]\>"]\)[t], \n
          r943 -> k23*\(c["\<EGFR2[EGF,0,EGF,p]\>"]\)[t]*\(c["\<Shc[p]\>"]\)[
                  t] - k23d*\(c["\<EGFR2[EGF,0,EGF,ShcP]\>"]\)[t], \n
          r944 -> k23*\(c["\<EGFR2[EGF,Grb2,0,p]\>"]\)[t]*\(c["\<Shc[p]\>"]\)[
                  t] - k23d*\(c["\<EGFR2[EGF,Grb2,0,ShcP]\>"]\)[t], \n
          r945 -> k23*\(c["\<EGFR2[EGF,Grb2,EGF,p]\>"]\)[
                  t]*\(c["\<Shc[p]\>"]\)[t] - 
              k23d*\(c["\<EGFR2[EGF,Grb2,EGF,ShcP]\>"]\)[t], \n
          r946 -> k23*\(c["\<EGFR2[EGF,Shc,0,p]\>"]\)[t]*\(c["\<Shc[p]\>"]\)[
                  t] - k23d*\(c["\<EGFR2[EGF,Shc,0,ShcP]\>"]\)[t], \n
          r947 -> k23*\(c["\<EGFR2[EGF,Shc,EGF,p]\>"]\)[
                  t]*\(c["\<Shc[p]\>"]\)[t] - 
              k23d*\(c["\<EGFR2[EGF,Shc,EGF,ShcP]\>"]\)[t], \n
          r948 -> k23*\(c["\<EGFR2[EGF,ShcP,0,p]\>"]\)[t]*\(c["\<Shc[p]\>"]\)[
                  t] - k23d*\(c["\<EGFR2[EGF,ShcP,0,ShcP]\>"]\)[t], \n
          r949 -> k23*\(c["\<EGFR2[EGF,ShcP,EGF,p]\>"]\)[
                  t]*\(c["\<Shc[p]\>"]\)[t] - 
              k23d*\(c["\<EGFR2[EGF,ShcP,EGF,ShcP]\>"]\)[t], \n
          r950 -> k23*\(c["\<EGFR2[EGF,Sos,0,p]\>"]\)[t]*\(c["\<Shc[p]\>"]\)[
                  t] - k23d*\(c["\<EGFR2[EGF,Sos,0,ShcP]\>"]\)[t], \n
          r951 -> k23*\(c["\<EGFR2[EGF,Sos,EGF,p]\>"]\)[
                  t]*\(c["\<Shc[p]\>"]\)[t] - 
              k23d*\(c["\<EGFR2[EGF,Sos,EGF,ShcP]\>"]\)[t], \n
          r952 -> k23*\(c["\<EGFR2[EGF,SosP,0,p]\>"]\)[t]*\(c["\<Shc[p]\>"]\)[
                  t] - k23d*\(c["\<EGFR2[EGF,SosP,0,ShcP]\>"]\)[t], \n
          r953 -> k23*\(c["\<EGFR2[EGF,SosP,EGF,p]\>"]\)[
                  t]*\(c["\<Shc[p]\>"]\)[t] - 
              k23d*\(c["\<EGFR2[EGF,SosP,EGF,ShcP]\>"]\)[t], \n
          r954 -> k23*\(c["\<EGFR2[EGF,p,0,p]\>"]\)[t]*\(c["\<Shc[p]\>"]\)[
                  t] - k23d*\(c["\<EGFR2[EGF,p,0,ShcP]\>"]\)[t], \n
          r955 -> k23*\(c["\<EGFR2[EGF,p,EGF,p]\>"]\)[t]*\(c["\<Shc[p]\>"]\)[
                  t] - k23d*\(c["\<EGFR2[EGF,p,EGF,ShcP]\>"]\)[t], \n
          r956 -> k23*\(c["\<EGFR2[0,0,0,p]\>"]\)[t]*\(c["\<Shc[Grb2]\>"]\)[
                  t] - k23d*\(c["\<EGFR2[0,0,0,Grb2]\>"]\)[t], \n
          r957 -> k23*\(c["\<EGFR2[0,0,EGF,p]\>"]\)[t]*\(c["\<Shc[Grb2]\>"]\)[
                  t] - k23d*\(c["\<EGFR2[0,0,EGF,Grb2]\>"]\)[t], \n
          r958 -> k23*\(c["\<EGFR2[0,Grb2,0,p]\>"]\)[
                  t]*\(c["\<Shc[Grb2]\>"]\)[t] - 
              k23d*\(c["\<EGFR2[0,Grb2,0,Grb2]\>"]\)[t], \n
          r959 -> k23*\(c["\<EGFR2[0,Grb2,EGF,p]\>"]\)[
                  t]*\(c["\<Shc[Grb2]\>"]\)[t] - 
              k23d*\(c["\<EGFR2[0,Grb2,EGF,Grb2]\>"]\)[t], \n
          r960 -> 
            k23*\(c["\<EGFR2[0,Shc,0,p]\>"]\)[t]*\(c["\<Shc[Grb2]\>"]\)[t] - 
              k23d*\(c["\<EGFR2[0,Shc,0,Grb2]\>"]\)[t], \n
          r961 -> k23*\(c["\<EGFR2[0,Shc,EGF,p]\>"]\)[
                  t]*\(c["\<Shc[Grb2]\>"]\)[t] - 
              k23d*\(c["\<EGFR2[0,Shc,EGF,Grb2]\>"]\)[t], \n
          r962 -> k23*\(c["\<EGFR2[0,ShcP,0,p]\>"]\)[
                  t]*\(c["\<Shc[Grb2]\>"]\)[t] - 
              k23d*\(c["\<EGFR2[0,ShcP,0,Grb2]\>"]\)[t], \n
          r963 -> k23*\(c["\<EGFR2[0,ShcP,EGF,p]\>"]\)[
                  t]*\(c["\<Shc[Grb2]\>"]\)[t] - 
              k23d*\(c["\<EGFR2[0,ShcP,EGF,Grb2]\>"]\)[t], \n
          r964 -> k23*\(c["\<EGFR2[0,Sos,0,p]\>"]\)[t]*\(c["\<Shc[Grb2]\>"]\)[
                  t] - k23d*\(c["\<EGFR2[0,Sos,0,Grb2]\>"]\)[t], \n
          r965 -> k23*\(c["\<EGFR2[0,Sos,EGF,p]\>"]\)[
                  t]*\(c["\<Shc[Grb2]\>"]\)[t] - 
              k23d*\(c["\<EGFR2[0,Sos,EGF,Grb2]\>"]\)[t], \n
          r966 -> k23*\(c["\<EGFR2[0,SosP,0,p]\>"]\)[
                  t]*\(c["\<Shc[Grb2]\>"]\)[t] - 
              k23d*\(c["\<EGFR2[0,SosP,0,Grb2]\>"]\)[t], \n
          r967 -> k23*\(c["\<EGFR2[0,SosP,EGF,p]\>"]\)[
                  t]*\(c["\<Shc[Grb2]\>"]\)[t] - 
              k23d*\(c["\<EGFR2[0,SosP,EGF,Grb2]\>"]\)[t], \n
          r968 -> k23*\(c["\<EGFR2[0,p,0,p]\>"]\)[t]*\(c["\<Shc[Grb2]\>"]\)[
                  t] - k23d*\(c["\<EGFR2[0,p,0,Grb2]\>"]\)[t], \n
          r969 -> k23*\(c["\<EGFR2[0,p,EGF,p]\>"]\)[t]*\(c["\<Shc[Grb2]\>"]\)[
                  t] - k23d*\(c["\<EGFR2[0,p,EGF,Grb2]\>"]\)[t], \n
          r970 -> k23*\(c["\<EGFR2[EGF,0,0,p]\>"]\)[t]*\(c["\<Shc[Grb2]\>"]\)[
                  t] - k23d*\(c["\<EGFR2[EGF,0,0,Grb2]\>"]\)[t], \n
          r971 -> k23*\(c["\<EGFR2[EGF,0,EGF,p]\>"]\)[
                  t]*\(c["\<Shc[Grb2]\>"]\)[t] - 
              k23d*\(c["\<EGFR2[EGF,0,EGF,Grb2]\>"]\)[t], \n
          r972 -> k23*\(c["\<EGFR2[EGF,Grb2,0,p]\>"]\)[
                  t]*\(c["\<Shc[Grb2]\>"]\)[t] - 
              k23d*\(c["\<EGFR2[EGF,Grb2,0,Grb2]\>"]\)[t], \n
          r973 -> k23*\(c["\<EGFR2[EGF,Grb2,EGF,p]\>"]\)[
                  t]*\(c["\<Shc[Grb2]\>"]\)[t] - 
              k23d*\(c["\<EGFR2[EGF,Grb2,EGF,Grb2]\>"]\)[t], \n
          r974 -> k23*\(c["\<EGFR2[EGF,Shc,0,p]\>"]\)[
                  t]*\(c["\<Shc[Grb2]\>"]\)[t] - 
              k23d*\(c["\<EGFR2[EGF,Shc,0,Grb2]\>"]\)[t], \n
          r975 -> k23*\(c["\<EGFR2[EGF,Shc,EGF,p]\>"]\)[
                  t]*\(c["\<Shc[Grb2]\>"]\)[t] - 
              k23d*\(c["\<EGFR2[EGF,Shc,EGF,Grb2]\>"]\)[t], \n
          r976 -> k23*\(c["\<EGFR2[EGF,ShcP,0,p]\>"]\)[
                  t]*\(c["\<Shc[Grb2]\>"]\)[t] - 
              k23d*\(c["\<EGFR2[EGF,ShcP,0,Grb2]\>"]\)[t], \n
          r977 -> k23*\(c["\<EGFR2[EGF,ShcP,EGF,p]\>"]\)[
                  t]*\(c["\<Shc[Grb2]\>"]\)[t] - 
              k23d*\(c["\<EGFR2[EGF,ShcP,EGF,Grb2]\>"]\)[t], \n
          r978 -> k23*\(c["\<EGFR2[EGF,Sos,0,p]\>"]\)[
                  t]*\(c["\<Shc[Grb2]\>"]\)[t] - 
              k23d*\(c["\<EGFR2[EGF,Sos,0,Grb2]\>"]\)[t], \n
          r979 -> k23*\(c["\<EGFR2[EGF,Sos,EGF,p]\>"]\)[
                  t]*\(c["\<Shc[Grb2]\>"]\)[t] - 
              k23d*\(c["\<EGFR2[EGF,Sos,EGF,Grb2]\>"]\)[t], \n
          r980 -> k23*\(c["\<EGFR2[EGF,SosP,0,p]\>"]\)[
                  t]*\(c["\<Shc[Grb2]\>"]\)[t] - 
              k23d*\(c["\<EGFR2[EGF,SosP,0,Grb2]\>"]\)[t], \n
          r981 -> k23*\(c["\<EGFR2[EGF,SosP,EGF,p]\>"]\)[
                  t]*\(c["\<Shc[Grb2]\>"]\)[t] - 
              k23d*\(c["\<EGFR2[EGF,SosP,EGF,Grb2]\>"]\)[t], \n
          r982 -> k23*\(c["\<EGFR2[EGF,p,0,p]\>"]\)[t]*\(c["\<Shc[Grb2]\>"]\)[
                  t] - k23d*\(c["\<EGFR2[EGF,p,0,Grb2]\>"]\)[t], \n
          r983 -> k23*\(c["\<EGFR2[EGF,p,EGF,p]\>"]\)[
                  t]*\(c["\<Shc[Grb2]\>"]\)[t] - 
              k23d*\(c["\<EGFR2[EGF,p,EGF,Grb2]\>"]\)[t], \n
          r984 -> k23*\(c["\<EGFR2[0,0,0,p]\>"]\)[t]*\(c["\<Shc[Sos]\>"]\)[
                  t] - k23d*\(c["\<EGFR2[0,0,0,Sos]\>"]\)[t], \n
          r985 -> k23*\(c["\<EGFR2[0,0,EGF,p]\>"]\)[t]*\(c["\<Shc[Sos]\>"]\)[
                  t] - k23d*\(c["\<EGFR2[0,0,EGF,Sos]\>"]\)[t], \n
          r986 -> k23*\(c["\<EGFR2[0,Grb2,0,p]\>"]\)[t]*\(c["\<Shc[Sos]\>"]\)[
                  t] - k23d*\(c["\<EGFR2[0,Grb2,0,Sos]\>"]\)[t], \n
          r987 -> k23*\(c["\<EGFR2[0,Grb2,EGF,p]\>"]\)[
                  t]*\(c["\<Shc[Sos]\>"]\)[t] - 
              k23d*\(c["\<EGFR2[0,Grb2,EGF,Sos]\>"]\)[t], \n
          r988 -> k23*\(c["\<EGFR2[0,Shc,0,p]\>"]\)[t]*\(c["\<Shc[Sos]\>"]\)[
                  t] - k23d*\(c["\<EGFR2[0,Shc,0,Sos]\>"]\)[t], \n
          r989 -> k23*\(c["\<EGFR2[0,Shc,EGF,p]\>"]\)[
                  t]*\(c["\<Shc[Sos]\>"]\)[t] - 
              k23d*\(c["\<EGFR2[0,Shc,EGF,Sos]\>"]\)[t], \n
          r990 -> k23*\(c["\<EGFR2[0,ShcP,0,p]\>"]\)[t]*\(c["\<Shc[Sos]\>"]\)[
                  t] - k23d*\(c["\<EGFR2[0,ShcP,0,Sos]\>"]\)[t], \n
          r991 -> 
            k23*\(c["\<EGFR2[0,ShcP,EGF,p]\>"]\)[t]*\(c["\<Shc[Sos]\>"]\)[
                  t] - k23d*\(c["\<EGFR2[0,ShcP,EGF,Sos]\>"]\)[t], \n
          r992 -> k23*\(c["\<EGFR2[0,Sos,0,p]\>"]\)[t]*\(c["\<Shc[Sos]\>"]\)[
                  t] - k23d*\(c["\<EGFR2[0,Sos,0,Sos]\>"]\)[t], \n
          r993 -> k23*\(c["\<EGFR2[0,Sos,EGF,p]\>"]\)[
                  t]*\(c["\<Shc[Sos]\>"]\)[t] - 
              k23d*\(c["\<EGFR2[0,Sos,EGF,Sos]\>"]\)[t], \n
          r994 -> k23*\(c["\<EGFR2[0,SosP,0,p]\>"]\)[t]*\(c["\<Shc[Sos]\>"]\)[
                  t] - k23d*\(c["\<EGFR2[0,SosP,0,Sos]\>"]\)[t], \n
          r995 -> k23*\(c["\<EGFR2[0,SosP,EGF,p]\>"]\)[
                  t]*\(c["\<Shc[Sos]\>"]\)[t] - 
              k23d*\(c["\<EGFR2[0,SosP,EGF,Sos]\>"]\)[t], \n
          r996 -> k23*\(c["\<EGFR2[0,p,0,p]\>"]\)[t]*\(c["\<Shc[Sos]\>"]\)[
                  t] - k23d*\(c["\<EGFR2[0,p,0,Sos]\>"]\)[t], \n
          r997 -> k23*\(c["\<EGFR2[0,p,EGF,p]\>"]\)[t]*\(c["\<Shc[Sos]\>"]\)[
                  t] - k23d*\(c["\<EGFR2[0,p,EGF,Sos]\>"]\)[t], \n
          r998 -> k23*\(c["\<EGFR2[EGF,0,0,p]\>"]\)[t]*\(c["\<Shc[Sos]\>"]\)[
                  t] - k23d*\(c["\<EGFR2[EGF,0,0,Sos]\>"]\)[t], \n
          r999 -> k23*\(c["\<EGFR2[EGF,0,EGF,p]\>"]\)[
                  t]*\(c["\<Shc[Sos]\>"]\)[t] - 
              k23d*\(c["\<EGFR2[EGF,0,EGF,Sos]\>"]\)[t], \n
          r1000 -> k23*\(c["\<EGFR2[EGF,Grb2,0,p]\>"]\)[
                  t]*\(c["\<Shc[Sos]\>"]\)[t] - 
              k23d*\(c["\<EGFR2[EGF,Grb2,0,Sos]\>"]\)[t], \n
          r1001 -> k23*\(c["\<EGFR2[EGF,Grb2,EGF,p]\>"]\)[
                  t]*\(c["\<Shc[Sos]\>"]\)[t] - 
              k23d*\(c["\<EGFR2[EGF,Grb2,EGF,Sos]\>"]\)[t], \n
          r1002 -> k23*\(c["\<EGFR2[EGF,Shc,0,p]\>"]\)[
                  t]*\(c["\<Shc[Sos]\>"]\)[t] - 
              k23d*\(c["\<EGFR2[EGF,Shc,0,Sos]\>"]\)[t], \n
          r1003 -> k23*\(c["\<EGFR2[EGF,Shc,EGF,p]\>"]\)[
                  t]*\(c["\<Shc[Sos]\>"]\)[t] - 
              k23d*\(c["\<EGFR2[EGF,Shc,EGF,Sos]\>"]\)[t], \n
          r1004 -> k23*\(c["\<EGFR2[EGF,ShcP,0,p]\>"]\)[
                  t]*\(c["\<Shc[Sos]\>"]\)[t] - 
              k23d*\(c["\<EGFR2[EGF,ShcP,0,Sos]\>"]\)[t], \n
          r1005 -> k23*\(c["\<EGFR2[EGF,ShcP,EGF,p]\>"]\)[
                  t]*\(c["\<Shc[Sos]\>"]\)[t] - 
              k23d*\(c["\<EGFR2[EGF,ShcP,EGF,Sos]\>"]\)[t], \n
          r1006 -> k23*\(c["\<EGFR2[EGF,Sos,0,p]\>"]\)[
                  t]*\(c["\<Shc[Sos]\>"]\)[t] - 
              k23d*\(c["\<EGFR2[EGF,Sos,0,Sos]\>"]\)[t], \n
          r1007 -> k23*\(c["\<EGFR2[EGF,Sos,EGF,p]\>"]\)[
                  t]*\(c["\<Shc[Sos]\>"]\)[t] - 
              k23d*\(c["\<EGFR2[EGF,Sos,EGF,Sos]\>"]\)[t], \n
          r1008 -> k23*\(c["\<EGFR2[EGF,SosP,0,p]\>"]\)[
                  t]*\(c["\<Shc[Sos]\>"]\)[t] - 
              k23d*\(c["\<EGFR2[EGF,SosP,0,Sos]\>"]\)[t], \n
          r1009 -> k23*\(c["\<EGFR2[EGF,SosP,EGF,p]\>"]\)[
                  t]*\(c["\<Shc[Sos]\>"]\)[t] - 
              k23d*\(c["\<EGFR2[EGF,SosP,EGF,Sos]\>"]\)[t], \n
          r1010 -> k23*\(c["\<EGFR2[EGF,p,0,p]\>"]\)[t]*\(c["\<Shc[Sos]\>"]\)[
                  t] - k23d*\(c["\<EGFR2[EGF,p,0,Sos]\>"]\)[t], \n
          r1011 -> k23*\(c["\<EGFR2[EGF,p,EGF,p]\>"]\)[
                  t]*\(c["\<Shc[Sos]\>"]\)[t] - 
              k23d*\(c["\<EGFR2[EGF,p,EGF,Sos]\>"]\)[t], \n
          r1012 -> k23*\(c["\<EGFR2[0,0,0,p]\>"]\)[t]*\(c["\<Shc[SosP]\>"]\)[
                  t] - k23d*\(c["\<EGFR2[0,0,0,SosP]\>"]\)[t], \n
          r1013 -> k23*\(c["\<EGFR2[0,0,EGF,p]\>"]\)[
                  t]*\(c["\<Shc[SosP]\>"]\)[t] - 
              k23d*\(c["\<EGFR2[0,0,EGF,SosP]\>"]\)[t], \n
          r1014 -> k23*\(c["\<EGFR2[0,Grb2,0,p]\>"]\)[
                  t]*\(c["\<Shc[SosP]\>"]\)[t] - 
              k23d*\(c["\<EGFR2[0,Grb2,0,SosP]\>"]\)[t], \n
          r1015 -> k23*\(c["\<EGFR2[0,Grb2,EGF,p]\>"]\)[
                  t]*\(c["\<Shc[SosP]\>"]\)[t] - 
              k23d*\(c["\<EGFR2[0,Grb2,EGF,SosP]\>"]\)[t], \n
          r1016 -> k23*\(c["\<EGFR2[0,Shc,0,p]\>"]\)[
                  t]*\(c["\<Shc[SosP]\>"]\)[t] - 
              k23d*\(c["\<EGFR2[0,Shc,0,SosP]\>"]\)[t], \n
          r1017 -> k23*\(c["\<EGFR2[0,Shc,EGF,p]\>"]\)[
                  t]*\(c["\<Shc[SosP]\>"]\)[t] - 
              k23d*\(c["\<EGFR2[0,Shc,EGF,SosP]\>"]\)[t], \n
          r1018 -> k23*\(c["\<EGFR2[0,ShcP,0,p]\>"]\)[
                  t]*\(c["\<Shc[SosP]\>"]\)[t] - 
              k23d*\(c["\<EGFR2[0,ShcP,0,SosP]\>"]\)[t], \n
          r1019 -> k23*\(c["\<EGFR2[0,ShcP,EGF,p]\>"]\)[
                  t]*\(c["\<Shc[SosP]\>"]\)[t] - 
              k23d*\(c["\<EGFR2[0,ShcP,EGF,SosP]\>"]\)[t], \n
          r1020 -> k23*\(c["\<EGFR2[0,Sos,0,p]\>"]\)[
                  t]*\(c["\<Shc[SosP]\>"]\)[t] - 
              k23d*\(c["\<EGFR2[0,Sos,0,SosP]\>"]\)[t], \n
          r1021 -> k23*\(c["\<EGFR2[0,Sos,EGF,p]\>"]\)[
                  t]*\(c["\<Shc[SosP]\>"]\)[t] - 
              k23d*\(c["\<EGFR2[0,Sos,EGF,SosP]\>"]\)[t], \n
          r1022 -> 
            k23*\(c["\<EGFR2[0,SosP,0,p]\>"]\)[t]*\(c["\<Shc[SosP]\>"]\)[t] - 
              k23d*\(c["\<EGFR2[0,SosP,0,SosP]\>"]\)[t], \n
          r1023 -> k23*\(c["\<EGFR2[0,SosP,EGF,p]\>"]\)[
                  t]*\(c["\<Shc[SosP]\>"]\)[t] - 
              k23d*\(c["\<EGFR2[0,SosP,EGF,SosP]\>"]\)[t], \n
          r1024 -> k23*\(c["\<EGFR2[0,p,0,p]\>"]\)[t]*\(c["\<Shc[SosP]\>"]\)[
                  t] - k23d*\(c["\<EGFR2[0,p,0,SosP]\>"]\)[t], \n
          r1025 -> k23*\(c["\<EGFR2[0,p,EGF,p]\>"]\)[
                  t]*\(c["\<Shc[SosP]\>"]\)[t] - 
              k23d*\(c["\<EGFR2[0,p,EGF,SosP]\>"]\)[t], \n
          r1026 -> k23*\(c["\<EGFR2[EGF,0,0,p]\>"]\)[
                  t]*\(c["\<Shc[SosP]\>"]\)[t] - 
              k23d*\(c["\<EGFR2[EGF,0,0,SosP]\>"]\)[t], \n
          r1027 -> k23*\(c["\<EGFR2[EGF,0,EGF,p]\>"]\)[
                  t]*\(c["\<Shc[SosP]\>"]\)[t] - 
              k23d*\(c["\<EGFR2[EGF,0,EGF,SosP]\>"]\)[t], \n
          r1028 -> k23*\(c["\<EGFR2[EGF,Grb2,0,p]\>"]\)[
                  t]*\(c["\<Shc[SosP]\>"]\)[t] - 
              k23d*\(c["\<EGFR2[EGF,Grb2,0,SosP]\>"]\)[t], \n
          r1029 -> k23*\(c["\<EGFR2[EGF,Grb2,EGF,p]\>"]\)[
                  t]*\(c["\<Shc[SosP]\>"]\)[t] - 
              k23d*\(c["\<EGFR2[EGF,Grb2,EGF,SosP]\>"]\)[t], \n
          r1030 -> k23*\(c["\<EGFR2[EGF,Shc,0,p]\>"]\)[
                  t]*\(c["\<Shc[SosP]\>"]\)[t] - 
              k23d*\(c["\<EGFR2[EGF,Shc,0,SosP]\>"]\)[t], \n
          r1031 -> k23*\(c["\<EGFR2[EGF,Shc,EGF,p]\>"]\)[
                  t]*\(c["\<Shc[SosP]\>"]\)[t] - 
              k23d*\(c["\<EGFR2[EGF,Shc,EGF,SosP]\>"]\)[t], \n
          r1032 -> k23*\(c["\<EGFR2[EGF,ShcP,0,p]\>"]\)[
                  t]*\(c["\<Shc[SosP]\>"]\)[t] - 
              k23d*\(c["\<EGFR2[EGF,ShcP,0,SosP]\>"]\)[t], \n
          r1033 -> k23*\(c["\<EGFR2[EGF,ShcP,EGF,p]\>"]\)[
                  t]*\(c["\<Shc[SosP]\>"]\)[t] - 
              k23d*\(c["\<EGFR2[EGF,ShcP,EGF,SosP]\>"]\)[t], \n
          r1034 -> k23*\(c["\<EGFR2[EGF,Sos,0,p]\>"]\)[
                  t]*\(c["\<Shc[SosP]\>"]\)[t] - 
              k23d*\(c["\<EGFR2[EGF,Sos,0,SosP]\>"]\)[t], \n
          r1035 -> k23*\(c["\<EGFR2[EGF,Sos,EGF,p]\>"]\)[
                  t]*\(c["\<Shc[SosP]\>"]\)[t] - 
              k23d*\(c["\<EGFR2[EGF,Sos,EGF,SosP]\>"]\)[t], \n
          r1036 -> k23*\(c["\<EGFR2[EGF,SosP,0,p]\>"]\)[
                  t]*\(c["\<Shc[SosP]\>"]\)[t] - 
              k23d*\(c["\<EGFR2[EGF,SosP,0,SosP]\>"]\)[t], \n
          r1037 -> k23*\(c["\<EGFR2[EGF,SosP,EGF,p]\>"]\)[
                  t]*\(c["\<Shc[SosP]\>"]\)[t] - 
              k23d*\(c["\<EGFR2[EGF,SosP,EGF,SosP]\>"]\)[t], \n
          r1038 -> k23*\(c["\<EGFR2[EGF,p,0,p]\>"]\)[
                  t]*\(c["\<Shc[SosP]\>"]\)[t] - 
              k23d*\(c["\<EGFR2[EGF,p,0,SosP]\>"]\)[t], \n
          r1039 -> k23*\(c["\<EGFR2[EGF,p,EGF,p]\>"]\)[
                  t]*\(c["\<Shc[SosP]\>"]\)[t] - 
              k23d*\(c["\<EGFR2[EGF,p,EGF,SosP]\>"]\)[t], \n
          r1040 -> k32*\(c["\<EGFR2[0,Shc,0,0]\>"]\)[t] - 
              k32d*\(c["\<EGFR2[0,ShcP,0,0]\>"]\)[t], \n
          r1041 -> k32*\(c["\<EGFR2[0,Shc,0,Grb2]\>"]\)[t] - 
              k32d*\(c["\<EGFR2[0,ShcP,0,Grb2]\>"]\)[t], \n
          r1042 -> k32*\(c["\<EGFR2[0,Shc,0,Shc]\>"]\)[t] - 
              k32d*\(c["\<EGFR2[0,ShcP,0,Shc]\>"]\)[t], \n
          r1043 -> k32*\(c["\<EGFR2[0,Shc,0,ShcP]\>"]\)[t] - 
              k32d*\(c["\<EGFR2[0,ShcP,0,ShcP]\>"]\)[t], \n
          r1044 -> k32*\(c["\<EGFR2[0,Shc,0,Sos]\>"]\)[t] - 
              k32d*\(c["\<EGFR2[0,ShcP,0,Sos]\>"]\)[t], \n
          r1045 -> k32*\(c["\<EGFR2[0,Shc,0,SosP]\>"]\)[t] - 
              k32d*\(c["\<EGFR2[0,ShcP,0,SosP]\>"]\)[t], \n
          r1046 -> k32*\(c["\<EGFR2[0,Shc,0,p]\>"]\)[t] - 
              k32d*\(c["\<EGFR2[0,ShcP,0,p]\>"]\)[t], \n
          r1047 -> k32*\(c["\<EGFR2[0,Shc,EGF,0]\>"]\)[t] - 
              k32d*\(c["\<EGFR2[0,ShcP,EGF,0]\>"]\)[t], \n
          r1048 -> k32*\(c["\<EGFR2[0,Shc,EGF,Grb2]\>"]\)[t] - 
              k32d*\(c["\<EGFR2[0,ShcP,EGF,Grb2]\>"]\)[t], \n
          r1049 -> k32*\(c["\<EGFR2[0,Shc,EGF,Shc]\>"]\)[t] - 
              k32d*\(c["\<EGFR2[0,ShcP,EGF,Shc]\>"]\)[t], \n
          r1050 -> k32*\(c["\<EGFR2[0,Shc,EGF,ShcP]\>"]\)[t] - 
              k32d*\(c["\<EGFR2[0,ShcP,EGF,ShcP]\>"]\)[t], \n
          r1051 -> k32*\(c["\<EGFR2[0,Shc,EGF,Sos]\>"]\)[t] - 
              k32d*\(c["\<EGFR2[0,ShcP,EGF,Sos]\>"]\)[t], \n
          r1052 -> k32*\(c["\<EGFR2[0,Shc,EGF,SosP]\>"]\)[t] - 
              k32d*\(c["\<EGFR2[0,ShcP,EGF,SosP]\>"]\)[t], \n
          r1053 -> k32*\(c["\<EGFR2[0,Shc,EGF,p]\>"]\)[t] - 
              k32d*\(c["\<EGFR2[0,ShcP,EGF,p]\>"]\)[t], \n
          r1054 -> k32*\(c["\<EGFR2[EGF,Shc,0,0]\>"]\)[t] - 
              k32d*\(c["\<EGFR2[EGF,ShcP,0,0]\>"]\)[t], \n
          r1055 -> k32*\(c["\<EGFR2[EGF,Shc,0,Grb2]\>"]\)[t] - 
              k32d*\(c["\<EGFR2[EGF,ShcP,0,Grb2]\>"]\)[t], \n
          r1056 -> 
            k32*\(c["\<EGFR2[EGF,Shc,0,Shc]\>"]\)[t] - 
              k32d*\(c["\<EGFR2[EGF,ShcP,0,Shc]\>"]\)[t], \n
          r1057 -> k32*\(c["\<EGFR2[EGF,Shc,0,ShcP]\>"]\)[t] - 
              k32d*\(c["\<EGFR2[EGF,ShcP,0,ShcP]\>"]\)[t], \n
          r1058 -> k32*\(c["\<EGFR2[EGF,Shc,0,Sos]\>"]\)[t] - 
              k32d*\(c["\<EGFR2[EGF,ShcP,0,Sos]\>"]\)[t], \n
          r1059 -> k32*\(c["\<EGFR2[EGF,Shc,0,SosP]\>"]\)[t] - 
              k32d*\(c["\<EGFR2[EGF,ShcP,0,SosP]\>"]\)[t], \n
          r1060 -> k32*\(c["\<EGFR2[EGF,Shc,0,p]\>"]\)[t] - 
              k32d*\(c["\<EGFR2[EGF,ShcP,0,p]\>"]\)[t], \n
          r1061 -> k32*\(c["\<EGFR2[EGF,Shc,EGF,0]\>"]\)[t] - 
              k32d*\(c["\<EGFR2[EGF,ShcP,EGF,0]\>"]\)[t], \n
          r1062 -> k32*\(c["\<EGFR2[EGF,Shc,EGF,Grb2]\>"]\)[t] - 
              k32d*\(c["\<EGFR2[EGF,ShcP,EGF,Grb2]\>"]\)[t], \n
          r1063 -> k32*\(c["\<EGFR2[EGF,Shc,EGF,Shc]\>"]\)[t] - 
              k32d*\(c["\<EGFR2[EGF,ShcP,EGF,Shc]\>"]\)[t], \n
          r1064 -> k32*\(c["\<EGFR2[EGF,Shc,EGF,ShcP]\>"]\)[t] - 
              k32d*\(c["\<EGFR2[EGF,ShcP,EGF,ShcP]\>"]\)[t], \n
          r1065 -> k32*\(c["\<EGFR2[EGF,Shc,EGF,Sos]\>"]\)[t] - 
              k32d*\(c["\<EGFR2[EGF,ShcP,EGF,Sos]\>"]\)[t], \n
          r1066 -> k32*\(c["\<EGFR2[EGF,Shc,EGF,SosP]\>"]\)[t] - 
              k32d*\(c["\<EGFR2[EGF,ShcP,EGF,SosP]\>"]\)[t], \n
          r1067 -> k32*\(c["\<EGFR2[EGF,Shc,EGF,p]\>"]\)[t] - 
              k32d*\(c["\<EGFR2[EGF,ShcP,EGF,p]\>"]\)[t], \n
          r1068 -> k8*\(c["\<EGFR2[0,ShcP,0,0]\>"]\)[t]*\(c["\<Grb2[0]\>"]\)[
                  t] - k8d*\(c["\<EGFR2[0,Grb2,0,0]\>"]\)[t], \n
          r1069 -> k8*\(c["\<EGFR2[0,ShcP,0,Grb2]\>"]\)[
                  t]*\(c["\<Grb2[0]\>"]\)[t] - 
              k8d*\(c["\<EGFR2[0,Grb2,0,Grb2]\>"]\)[t], \n
          r1070 -> k8*\(c["\<EGFR2[0,ShcP,0,Shc]\>"]\)[
                  t]*\(c["\<Grb2[0]\>"]\)[t] - 
              k8d*\(c["\<EGFR2[0,Grb2,0,Shc]\>"]\)[t], \n
          r1071 -> k8*\(c["\<EGFR2[0,ShcP,0,ShcP]\>"]\)[
                  t]*\(c["\<Grb2[0]\>"]\)[t] - 
              k8d*\(c["\<EGFR2[0,Grb2,0,ShcP]\>"]\)[t], \n
          r1072 -> k8*\(c["\<EGFR2[0,ShcP,0,Sos]\>"]\)[
                  t]*\(c["\<Grb2[0]\>"]\)[t] - 
              k8d*\(c["\<EGFR2[0,Grb2,0,Sos]\>"]\)[t], \n
          r1073 -> k8*\(c["\<EGFR2[0,ShcP,0,SosP]\>"]\)[
                  t]*\(c["\<Grb2[0]\>"]\)[t] - 
              k8d*\(c["\<EGFR2[0,Grb2,0,SosP]\>"]\)[t], \n
          r1074 -> k8*\(c["\<EGFR2[0,ShcP,0,p]\>"]\)[t]*\(c["\<Grb2[0]\>"]\)[
                  t] - k8d*\(c["\<EGFR2[0,Grb2,0,p]\>"]\)[t], \n
          r1075 -> k8*\(c["\<EGFR2[0,ShcP,EGF,0]\>"]\)[
                  t]*\(c["\<Grb2[0]\>"]\)[t] - 
              k8d*\(c["\<EGFR2[0,Grb2,EGF,0]\>"]\)[t], \n
          r1076 -> k8*\(c["\<EGFR2[0,ShcP,EGF,Grb2]\>"]\)[
                  t]*\(c["\<Grb2[0]\>"]\)[t] - 
              k8d*\(c["\<EGFR2[0,Grb2,EGF,Grb2]\>"]\)[t], \n
          r1077 -> k8*\(c["\<EGFR2[0,ShcP,EGF,Shc]\>"]\)[
                  t]*\(c["\<Grb2[0]\>"]\)[t] - 
              k8d*\(c["\<EGFR2[0,Grb2,EGF,Shc]\>"]\)[t], \n
          r1078 -> k8*\(c["\<EGFR2[0,ShcP,EGF,ShcP]\>"]\)[
                  t]*\(c["\<Grb2[0]\>"]\)[t] - 
              k8d*\(c["\<EGFR2[0,Grb2,EGF,ShcP]\>"]\)[t], \n
          r1079 -> k8*\(c["\<EGFR2[0,ShcP,EGF,Sos]\>"]\)[
                  t]*\(c["\<Grb2[0]\>"]\)[t] - 
              k8d*\(c["\<EGFR2[0,Grb2,EGF,Sos]\>"]\)[t], \n
          r1080 -> k8*\(c["\<EGFR2[0,ShcP,EGF,SosP]\>"]\)[
                  t]*\(c["\<Grb2[0]\>"]\)[t] - 
              k8d*\(c["\<EGFR2[0,Grb2,EGF,SosP]\>"]\)[t], \n
          r1081 -> k8*\(c["\<EGFR2[0,ShcP,EGF,p]\>"]\)[
                  t]*\(c["\<Grb2[0]\>"]\)[t] - 
              k8d*\(c["\<EGFR2[0,Grb2,EGF,p]\>"]\)[t], \n
          r1082 -> k8*\(c["\<EGFR2[EGF,ShcP,0,0]\>"]\)[
                  t]*\(c["\<Grb2[0]\>"]\)[t] - 
              k8d*\(c["\<EGFR2[EGF,Grb2,0,0]\>"]\)[t], \n
          r1083 -> k8*\(c["\<EGFR2[EGF,ShcP,0,Grb2]\>"]\)[
                  t]*\(c["\<Grb2[0]\>"]\)[t] - 
              k8d*\(c["\<EGFR2[EGF,Grb2,0,Grb2]\>"]\)[t], \n
          r1084 -> k8*\(c["\<EGFR2[EGF,ShcP,0,Shc]\>"]\)[
                  t]*\(c["\<Grb2[0]\>"]\)[t] - 
              k8d*\(c["\<EGFR2[EGF,Grb2,0,Shc]\>"]\)[t], \n
          r1085 -> k8*\(c["\<EGFR2[EGF,ShcP,0,ShcP]\>"]\)[
                  t]*\(c["\<Grb2[0]\>"]\)[t] - 
              k8d*\(c["\<EGFR2[EGF,Grb2,0,ShcP]\>"]\)[t], \n
          r1086 -> k8*\(c["\<EGFR2[EGF,ShcP,0,Sos]\>"]\)[
                  t]*\(c["\<Grb2[0]\>"]\)[t] - 
              k8d*\(c["\<EGFR2[EGF,Grb2,0,Sos]\>"]\)[t], \n
          r1087 -> k8*\(c["\<EGFR2[EGF,ShcP,0,SosP]\>"]\)[
                  t]*\(c["\<Grb2[0]\>"]\)[t] - 
              k8d*\(c["\<EGFR2[EGF,Grb2,0,SosP]\>"]\)[t], \n
          r1088 -> k8*\(c["\<EGFR2[EGF,ShcP,0,p]\>"]\)[
                  t]*\(c["\<Grb2[0]\>"]\)[t] - 
              k8d*\(c["\<EGFR2[EGF,Grb2,0,p]\>"]\)[t], \n
          r1089 -> 
            k8*\(c["\<EGFR2[EGF,ShcP,EGF,0]\>"]\)[t]*\(c["\<Grb2[0]\>"]\)[
                  t] - k8d*\(c["\<EGFR2[EGF,Grb2,EGF,0]\>"]\)[t], \n
          r1090 -> k8*\(c["\<EGFR2[EGF,ShcP,EGF,Grb2]\>"]\)[
                  t]*\(c["\<Grb2[0]\>"]\)[t] - 
              k8d*\(c["\<EGFR2[EGF,Grb2,EGF,Grb2]\>"]\)[t], \n
          r1091 -> k8*\(c["\<EGFR2[EGF,ShcP,EGF,Shc]\>"]\)[
                  t]*\(c["\<Grb2[0]\>"]\)[t] - 
              k8d*\(c["\<EGFR2[EGF,Grb2,EGF,Shc]\>"]\)[t], \n
          r1092 -> k8*\(c["\<EGFR2[EGF,ShcP,EGF,ShcP]\>"]\)[
                  t]*\(c["\<Grb2[0]\>"]\)[t] - 
              k8d*\(c["\<EGFR2[EGF,Grb2,EGF,ShcP]\>"]\)[t], \n
          r1093 -> k8*\(c["\<EGFR2[EGF,ShcP,EGF,Sos]\>"]\)[
                  t]*\(c["\<Grb2[0]\>"]\)[t] - 
              k8d*\(c["\<EGFR2[EGF,Grb2,EGF,Sos]\>"]\)[t], \n
          r1094 -> k8*\(c["\<EGFR2[EGF,ShcP,EGF,SosP]\>"]\)[
                  t]*\(c["\<Grb2[0]\>"]\)[t] - 
              k8d*\(c["\<EGFR2[EGF,Grb2,EGF,SosP]\>"]\)[t], \n
          r1095 -> k8*\(c["\<EGFR2[EGF,ShcP,EGF,p]\>"]\)[
                  t]*\(c["\<Grb2[0]\>"]\)[t] - 
              k8d*\(c["\<EGFR2[EGF,Grb2,EGF,p]\>"]\)[t], \n
          r1096 -> k8*\(c["\<EGFR2[0,ShcP,0,0]\>"]\)[
                  t]*\(c["\<Grb2[Sos]\>"]\)[t] - 
              k8d*\(c["\<EGFR2[0,Sos,0,0]\>"]\)[t], \n
          r1097 -> k8*\(c["\<EGFR2[0,ShcP,0,Grb2]\>"]\)[
                  t]*\(c["\<Grb2[Sos]\>"]\)[t] - 
              k8d*\(c["\<EGFR2[0,Sos,0,Grb2]\>"]\)[t], \n
          r1098 -> k8*\(c["\<EGFR2[0,ShcP,0,Shc]\>"]\)[
                  t]*\(c["\<Grb2[Sos]\>"]\)[t] - 
              k8d*\(c["\<EGFR2[0,Sos,0,Shc]\>"]\)[t], \n
          r1099 -> k8*\(c["\<EGFR2[0,ShcP,0,ShcP]\>"]\)[
                  t]*\(c["\<Grb2[Sos]\>"]\)[t] - 
              k8d*\(c["\<EGFR2[0,Sos,0,ShcP]\>"]\)[t], \n
          r1100 -> k8*\(c["\<EGFR2[0,ShcP,0,Sos]\>"]\)[
                  t]*\(c["\<Grb2[Sos]\>"]\)[t] - 
              k8d*\(c["\<EGFR2[0,Sos,0,Sos]\>"]\)[t], \n
          r1101 -> k8*\(c["\<EGFR2[0,ShcP,0,SosP]\>"]\)[
                  t]*\(c["\<Grb2[Sos]\>"]\)[t] - 
              k8d*\(c["\<EGFR2[0,Sos,0,SosP]\>"]\)[t], \n
          r1102 -> k8*\(c["\<EGFR2[0,ShcP,0,p]\>"]\)[
                  t]*\(c["\<Grb2[Sos]\>"]\)[t] - 
              k8d*\(c["\<EGFR2[0,Sos,0,p]\>"]\)[t], \n
          r1103 -> k8*\(c["\<EGFR2[0,ShcP,EGF,0]\>"]\)[
                  t]*\(c["\<Grb2[Sos]\>"]\)[t] - 
              k8d*\(c["\<EGFR2[0,Sos,EGF,0]\>"]\)[t], \n
          r1104 -> k8*\(c["\<EGFR2[0,ShcP,EGF,Grb2]\>"]\)[
                  t]*\(c["\<Grb2[Sos]\>"]\)[t] - 
              k8d*\(c["\<EGFR2[0,Sos,EGF,Grb2]\>"]\)[t], \n
          r1105 -> k8*\(c["\<EGFR2[0,ShcP,EGF,Shc]\>"]\)[
                  t]*\(c["\<Grb2[Sos]\>"]\)[t] - 
              k8d*\(c["\<EGFR2[0,Sos,EGF,Shc]\>"]\)[t], \n
          r1106 -> k8*\(c["\<EGFR2[0,ShcP,EGF,ShcP]\>"]\)[
                  t]*\(c["\<Grb2[Sos]\>"]\)[t] - 
              k8d*\(c["\<EGFR2[0,Sos,EGF,ShcP]\>"]\)[t], \n
          r1107 -> k8*\(c["\<EGFR2[0,ShcP,EGF,Sos]\>"]\)[
                  t]*\(c["\<Grb2[Sos]\>"]\)[t] - 
              k8d*\(c["\<EGFR2[0,Sos,EGF,Sos]\>"]\)[t], \n
          r1108 -> k8*\(c["\<EGFR2[0,ShcP,EGF,SosP]\>"]\)[
                  t]*\(c["\<Grb2[Sos]\>"]\)[t] - 
              k8d*\(c["\<EGFR2[0,Sos,EGF,SosP]\>"]\)[t], \n
          r1109 -> k8*\(c["\<EGFR2[0,ShcP,EGF,p]\>"]\)[
                  t]*\(c["\<Grb2[Sos]\>"]\)[t] - 
              k8d*\(c["\<EGFR2[0,Sos,EGF,p]\>"]\)[t], \n
          r1110 -> k8*\(c["\<EGFR2[EGF,ShcP,0,0]\>"]\)[
                  t]*\(c["\<Grb2[Sos]\>"]\)[t] - 
              k8d*\(c["\<EGFR2[EGF,Sos,0,0]\>"]\)[t], \n
          r1111 -> k8*\(c["\<EGFR2[EGF,ShcP,0,Grb2]\>"]\)[
                  t]*\(c["\<Grb2[Sos]\>"]\)[t] - 
              k8d*\(c["\<EGFR2[EGF,Sos,0,Grb2]\>"]\)[t], \n
          r1112 -> k8*\(c["\<EGFR2[EGF,ShcP,0,Shc]\>"]\)[
                  t]*\(c["\<Grb2[Sos]\>"]\)[t] - 
              k8d*\(c["\<EGFR2[EGF,Sos,0,Shc]\>"]\)[t], \n
          r1113 -> k8*\(c["\<EGFR2[EGF,ShcP,0,ShcP]\>"]\)[
                  t]*\(c["\<Grb2[Sos]\>"]\)[t] - 
              k8d*\(c["\<EGFR2[EGF,Sos,0,ShcP]\>"]\)[t], \n
          r1114 -> k8*\(c["\<EGFR2[EGF,ShcP,0,Sos]\>"]\)[
                  t]*\(c["\<Grb2[Sos]\>"]\)[t] - 
              k8d*\(c["\<EGFR2[EGF,Sos,0,Sos]\>"]\)[t], \n
          r1115 -> k8*\(c["\<EGFR2[EGF,ShcP,0,SosP]\>"]\)[
                  t]*\(c["\<Grb2[Sos]\>"]\)[t] - 
              k8d*\(c["\<EGFR2[EGF,Sos,0,SosP]\>"]\)[t], \n
          r1116 -> k8*\(c["\<EGFR2[EGF,ShcP,0,p]\>"]\)[
                  t]*\(c["\<Grb2[Sos]\>"]\)[t] - 
              k8d*\(c["\<EGFR2[EGF,Sos,0,p]\>"]\)[t], \n
          r1117 -> k8*\(c["\<EGFR2[EGF,ShcP,EGF,0]\>"]\)[
                  t]*\(c["\<Grb2[Sos]\>"]\)[t] - 
              k8d*\(c["\<EGFR2[EGF,Sos,EGF,0]\>"]\)[t], \n
          r1118 -> k8*\(c["\<EGFR2[EGF,ShcP,EGF,Grb2]\>"]\)[
                  t]*\(c["\<Grb2[Sos]\>"]\)[t] - 
              k8d*\(c["\<EGFR2[EGF,Sos,EGF,Grb2]\>"]\)[t], \n
          r1119 -> k8*\(c["\<EGFR2[EGF,ShcP,EGF,Shc]\>"]\)[
                  t]*\(c["\<Grb2[Sos]\>"]\)[t] - 
              k8d*\(c["\<EGFR2[EGF,Sos,EGF,Shc]\>"]\)[t], \n
          r1120 -> k8*\(c["\<EGFR2[EGF,ShcP,EGF,ShcP]\>"]\)[
                  t]*\(c["\<Grb2[Sos]\>"]\)[t] - 
              k8d*\(c["\<EGFR2[EGF,Sos,EGF,ShcP]\>"]\)[t], \n
          r1121 -> k8*\(c["\<EGFR2[EGF,ShcP,EGF,Sos]\>"]\)[
                  t]*\(c["\<Grb2[Sos]\>"]\)[t] - 
              k8d*\(c["\<EGFR2[EGF,Sos,EGF,Sos]\>"]\)[t], \n
          r1122 -> k8*\(c["\<EGFR2[EGF,ShcP,EGF,SosP]\>"]\)[
                  t]*\(c["\<Grb2[Sos]\>"]\)[t] - 
              k8d*\(c["\<EGFR2[EGF,Sos,EGF,SosP]\>"]\)[t], \n
          r1123 -> k8*\(c["\<EGFR2[EGF,ShcP,EGF,p]\>"]\)[
                  t]*\(c["\<Grb2[Sos]\>"]\)[t] - 
              k8d*\(c["\<EGFR2[EGF,Sos,EGF,p]\>"]\)[t], \n
          r1124 -> k8*\(c["\<EGFR2[0,ShcP,0,0]\>"]\)[
                  t]*\(c["\<Grb2[SosP]\>"]\)[t] - 
              k8d*\(c["\<EGFR2[0,SosP,0,0]\>"]\)[t], \n
          r1125 -> k8*\(c["\<EGFR2[0,ShcP,0,Grb2]\>"]\)[
                  t]*\(c["\<Grb2[SosP]\>"]\)[t] - 
              k8d*\(c["\<EGFR2[0,SosP,0,Grb2]\>"]\)[t], \n
          r1126 -> k8*\(c["\<EGFR2[0,ShcP,0,Shc]\>"]\)[
                  t]*\(c["\<Grb2[SosP]\>"]\)[t] - 
              k8d*\(c["\<EGFR2[0,SosP,0,Shc]\>"]\)[t], \n
          r1127 -> k8*\(c["\<EGFR2[0,ShcP,0,ShcP]\>"]\)[
                  t]*\(c["\<Grb2[SosP]\>"]\)[t] - 
              k8d*\(c["\<EGFR2[0,SosP,0,ShcP]\>"]\)[t], \n
          r1128 -> k8*\(c["\<EGFR2[0,ShcP,0,Sos]\>"]\)[
                  t]*\(c["\<Grb2[SosP]\>"]\)[t] - 
              k8d*\(c["\<EGFR2[0,SosP,0,Sos]\>"]\)[t], \n
          r1129 -> k8*\(c["\<EGFR2[0,ShcP,0,SosP]\>"]\)[
                  t]*\(c["\<Grb2[SosP]\>"]\)[t] - 
              k8d*\(c["\<EGFR2[0,SosP,0,SosP]\>"]\)[t], \n
          r1130 -> k8*\(c["\<EGFR2[0,ShcP,0,p]\>"]\)[
                  t]*\(c["\<Grb2[SosP]\>"]\)[t] - 
              k8d*\(c["\<EGFR2[0,SosP,0,p]\>"]\)[t], \n
          r1131 -> k8*\(c["\<EGFR2[0,ShcP,EGF,0]\>"]\)[
                  t]*\(c["\<Grb2[SosP]\>"]\)[t] - 
              k8d*\(c["\<EGFR2[0,SosP,EGF,0]\>"]\)[t], \n
          r1132 -> k8*\(c["\<EGFR2[0,ShcP,EGF,Grb2]\>"]\)[
                  t]*\(c["\<Grb2[SosP]\>"]\)[t] - 
              k8d*\(c["\<EGFR2[0,SosP,EGF,Grb2]\>"]\)[t], \n
          r1133 -> k8*\(c["\<EGFR2[0,ShcP,EGF,Shc]\>"]\)[
                  t]*\(c["\<Grb2[SosP]\>"]\)[t] - 
              k8d*\(c["\<EGFR2[0,SosP,EGF,Shc]\>"]\)[t], \n
          r1134 -> k8*\(c["\<EGFR2[0,ShcP,EGF,ShcP]\>"]\)[
                  t]*\(c["\<Grb2[SosP]\>"]\)[t] - 
              k8d*\(c["\<EGFR2[0,SosP,EGF,ShcP]\>"]\)[t], \n
          r1135 -> 
            k8*\(c["\<EGFR2[0,ShcP,EGF,Sos]\>"]\)[t]*\(c["\<Grb2[SosP]\>"]\)[
                  t] - k8d*\(c["\<EGFR2[0,SosP,EGF,Sos]\>"]\)[t], \n
          r1136 -> k8*\(c["\<EGFR2[0,ShcP,EGF,SosP]\>"]\)[
                  t]*\(c["\<Grb2[SosP]\>"]\)[t] - 
              k8d*\(c["\<EGFR2[0,SosP,EGF,SosP]\>"]\)[t], \n
          r1137 -> k8*\(c["\<EGFR2[0,ShcP,EGF,p]\>"]\)[
                  t]*\(c["\<Grb2[SosP]\>"]\)[t] - 
              k8d*\(c["\<EGFR2[0,SosP,EGF,p]\>"]\)[t], \n
          r1138 -> k8*\(c["\<EGFR2[EGF,ShcP,0,0]\>"]\)[
                  t]*\(c["\<Grb2[SosP]\>"]\)[t] - 
              k8d*\(c["\<EGFR2[EGF,SosP,0,0]\>"]\)[t], \n
          r1139 -> k8*\(c["\<EGFR2[EGF,ShcP,0,Grb2]\>"]\)[
                  t]*\(c["\<Grb2[SosP]\>"]\)[t] - 
              k8d*\(c["\<EGFR2[EGF,SosP,0,Grb2]\>"]\)[t], \n
          r1140 -> k8*\(c["\<EGFR2[EGF,ShcP,0,Shc]\>"]\)[
                  t]*\(c["\<Grb2[SosP]\>"]\)[t] - 
              k8d*\(c["\<EGFR2[EGF,SosP,0,Shc]\>"]\)[t], \n
          r1141 -> k8*\(c["\<EGFR2[EGF,ShcP,0,ShcP]\>"]\)[
                  t]*\(c["\<Grb2[SosP]\>"]\)[t] - 
              k8d*\(c["\<EGFR2[EGF,SosP,0,ShcP]\>"]\)[t], \n
          r1142 -> k8*\(c["\<EGFR2[EGF,ShcP,0,Sos]\>"]\)[
                  t]*\(c["\<Grb2[SosP]\>"]\)[t] - 
              k8d*\(c["\<EGFR2[EGF,SosP,0,Sos]\>"]\)[t], \n
          r1143 -> k8*\(c["\<EGFR2[EGF,ShcP,0,SosP]\>"]\)[
                  t]*\(c["\<Grb2[SosP]\>"]\)[t] - 
              k8d*\(c["\<EGFR2[EGF,SosP,0,SosP]\>"]\)[t], \n
          r1144 -> k8*\(c["\<EGFR2[EGF,ShcP,0,p]\>"]\)[
                  t]*\(c["\<Grb2[SosP]\>"]\)[t] - 
              k8d*\(c["\<EGFR2[EGF,SosP,0,p]\>"]\)[t], \n
          r1145 -> k8*\(c["\<EGFR2[EGF,ShcP,EGF,0]\>"]\)[
                  t]*\(c["\<Grb2[SosP]\>"]\)[t] - 
              k8d*\(c["\<EGFR2[EGF,SosP,EGF,0]\>"]\)[t], \n
          r1146 -> k8*\(c["\<EGFR2[EGF,ShcP,EGF,Grb2]\>"]\)[
                  t]*\(c["\<Grb2[SosP]\>"]\)[t] - 
              k8d*\(c["\<EGFR2[EGF,SosP,EGF,Grb2]\>"]\)[t], \n
          r1147 -> k8*\(c["\<EGFR2[EGF,ShcP,EGF,Shc]\>"]\)[
                  t]*\(c["\<Grb2[SosP]\>"]\)[t] - 
              k8d*\(c["\<EGFR2[EGF,SosP,EGF,Shc]\>"]\)[t], \n
          r1148 -> k8*\(c["\<EGFR2[EGF,ShcP,EGF,ShcP]\>"]\)[
                  t]*\(c["\<Grb2[SosP]\>"]\)[t] - 
              k8d*\(c["\<EGFR2[EGF,SosP,EGF,ShcP]\>"]\)[t], \n
          r1149 -> k8*\(c["\<EGFR2[EGF,ShcP,EGF,Sos]\>"]\)[
                  t]*\(c["\<Grb2[SosP]\>"]\)[t] - 
              k8d*\(c["\<EGFR2[EGF,SosP,EGF,Sos]\>"]\)[t], \n
          r1150 -> 
            k8*\(c["\<EGFR2[EGF,ShcP,EGF,SosP]\>"]\)[
                  t]*\(c["\<Grb2[SosP]\>"]\)[t] - 
              k8d*\(c["\<EGFR2[EGF,SosP,EGF,SosP]\>"]\)[t], \n
          r1151 -> k8*\(c["\<EGFR2[EGF,ShcP,EGF,p]\>"]\)[
                  t]*\(c["\<Grb2[SosP]\>"]\)[t] - 
              k8d*\(c["\<EGFR2[EGF,SosP,EGF,p]\>"]\)[t], \n
          r1152 -> k9*\(c["\<EGFR2[0,Grb2,0,0]\>"]\)[t]*\(c["\<Sos[0]\>"]\)[
                  t] - k9d*\(c["\<EGFR2[0,Sos,0,0]\>"]\)[t], \n
          r1153 -> k9*\(c["\<EGFR2[0,Grb2,0,Grb2]\>"]\)[
                  t]*\(c["\<Sos[0]\>"]\)[t] - 
              k9d*\(c["\<EGFR2[0,Sos,0,Grb2]\>"]\)[t], \n
          r1154 -> k9*\(c["\<EGFR2[0,Grb2,0,Shc]\>"]\)[t]*\(c["\<Sos[0]\>"]\)[
                  t] - k9d*\(c["\<EGFR2[0,Sos,0,Shc]\>"]\)[t], \n
          r1155 -> k9*\(c["\<EGFR2[0,Grb2,0,ShcP]\>"]\)[
                  t]*\(c["\<Sos[0]\>"]\)[t] - 
              k9d*\(c["\<EGFR2[0,Sos,0,ShcP]\>"]\)[t], \n
          r1156 -> k9*\(c["\<EGFR2[0,Grb2,0,Sos]\>"]\)[t]*\(c["\<Sos[0]\>"]\)[
                  t] - k9d*\(c["\<EGFR2[0,Sos,0,Sos]\>"]\)[t], \n
          r1157 -> k9*\(c["\<EGFR2[0,Grb2,0,SosP]\>"]\)[
                  t]*\(c["\<Sos[0]\>"]\)[t] - 
              k9d*\(c["\<EGFR2[0,Sos,0,SosP]\>"]\)[t], \n
          r1158 -> k9*\(c["\<EGFR2[0,Grb2,0,p]\>"]\)[t]*\(c["\<Sos[0]\>"]\)[
                  t] - k9d*\(c["\<EGFR2[0,Sos,0,p]\>"]\)[t], \n
          r1159 -> k9*\(c["\<EGFR2[0,Grb2,EGF,0]\>"]\)[t]*\(c["\<Sos[0]\>"]\)[
                  t] - k9d*\(c["\<EGFR2[0,Sos,EGF,0]\>"]\)[t], \n
          r1160 -> k9*\(c["\<EGFR2[0,Grb2,EGF,Grb2]\>"]\)[
                  t]*\(c["\<Sos[0]\>"]\)[t] - 
              k9d*\(c["\<EGFR2[0,Sos,EGF,Grb2]\>"]\)[t], \n
          r1161 -> k9*\(c["\<EGFR2[0,Grb2,EGF,Shc]\>"]\)[
                  t]*\(c["\<Sos[0]\>"]\)[t] - 
              k9d*\(c["\<EGFR2[0,Sos,EGF,Shc]\>"]\)[t], \n
          r1162 -> k9*\(c["\<EGFR2[0,Grb2,EGF,ShcP]\>"]\)[
                  t]*\(c["\<Sos[0]\>"]\)[t] - 
              k9d*\(c["\<EGFR2[0,Sos,EGF,ShcP]\>"]\)[t], \n
          r1163 -> k9*\(c["\<EGFR2[0,Grb2,EGF,Sos]\>"]\)[
                  t]*\(c["\<Sos[0]\>"]\)[t] - 
              k9d*\(c["\<EGFR2[0,Sos,EGF,Sos]\>"]\)[t], \n
          r1164 -> k9*\(c["\<EGFR2[0,Grb2,EGF,SosP]\>"]\)[
                  t]*\(c["\<Sos[0]\>"]\)[t] - 
              k9d*\(c["\<EGFR2[0,Sos,EGF,SosP]\>"]\)[t], \n
          r1165 -> k9*\(c["\<EGFR2[0,Grb2,EGF,p]\>"]\)[t]*\(c["\<Sos[0]\>"]\)[
                  t] - k9d*\(c["\<EGFR2[0,Sos,EGF,p]\>"]\)[t], \n
          r1166 -> 
            k9*\(c["\<EGFR2[EGF,Grb2,0,0]\>"]\)[t]*\(c["\<Sos[0]\>"]\)[t] - 
              k9d*\(c["\<EGFR2[EGF,Sos,0,0]\>"]\)[t], \n
          r1167 -> k9*\(c["\<EGFR2[EGF,Grb2,0,Grb2]\>"]\)[
                  t]*\(c["\<Sos[0]\>"]\)[t] - 
              k9d*\(c["\<EGFR2[EGF,Sos,0,Grb2]\>"]\)[t], \n
          r1168 -> k9*\(c["\<EGFR2[EGF,Grb2,0,Shc]\>"]\)[
                  t]*\(c["\<Sos[0]\>"]\)[t] - 
              k9d*\(c["\<EGFR2[EGF,Sos,0,Shc]\>"]\)[t], \n
          r1169 -> k9*\(c["\<EGFR2[EGF,Grb2,0,ShcP]\>"]\)[
                  t]*\(c["\<Sos[0]\>"]\)[t] - 
              k9d*\(c["\<EGFR2[EGF,Sos,0,ShcP]\>"]\)[t], \n
          r1170 -> k9*\(c["\<EGFR2[EGF,Grb2,0,Sos]\>"]\)[
                  t]*\(c["\<Sos[0]\>"]\)[t] - 
              k9d*\(c["\<EGFR2[EGF,Sos,0,Sos]\>"]\)[t], \n
          r1171 -> k9*\(c["\<EGFR2[EGF,Grb2,0,SosP]\>"]\)[
                  t]*\(c["\<Sos[0]\>"]\)[t] - 
              k9d*\(c["\<EGFR2[EGF,Sos,0,SosP]\>"]\)[t], \n
          r1172 -> k9*\(c["\<EGFR2[EGF,Grb2,0,p]\>"]\)[t]*\(c["\<Sos[0]\>"]\)[
                  t] - k9d*\(c["\<EGFR2[EGF,Sos,0,p]\>"]\)[t], \n
          r1173 -> k9*\(c["\<EGFR2[EGF,Grb2,EGF,0]\>"]\)[
                  t]*\(c["\<Sos[0]\>"]\)[t] - 
              k9d*\(c["\<EGFR2[EGF,Sos,EGF,0]\>"]\)[t], \n
          r1174 -> k9*\(c["\<EGFR2[EGF,Grb2,EGF,Grb2]\>"]\)[
                  t]*\(c["\<Sos[0]\>"]\)[t] - 
              k9d*\(c["\<EGFR2[EGF,Sos,EGF,Grb2]\>"]\)[t], \n
          r1175 -> k9*\(c["\<EGFR2[EGF,Grb2,EGF,Shc]\>"]\)[
                  t]*\(c["\<Sos[0]\>"]\)[t] - 
              k9d*\(c["\<EGFR2[EGF,Sos,EGF,Shc]\>"]\)[t], \n
          r1176 -> k9*\(c["\<EGFR2[EGF,Grb2,EGF,ShcP]\>"]\)[
                  t]*\(c["\<Sos[0]\>"]\)[t] - 
              k9d*\(c["\<EGFR2[EGF,Sos,EGF,ShcP]\>"]\)[t], \n
          r1177 -> k9*\(c["\<EGFR2[EGF,Grb2,EGF,Sos]\>"]\)[
                  t]*\(c["\<Sos[0]\>"]\)[t] - 
              k9d*\(c["\<EGFR2[EGF,Sos,EGF,Sos]\>"]\)[t], \n
          r1178 -> k9*\(c["\<EGFR2[EGF,Grb2,EGF,SosP]\>"]\)[
                  t]*\(c["\<Sos[0]\>"]\)[t] - 
              k9d*\(c["\<EGFR2[EGF,Sos,EGF,SosP]\>"]\)[t], \n
          r1179 -> k9*\(c["\<EGFR2[EGF,Grb2,EGF,p]\>"]\)[
                  t]*\(c["\<Sos[0]\>"]\)[t] - 
              k9d*\(c["\<EGFR2[EGF,Sos,EGF,p]\>"]\)[t], \n
          r1180 -> k10*\(c["\<EGFR2[0,Grb2,0,0]\>"]\)[t]*\(c["\<Sos[p]\>"]\)[
                  t] - k10d*\(c["\<EGFR2[0,SosP,0,0]\>"]\)[t], \n
          r1181 -> k10*\(c["\<EGFR2[0,Grb2,0,Grb2]\>"]\)[
                  t]*\(c["\<Sos[p]\>"]\)[t] - 
              k10d*\(c["\<EGFR2[0,SosP,0,Grb2]\>"]\)[t], \n
          r1182 -> k10*\(c["\<EGFR2[0,Grb2,0,Shc]\>"]\)[
                  t]*\(c["\<Sos[p]\>"]\)[t] - 
              k10d*\(c["\<EGFR2[0,SosP,0,Shc]\>"]\)[t], \n
          r1183 -> k10*\(c["\<EGFR2[0,Grb2,0,ShcP]\>"]\)[
                  t]*\(c["\<Sos[p]\>"]\)[t] - 
              k10d*\(c["\<EGFR2[0,SosP,0,ShcP]\>"]\)[t], \n
          r1184 -> k10*\(c["\<EGFR2[0,Grb2,0,Sos]\>"]\)[
                  t]*\(c["\<Sos[p]\>"]\)[t] - 
              k10d*\(c["\<EGFR2[0,SosP,0,Sos]\>"]\)[t], \n
          r1185 -> k10*\(c["\<EGFR2[0,Grb2,0,SosP]\>"]\)[
                  t]*\(c["\<Sos[p]\>"]\)[t] - 
              k10d*\(c["\<EGFR2[0,SosP,0,SosP]\>"]\)[t], \n
          r1186 -> k10*\(c["\<EGFR2[0,Grb2,0,p]\>"]\)[t]*\(c["\<Sos[p]\>"]\)[
                  t] - k10d*\(c["\<EGFR2[0,SosP,0,p]\>"]\)[t], \n
          r1187 -> k10*\(c["\<EGFR2[0,Grb2,EGF,0]\>"]\)[
                  t]*\(c["\<Sos[p]\>"]\)[t] - 
              k10d*\(c["\<EGFR2[0,SosP,EGF,0]\>"]\)[t], \n
          r1188 -> k10*\(c["\<EGFR2[0,Grb2,EGF,Grb2]\>"]\)[
                  t]*\(c["\<Sos[p]\>"]\)[t] - 
              k10d*\(c["\<EGFR2[0,SosP,EGF,Grb2]\>"]\)[t], \n
          r1189 -> k10*\(c["\<EGFR2[0,Grb2,EGF,Shc]\>"]\)[
                  t]*\(c["\<Sos[p]\>"]\)[t] - 
              k10d*\(c["\<EGFR2[0,SosP,EGF,Shc]\>"]\)[t], \n
          r1190 -> k10*\(c["\<EGFR2[0,Grb2,EGF,ShcP]\>"]\)[
                  t]*\(c["\<Sos[p]\>"]\)[t] - 
              k10d*\(c["\<EGFR2[0,SosP,EGF,ShcP]\>"]\)[t], \n
          r1191 -> k10*\(c["\<EGFR2[0,Grb2,EGF,Sos]\>"]\)[
                  t]*\(c["\<Sos[p]\>"]\)[t] - 
              k10d*\(c["\<EGFR2[0,SosP,EGF,Sos]\>"]\)[t], \n
          r1192 -> k10*\(c["\<EGFR2[0,Grb2,EGF,SosP]\>"]\)[
                  t]*\(c["\<Sos[p]\>"]\)[t] - 
              k10d*\(c["\<EGFR2[0,SosP,EGF,SosP]\>"]\)[t], \n
          r1193 -> k10*\(c["\<EGFR2[0,Grb2,EGF,p]\>"]\)[
                  t]*\(c["\<Sos[p]\>"]\)[t] - 
              k10d*\(c["\<EGFR2[0,SosP,EGF,p]\>"]\)[t], \n
          r1194 -> k10*\(c["\<EGFR2[EGF,Grb2,0,0]\>"]\)[
                  t]*\(c["\<Sos[p]\>"]\)[t] - 
              k10d*\(c["\<EGFR2[EGF,SosP,0,0]\>"]\)[t], \n
          r1195 -> k10*\(c["\<EGFR2[EGF,Grb2,0,Grb2]\>"]\)[
                  t]*\(c["\<Sos[p]\>"]\)[t] - 
              k10d*\(c["\<EGFR2[EGF,SosP,0,Grb2]\>"]\)[t], \n
          r1196 -> k10*\(c["\<EGFR2[EGF,Grb2,0,Shc]\>"]\)[
                  t]*\(c["\<Sos[p]\>"]\)[t] - 
              k10d*\(c["\<EGFR2[EGF,SosP,0,Shc]\>"]\)[t], \n
          r1197 -> 
            k10*\(c["\<EGFR2[EGF,Grb2,0,ShcP]\>"]\)[t]*\(c["\<Sos[p]\>"]\)[
                  t] - k10d*\(c["\<EGFR2[EGF,SosP,0,ShcP]\>"]\)[t], \n
          r1198 -> k10*\(c["\<EGFR2[EGF,Grb2,0,Sos]\>"]\)[
                  t]*\(c["\<Sos[p]\>"]\)[t] - 
              k10d*\(c["\<EGFR2[EGF,SosP,0,Sos]\>"]\)[t], \n
          r1199 -> k10*\(c["\<EGFR2[EGF,Grb2,0,SosP]\>"]\)[
                  t]*\(c["\<Sos[p]\>"]\)[t] - 
              k10d*\(c["\<EGFR2[EGF,SosP,0,SosP]\>"]\)[t], \n
          r1200 -> k10*\(c["\<EGFR2[EGF,Grb2,0,p]\>"]\)[
                  t]*\(c["\<Sos[p]\>"]\)[t] - 
              k10d*\(c["\<EGFR2[EGF,SosP,0,p]\>"]\)[t], \n
          r1201 -> k10*\(c["\<EGFR2[EGF,Grb2,EGF,0]\>"]\)[
                  t]*\(c["\<Sos[p]\>"]\)[t] - 
              k10d*\(c["\<EGFR2[EGF,SosP,EGF,0]\>"]\)[t], \n
          r1202 -> k10*\(c["\<EGFR2[EGF,Grb2,EGF,Grb2]\>"]\)[
                  t]*\(c["\<Sos[p]\>"]\)[t] - 
              k10d*\(c["\<EGFR2[EGF,SosP,EGF,Grb2]\>"]\)[t], \n
          r1203 -> k10*\(c["\<EGFR2[EGF,Grb2,EGF,Shc]\>"]\)[
                  t]*\(c["\<Sos[p]\>"]\)[t] - 
              k10d*\(c["\<EGFR2[EGF,SosP,EGF,Shc]\>"]\)[t], \n
          r1204 -> k10*\(c["\<EGFR2[EGF,Grb2,EGF,ShcP]\>"]\)[
                  t]*\(c["\<Sos[p]\>"]\)[t] - 
              k10d*\(c["\<EGFR2[EGF,SosP,EGF,ShcP]\>"]\)[t], \n
          r1205 -> k10*\(c["\<EGFR2[EGF,Grb2,EGF,Sos]\>"]\)[
                  t]*\(c["\<Sos[p]\>"]\)[t] - 
              k10d*\(c["\<EGFR2[EGF,SosP,EGF,Sos]\>"]\)[t], \n
          r1206 -> k10*\(c["\<EGFR2[EGF,Grb2,EGF,SosP]\>"]\)[
                  t]*\(c["\<Sos[p]\>"]\)[t] - 
              k10d*\(c["\<EGFR2[EGF,SosP,EGF,SosP]\>"]\)[t], \n
          r1207 -> k10*\(c["\<EGFR2[EGF,Grb2,EGF,p]\>"]\)[
                  t]*\(c["\<Sos[p]\>"]\)[t] - 
              k10d*\(c["\<EGFR2[EGF,SosP,EGF,p]\>"]\)[t], \n
          r1208 -> k11*\(c["\<ERKPP\>"]\)[t]*\(c["\<EGFR2[0,Sos,0,0]\>"]\)[
                  t] - k11d*\(c["\<EGFR2[0,SosP,0,0]\>"]\)[t], \n
          r1209 -> k11*\(c["\<ERKPP\>"]\)[t]*\(c["\<EGFR2[0,Sos,0,Grb2]\>"]\)[
                  t] - k11d*\(c["\<EGFR2[0,SosP,0,Grb2]\>"]\)[t], \n
          r1210 -> k11*\(c["\<ERKPP\>"]\)[t]*\(c["\<EGFR2[0,Sos,0,Shc]\>"]\)[
                  t] - k11d*\(c["\<EGFR2[0,SosP,0,Shc]\>"]\)[t], \n
          r1211 -> k11*\(c["\<ERKPP\>"]\)[t]*\(c["\<EGFR2[0,Sos,0,ShcP]\>"]\)[
                  t] - k11d*\(c["\<EGFR2[0,SosP,0,ShcP]\>"]\)[t], \n
          r1212 -> k11*\(c["\<ERKPP\>"]\)[t]*\(c["\<EGFR2[0,Sos,0,Sos]\>"]\)[
                  t] - k11d*\(c["\<EGFR2[0,SosP,0,Sos]\>"]\)[t], \n
          r1213 -> k11*\(c["\<ERKPP\>"]\)[t]*\(c["\<EGFR2[0,Sos,0,SosP]\>"]\)[
                  t] - k11d*\(c["\<EGFR2[0,SosP,0,SosP]\>"]\)[t], \n
          r1214 -> k11*\(c["\<ERKPP\>"]\)[t]*\(c["\<EGFR2[0,Sos,0,p]\>"]\)[
                  t] - k11d*\(c["\<EGFR2[0,SosP,0,p]\>"]\)[t], \n
          r1215 -> k11*\(c["\<ERKPP\>"]\)[t]*\(c["\<EGFR2[0,Sos,EGF,0]\>"]\)[
                  t] - k11d*\(c["\<EGFR2[0,SosP,EGF,0]\>"]\)[t], \n
          r1216 -> k11*\(c["\<ERKPP\>"]\)[
                  t]*\(c["\<EGFR2[0,Sos,EGF,Grb2]\>"]\)[t] - 
              k11d*\(c["\<EGFR2[0,SosP,EGF,Grb2]\>"]\)[t], \n
          r1217 -> k11*\(c["\<ERKPP\>"]\)[
                  t]*\(c["\<EGFR2[0,Sos,EGF,Shc]\>"]\)[t] - 
              k11d*\(c["\<EGFR2[0,SosP,EGF,Shc]\>"]\)[t], \n
          r1218 -> k11*\(c["\<ERKPP\>"]\)[
                  t]*\(c["\<EGFR2[0,Sos,EGF,ShcP]\>"]\)[t] - 
              k11d*\(c["\<EGFR2[0,SosP,EGF,ShcP]\>"]\)[t], \n
          r1219 -> k11*\(c["\<ERKPP\>"]\)[
                  t]*\(c["\<EGFR2[0,Sos,EGF,Sos]\>"]\)[t] - 
              k11d*\(c["\<EGFR2[0,SosP,EGF,Sos]\>"]\)[t], \n
          r1220 -> k11*\(c["\<ERKPP\>"]\)[
                  t]*\(c["\<EGFR2[0,Sos,EGF,SosP]\>"]\)[t] - 
              k11d*\(c["\<EGFR2[0,SosP,EGF,SosP]\>"]\)[t], \n
          r1221 -> k11*\(c["\<ERKPP\>"]\)[t]*\(c["\<EGFR2[0,Sos,EGF,p]\>"]\)[
                  t] - k11d*\(c["\<EGFR2[0,SosP,EGF,p]\>"]\)[t], \n
          r1222 -> k11*\(c["\<ERKPP\>"]\)[t]*\(c["\<EGFR2[EGF,Sos,0,0]\>"]\)[
                  t] - k11d*\(c["\<EGFR2[EGF,SosP,0,0]\>"]\)[t], \n
          r1223 -> k11*\(c["\<ERKPP\>"]\)[
                  t]*\(c["\<EGFR2[EGF,Sos,0,Grb2]\>"]\)[t] - 
              k11d*\(c["\<EGFR2[EGF,SosP,0,Grb2]\>"]\)[t], \n
          r1224 -> k11*\(c["\<ERKPP\>"]\)[
                  t]*\(c["\<EGFR2[EGF,Sos,0,Shc]\>"]\)[t] - 
              k11d*\(c["\<EGFR2[EGF,SosP,0,Shc]\>"]\)[t], \n
          r1225 -> k11*\(c["\<ERKPP\>"]\)[
                  t]*\(c["\<EGFR2[EGF,Sos,0,ShcP]\>"]\)[t] - 
              k11d*\(c["\<EGFR2[EGF,SosP,0,ShcP]\>"]\)[t], \n
          r1226 -> k11*\(c["\<ERKPP\>"]\)[
                  t]*\(c["\<EGFR2[EGF,Sos,0,Sos]\>"]\)[t] - 
              k11d*\(c["\<EGFR2[EGF,SosP,0,Sos]\>"]\)[t], \n
          r1227 -> k11*\(c["\<ERKPP\>"]\)[
                  t]*\(c["\<EGFR2[EGF,Sos,0,SosP]\>"]\)[t] - 
              k11d*\(c["\<EGFR2[EGF,SosP,0,SosP]\>"]\)[t], \n
          r1228 -> k11*\(c["\<ERKPP\>"]\)[t]*\(c["\<EGFR2[EGF,Sos,0,p]\>"]\)[
                  t] - k11d*\(c["\<EGFR2[EGF,SosP,0,p]\>"]\)[t], \n
          r1229 -> k11*\(c["\<ERKPP\>"]\)[
                  t]*\(c["\<EGFR2[EGF,Sos,EGF,0]\>"]\)[t] - 
              k11d*\(c["\<EGFR2[EGF,SosP,EGF,0]\>"]\)[t], \n
          r1230 -> k11*\(c["\<ERKPP\>"]\)[
                  t]*\(c["\<EGFR2[EGF,Sos,EGF,Grb2]\>"]\)[t] - 
              k11d*\(c["\<EGFR2[EGF,SosP,EGF,Grb2]\>"]\)[t], \n
          r1231 -> k11*\(c["\<ERKPP\>"]\)[
                  t]*\(c["\<EGFR2[EGF,Sos,EGF,Shc]\>"]\)[t] - 
              k11d*\(c["\<EGFR2[EGF,SosP,EGF,Shc]\>"]\)[t], \n
          r1232 -> k11*\(c["\<ERKPP\>"]\)[
                  t]*\(c["\<EGFR2[EGF,Sos,EGF,ShcP]\>"]\)[t] - 
              k11d*\(c["\<EGFR2[EGF,SosP,EGF,ShcP]\>"]\)[t], \n
          r1233 -> k11*\(c["\<ERKPP\>"]\)[
                  t]*\(c["\<EGFR2[EGF,Sos,EGF,Sos]\>"]\)[t] - 
              k11d*\(c["\<EGFR2[EGF,SosP,EGF,Sos]\>"]\)[t], \n
          r1234 -> k11*\(c["\<ERKPP\>"]\)[
                  t]*\(c["\<EGFR2[EGF,Sos,EGF,SosP]\>"]\)[t] - 
              k11d*\(c["\<EGFR2[EGF,SosP,EGF,SosP]\>"]\)[t], \n
          r1235 -> k11*\(c["\<ERKPP\>"]\)[
                  t]*\(c["\<EGFR2[EGF,Sos,EGF,p]\>"]\)[t] - 
              k11d*\(c["\<EGFR2[EGF,SosP,EGF,p]\>"]\)[t], \n
          r1236 -> k32*\(c["\<EGFR2[0,0,0,Shc]\>"]\)[t] - 
              k32d*\(c["\<EGFR2[0,0,0,ShcP]\>"]\)[t], \n
          r1237 -> k32*\(c["\<EGFR2[0,0,EGF,Shc]\>"]\)[t] - 
              k32d*\(c["\<EGFR2[0,0,EGF,ShcP]\>"]\)[t], \n
          r1238 -> k32*\(c["\<EGFR2[0,Grb2,0,Shc]\>"]\)[t] - 
              k32d*\(c["\<EGFR2[0,Grb2,0,ShcP]\>"]\)[t], \n
          r1239 -> k32*\(c["\<EGFR2[0,Grb2,EGF,Shc]\>"]\)[t] - 
              k32d*\(c["\<EGFR2[0,Grb2,EGF,ShcP]\>"]\)[t], \n
          r1240 -> k32*\(c["\<EGFR2[0,Shc,0,Shc]\>"]\)[t] - 
              k32d*\(c["\<EGFR2[0,Shc,0,ShcP]\>"]\)[t], \n
          r1241 -> k32*\(c["\<EGFR2[0,Shc,EGF,Shc]\>"]\)[t] - 
              k32d*\(c["\<EGFR2[0,Shc,EGF,ShcP]\>"]\)[t], \n
          r1242 -> k32*\(c["\<EGFR2[0,ShcP,0,Shc]\>"]\)[t] - 
              k32d*\(c["\<EGFR2[0,ShcP,0,ShcP]\>"]\)[t], \n
          r1243 -> k32*\(c["\<EGFR2[0,ShcP,EGF,Shc]\>"]\)[t] - 
              k32d*\(c["\<EGFR2[0,ShcP,EGF,ShcP]\>"]\)[t], \n
          r1244 -> k32*\(c["\<EGFR2[0,Sos,0,Shc]\>"]\)[t] - 
              k32d*\(c["\<EGFR2[0,Sos,0,ShcP]\>"]\)[t], \n
          r1245 -> k32*\(c["\<EGFR2[0,Sos,EGF,Shc]\>"]\)[t] - 
              k32d*\(c["\<EGFR2[0,Sos,EGF,ShcP]\>"]\)[t], \n
          r1246 -> 
            k32*\(c["\<EGFR2[0,SosP,0,Shc]\>"]\)[t] - 
              k32d*\(c["\<EGFR2[0,SosP,0,ShcP]\>"]\)[t], \n
          r1247 -> k32*\(c["\<EGFR2[0,SosP,EGF,Shc]\>"]\)[t] - 
              k32d*\(c["\<EGFR2[0,SosP,EGF,ShcP]\>"]\)[t], \n
          r1248 -> k32*\(c["\<EGFR2[0,p,0,Shc]\>"]\)[t] - 
              k32d*\(c["\<EGFR2[0,p,0,ShcP]\>"]\)[t], \n
          r1249 -> k32*\(c["\<EGFR2[0,p,EGF,Shc]\>"]\)[t] - 
              k32d*\(c["\<EGFR2[0,p,EGF,ShcP]\>"]\)[t], \n
          r1250 -> k32*\(c["\<EGFR2[EGF,0,0,Shc]\>"]\)[t] - 
              k32d*\(c["\<EGFR2[EGF,0,0,ShcP]\>"]\)[t], \n
          r1251 -> k32*\(c["\<EGFR2[EGF,0,EGF,Shc]\>"]\)[t] - 
              k32d*\(c["\<EGFR2[EGF,0,EGF,ShcP]\>"]\)[t], \n
          r1252 -> k32*\(c["\<EGFR2[EGF,Grb2,0,Shc]\>"]\)[t] - 
              k32d*\(c["\<EGFR2[EGF,Grb2,0,ShcP]\>"]\)[t], \n
          r1253 -> k32*\(c["\<EGFR2[EGF,Grb2,EGF,Shc]\>"]\)[t] - 
              k32d*\(c["\<EGFR2[EGF,Grb2,EGF,ShcP]\>"]\)[t], \n
          r1254 -> k32*\(c["\<EGFR2[EGF,Shc,0,Shc]\>"]\)[t] - 
              k32d*\(c["\<EGFR2[EGF,Shc,0,ShcP]\>"]\)[t], \n
          r1255 -> k32*\(c["\<EGFR2[EGF,Shc,EGF,Shc]\>"]\)[t] - 
              k32d*\(c["\<EGFR2[EGF,Shc,EGF,ShcP]\>"]\)[t], \n
          r1256 -> k32*\(c["\<EGFR2[EGF,ShcP,0,Shc]\>"]\)[t] - 
              k32d*\(c["\<EGFR2[EGF,ShcP,0,ShcP]\>"]\)[t], \n
          r1257 -> k32*\(c["\<EGFR2[EGF,ShcP,EGF,Shc]\>"]\)[t] - 
              k32d*\(c["\<EGFR2[EGF,ShcP,EGF,ShcP]\>"]\)[t], \n
          r1258 -> k32*\(c["\<EGFR2[EGF,Sos,0,Shc]\>"]\)[t] - 
              k32d*\(c["\<EGFR2[EGF,Sos,0,ShcP]\>"]\)[t], \n
          r1259 -> k32*\(c["\<EGFR2[EGF,Sos,EGF,Shc]\>"]\)[t] - 
              k32d*\(c["\<EGFR2[EGF,Sos,EGF,ShcP]\>"]\)[t], \n
          r1260 -> k32*\(c["\<EGFR2[EGF,SosP,0,Shc]\>"]\)[t] - 
              k32d*\(c["\<EGFR2[EGF,SosP,0,ShcP]\>"]\)[t], \n
          r1261 -> k32*\(c["\<EGFR2[EGF,SosP,EGF,Shc]\>"]\)[t] - 
              k32d*\(c["\<EGFR2[EGF,SosP,EGF,ShcP]\>"]\)[t], \n
          r1262 -> k32*\(c["\<EGFR2[EGF,p,0,Shc]\>"]\)[t] - 
              k32d*\(c["\<EGFR2[EGF,p,0,ShcP]\>"]\)[t], \n
          r1263 -> k32*\(c["\<EGFR2[EGF,p,EGF,Shc]\>"]\)[t] - 
              k32d*\(c["\<EGFR2[EGF,p,EGF,ShcP]\>"]\)[t], \n
          r1264 -> k8*\(c["\<EGFR2[0,0,0,ShcP]\>"]\)[t]*\(c["\<Grb2[0]\>"]\)[
                  t] - k8d*\(c["\<EGFR2[0,0,0,Grb2]\>"]\)[t], \n
          r1265 -> 
            k8*\(c["\<EGFR2[0,0,EGF,ShcP]\>"]\)[t]*\(c["\<Grb2[0]\>"]\)[t] - 
              k8d*\(c["\<EGFR2[0,0,EGF,Grb2]\>"]\)[t], \n
          r1266 -> k8*\(c["\<EGFR2[0,Grb2,0,ShcP]\>"]\)[
                  t]*\(c["\<Grb2[0]\>"]\)[t] - 
              k8d*\(c["\<EGFR2[0,Grb2,0,Grb2]\>"]\)[t], \n
          r1267 -> k8*\(c["\<EGFR2[0,Grb2,EGF,ShcP]\>"]\)[
                  t]*\(c["\<Grb2[0]\>"]\)[t] - 
              k8d*\(c["\<EGFR2[0,Grb2,EGF,Grb2]\>"]\)[t], \n
          r1268 -> k8*\(c["\<EGFR2[0,Shc,0,ShcP]\>"]\)[
                  t]*\(c["\<Grb2[0]\>"]\)[t] - 
              k8d*\(c["\<EGFR2[0,Shc,0,Grb2]\>"]\)[t], \n
          r1269 -> k8*\(c["\<EGFR2[0,Shc,EGF,ShcP]\>"]\)[
                  t]*\(c["\<Grb2[0]\>"]\)[t] - 
              k8d*\(c["\<EGFR2[0,Shc,EGF,Grb2]\>"]\)[t], \n
          r1270 -> k8*\(c["\<EGFR2[0,ShcP,0,ShcP]\>"]\)[
                  t]*\(c["\<Grb2[0]\>"]\)[t] - 
              k8d*\(c["\<EGFR2[0,ShcP,0,Grb2]\>"]\)[t], \n
          r1271 -> k8*\(c["\<EGFR2[0,ShcP,EGF,ShcP]\>"]\)[
                  t]*\(c["\<Grb2[0]\>"]\)[t] - 
              k8d*\(c["\<EGFR2[0,ShcP,EGF,Grb2]\>"]\)[t], \n
          r1272 -> k8*\(c["\<EGFR2[0,Sos,0,ShcP]\>"]\)[
                  t]*\(c["\<Grb2[0]\>"]\)[t] - 
              k8d*\(c["\<EGFR2[0,Sos,0,Grb2]\>"]\)[t], \n
          r1273 -> k8*\(c["\<EGFR2[0,Sos,EGF,ShcP]\>"]\)[
                  t]*\(c["\<Grb2[0]\>"]\)[t] - 
              k8d*\(c["\<EGFR2[0,Sos,EGF,Grb2]\>"]\)[t], \n
          r1274 -> k8*\(c["\<EGFR2[0,SosP,0,ShcP]\>"]\)[
                  t]*\(c["\<Grb2[0]\>"]\)[t] - 
              k8d*\(c["\<EGFR2[0,SosP,0,Grb2]\>"]\)[t], \n
          r1275 -> k8*\(c["\<EGFR2[0,SosP,EGF,ShcP]\>"]\)[
                  t]*\(c["\<Grb2[0]\>"]\)[t] - 
              k8d*\(c["\<EGFR2[0,SosP,EGF,Grb2]\>"]\)[t], \n
          r1276 -> k8*\(c["\<EGFR2[0,p,0,ShcP]\>"]\)[t]*\(c["\<Grb2[0]\>"]\)[
                  t] - k8d*\(c["\<EGFR2[0,p,0,Grb2]\>"]\)[t], \n
          r1277 -> k8*\(c["\<EGFR2[0,p,EGF,ShcP]\>"]\)[
                  t]*\(c["\<Grb2[0]\>"]\)[t] - 
              k8d*\(c["\<EGFR2[0,p,EGF,Grb2]\>"]\)[t], \n
          r1278 -> k8*\(c["\<EGFR2[EGF,0,0,ShcP]\>"]\)[
                  t]*\(c["\<Grb2[0]\>"]\)[t] - 
              k8d*\(c["\<EGFR2[EGF,0,0,Grb2]\>"]\)[t], \n
          r1279 -> k8*\(c["\<EGFR2[EGF,0,EGF,ShcP]\>"]\)[
                  t]*\(c["\<Grb2[0]\>"]\)[t] - 
              k8d*\(c["\<EGFR2[EGF,0,EGF,Grb2]\>"]\)[t], \n
          r1280 -> k8*\(c["\<EGFR2[EGF,Grb2,0,ShcP]\>"]\)[
                  t]*\(c["\<Grb2[0]\>"]\)[t] - 
              k8d*\(c["\<EGFR2[EGF,Grb2,0,Grb2]\>"]\)[t], \n
          r1281 -> k8*\(c["\<EGFR2[EGF,Grb2,EGF,ShcP]\>"]\)[
                  t]*\(c["\<Grb2[0]\>"]\)[t] - 
              k8d*\(c["\<EGFR2[EGF,Grb2,EGF,Grb2]\>"]\)[t], \n
          r1282 -> k8*\(c["\<EGFR2[EGF,Shc,0,ShcP]\>"]\)[
                  t]*\(c["\<Grb2[0]\>"]\)[t] - 
              k8d*\(c["\<EGFR2[EGF,Shc,0,Grb2]\>"]\)[t], \n
          r1283 -> k8*\(c["\<EGFR2[EGF,Shc,EGF,ShcP]\>"]\)[
                  t]*\(c["\<Grb2[0]\>"]\)[t] - 
              k8d*\(c["\<EGFR2[EGF,Shc,EGF,Grb2]\>"]\)[t], \n
          r1284 -> k8*\(c["\<EGFR2[EGF,ShcP,0,ShcP]\>"]\)[
                  t]*\(c["\<Grb2[0]\>"]\)[t] - 
              k8d*\(c["\<EGFR2[EGF,ShcP,0,Grb2]\>"]\)[t], \n
          r1285 -> k8*\(c["\<EGFR2[EGF,ShcP,EGF,ShcP]\>"]\)[
                  t]*\(c["\<Grb2[0]\>"]\)[t] - 
              k8d*\(c["\<EGFR2[EGF,ShcP,EGF,Grb2]\>"]\)[t], \n
          r1286 -> k8*\(c["\<EGFR2[EGF,Sos,0,ShcP]\>"]\)[
                  t]*\(c["\<Grb2[0]\>"]\)[t] - 
              k8d*\(c["\<EGFR2[EGF,Sos,0,Grb2]\>"]\)[t], \n
          r1287 -> k8*\(c["\<EGFR2[EGF,Sos,EGF,ShcP]\>"]\)[
                  t]*\(c["\<Grb2[0]\>"]\)[t] - 
              k8d*\(c["\<EGFR2[EGF,Sos,EGF,Grb2]\>"]\)[t], \n
          r1288 -> k8*\(c["\<EGFR2[EGF,SosP,0,ShcP]\>"]\)[
                  t]*\(c["\<Grb2[0]\>"]\)[t] - 
              k8d*\(c["\<EGFR2[EGF,SosP,0,Grb2]\>"]\)[t], \n
          r1289 -> k8*\(c["\<EGFR2[EGF,SosP,EGF,ShcP]\>"]\)[
                  t]*\(c["\<Grb2[0]\>"]\)[t] - 
              k8d*\(c["\<EGFR2[EGF,SosP,EGF,Grb2]\>"]\)[t], \n
          r1290 -> k8*\(c["\<EGFR2[EGF,p,0,ShcP]\>"]\)[
                  t]*\(c["\<Grb2[0]\>"]\)[t] - 
              k8d*\(c["\<EGFR2[EGF,p,0,Grb2]\>"]\)[t], \n
          r1291 -> k8*\(c["\<EGFR2[EGF,p,EGF,ShcP]\>"]\)[
                  t]*\(c["\<Grb2[0]\>"]\)[t] - 
              k8d*\(c["\<EGFR2[EGF,p,EGF,Grb2]\>"]\)[t], \n
          r1292 -> k8*\(c["\<EGFR2[0,0,0,ShcP]\>"]\)[
                  t]*\(c["\<Grb2[Sos]\>"]\)[t] - 
              k8d*\(c["\<EGFR2[0,0,0,Sos]\>"]\)[t], \n
          r1293 -> k8*\(c["\<EGFR2[0,0,EGF,ShcP]\>"]\)[
                  t]*\(c["\<Grb2[Sos]\>"]\)[t] - 
              k8d*\(c["\<EGFR2[0,0,EGF,Sos]\>"]\)[t], \n
          r1294 -> k8*\(c["\<EGFR2[0,Grb2,0,ShcP]\>"]\)[
                  t]*\(c["\<Grb2[Sos]\>"]\)[t] - 
              k8d*\(c["\<EGFR2[0,Grb2,0,Sos]\>"]\)[t], \n
          r1295 -> k8*\(c["\<EGFR2[0,Grb2,EGF,ShcP]\>"]\)[
                  t]*\(c["\<Grb2[Sos]\>"]\)[t] - 
              k8d*\(c["\<EGFR2[0,Grb2,EGF,Sos]\>"]\)[t], \n
          r1296 -> 
            k8*\(c["\<EGFR2[0,Shc,0,ShcP]\>"]\)[t]*\(c["\<Grb2[Sos]\>"]\)[
                  t] - k8d*\(c["\<EGFR2[0,Shc,0,Sos]\>"]\)[t], \n
          r1297 -> k8*\(c["\<EGFR2[0,Shc,EGF,ShcP]\>"]\)[
                  t]*\(c["\<Grb2[Sos]\>"]\)[t] - 
              k8d*\(c["\<EGFR2[0,Shc,EGF,Sos]\>"]\)[t], \n
          r1298 -> k8*\(c["\<EGFR2[0,ShcP,0,ShcP]\>"]\)[
                  t]*\(c["\<Grb2[Sos]\>"]\)[t] - 
              k8d*\(c["\<EGFR2[0,ShcP,0,Sos]\>"]\)[t], \n
          r1299 -> k8*\(c["\<EGFR2[0,ShcP,EGF,ShcP]\>"]\)[
                  t]*\(c["\<Grb2[Sos]\>"]\)[t] - 
              k8d*\(c["\<EGFR2[0,ShcP,EGF,Sos]\>"]\)[t], \n
          r1300 -> k8*\(c["\<EGFR2[0,Sos,0,ShcP]\>"]\)[
                  t]*\(c["\<Grb2[Sos]\>"]\)[t] - 
              k8d*\(c["\<EGFR2[0,Sos,0,Sos]\>"]\)[t], \n
          r1301 -> k8*\(c["\<EGFR2[0,Sos,EGF,ShcP]\>"]\)[
                  t]*\(c["\<Grb2[Sos]\>"]\)[t] - 
              k8d*\(c["\<EGFR2[0,Sos,EGF,Sos]\>"]\)[t], \n
          r1302 -> k8*\(c["\<EGFR2[0,SosP,0,ShcP]\>"]\)[
                  t]*\(c["\<Grb2[Sos]\>"]\)[t] - 
              k8d*\(c["\<EGFR2[0,SosP,0,Sos]\>"]\)[t], \n
          r1303 -> k8*\(c["\<EGFR2[0,SosP,EGF,ShcP]\>"]\)[
                  t]*\(c["\<Grb2[Sos]\>"]\)[t] - 
              k8d*\(c["\<EGFR2[0,SosP,EGF,Sos]\>"]\)[t], \n
          r1304 -> k8*\(c["\<EGFR2[0,p,0,ShcP]\>"]\)[
                  t]*\(c["\<Grb2[Sos]\>"]\)[t] - 
              k8d*\(c["\<EGFR2[0,p,0,Sos]\>"]\)[t], \n
          r1305 -> k8*\(c["\<EGFR2[0,p,EGF,ShcP]\>"]\)[
                  t]*\(c["\<Grb2[Sos]\>"]\)[t] - 
              k8d*\(c["\<EGFR2[0,p,EGF,Sos]\>"]\)[t], \n
          r1306 -> k8*\(c["\<EGFR2[EGF,0,0,ShcP]\>"]\)[
                  t]*\(c["\<Grb2[Sos]\>"]\)[t] - 
              k8d*\(c["\<EGFR2[EGF,0,0,Sos]\>"]\)[t], \n
          r1307 -> k8*\(c["\<EGFR2[EGF,0,EGF,ShcP]\>"]\)[
                  t]*\(c["\<Grb2[Sos]\>"]\)[t] - 
              k8d*\(c["\<EGFR2[EGF,0,EGF,Sos]\>"]\)[t], \n
          r1308 -> k8*\(c["\<EGFR2[EGF,Grb2,0,ShcP]\>"]\)[
                  t]*\(c["\<Grb2[Sos]\>"]\)[t] - 
              k8d*\(c["\<EGFR2[EGF,Grb2,0,Sos]\>"]\)[t], \n
          r1309 -> k8*\(c["\<EGFR2[EGF,Grb2,EGF,ShcP]\>"]\)[
                  t]*\(c["\<Grb2[Sos]\>"]\)[t] - 
              k8d*\(c["\<EGFR2[EGF,Grb2,EGF,Sos]\>"]\)[t], \n
          r1310 -> k8*\(c["\<EGFR2[EGF,Shc,0,ShcP]\>"]\)[
                  t]*\(c["\<Grb2[Sos]\>"]\)[t] - 
              k8d*\(c["\<EGFR2[EGF,Shc,0,Sos]\>"]\)[t], \n
          r1311 -> k8*\(c["\<EGFR2[EGF,Shc,EGF,ShcP]\>"]\)[
                  t]*\(c["\<Grb2[Sos]\>"]\)[t] - 
              k8d*\(c["\<EGFR2[EGF,Shc,EGF,Sos]\>"]\)[t], \n
          r1312 -> k8*\(c["\<EGFR2[EGF,ShcP,0,ShcP]\>"]\)[
                  t]*\(c["\<Grb2[Sos]\>"]\)[t] - 
              k8d*\(c["\<EGFR2[EGF,ShcP,0,Sos]\>"]\)[t], \n
          r1313 -> k8*\(c["\<EGFR2[EGF,ShcP,EGF,ShcP]\>"]\)[
                  t]*\(c["\<Grb2[Sos]\>"]\)[t] - 
              k8d*\(c["\<EGFR2[EGF,ShcP,EGF,Sos]\>"]\)[t], \n
          r1314 -> k8*\(c["\<EGFR2[EGF,Sos,0,ShcP]\>"]\)[
                  t]*\(c["\<Grb2[Sos]\>"]\)[t] - 
              k8d*\(c["\<EGFR2[EGF,Sos,0,Sos]\>"]\)[t], \n
          r1315 -> k8*\(c["\<EGFR2[EGF,Sos,EGF,ShcP]\>"]\)[
                  t]*\(c["\<Grb2[Sos]\>"]\)[t] - 
              k8d*\(c["\<EGFR2[EGF,Sos,EGF,Sos]\>"]\)[t], \n
          r1316 -> k8*\(c["\<EGFR2[EGF,SosP,0,ShcP]\>"]\)[
                  t]*\(c["\<Grb2[Sos]\>"]\)[t] - 
              k8d*\(c["\<EGFR2[EGF,SosP,0,Sos]\>"]\)[t], \n
          r1317 -> k8*\(c["\<EGFR2[EGF,SosP,EGF,ShcP]\>"]\)[
                  t]*\(c["\<Grb2[Sos]\>"]\)[t] - 
              k8d*\(c["\<EGFR2[EGF,SosP,EGF,Sos]\>"]\)[t], \n
          r1318 -> k8*\(c["\<EGFR2[EGF,p,0,ShcP]\>"]\)[
                  t]*\(c["\<Grb2[Sos]\>"]\)[t] - 
              k8d*\(c["\<EGFR2[EGF,p,0,Sos]\>"]\)[t], \n
          r1319 -> k8*\(c["\<EGFR2[EGF,p,EGF,ShcP]\>"]\)[
                  t]*\(c["\<Grb2[Sos]\>"]\)[t] - 
              k8d*\(c["\<EGFR2[EGF,p,EGF,Sos]\>"]\)[t], \n
          r1320 -> k8*\(c["\<EGFR2[0,0,0,ShcP]\>"]\)[
                  t]*\(c["\<Grb2[SosP]\>"]\)[t] - 
              k8d*\(c["\<EGFR2[0,0,0,SosP]\>"]\)[t], \n
          r1321 -> k8*\(c["\<EGFR2[0,0,EGF,ShcP]\>"]\)[
                  t]*\(c["\<Grb2[SosP]\>"]\)[t] - 
              k8d*\(c["\<EGFR2[0,0,EGF,SosP]\>"]\)[t], \n
          r1322 -> k8*\(c["\<EGFR2[0,Grb2,0,ShcP]\>"]\)[
                  t]*\(c["\<Grb2[SosP]\>"]\)[t] - 
              k8d*\(c["\<EGFR2[0,Grb2,0,SosP]\>"]\)[t], \n
          r1323 -> k8*\(c["\<EGFR2[0,Grb2,EGF,ShcP]\>"]\)[
                  t]*\(c["\<Grb2[SosP]\>"]\)[t] - 
              k8d*\(c["\<EGFR2[0,Grb2,EGF,SosP]\>"]\)[t], \n
          r1324 -> k8*\(c["\<EGFR2[0,Shc,0,ShcP]\>"]\)[
                  t]*\(c["\<Grb2[SosP]\>"]\)[t] - 
              k8d*\(c["\<EGFR2[0,Shc,0,SosP]\>"]\)[t], \n
          r1325 -> k8*\(c["\<EGFR2[0,Shc,EGF,ShcP]\>"]\)[
                  t]*\(c["\<Grb2[SosP]\>"]\)[t] - 
              k8d*\(c["\<EGFR2[0,Shc,EGF,SosP]\>"]\)[t], \n
          r1326 -> k8*\(c["\<EGFR2[0,ShcP,0,ShcP]\>"]\)[
                  t]*\(c["\<Grb2[SosP]\>"]\)[t] - 
              k8d*\(c["\<EGFR2[0,ShcP,0,SosP]\>"]\)[t], \n
          r1327 -> k8*\(c["\<EGFR2[0,ShcP,EGF,ShcP]\>"]\)[
                  t]*\(c["\<Grb2[SosP]\>"]\)[t] - 
              k8d*\(c["\<EGFR2[0,ShcP,EGF,SosP]\>"]\)[t], \n
          r1328 -> k8*\(c["\<EGFR2[0,Sos,0,ShcP]\>"]\)[
                  t]*\(c["\<Grb2[SosP]\>"]\)[t] - 
              k8d*\(c["\<EGFR2[0,Sos,0,SosP]\>"]\)[t], \n
          r1329 -> k8*\(c["\<EGFR2[0,Sos,EGF,ShcP]\>"]\)[
                  t]*\(c["\<Grb2[SosP]\>"]\)[t] - 
              k8d*\(c["\<EGFR2[0,Sos,EGF,SosP]\>"]\)[t], \n
          r1330 -> k8*\(c["\<EGFR2[0,SosP,0,ShcP]\>"]\)[
                  t]*\(c["\<Grb2[SosP]\>"]\)[t] - 
              k8d*\(c["\<EGFR2[0,SosP,0,SosP]\>"]\)[t], \n
          r1331 -> k8*\(c["\<EGFR2[0,SosP,EGF,ShcP]\>"]\)[
                  t]*\(c["\<Grb2[SosP]\>"]\)[t] - 
              k8d*\(c["\<EGFR2[0,SosP,EGF,SosP]\>"]\)[t], \n
          r1332 -> k8*\(c["\<EGFR2[0,p,0,ShcP]\>"]\)[
                  t]*\(c["\<Grb2[SosP]\>"]\)[t] - 
              k8d*\(c["\<EGFR2[0,p,0,SosP]\>"]\)[t], \n
          r1333 -> k8*\(c["\<EGFR2[0,p,EGF,ShcP]\>"]\)[
                  t]*\(c["\<Grb2[SosP]\>"]\)[t] - 
              k8d*\(c["\<EGFR2[0,p,EGF,SosP]\>"]\)[t], \n
          r1334 -> k8*\(c["\<EGFR2[EGF,0,0,ShcP]\>"]\)[
                  t]*\(c["\<Grb2[SosP]\>"]\)[t] - 
              k8d*\(c["\<EGFR2[EGF,0,0,SosP]\>"]\)[t], \n
          r1335 -> k8*\(c["\<EGFR2[EGF,0,EGF,ShcP]\>"]\)[
                  t]*\(c["\<Grb2[SosP]\>"]\)[t] - 
              k8d*\(c["\<EGFR2[EGF,0,EGF,SosP]\>"]\)[t], \n
          r1336 -> k8*\(c["\<EGFR2[EGF,Grb2,0,ShcP]\>"]\)[
                  t]*\(c["\<Grb2[SosP]\>"]\)[t] - 
              k8d*\(c["\<EGFR2[EGF,Grb2,0,SosP]\>"]\)[t], \n
          r1337 -> k8*\(c["\<EGFR2[EGF,Grb2,EGF,ShcP]\>"]\)[
                  t]*\(c["\<Grb2[SosP]\>"]\)[t] - 
              k8d*\(c["\<EGFR2[EGF,Grb2,EGF,SosP]\>"]\)[t], \n
          r1338 -> k8*\(c["\<EGFR2[EGF,Shc,0,ShcP]\>"]\)[
                  t]*\(c["\<Grb2[SosP]\>"]\)[t] - 
              k8d*\(c["\<EGFR2[EGF,Shc,0,SosP]\>"]\)[t], \n
          r1339 -> k8*\(c["\<EGFR2[EGF,Shc,EGF,ShcP]\>"]\)[
                  t]*\(c["\<Grb2[SosP]\>"]\)[t] - 
              k8d*\(c["\<EGFR2[EGF,Shc,EGF,SosP]\>"]\)[t], \n
          r1340 -> k8*\(c["\<EGFR2[EGF,ShcP,0,ShcP]\>"]\)[
                  t]*\(c["\<Grb2[SosP]\>"]\)[t] - 
              k8d*\(c["\<EGFR2[EGF,ShcP,0,SosP]\>"]\)[t], \n
          r1341 -> k8*\(c["\<EGFR2[EGF,ShcP,EGF,ShcP]\>"]\)[
                  t]*\(c["\<Grb2[SosP]\>"]\)[t] - 
              k8d*\(c["\<EGFR2[EGF,ShcP,EGF,SosP]\>"]\)[t], \n
          r1342 -> k8*\(c["\<EGFR2[EGF,Sos,0,ShcP]\>"]\)[
                  t]*\(c["\<Grb2[SosP]\>"]\)[t] - 
              k8d*\(c["\<EGFR2[EGF,Sos,0,SosP]\>"]\)[t], \n
          r1343 -> k8*\(c["\<EGFR2[EGF,Sos,EGF,ShcP]\>"]\)[
                  t]*\(c["\<Grb2[SosP]\>"]\)[t] - 
              k8d*\(c["\<EGFR2[EGF,Sos,EGF,SosP]\>"]\)[t], \n
          r1344 -> k8*\(c["\<EGFR2[EGF,SosP,0,ShcP]\>"]\)[
                  t]*\(c["\<Grb2[SosP]\>"]\)[t] - 
              k8d*\(c["\<EGFR2[EGF,SosP,0,SosP]\>"]\)[t], \n
          r1345 -> k8*\(c["\<EGFR2[EGF,SosP,EGF,ShcP]\>"]\)[
                  t]*\(c["\<Grb2[SosP]\>"]\)[t] - 
              k8d*\(c["\<EGFR2[EGF,SosP,EGF,SosP]\>"]\)[t], \n
          r1346 -> k8*\(c["\<EGFR2[EGF,p,0,ShcP]\>"]\)[
                  t]*\(c["\<Grb2[SosP]\>"]\)[t] - 
              k8d*\(c["\<EGFR2[EGF,p,0,SosP]\>"]\)[t], \n
          r1347 -> k8*\(c["\<EGFR2[EGF,p,EGF,ShcP]\>"]\)[
                  t]*\(c["\<Grb2[SosP]\>"]\)[t] - 
              k8d*\(c["\<EGFR2[EGF,p,EGF,SosP]\>"]\)[t], \n
          r1348 -> k9*\(c["\<EGFR2[0,0,0,Grb2]\>"]\)[t]*\(c["\<Sos[0]\>"]\)[
                  t] - k9d*\(c["\<EGFR2[0,0,0,Sos]\>"]\)[t], \n
          r1349 -> k9*\(c["\<EGFR2[0,0,EGF,Grb2]\>"]\)[t]*\(c["\<Sos[0]\>"]\)[
                  t] - k9d*\(c["\<EGFR2[0,0,EGF,Sos]\>"]\)[t], \n
          r1350 -> k9*\(c["\<EGFR2[0,Grb2,0,Grb2]\>"]\)[
                  t]*\(c["\<Sos[0]\>"]\)[t] - 
              k9d*\(c["\<EGFR2[0,Grb2,0,Sos]\>"]\)[t], \n
          r1351 -> k9*\(c["\<EGFR2[0,Grb2,EGF,Grb2]\>"]\)[
                  t]*\(c["\<Sos[0]\>"]\)[t] - 
              k9d*\(c["\<EGFR2[0,Grb2,EGF,Sos]\>"]\)[t], \n
          r1352 -> k9*\(c["\<EGFR2[0,Shc,0,Grb2]\>"]\)[t]*\(c["\<Sos[0]\>"]\)[
                  t] - k9d*\(c["\<EGFR2[0,Shc,0,Sos]\>"]\)[t], \n
          r1353 -> k9*\(c["\<EGFR2[0,Shc,EGF,Grb2]\>"]\)[
                  t]*\(c["\<Sos[0]\>"]\)[t] - 
              k9d*\(c["\<EGFR2[0,Shc,EGF,Sos]\>"]\)[t], \n
          r1354 -> k9*\(c["\<EGFR2[0,ShcP,0,Grb2]\>"]\)[
                  t]*\(c["\<Sos[0]\>"]\)[t] - 
              k9d*\(c["\<EGFR2[0,ShcP,0,Sos]\>"]\)[t], \n
          r1355 -> k9*\(c["\<EGFR2[0,ShcP,EGF,Grb2]\>"]\)[
                  t]*\(c["\<Sos[0]\>"]\)[t] - 
              k9d*\(c["\<EGFR2[0,ShcP,EGF,Sos]\>"]\)[t], \n
          r1356 -> k9*\(c["\<EGFR2[0,Sos,0,Grb2]\>"]\)[t]*\(c["\<Sos[0]\>"]\)[
                  t] - k9d*\(c["\<EGFR2[0,Sos,0,Sos]\>"]\)[t], \n
          r1357 -> 
            k9*\(c["\<EGFR2[0,Sos,EGF,Grb2]\>"]\)[t]*\(c["\<Sos[0]\>"]\)[t] - 
              k9d*\(c["\<EGFR2[0,Sos,EGF,Sos]\>"]\)[t], \n
          r1358 -> k9*\(c["\<EGFR2[0,SosP,0,Grb2]\>"]\)[
                  t]*\(c["\<Sos[0]\>"]\)[t] - 
              k9d*\(c["\<EGFR2[0,SosP,0,Sos]\>"]\)[t], \n
          r1359 -> k9*\(c["\<EGFR2[0,SosP,EGF,Grb2]\>"]\)[
                  t]*\(c["\<Sos[0]\>"]\)[t] - 
              k9d*\(c["\<EGFR2[0,SosP,EGF,Sos]\>"]\)[t], \n
          r1360 -> k9*\(c["\<EGFR2[0,p,0,Grb2]\>"]\)[t]*\(c["\<Sos[0]\>"]\)[
                  t] - k9d*\(c["\<EGFR2[0,p,0,Sos]\>"]\)[t], \n
          r1361 -> k9*\(c["\<EGFR2[0,p,EGF,Grb2]\>"]\)[t]*\(c["\<Sos[0]\>"]\)[
                  t] - k9d*\(c["\<EGFR2[0,p,EGF,Sos]\>"]\)[t], \n
          r1362 -> k9*\(c["\<EGFR2[EGF,0,0,Grb2]\>"]\)[t]*\(c["\<Sos[0]\>"]\)[
                  t] - k9d*\(c["\<EGFR2[EGF,0,0,Sos]\>"]\)[t], \n
          r1363 -> k9*\(c["\<EGFR2[EGF,0,EGF,Grb2]\>"]\)[
                  t]*\(c["\<Sos[0]\>"]\)[t] - 
              k9d*\(c["\<EGFR2[EGF,0,EGF,Sos]\>"]\)[t], \n
          r1364 -> k9*\(c["\<EGFR2[EGF,Grb2,0,Grb2]\>"]\)[
                  t]*\(c["\<Sos[0]\>"]\)[t] - 
              k9d*\(c["\<EGFR2[EGF,Grb2,0,Sos]\>"]\)[t], \n
          r1365 -> k9*\(c["\<EGFR2[EGF,Grb2,EGF,Grb2]\>"]\)[
                  t]*\(c["\<Sos[0]\>"]\)[t] - 
              k9d*\(c["\<EGFR2[EGF,Grb2,EGF,Sos]\>"]\)[t], \n
          r1366 -> k9*\(c["\<EGFR2[EGF,Shc,0,Grb2]\>"]\)[
                  t]*\(c["\<Sos[0]\>"]\)[t] - 
              k9d*\(c["\<EGFR2[EGF,Shc,0,Sos]\>"]\)[t], \n
          r1367 -> k9*\(c["\<EGFR2[EGF,Shc,EGF,Grb2]\>"]\)[
                  t]*\(c["\<Sos[0]\>"]\)[t] - 
              k9d*\(c["\<EGFR2[EGF,Shc,EGF,Sos]\>"]\)[t], \n
          r1368 -> k9*\(c["\<EGFR2[EGF,ShcP,0,Grb2]\>"]\)[
                  t]*\(c["\<Sos[0]\>"]\)[t] - 
              k9d*\(c["\<EGFR2[EGF,ShcP,0,Sos]\>"]\)[t], \n
          r1369 -> k9*\(c["\<EGFR2[EGF,ShcP,EGF,Grb2]\>"]\)[
                  t]*\(c["\<Sos[0]\>"]\)[t] - 
              k9d*\(c["\<EGFR2[EGF,ShcP,EGF,Sos]\>"]\)[t], \n
          r1370 -> k9*\(c["\<EGFR2[EGF,Sos,0,Grb2]\>"]\)[
                  t]*\(c["\<Sos[0]\>"]\)[t] - 
              k9d*\(c["\<EGFR2[EGF,Sos,0,Sos]\>"]\)[t], \n
          r1371 -> k9*\(c["\<EGFR2[EGF,Sos,EGF,Grb2]\>"]\)[
                  t]*\(c["\<Sos[0]\>"]\)[t] - 
              k9d*\(c["\<EGFR2[EGF,Sos,EGF,Sos]\>"]\)[t], \n
          r1372 -> k9*\(c["\<EGFR2[EGF,SosP,0,Grb2]\>"]\)[
                  t]*\(c["\<Sos[0]\>"]\)[t] - 
              k9d*\(c["\<EGFR2[EGF,SosP,0,Sos]\>"]\)[t], \n
          r1373 -> k9*\(c["\<EGFR2[EGF,SosP,EGF,Grb2]\>"]\)[
                  t]*\(c["\<Sos[0]\>"]\)[t] - 
              k9d*\(c["\<EGFR2[EGF,SosP,EGF,Sos]\>"]\)[t], \n
          r1374 -> k9*\(c["\<EGFR2[EGF,p,0,Grb2]\>"]\)[t]*\(c["\<Sos[0]\>"]\)[
                  t] - k9d*\(c["\<EGFR2[EGF,p,0,Sos]\>"]\)[t], \n
          r1375 -> k9*\(c["\<EGFR2[EGF,p,EGF,Grb2]\>"]\)[
                  t]*\(c["\<Sos[0]\>"]\)[t] - 
              k9d*\(c["\<EGFR2[EGF,p,EGF,Sos]\>"]\)[t], \n
          r1376 -> k10*\(c["\<EGFR2[0,0,0,Grb2]\>"]\)[t]*\(c["\<Sos[p]\>"]\)[
                  t] - k10d*\(c["\<EGFR2[0,0,0,SosP]\>"]\)[t], \n
          r1377 -> k10*\(c["\<EGFR2[0,0,EGF,Grb2]\>"]\)[
                  t]*\(c["\<Sos[p]\>"]\)[t] - 
              k10d*\(c["\<EGFR2[0,0,EGF,SosP]\>"]\)[t], \n
          r1378 -> k10*\(c["\<EGFR2[0,Grb2,0,Grb2]\>"]\)[
                  t]*\(c["\<Sos[p]\>"]\)[t] - 
              k10d*\(c["\<EGFR2[0,Grb2,0,SosP]\>"]\)[t], \n
          r1379 -> k10*\(c["\<EGFR2[0,Grb2,EGF,Grb2]\>"]\)[
                  t]*\(c["\<Sos[p]\>"]\)[t] - 
              k10d*\(c["\<EGFR2[0,Grb2,EGF,SosP]\>"]\)[t], \n
          r1380 -> k10*\(c["\<EGFR2[0,Shc,0,Grb2]\>"]\)[
                  t]*\(c["\<Sos[p]\>"]\)[t] - 
              k10d*\(c["\<EGFR2[0,Shc,0,SosP]\>"]\)[t], \n
          r1381 -> k10*\(c["\<EGFR2[0,Shc,EGF,Grb2]\>"]\)[
                  t]*\(c["\<Sos[p]\>"]\)[t] - 
              k10d*\(c["\<EGFR2[0,Shc,EGF,SosP]\>"]\)[t], \n
          r1382 -> k10*\(c["\<EGFR2[0,ShcP,0,Grb2]\>"]\)[
                  t]*\(c["\<Sos[p]\>"]\)[t] - 
              k10d*\(c["\<EGFR2[0,ShcP,0,SosP]\>"]\)[t], \n
          r1383 -> k10*\(c["\<EGFR2[0,ShcP,EGF,Grb2]\>"]\)[
                  t]*\(c["\<Sos[p]\>"]\)[t] - 
              k10d*\(c["\<EGFR2[0,ShcP,EGF,SosP]\>"]\)[t], \n
          r1384 -> k10*\(c["\<EGFR2[0,Sos,0,Grb2]\>"]\)[
                  t]*\(c["\<Sos[p]\>"]\)[t] - 
              k10d*\(c["\<EGFR2[0,Sos,0,SosP]\>"]\)[t], \n
          r1385 -> k10*\(c["\<EGFR2[0,Sos,EGF,Grb2]\>"]\)[
                  t]*\(c["\<Sos[p]\>"]\)[t] - 
              k10d*\(c["\<EGFR2[0,Sos,EGF,SosP]\>"]\)[t], \n
          r1386 -> k10*\(c["\<EGFR2[0,SosP,0,Grb2]\>"]\)[
                  t]*\(c["\<Sos[p]\>"]\)[t] - 
              k10d*\(c["\<EGFR2[0,SosP,0,SosP]\>"]\)[t], \n
          r1387 -> k10*\(c["\<EGFR2[0,SosP,EGF,Grb2]\>"]\)[
                  t]*\(c["\<Sos[p]\>"]\)[t] - 
              k10d*\(c["\<EGFR2[0,SosP,EGF,SosP]\>"]\)[t], \n
          r1388 -> 
            k10*\(c["\<EGFR2[0,p,0,Grb2]\>"]\)[t]*\(c["\<Sos[p]\>"]\)[t] - 
              k10d*\(c["\<EGFR2[0,p,0,SosP]\>"]\)[t], \n
          r1389 -> k10*\(c["\<EGFR2[0,p,EGF,Grb2]\>"]\)[
                  t]*\(c["\<Sos[p]\>"]\)[t] - 
              k10d*\(c["\<EGFR2[0,p,EGF,SosP]\>"]\)[t], \n
          r1390 -> k10*\(c["\<EGFR2[EGF,0,0,Grb2]\>"]\)[
                  t]*\(c["\<Sos[p]\>"]\)[t] - 
              k10d*\(c["\<EGFR2[EGF,0,0,SosP]\>"]\)[t], \n
          r1391 -> k10*\(c["\<EGFR2[EGF,0,EGF,Grb2]\>"]\)[
                  t]*\(c["\<Sos[p]\>"]\)[t] - 
              k10d*\(c["\<EGFR2[EGF,0,EGF,SosP]\>"]\)[t], \n
          r1392 -> k10*\(c["\<EGFR2[EGF,Grb2,0,Grb2]\>"]\)[
                  t]*\(c["\<Sos[p]\>"]\)[t] - 
              k10d*\(c["\<EGFR2[EGF,Grb2,0,SosP]\>"]\)[t], \n
          r1393 -> k10*\(c["\<EGFR2[EGF,Grb2,EGF,Grb2]\>"]\)[
                  t]*\(c["\<Sos[p]\>"]\)[t] - 
              k10d*\(c["\<EGFR2[EGF,Grb2,EGF,SosP]\>"]\)[t], \n
          r1394 -> k10*\(c["\<EGFR2[EGF,Shc,0,Grb2]\>"]\)[
                  t]*\(c["\<Sos[p]\>"]\)[t] - 
              k10d*\(c["\<EGFR2[EGF,Shc,0,SosP]\>"]\)[t], \n
          r1395 -> k10*\(c["\<EGFR2[EGF,Shc,EGF,Grb2]\>"]\)[
                  t]*\(c["\<Sos[p]\>"]\)[t] - 
              k10d*\(c["\<EGFR2[EGF,Shc,EGF,SosP]\>"]\)[t], \n
          r1396 -> k10*\(c["\<EGFR2[EGF,ShcP,0,Grb2]\>"]\)[
                  t]*\(c["\<Sos[p]\>"]\)[t] - 
              k10d*\(c["\<EGFR2[EGF,ShcP,0,SosP]\>"]\)[t], \n
          r1397 -> k10*\(c["\<EGFR2[EGF,ShcP,EGF,Grb2]\>"]\)[
                  t]*\(c["\<Sos[p]\>"]\)[t] - 
              k10d*\(c["\<EGFR2[EGF,ShcP,EGF,SosP]\>"]\)[t], \n
          r1398 -> k10*\(c["\<EGFR2[EGF,Sos,0,Grb2]\>"]\)[
                  t]*\(c["\<Sos[p]\>"]\)[t] - 
              k10d*\(c["\<EGFR2[EGF,Sos,0,SosP]\>"]\)[t], \n
          r1399 -> k10*\(c["\<EGFR2[EGF,Sos,EGF,Grb2]\>"]\)[
                  t]*\(c["\<Sos[p]\>"]\)[t] - 
              k10d*\(c["\<EGFR2[EGF,Sos,EGF,SosP]\>"]\)[t], \n
          r1400 -> k10*\(c["\<EGFR2[EGF,SosP,0,Grb2]\>"]\)[
                  t]*\(c["\<Sos[p]\>"]\)[t] - 
              k10d*\(c["\<EGFR2[EGF,SosP,0,SosP]\>"]\)[t], \n
          r1401 -> k10*\(c["\<EGFR2[EGF,SosP,EGF,Grb2]\>"]\)[
                  t]*\(c["\<Sos[p]\>"]\)[t] - 
              k10d*\(c["\<EGFR2[EGF,SosP,EGF,SosP]\>"]\)[t], \n
          r1402 -> k10*\(c["\<EGFR2[EGF,p,0,Grb2]\>"]\)[
                  t]*\(c["\<Sos[p]\>"]\)[t] - 
              k10d*\(c["\<EGFR2[EGF,p,0,SosP]\>"]\)[t], \n
          r1403 -> k10*\(c["\<EGFR2[EGF,p,EGF,Grb2]\>"]\)[
                  t]*\(c["\<Sos[p]\>"]\)[t] - 
              k10d*\(c["\<EGFR2[EGF,p,EGF,SosP]\>"]\)[t], \n
          r1404 -> k11*\(c["\<ERKPP\>"]\)[t]*\(c["\<EGFR2[0,0,0,Sos]\>"]\)[
                  t] - k11d*\(c["\<EGFR2[0,0,0,SosP]\>"]\)[t], \n
          r1405 -> k11*\(c["\<ERKPP\>"]\)[t]*\(c["\<EGFR2[0,0,EGF,Sos]\>"]\)[
                  t] - k11d*\(c["\<EGFR2[0,0,EGF,SosP]\>"]\)[t], \n
          r1406 -> k11*\(c["\<ERKPP\>"]\)[t]*\(c["\<EGFR2[0,Grb2,0,Sos]\>"]\)[
                  t] - k11d*\(c["\<EGFR2[0,Grb2,0,SosP]\>"]\)[t], \n
          r1407 -> k11*\(c["\<ERKPP\>"]\)[
                  t]*\(c["\<EGFR2[0,Grb2,EGF,Sos]\>"]\)[t] - 
              k11d*\(c["\<EGFR2[0,Grb2,EGF,SosP]\>"]\)[t], \n
          r1408 -> k11*\(c["\<ERKPP\>"]\)[t]*\(c["\<EGFR2[0,Shc,0,Sos]\>"]\)[
                  t] - k11d*\(c["\<EGFR2[0,Shc,0,SosP]\>"]\)[t], \n
          r1409 -> k11*\(c["\<ERKPP\>"]\)[
                  t]*\(c["\<EGFR2[0,Shc,EGF,Sos]\>"]\)[t] - 
              k11d*\(c["\<EGFR2[0,Shc,EGF,SosP]\>"]\)[t], \n
          r1410 -> k11*\(c["\<ERKPP\>"]\)[t]*\(c["\<EGFR2[0,ShcP,0,Sos]\>"]\)[
                  t] - k11d*\(c["\<EGFR2[0,ShcP,0,SosP]\>"]\)[t], \n
          r1411 -> k11*\(c["\<ERKPP\>"]\)[
                  t]*\(c["\<EGFR2[0,ShcP,EGF,Sos]\>"]\)[t] - 
              k11d*\(c["\<EGFR2[0,ShcP,EGF,SosP]\>"]\)[t], \n
          r1412 -> k11*\(c["\<ERKPP\>"]\)[t]*\(c["\<EGFR2[0,Sos,0,Sos]\>"]\)[
                  t] - k11d*\(c["\<EGFR2[0,Sos,0,SosP]\>"]\)[t], \n
          r1413 -> k11*\(c["\<ERKPP\>"]\)[
                  t]*\(c["\<EGFR2[0,Sos,EGF,Sos]\>"]\)[t] - 
              k11d*\(c["\<EGFR2[0,Sos,EGF,SosP]\>"]\)[t], \n
          r1414 -> k11*\(c["\<ERKPP\>"]\)[t]*\(c["\<EGFR2[0,SosP,0,Sos]\>"]\)[
                  t] - k11d*\(c["\<EGFR2[0,SosP,0,SosP]\>"]\)[t], \n
          r1415 -> k11*\(c["\<ERKPP\>"]\)[
                  t]*\(c["\<EGFR2[0,SosP,EGF,Sos]\>"]\)[t] - 
              k11d*\(c["\<EGFR2[0,SosP,EGF,SosP]\>"]\)[t], \n
          r1416 -> k11*\(c["\<ERKPP\>"]\)[t]*\(c["\<EGFR2[0,p,0,Sos]\>"]\)[
                  t] - k11d*\(c["\<EGFR2[0,p,0,SosP]\>"]\)[t], \n
          r1417 -> k11*\(c["\<ERKPP\>"]\)[t]*\(c["\<EGFR2[0,p,EGF,Sos]\>"]\)[
                  t] - k11d*\(c["\<EGFR2[0,p,EGF,SosP]\>"]\)[t], \n
          r1418 -> k11*\(c["\<ERKPP\>"]\)[t]*\(c["\<EGFR2[EGF,0,0,Sos]\>"]\)[
                  t] - k11d*\(c["\<EGFR2[EGF,0,0,SosP]\>"]\)[t], \n
          r1419 -> k11*\(c["\<ERKPP\>"]\)[
                  t]*\(c["\<EGFR2[EGF,0,EGF,Sos]\>"]\)[t] - 
              k11d*\(c["\<EGFR2[EGF,0,EGF,SosP]\>"]\)[t], \n
          r1420 -> k11*\(c["\<ERKPP\>"]\)[
                  t]*\(c["\<EGFR2[EGF,Grb2,0,Sos]\>"]\)[t] - 
              k11d*\(c["\<EGFR2[EGF,Grb2,0,SosP]\>"]\)[t], \n
          r1421 -> k11*\(c["\<ERKPP\>"]\)[
                  t]*\(c["\<EGFR2[EGF,Grb2,EGF,Sos]\>"]\)[t] - 
              k11d*\(c["\<EGFR2[EGF,Grb2,EGF,SosP]\>"]\)[t], \n
          r1422 -> k11*\(c["\<ERKPP\>"]\)[
                  t]*\(c["\<EGFR2[EGF,Shc,0,Sos]\>"]\)[t] - 
              k11d*\(c["\<EGFR2[EGF,Shc,0,SosP]\>"]\)[t], \n
          r1423 -> k11*\(c["\<ERKPP\>"]\)[
                  t]*\(c["\<EGFR2[EGF,Shc,EGF,Sos]\>"]\)[t] - 
              k11d*\(c["\<EGFR2[EGF,Shc,EGF,SosP]\>"]\)[t], \n
          r1424 -> k11*\(c["\<ERKPP\>"]\)[
                  t]*\(c["\<EGFR2[EGF,ShcP,0,Sos]\>"]\)[t] - 
              k11d*\(c["\<EGFR2[EGF,ShcP,0,SosP]\>"]\)[t], \n
          r1425 -> k11*\(c["\<ERKPP\>"]\)[
                  t]*\(c["\<EGFR2[EGF,ShcP,EGF,Sos]\>"]\)[t] - 
              k11d*\(c["\<EGFR2[EGF,ShcP,EGF,SosP]\>"]\)[t], \n
          r1426 -> k11*\(c["\<ERKPP\>"]\)[
                  t]*\(c["\<EGFR2[EGF,Sos,0,Sos]\>"]\)[t] - 
              k11d*\(c["\<EGFR2[EGF,Sos,0,SosP]\>"]\)[t], \n
          r1427 -> k11*\(c["\<ERKPP\>"]\)[
                  t]*\(c["\<EGFR2[EGF,Sos,EGF,Sos]\>"]\)[t] - 
              k11d*\(c["\<EGFR2[EGF,Sos,EGF,SosP]\>"]\)[t], \n
          r1428 -> k11*\(c["\<ERKPP\>"]\)[
                  t]*\(c["\<EGFR2[EGF,SosP,0,Sos]\>"]\)[t] - 
              k11d*\(c["\<EGFR2[EGF,SosP,0,SosP]\>"]\)[t], \n
          r1429 -> k11*\(c["\<ERKPP\>"]\)[
                  t]*\(c["\<EGFR2[EGF,SosP,EGF,Sos]\>"]\)[t] - 
              k11d*\(c["\<EGFR2[EGF,SosP,EGF,SosP]\>"]\)[t], \n
          r1430 -> k11*\(c["\<ERKPP\>"]\)[t]*\(c["\<EGFR2[EGF,p,0,Sos]\>"]\)[
                  t] - k11d*\(c["\<EGFR2[EGF,p,0,SosP]\>"]\)[t], \n
          r1431 -> k11*\(c["\<ERKPP\>"]\)[
                  t]*\(c["\<EGFR2[EGF,p,EGF,Sos]\>"]\)[t] - 
              k11d*\(c["\<EGFR2[EGF,p,EGF,SosP]\>"]\)[t], \n
          r1432 -> k30*\(c["\<EGFRb2[0,0,0,0]\>"]\)[t]*\(c["\<EGF\>"]\)[t] - 
              k30d*\(c["\<EGFRb2[EGF,0,0,0]\>"]\)[t], \n
          r1433 -> k30*\(c["\<EGFRb2[0,0,0,Grb2]\>"]\)[t]*\(c["\<EGF\>"]\)[
                  t] - k30d*\(c["\<EGFRb2[EGF,0,0,Grb2]\>"]\)[t], \n
          r1434 -> k30*\(c["\<EGFRb2[0,0,0,Sos]\>"]\)[t]*\(c["\<EGF\>"]\)[
                  t] - k30d*\(c["\<EGFRb2[EGF,0,0,Sos]\>"]\)[t], \n
          r1435 -> 
            k30*\(c["\<EGFRb2[0,0,0,SosP]\>"]\)[t]*\(c["\<EGF\>"]\)[t] - 
              k30d*\(c["\<EGFRb2[EGF,0,0,SosP]\>"]\)[t], \n
          r1436 -> k30*\(c["\<EGFRb2[0,0,0,p]\>"]\)[t]*\(c["\<EGF\>"]\)[t] - 
              k30d*\(c["\<EGFRb2[EGF,0,0,p]\>"]\)[t], \n
          r1437 -> k30*\(c["\<EGFRb2[0,0,EGF,0]\>"]\)[t]*\(c["\<EGF\>"]\)[
                  t] - k30d*\(c["\<EGFRb2[EGF,0,EGF,0]\>"]\)[t], \n
          r1438 -> k30*\(c["\<EGFRb2[0,0,EGF,Grb2]\>"]\)[t]*\(c["\<EGF\>"]\)[
                  t] - k30d*\(c["\<EGFRb2[EGF,0,EGF,Grb2]\>"]\)[t], \n
          r1439 -> k30*\(c["\<EGFRb2[0,0,EGF,Sos]\>"]\)[t]*\(c["\<EGF\>"]\)[
                  t] - k30d*\(c["\<EGFRb2[EGF,0,EGF,Sos]\>"]\)[t], \n
          r1440 -> k30*\(c["\<EGFRb2[0,0,EGF,SosP]\>"]\)[t]*\(c["\<EGF\>"]\)[
                  t] - k30d*\(c["\<EGFRb2[EGF,0,EGF,SosP]\>"]\)[t], \n
          r1441 -> k30*\(c["\<EGFRb2[0,0,EGF,p]\>"]\)[t]*\(c["\<EGF\>"]\)[
                  t] - k30d*\(c["\<EGFRb2[EGF,0,EGF,p]\>"]\)[t], \n
          r1442 -> k30*\(c["\<EGFRb2[0,Grb2,0,0]\>"]\)[t]*\(c["\<EGF\>"]\)[
                  t] - k30d*\(c["\<EGFRb2[EGF,Grb2,0,0]\>"]\)[t], \n
          r1443 -> k30*\(c["\<EGFRb2[0,Grb2,0,Grb2]\>"]\)[t]*\(c["\<EGF\>"]\)[
                  t] - k30d*\(c["\<EGFRb2[EGF,Grb2,0,Grb2]\>"]\)[t], \n
          r1444 -> k30*\(c["\<EGFRb2[0,Grb2,0,Sos]\>"]\)[t]*\(c["\<EGF\>"]\)[
                  t] - k30d*\(c["\<EGFRb2[EGF,Grb2,0,Sos]\>"]\)[t], \n
          r1445 -> k30*\(c["\<EGFRb2[0,Grb2,0,SosP]\>"]\)[t]*\(c["\<EGF\>"]\)[
                  t] - k30d*\(c["\<EGFRb2[EGF,Grb2,0,SosP]\>"]\)[t], \n
          r1446 -> k30*\(c["\<EGFRb2[0,Grb2,0,p]\>"]\)[t]*\(c["\<EGF\>"]\)[
                  t] - k30d*\(c["\<EGFRb2[EGF,Grb2,0,p]\>"]\)[t], \n
          r1447 -> k30*\(c["\<EGFRb2[0,Grb2,EGF,0]\>"]\)[t]*\(c["\<EGF\>"]\)[
                  t] - k30d*\(c["\<EGFRb2[EGF,Grb2,EGF,0]\>"]\)[t], \n
          r1448 -> k30*\(c["\<EGFRb2[0,Grb2,EGF,Grb2]\>"]\)[
                  t]*\(c["\<EGF\>"]\)[t] - 
              k30d*\(c["\<EGFRb2[EGF,Grb2,EGF,Grb2]\>"]\)[t], \n
          r1449 -> k30*\(c["\<EGFRb2[0,Grb2,EGF,Sos]\>"]\)[
                  t]*\(c["\<EGF\>"]\)[t] - 
              k30d*\(c["\<EGFRb2[EGF,Grb2,EGF,Sos]\>"]\)[t], \n
          r1450 -> k30*\(c["\<EGFRb2[0,Grb2,EGF,SosP]\>"]\)[
                  t]*\(c["\<EGF\>"]\)[t] - 
              k30d*\(c["\<EGFRb2[EGF,Grb2,EGF,SosP]\>"]\)[t], \n
          r1451 -> 
            k30*\(c["\<EGFRb2[0,Grb2,EGF,p]\>"]\)[t]*\(c["\<EGF\>"]\)[t] - 
              k30d*\(c["\<EGFRb2[EGF,Grb2,EGF,p]\>"]\)[t], \n
          r1452 -> k30*\(c["\<EGFRb2[0,Sos,0,0]\>"]\)[t]*\(c["\<EGF\>"]\)[
                  t] - k30d*\(c["\<EGFRb2[EGF,Sos,0,0]\>"]\)[t], \n
          r1453 -> k30*\(c["\<EGFRb2[0,Sos,0,Grb2]\>"]\)[t]*\(c["\<EGF\>"]\)[
                  t] - k30d*\(c["\<EGFRb2[EGF,Sos,0,Grb2]\>"]\)[t], \n
          r1454 -> k30*\(c["\<EGFRb2[0,Sos,0,Sos]\>"]\)[t]*\(c["\<EGF\>"]\)[
                  t] - k30d*\(c["\<EGFRb2[EGF,Sos,0,Sos]\>"]\)[t], \n
          r1455 -> k30*\(c["\<EGFRb2[0,Sos,0,SosP]\>"]\)[t]*\(c["\<EGF\>"]\)[
                  t] - k30d*\(c["\<EGFRb2[EGF,Sos,0,SosP]\>"]\)[t], \n
          r1456 -> k30*\(c["\<EGFRb2[0,Sos,0,p]\>"]\)[t]*\(c["\<EGF\>"]\)[
                  t] - k30d*\(c["\<EGFRb2[EGF,Sos,0,p]\>"]\)[t], \n
          r1457 -> k30*\(c["\<EGFRb2[0,Sos,EGF,0]\>"]\)[t]*\(c["\<EGF\>"]\)[
                  t] - k30d*\(c["\<EGFRb2[EGF,Sos,EGF,0]\>"]\)[t], \n
          r1458 -> k30*\(c["\<EGFRb2[0,Sos,EGF,Grb2]\>"]\)[
                  t]*\(c["\<EGF\>"]\)[t] - 
              k30d*\(c["\<EGFRb2[EGF,Sos,EGF,Grb2]\>"]\)[t], \n
          r1459 -> k30*\(c["\<EGFRb2[0,Sos,EGF,Sos]\>"]\)[t]*\(c["\<EGF\>"]\)[
                  t] - k30d*\(c["\<EGFRb2[EGF,Sos,EGF,Sos]\>"]\)[t], \n
          r1460 -> k30*\(c["\<EGFRb2[0,Sos,EGF,SosP]\>"]\)[
                  t]*\(c["\<EGF\>"]\)[t] - 
              k30d*\(c["\<EGFRb2[EGF,Sos,EGF,SosP]\>"]\)[t], \n
          r1461 -> k30*\(c["\<EGFRb2[0,Sos,EGF,p]\>"]\)[t]*\(c["\<EGF\>"]\)[
                  t] - k30d*\(c["\<EGFRb2[EGF,Sos,EGF,p]\>"]\)[t], \n
          r1462 -> k30*\(c["\<EGFRb2[0,SosP,0,0]\>"]\)[t]*\(c["\<EGF\>"]\)[
                  t] - k30d*\(c["\<EGFRb2[EGF,SosP,0,0]\>"]\)[t], \n
          r1463 -> k30*\(c["\<EGFRb2[0,SosP,0,Grb2]\>"]\)[t]*\(c["\<EGF\>"]\)[
                  t] - k30d*\(c["\<EGFRb2[EGF,SosP,0,Grb2]\>"]\)[t], \n
          r1464 -> k30*\(c["\<EGFRb2[0,SosP,0,Sos]\>"]\)[t]*\(c["\<EGF\>"]\)[
                  t] - k30d*\(c["\<EGFRb2[EGF,SosP,0,Sos]\>"]\)[t], \n
          r1465 -> k30*\(c["\<EGFRb2[0,SosP,0,SosP]\>"]\)[t]*\(c["\<EGF\>"]\)[
                  t] - k30d*\(c["\<EGFRb2[EGF,SosP,0,SosP]\>"]\)[t], \n
          r1466 -> k30*\(c["\<EGFRb2[0,SosP,0,p]\>"]\)[t]*\(c["\<EGF\>"]\)[
                  t] - k30d*\(c["\<EGFRb2[EGF,SosP,0,p]\>"]\)[t], \n
          r1467 -> 
            k30*\(c["\<EGFRb2[0,SosP,EGF,0]\>"]\)[t]*\(c["\<EGF\>"]\)[t] - 
              k30d*\(c["\<EGFRb2[EGF,SosP,EGF,0]\>"]\)[t], \n
          r1468 -> k30*\(c["\<EGFRb2[0,SosP,EGF,Grb2]\>"]\)[
                  t]*\(c["\<EGF\>"]\)[t] - 
              k30d*\(c["\<EGFRb2[EGF,SosP,EGF,Grb2]\>"]\)[t], \n
          r1469 -> k30*\(c["\<EGFRb2[0,SosP,EGF,Sos]\>"]\)[
                  t]*\(c["\<EGF\>"]\)[t] - 
              k30d*\(c["\<EGFRb2[EGF,SosP,EGF,Sos]\>"]\)[t], \n
          r1470 -> k30*\(c["\<EGFRb2[0,SosP,EGF,SosP]\>"]\)[
                  t]*\(c["\<EGF\>"]\)[t] - 
              k30d*\(c["\<EGFRb2[EGF,SosP,EGF,SosP]\>"]\)[t], \n
          r1471 -> k30*\(c["\<EGFRb2[0,SosP,EGF,p]\>"]\)[t]*\(c["\<EGF\>"]\)[
                  t] - k30d*\(c["\<EGFRb2[EGF,SosP,EGF,p]\>"]\)[t], \n
          r1472 -> k30*\(c["\<EGFRb2[0,p,0,0]\>"]\)[t]*\(c["\<EGF\>"]\)[t] - 
              k30d*\(c["\<EGFRb2[EGF,p,0,0]\>"]\)[t], \n
          r1473 -> k30*\(c["\<EGFRb2[0,p,0,Grb2]\>"]\)[t]*\(c["\<EGF\>"]\)[
                  t] - k30d*\(c["\<EGFRb2[EGF,p,0,Grb2]\>"]\)[t], \n
          r1474 -> k30*\(c["\<EGFRb2[0,p,0,Sos]\>"]\)[t]*\(c["\<EGF\>"]\)[
                  t] - k30d*\(c["\<EGFRb2[EGF,p,0,Sos]\>"]\)[t], \n
          r1475 -> k30*\(c["\<EGFRb2[0,p,0,SosP]\>"]\)[t]*\(c["\<EGF\>"]\)[
                  t] - k30d*\(c["\<EGFRb2[EGF,p,0,SosP]\>"]\)[t], \n
          r1476 -> k30*\(c["\<EGFRb2[0,p,0,p]\>"]\)[t]*\(c["\<EGF\>"]\)[t] - 
              k30d*\(c["\<EGFRb2[EGF,p,0,p]\>"]\)[t], \n
          r1477 -> k30*\(c["\<EGFRb2[0,p,EGF,0]\>"]\)[t]*\(c["\<EGF\>"]\)[
                  t] - k30d*\(c["\<EGFRb2[EGF,p,EGF,0]\>"]\)[t], \n
          r1478 -> k30*\(c["\<EGFRb2[0,p,EGF,Grb2]\>"]\)[t]*\(c["\<EGF\>"]\)[
                  t] - k30d*\(c["\<EGFRb2[EGF,p,EGF,Grb2]\>"]\)[t], \n
          r1479 -> k30*\(c["\<EGFRb2[0,p,EGF,Sos]\>"]\)[t]*\(c["\<EGF\>"]\)[
                  t] - k30d*\(c["\<EGFRb2[EGF,p,EGF,Sos]\>"]\)[t], \n
          r1480 -> k30*\(c["\<EGFRb2[0,p,EGF,SosP]\>"]\)[t]*\(c["\<EGF\>"]\)[
                  t] - k30d*\(c["\<EGFRb2[EGF,p,EGF,SosP]\>"]\)[t], \n
          r1481 -> k30*\(c["\<EGFRb2[0,p,EGF,p]\>"]\)[t]*\(c["\<EGF\>"]\)[
                  t] - k30d*\(c["\<EGFRb2[EGF,p,EGF,p]\>"]\)[t], \n
          r1482 -> k33*\(c["\<EGFRb2[0,0,0,0]\>"]\)[t] - 
              k33d*\(c["\<EGFRb2[0,p,0,0]\>"]\)[t], \n
          r1483 -> k33*\(c["\<EGFRb2[0,0,0,Grb2]\>"]\)[t] - 
              k33d*\(c["\<EGFRb2[0,p,0,Grb2]\>"]\)[t], \n
          r1484 -> k33*\(c["\<EGFRb2[0,0,0,Sos]\>"]\)[t] - 
              k33d*\(c["\<EGFRb2[0,p,0,Sos]\>"]\)[t], \n
          r1485 -> k33*\(c["\<EGFRb2[0,0,0,SosP]\>"]\)[t] - 
              k33d*\(c["\<EGFRb2[0,p,0,SosP]\>"]\)[t], \n
          r1486 -> k33*\(c["\<EGFRb2[0,0,0,p]\>"]\)[t] - 
              k33d*\(c["\<EGFRb2[0,p,0,p]\>"]\)[t], \n
          r1487 -> k33*\(c["\<EGFRb2[0,0,EGF,0]\>"]\)[t] - 
              k33d*\(c["\<EGFRb2[0,p,EGF,0]\>"]\)[t], \n
          r1488 -> k33*\(c["\<EGFRb2[0,0,EGF,Grb2]\>"]\)[t] - 
              k33d*\(c["\<EGFRb2[0,p,EGF,Grb2]\>"]\)[t], \n
          r1489 -> k33*\(c["\<EGFRb2[0,0,EGF,Sos]\>"]\)[t] - 
              k33d*\(c["\<EGFRb2[0,p,EGF,Sos]\>"]\)[t], \n
          r1490 -> k33*\(c["\<EGFRb2[0,0,EGF,SosP]\>"]\)[t] - 
              k33d*\(c["\<EGFRb2[0,p,EGF,SosP]\>"]\)[t], \n
          r1491 -> k33*\(c["\<EGFRb2[0,0,EGF,p]\>"]\)[t] - 
              k33d*\(c["\<EGFRb2[0,p,EGF,p]\>"]\)[t], \n
          r1492 -> k33*\(c["\<EGFRb2[EGF,0,0,0]\>"]\)[t] - 
              k33d*\(c["\<EGFRb2[EGF,p,0,0]\>"]\)[t], \n
          r1493 -> k33*\(c["\<EGFRb2[EGF,0,0,Grb2]\>"]\)[t] - 
              k33d*\(c["\<EGFRb2[EGF,p,0,Grb2]\>"]\)[t], \n
          r1494 -> k33*\(c["\<EGFRb2[EGF,0,0,Sos]\>"]\)[t] - 
              k33d*\(c["\<EGFRb2[EGF,p,0,Sos]\>"]\)[t], \n
          r1495 -> k33*\(c["\<EGFRb2[EGF,0,0,SosP]\>"]\)[t] - 
              k33d*\(c["\<EGFRb2[EGF,p,0,SosP]\>"]\)[t], \n
          r1496 -> k33*\(c["\<EGFRb2[EGF,0,0,p]\>"]\)[t] - 
              k33d*\(c["\<EGFRb2[EGF,p,0,p]\>"]\)[t], \n
          r1497 -> k33*\(c["\<EGFRb2[EGF,0,EGF,0]\>"]\)[t] - 
              k33d*\(c["\<EGFRb2[EGF,p,EGF,0]\>"]\)[t], \n
          r1498 -> k33*\(c["\<EGFRb2[EGF,0,EGF,Grb2]\>"]\)[t] - 
              k33d*\(c["\<EGFRb2[EGF,p,EGF,Grb2]\>"]\)[t], \n
          r1499 -> k33*\(c["\<EGFRb2[EGF,0,EGF,Sos]\>"]\)[t] - 
              k33d*\(c["\<EGFRb2[EGF,p,EGF,Sos]\>"]\)[t], \n
          r1500 -> k33*\(c["\<EGFRb2[EGF,0,EGF,SosP]\>"]\)[t] - 
              k33d*\(c["\<EGFRb2[EGF,p,EGF,SosP]\>"]\)[t], \n
          r1501 -> k33*\(c["\<EGFRb2[EGF,0,EGF,p]\>"]\)[t] - 
              k33d*\(c["\<EGFRb2[EGF,p,EGF,p]\>"]\)[t], \n
          r1502 -> k34*\(c["\<EGFRb2[0,p,0,0]\>"]\)[t]*\(c["\<Grb2[0]\>"]\)[
                  t] - k34d*\(c["\<EGFRb2[0,Grb2,0,0]\>"]\)[t], \n
          r1503 -> 
            k34*\(c["\<EGFRb2[0,p,0,Grb2]\>"]\)[t]*\(c["\<Grb2[0]\>"]\)[t] - 
              k34d*\(c["\<EGFRb2[0,Grb2,0,Grb2]\>"]\)[t], \n
          r1504 -> k34*\(c["\<EGFRb2[0,p,0,Sos]\>"]\)[t]*\(c["\<Grb2[0]\>"]\)[
                  t] - k34d*\(c["\<EGFRb2[0,Grb2,0,Sos]\>"]\)[t], \n
          r1505 -> k34*\(c["\<EGFRb2[0,p,0,SosP]\>"]\)[
                  t]*\(c["\<Grb2[0]\>"]\)[t] - 
              k34d*\(c["\<EGFRb2[0,Grb2,0,SosP]\>"]\)[t], \n
          r1506 -> k34*\(c["\<EGFRb2[0,p,0,p]\>"]\)[t]*\(c["\<Grb2[0]\>"]\)[
                  t] - k34d*\(c["\<EGFRb2[0,Grb2,0,p]\>"]\)[t], \n
          r1507 -> k34*\(c["\<EGFRb2[0,p,EGF,0]\>"]\)[t]*\(c["\<Grb2[0]\>"]\)[
                  t] - k34d*\(c["\<EGFRb2[0,Grb2,EGF,0]\>"]\)[t], \n
          r1508 -> k34*\(c["\<EGFRb2[0,p,EGF,Grb2]\>"]\)[
                  t]*\(c["\<Grb2[0]\>"]\)[t] - 
              k34d*\(c["\<EGFRb2[0,Grb2,EGF,Grb2]\>"]\)[t], \n
          r1509 -> k34*\(c["\<EGFRb2[0,p,EGF,Sos]\>"]\)[
                  t]*\(c["\<Grb2[0]\>"]\)[t] - 
              k34d*\(c["\<EGFRb2[0,Grb2,EGF,Sos]\>"]\)[t], \n
          r1510 -> k34*\(c["\<EGFRb2[0,p,EGF,SosP]\>"]\)[
                  t]*\(c["\<Grb2[0]\>"]\)[t] - 
              k34d*\(c["\<EGFRb2[0,Grb2,EGF,SosP]\>"]\)[t], \n
          r1511 -> k34*\(c["\<EGFRb2[0,p,EGF,p]\>"]\)[t]*\(c["\<Grb2[0]\>"]\)[
                  t] - k34d*\(c["\<EGFRb2[0,Grb2,EGF,p]\>"]\)[t], \n
          r1512 -> k34*\(c["\<EGFRb2[EGF,p,0,0]\>"]\)[t]*\(c["\<Grb2[0]\>"]\)[
                  t] - k34d*\(c["\<EGFRb2[EGF,Grb2,0,0]\>"]\)[t], \n
          r1513 -> k34*\(c["\<EGFRb2[EGF,p,0,Grb2]\>"]\)[
                  t]*\(c["\<Grb2[0]\>"]\)[t] - 
              k34d*\(c["\<EGFRb2[EGF,Grb2,0,Grb2]\>"]\)[t], \n
          r1514 -> k34*\(c["\<EGFRb2[EGF,p,0,Sos]\>"]\)[
                  t]*\(c["\<Grb2[0]\>"]\)[t] - 
              k34d*\(c["\<EGFRb2[EGF,Grb2,0,Sos]\>"]\)[t], \n
          r1515 -> k34*\(c["\<EGFRb2[EGF,p,0,SosP]\>"]\)[
                  t]*\(c["\<Grb2[0]\>"]\)[t] - 
              k34d*\(c["\<EGFRb2[EGF,Grb2,0,SosP]\>"]\)[t], \n
          r1516 -> k34*\(c["\<EGFRb2[EGF,p,0,p]\>"]\)[t]*\(c["\<Grb2[0]\>"]\)[
                  t] - k34d*\(c["\<EGFRb2[EGF,Grb2,0,p]\>"]\)[t], \n
          r1517 -> k34*\(c["\<EGFRb2[EGF,p,EGF,0]\>"]\)[
                  t]*\(c["\<Grb2[0]\>"]\)[t] - 
              k34d*\(c["\<EGFRb2[EGF,Grb2,EGF,0]\>"]\)[t], \n
          r1518 -> k34*\(c["\<EGFRb2[EGF,p,EGF,Grb2]\>"]\)[
                  t]*\(c["\<Grb2[0]\>"]\)[t] - 
              k34d*\(c["\<EGFRb2[EGF,Grb2,EGF,Grb2]\>"]\)[t], \n
          r1519 -> k34*\(c["\<EGFRb2[EGF,p,EGF,Sos]\>"]\)[
                  t]*\(c["\<Grb2[0]\>"]\)[t] - 
              k34d*\(c["\<EGFRb2[EGF,Grb2,EGF,Sos]\>"]\)[t], \n
          r1520 -> k34*\(c["\<EGFRb2[EGF,p,EGF,SosP]\>"]\)[
                  t]*\(c["\<Grb2[0]\>"]\)[t] - 
              k34d*\(c["\<EGFRb2[EGF,Grb2,EGF,SosP]\>"]\)[t], \n
          r1521 -> k34*\(c["\<EGFRb2[EGF,p,EGF,p]\>"]\)[
                  t]*\(c["\<Grb2[0]\>"]\)[t] - 
              k34d*\(c["\<EGFRb2[EGF,Grb2,EGF,p]\>"]\)[t], \n
          r1522 -> k34*\(c["\<EGFRb2[0,p,0,0]\>"]\)[t]*\(c["\<Grb2[Sos]\>"]\)[
                  t] - k34d*\(c["\<EGFRb2[0,Sos,0,0]\>"]\)[t], \n
          r1523 -> k34*\(c["\<EGFRb2[0,p,0,Grb2]\>"]\)[
                  t]*\(c["\<Grb2[Sos]\>"]\)[t] - 
              k34d*\(c["\<EGFRb2[0,Sos,0,Grb2]\>"]\)[t], \n
          r1524 -> k34*\(c["\<EGFRb2[0,p,0,Sos]\>"]\)[
                  t]*\(c["\<Grb2[Sos]\>"]\)[t] - 
              k34d*\(c["\<EGFRb2[0,Sos,0,Sos]\>"]\)[t], \n
          r1525 -> k34*\(c["\<EGFRb2[0,p,0,SosP]\>"]\)[
                  t]*\(c["\<Grb2[Sos]\>"]\)[t] - 
              k34d*\(c["\<EGFRb2[0,Sos,0,SosP]\>"]\)[t], \n
          r1526 -> k34*\(c["\<EGFRb2[0,p,0,p]\>"]\)[t]*\(c["\<Grb2[Sos]\>"]\)[
                  t] - k34d*\(c["\<EGFRb2[0,Sos,0,p]\>"]\)[t], \n
          r1527 -> k34*\(c["\<EGFRb2[0,p,EGF,0]\>"]\)[
                  t]*\(c["\<Grb2[Sos]\>"]\)[t] - 
              k34d*\(c["\<EGFRb2[0,Sos,EGF,0]\>"]\)[t], \n
          r1528 -> k34*\(c["\<EGFRb2[0,p,EGF,Grb2]\>"]\)[
                  t]*\(c["\<Grb2[Sos]\>"]\)[t] - 
              k34d*\(c["\<EGFRb2[0,Sos,EGF,Grb2]\>"]\)[t], \n
          r1529 -> k34*\(c["\<EGFRb2[0,p,EGF,Sos]\>"]\)[
                  t]*\(c["\<Grb2[Sos]\>"]\)[t] - 
              k34d*\(c["\<EGFRb2[0,Sos,EGF,Sos]\>"]\)[t], \n
          r1530 -> k34*\(c["\<EGFRb2[0,p,EGF,SosP]\>"]\)[
                  t]*\(c["\<Grb2[Sos]\>"]\)[t] - 
              k34d*\(c["\<EGFRb2[0,Sos,EGF,SosP]\>"]\)[t], \n
          r1531 -> k34*\(c["\<EGFRb2[0,p,EGF,p]\>"]\)[
                  t]*\(c["\<Grb2[Sos]\>"]\)[t] - 
              k34d*\(c["\<EGFRb2[0,Sos,EGF,p]\>"]\)[t], \n
          r1532 -> k34*\(c["\<EGFRb2[EGF,p,0,0]\>"]\)[
                  t]*\(c["\<Grb2[Sos]\>"]\)[t] - 
              k34d*\(c["\<EGFRb2[EGF,Sos,0,0]\>"]\)[t], \n
          r1533 -> k34*\(c["\<EGFRb2[EGF,p,0,Grb2]\>"]\)[
                  t]*\(c["\<Grb2[Sos]\>"]\)[t] - 
              k34d*\(c["\<EGFRb2[EGF,Sos,0,Grb2]\>"]\)[t], \n
          r1534 -> 
            k34*\(c["\<EGFRb2[EGF,p,0,Sos]\>"]\)[t]*\(c["\<Grb2[Sos]\>"]\)[
                  t] - k34d*\(c["\<EGFRb2[EGF,Sos,0,Sos]\>"]\)[t], \n
          r1535 -> k34*\(c["\<EGFRb2[EGF,p,0,SosP]\>"]\)[
                  t]*\(c["\<Grb2[Sos]\>"]\)[t] - 
              k34d*\(c["\<EGFRb2[EGF,Sos,0,SosP]\>"]\)[t], \n
          r1536 -> k34*\(c["\<EGFRb2[EGF,p,0,p]\>"]\)[
                  t]*\(c["\<Grb2[Sos]\>"]\)[t] - 
              k34d*\(c["\<EGFRb2[EGF,Sos,0,p]\>"]\)[t], \n
          r1537 -> k34*\(c["\<EGFRb2[EGF,p,EGF,0]\>"]\)[
                  t]*\(c["\<Grb2[Sos]\>"]\)[t] - 
              k34d*\(c["\<EGFRb2[EGF,Sos,EGF,0]\>"]\)[t], \n
          r1538 -> k34*\(c["\<EGFRb2[EGF,p,EGF,Grb2]\>"]\)[
                  t]*\(c["\<Grb2[Sos]\>"]\)[t] - 
              k34d*\(c["\<EGFRb2[EGF,Sos,EGF,Grb2]\>"]\)[t], \n
          r1539 -> k34*\(c["\<EGFRb2[EGF,p,EGF,Sos]\>"]\)[
                  t]*\(c["\<Grb2[Sos]\>"]\)[t] - 
              k34d*\(c["\<EGFRb2[EGF,Sos,EGF,Sos]\>"]\)[t], \n
          r1540 -> k34*\(c["\<EGFRb2[EGF,p,EGF,SosP]\>"]\)[
                  t]*\(c["\<Grb2[Sos]\>"]\)[t] - 
              k34d*\(c["\<EGFRb2[EGF,Sos,EGF,SosP]\>"]\)[t], \n
          r1541 -> k34*\(c["\<EGFRb2[EGF,p,EGF,p]\>"]\)[
                  t]*\(c["\<Grb2[Sos]\>"]\)[t] - 
              k34d*\(c["\<EGFRb2[EGF,Sos,EGF,p]\>"]\)[t], \n
          r1542 -> k34*\(c["\<EGFRb2[0,p,0,0]\>"]\)[
                  t]*\(c["\<Grb2[SosP]\>"]\)[t] - 
              k34d*\(c["\<EGFRb2[0,SosP,0,0]\>"]\)[t], \n
          r1543 -> k34*\(c["\<EGFRb2[0,p,0,Grb2]\>"]\)[
                  t]*\(c["\<Grb2[SosP]\>"]\)[t] - 
              k34d*\(c["\<EGFRb2[0,SosP,0,Grb2]\>"]\)[t], \n
          r1544 -> k34*\(c["\<EGFRb2[0,p,0,Sos]\>"]\)[
                  t]*\(c["\<Grb2[SosP]\>"]\)[t] - 
              k34d*\(c["\<EGFRb2[0,SosP,0,Sos]\>"]\)[t], \n
          r1545 -> k34*\(c["\<EGFRb2[0,p,0,SosP]\>"]\)[
                  t]*\(c["\<Grb2[SosP]\>"]\)[t] - 
              k34d*\(c["\<EGFRb2[0,SosP,0,SosP]\>"]\)[t], \n
          r1546 -> k34*\(c["\<EGFRb2[0,p,0,p]\>"]\)[
                  t]*\(c["\<Grb2[SosP]\>"]\)[t] - 
              k34d*\(c["\<EGFRb2[0,SosP,0,p]\>"]\)[t], \n
          r1547 -> k34*\(c["\<EGFRb2[0,p,EGF,0]\>"]\)[
                  t]*\(c["\<Grb2[SosP]\>"]\)[t] - 
              k34d*\(c["\<EGFRb2[0,SosP,EGF,0]\>"]\)[t], \n
          r1548 -> k34*\(c["\<EGFRb2[0,p,EGF,Grb2]\>"]\)[
                  t]*\(c["\<Grb2[SosP]\>"]\)[t] - 
              k34d*\(c["\<EGFRb2[0,SosP,EGF,Grb2]\>"]\)[t], \n
          r1549 -> k34*\(c["\<EGFRb2[0,p,EGF,Sos]\>"]\)[
                  t]*\(c["\<Grb2[SosP]\>"]\)[t] - 
              k34d*\(c["\<EGFRb2[0,SosP,EGF,Sos]\>"]\)[t], \n
          r1550 -> k34*\(c["\<EGFRb2[0,p,EGF,SosP]\>"]\)[
                  t]*\(c["\<Grb2[SosP]\>"]\)[t] - 
              k34d*\(c["\<EGFRb2[0,SosP,EGF,SosP]\>"]\)[t], \n
          r1551 -> k34*\(c["\<EGFRb2[0,p,EGF,p]\>"]\)[
                  t]*\(c["\<Grb2[SosP]\>"]\)[t] - 
              k34d*\(c["\<EGFRb2[0,SosP,EGF,p]\>"]\)[t], \n
          r1552 -> k34*\(c["\<EGFRb2[EGF,p,0,0]\>"]\)[
                  t]*\(c["\<Grb2[SosP]\>"]\)[t] - 
              k34d*\(c["\<EGFRb2[EGF,SosP,0,0]\>"]\)[t], \n
          r1553 -> k34*\(c["\<EGFRb2[EGF,p,0,Grb2]\>"]\)[
                  t]*\(c["\<Grb2[SosP]\>"]\)[t] - 
              k34d*\(c["\<EGFRb2[EGF,SosP,0,Grb2]\>"]\)[t], \n
          r1554 -> k34*\(c["\<EGFRb2[EGF,p,0,Sos]\>"]\)[
                  t]*\(c["\<Grb2[SosP]\>"]\)[t] - 
              k34d*\(c["\<EGFRb2[EGF,SosP,0,Sos]\>"]\)[t], \n
          r1555 -> k34*\(c["\<EGFRb2[EGF,p,0,SosP]\>"]\)[
                  t]*\(c["\<Grb2[SosP]\>"]\)[t] - 
              k34d*\(c["\<EGFRb2[EGF,SosP,0,SosP]\>"]\)[t], \n
          r1556 -> k34*\(c["\<EGFRb2[EGF,p,0,p]\>"]\)[
                  t]*\(c["\<Grb2[SosP]\>"]\)[t] - 
              k34d*\(c["\<EGFRb2[EGF,SosP,0,p]\>"]\)[t], \n
          r1557 -> k34*\(c["\<EGFRb2[EGF,p,EGF,0]\>"]\)[
                  t]*\(c["\<Grb2[SosP]\>"]\)[t] - 
              k34d*\(c["\<EGFRb2[EGF,SosP,EGF,0]\>"]\)[t], \n
          r1558 -> k34*\(c["\<EGFRb2[EGF,p,EGF,Grb2]\>"]\)[
                  t]*\(c["\<Grb2[SosP]\>"]\)[t] - 
              k34d*\(c["\<EGFRb2[EGF,SosP,EGF,Grb2]\>"]\)[t], \n
          r1559 -> k34*\(c["\<EGFRb2[EGF,p,EGF,Sos]\>"]\)[
                  t]*\(c["\<Grb2[SosP]\>"]\)[t] - 
              k34d*\(c["\<EGFRb2[EGF,SosP,EGF,Sos]\>"]\)[t], \n
          r1560 -> k34*\(c["\<EGFRb2[EGF,p,EGF,SosP]\>"]\)[
                  t]*\(c["\<Grb2[SosP]\>"]\)[t] - 
              k34d*\(c["\<EGFRb2[EGF,SosP,EGF,SosP]\>"]\)[t], \n
          r1561 -> k34*\(c["\<EGFRb2[EGF,p,EGF,p]\>"]\)[
                  t]*\(c["\<Grb2[SosP]\>"]\)[t] - 
              k34d*\(c["\<EGFRb2[EGF,SosP,EGF,p]\>"]\)[t], \n
          r1562 -> k9*\(c["\<EGFRb2[0,Grb2,0,0]\>"]\)[t]*\(c["\<Sos[0]\>"]\)[
                  t] - k9d*\(c["\<EGFRb2[0,Sos,0,0]\>"]\)[t], \n
          r1563 -> k9*\(c["\<EGFRb2[0,Grb2,0,Grb2]\>"]\)[
                  t]*\(c["\<Sos[0]\>"]\)[t] - 
              k9d*\(c["\<EGFRb2[0,Sos,0,Grb2]\>"]\)[t], \n
          r1564 -> k9*\(c["\<EGFRb2[0,Grb2,0,Sos]\>"]\)[
                  t]*\(c["\<Sos[0]\>"]\)[t] - 
              k9d*\(c["\<EGFRb2[0,Sos,0,Sos]\>"]\)[t], \n
          r1565 -> k9*\(c["\<EGFRb2[0,Grb2,0,SosP]\>"]\)[
                  t]*\(c["\<Sos[0]\>"]\)[t] - 
              k9d*\(c["\<EGFRb2[0,Sos,0,SosP]\>"]\)[t], \n
          r1566 -> k9*\(c["\<EGFRb2[0,Grb2,0,p]\>"]\)[t]*\(c["\<Sos[0]\>"]\)[
                  t] - k9d*\(c["\<EGFRb2[0,Sos,0,p]\>"]\)[t], \n
          r1567 -> k9*\(c["\<EGFRb2[0,Grb2,EGF,0]\>"]\)[
                  t]*\(c["\<Sos[0]\>"]\)[t] - 
              k9d*\(c["\<EGFRb2[0,Sos,EGF,0]\>"]\)[t], \n
          r1568 -> k9*\(c["\<EGFRb2[0,Grb2,EGF,Grb2]\>"]\)[
                  t]*\(c["\<Sos[0]\>"]\)[t] - 
              k9d*\(c["\<EGFRb2[0,Sos,EGF,Grb2]\>"]\)[t], \n
          r1569 -> k9*\(c["\<EGFRb2[0,Grb2,EGF,Sos]\>"]\)[
                  t]*\(c["\<Sos[0]\>"]\)[t] - 
              k9d*\(c["\<EGFRb2[0,Sos,EGF,Sos]\>"]\)[t], \n
          r1570 -> k9*\(c["\<EGFRb2[0,Grb2,EGF,SosP]\>"]\)[
                  t]*\(c["\<Sos[0]\>"]\)[t] - 
              k9d*\(c["\<EGFRb2[0,Sos,EGF,SosP]\>"]\)[t], \n
          r1571 -> k9*\(c["\<EGFRb2[0,Grb2,EGF,p]\>"]\)[
                  t]*\(c["\<Sos[0]\>"]\)[t] - 
              k9d*\(c["\<EGFRb2[0,Sos,EGF,p]\>"]\)[t], \n
          r1572 -> k9*\(c["\<EGFRb2[EGF,Grb2,0,0]\>"]\)[
                  t]*\(c["\<Sos[0]\>"]\)[t] - 
              k9d*\(c["\<EGFRb2[EGF,Sos,0,0]\>"]\)[t], \n
          r1573 -> k9*\(c["\<EGFRb2[EGF,Grb2,0,Grb2]\>"]\)[
                  t]*\(c["\<Sos[0]\>"]\)[t] - 
              k9d*\(c["\<EGFRb2[EGF,Sos,0,Grb2]\>"]\)[t], \n
          r1574 -> k9*\(c["\<EGFRb2[EGF,Grb2,0,Sos]\>"]\)[
                  t]*\(c["\<Sos[0]\>"]\)[t] - 
              k9d*\(c["\<EGFRb2[EGF,Sos,0,Sos]\>"]\)[t], \n
          r1575 -> k9*\(c["\<EGFRb2[EGF,Grb2,0,SosP]\>"]\)[
                  t]*\(c["\<Sos[0]\>"]\)[t] - 
              k9d*\(c["\<EGFRb2[EGF,Sos,0,SosP]\>"]\)[t], \n
          r1576 -> k9*\(c["\<EGFRb2[EGF,Grb2,0,p]\>"]\)[
                  t]*\(c["\<Sos[0]\>"]\)[t] - 
              k9d*\(c["\<EGFRb2[EGF,Sos,0,p]\>"]\)[t], \n
          r1577 -> k9*\(c["\<EGFRb2[EGF,Grb2,EGF,0]\>"]\)[
                  t]*\(c["\<Sos[0]\>"]\)[t] - 
              k9d*\(c["\<EGFRb2[EGF,Sos,EGF,0]\>"]\)[t], \n
          r1578 -> k9*\(c["\<EGFRb2[EGF,Grb2,EGF,Grb2]\>"]\)[
                  t]*\(c["\<Sos[0]\>"]\)[t] - 
              k9d*\(c["\<EGFRb2[EGF,Sos,EGF,Grb2]\>"]\)[t], \n
          r1579 -> k9*\(c["\<EGFRb2[EGF,Grb2,EGF,Sos]\>"]\)[
                  t]*\(c["\<Sos[0]\>"]\)[t] - 
              k9d*\(c["\<EGFRb2[EGF,Sos,EGF,Sos]\>"]\)[t], \n
          r1580 -> 
            k9*\(c["\<EGFRb2[EGF,Grb2,EGF,SosP]\>"]\)[t]*\(c["\<Sos[0]\>"]\)[
                  t] - k9d*\(c["\<EGFRb2[EGF,Sos,EGF,SosP]\>"]\)[t], \n
          r1581 -> k9*\(c["\<EGFRb2[EGF,Grb2,EGF,p]\>"]\)[
                  t]*\(c["\<Sos[0]\>"]\)[t] - 
              k9d*\(c["\<EGFRb2[EGF,Sos,EGF,p]\>"]\)[t], \n
          r1582 -> k10*\(c["\<EGFRb2[0,Grb2,0,0]\>"]\)[t]*\(c["\<Sos[p]\>"]\)[
                  t] - k10d*\(c["\<EGFRb2[0,SosP,0,0]\>"]\)[t], \n
          r1583 -> k10*\(c["\<EGFRb2[0,Grb2,0,Grb2]\>"]\)[
                  t]*\(c["\<Sos[p]\>"]\)[t] - 
              k10d*\(c["\<EGFRb2[0,SosP,0,Grb2]\>"]\)[t], \n
          r1584 -> k10*\(c["\<EGFRb2[0,Grb2,0,Sos]\>"]\)[
                  t]*\(c["\<Sos[p]\>"]\)[t] - 
              k10d*\(c["\<EGFRb2[0,SosP,0,Sos]\>"]\)[t], \n
          r1585 -> k10*\(c["\<EGFRb2[0,Grb2,0,SosP]\>"]\)[
                  t]*\(c["\<Sos[p]\>"]\)[t] - 
              k10d*\(c["\<EGFRb2[0,SosP,0,SosP]\>"]\)[t], \n
          r1586 -> k10*\(c["\<EGFRb2[0,Grb2,0,p]\>"]\)[t]*\(c["\<Sos[p]\>"]\)[
                  t] - k10d*\(c["\<EGFRb2[0,SosP,0,p]\>"]\)[t], \n
          r1587 -> k10*\(c["\<EGFRb2[0,Grb2,EGF,0]\>"]\)[
                  t]*\(c["\<Sos[p]\>"]\)[t] - 
              k10d*\(c["\<EGFRb2[0,SosP,EGF,0]\>"]\)[t], \n
          r1588 -> k10*\(c["\<EGFRb2[0,Grb2,EGF,Grb2]\>"]\)[
                  t]*\(c["\<Sos[p]\>"]\)[t] - 
              k10d*\(c["\<EGFRb2[0,SosP,EGF,Grb2]\>"]\)[t], \n
          r1589 -> k10*\(c["\<EGFRb2[0,Grb2,EGF,Sos]\>"]\)[
                  t]*\(c["\<Sos[p]\>"]\)[t] - 
              k10d*\(c["\<EGFRb2[0,SosP,EGF,Sos]\>"]\)[t], \n
          r1590 -> k10*\(c["\<EGFRb2[0,Grb2,EGF,SosP]\>"]\)[
                  t]*\(c["\<Sos[p]\>"]\)[t] - 
              k10d*\(c["\<EGFRb2[0,SosP,EGF,SosP]\>"]\)[t], \n
          r1591 -> k10*\(c["\<EGFRb2[0,Grb2,EGF,p]\>"]\)[
                  t]*\(c["\<Sos[p]\>"]\)[t] - 
              k10d*\(c["\<EGFRb2[0,SosP,EGF,p]\>"]\)[t], \n
          r1592 -> k10*\(c["\<EGFRb2[EGF,Grb2,0,0]\>"]\)[
                  t]*\(c["\<Sos[p]\>"]\)[t] - 
              k10d*\(c["\<EGFRb2[EGF,SosP,0,0]\>"]\)[t], \n
          r1593 -> k10*\(c["\<EGFRb2[EGF,Grb2,0,Grb2]\>"]\)[
                  t]*\(c["\<Sos[p]\>"]\)[t] - 
              k10d*\(c["\<EGFRb2[EGF,SosP,0,Grb2]\>"]\)[t], \n
          r1594 -> k10*\(c["\<EGFRb2[EGF,Grb2,0,Sos]\>"]\)[
                  t]*\(c["\<Sos[p]\>"]\)[t] - 
              k10d*\(c["\<EGFRb2[EGF,SosP,0,Sos]\>"]\)[t], \n
          r1595 -> k10*\(c["\<EGFRb2[EGF,Grb2,0,SosP]\>"]\)[
                  t]*\(c["\<Sos[p]\>"]\)[t] - 
              k10d*\(c["\<EGFRb2[EGF,SosP,0,SosP]\>"]\)[t], \n
          r1596 -> k10*\(c["\<EGFRb2[EGF,Grb2,0,p]\>"]\)[
                  t]*\(c["\<Sos[p]\>"]\)[t] - 
              k10d*\(c["\<EGFRb2[EGF,SosP,0,p]\>"]\)[t], \n
          r1597 -> k10*\(c["\<EGFRb2[EGF,Grb2,EGF,0]\>"]\)[
                  t]*\(c["\<Sos[p]\>"]\)[t] - 
              k10d*\(c["\<EGFRb2[EGF,SosP,EGF,0]\>"]\)[t], \n
          r1598 -> k10*\(c["\<EGFRb2[EGF,Grb2,EGF,Grb2]\>"]\)[
                  t]*\(c["\<Sos[p]\>"]\)[t] - 
              k10d*\(c["\<EGFRb2[EGF,SosP,EGF,Grb2]\>"]\)[t], \n
          r1599 -> k10*\(c["\<EGFRb2[EGF,Grb2,EGF,Sos]\>"]\)[
                  t]*\(c["\<Sos[p]\>"]\)[t] - 
              k10d*\(c["\<EGFRb2[EGF,SosP,EGF,Sos]\>"]\)[t], \n
          r1600 -> k10*\(c["\<EGFRb2[EGF,Grb2,EGF,SosP]\>"]\)[
                  t]*\(c["\<Sos[p]\>"]\)[t] - 
              k10d*\(c["\<EGFRb2[EGF,SosP,EGF,SosP]\>"]\)[t], \n
          r1601 -> k10*\(c["\<EGFRb2[EGF,Grb2,EGF,p]\>"]\)[
                  t]*\(c["\<Sos[p]\>"]\)[t] - 
              k10d*\(c["\<EGFRb2[EGF,SosP,EGF,p]\>"]\)[t], \n
          r1602 -> k11*\(c["\<ERKPP\>"]\)[t]*\(c["\<EGFRb2[0,Sos,0,0]\>"]\)[
                  t] - k11d*\(c["\<EGFRb2[0,SosP,0,0]\>"]\)[t], \n
          r1603 -> k11*\(c["\<ERKPP\>"]\)[
                  t]*\(c["\<EGFRb2[0,Sos,0,Grb2]\>"]\)[t] - 
              k11d*\(c["\<EGFRb2[0,SosP,0,Grb2]\>"]\)[t], \n
          r1604 -> k11*\(c["\<ERKPP\>"]\)[t]*\(c["\<EGFRb2[0,Sos,0,Sos]\>"]\)[
                  t] - k11d*\(c["\<EGFRb2[0,SosP,0,Sos]\>"]\)[t], \n
          r1605 -> k11*\(c["\<ERKPP\>"]\)[
                  t]*\(c["\<EGFRb2[0,Sos,0,SosP]\>"]\)[t] - 
              k11d*\(c["\<EGFRb2[0,SosP,0,SosP]\>"]\)[t], \n
          r1606 -> k11*\(c["\<ERKPP\>"]\)[t]*\(c["\<EGFRb2[0,Sos,0,p]\>"]\)[
                  t] - k11d*\(c["\<EGFRb2[0,SosP,0,p]\>"]\)[t], \n
          r1607 -> k11*\(c["\<ERKPP\>"]\)[t]*\(c["\<EGFRb2[0,Sos,EGF,0]\>"]\)[
                  t] - k11d*\(c["\<EGFRb2[0,SosP,EGF,0]\>"]\)[t], \n
          r1608 -> k11*\(c["\<ERKPP\>"]\)[
                  t]*\(c["\<EGFRb2[0,Sos,EGF,Grb2]\>"]\)[t] - 
              k11d*\(c["\<EGFRb2[0,SosP,EGF,Grb2]\>"]\)[t], \n
          r1609 -> k11*\(c["\<ERKPP\>"]\)[
                  t]*\(c["\<EGFRb2[0,Sos,EGF,Sos]\>"]\)[t] - 
              k11d*\(c["\<EGFRb2[0,SosP,EGF,Sos]\>"]\)[t], \n
          r1610 -> k11*\(c["\<ERKPP\>"]\)[
                  t]*\(c["\<EGFRb2[0,Sos,EGF,SosP]\>"]\)[t] - 
              k11d*\(c["\<EGFRb2[0,SosP,EGF,SosP]\>"]\)[t], \n
          r1611 -> k11*\(c["\<ERKPP\>"]\)[t]*\(c["\<EGFRb2[0,Sos,EGF,p]\>"]\)[
                  t] - k11d*\(c["\<EGFRb2[0,SosP,EGF,p]\>"]\)[t], \n
          r1612 -> k11*\(c["\<ERKPP\>"]\)[t]*\(c["\<EGFRb2[EGF,Sos,0,0]\>"]\)[
                  t] - k11d*\(c["\<EGFRb2[EGF,SosP,0,0]\>"]\)[t], \n
          r1613 -> k11*\(c["\<ERKPP\>"]\)[
                  t]*\(c["\<EGFRb2[EGF,Sos,0,Grb2]\>"]\)[t] - 
              k11d*\(c["\<EGFRb2[EGF,SosP,0,Grb2]\>"]\)[t], \n
          r1614 -> k11*\(c["\<ERKPP\>"]\)[
                  t]*\(c["\<EGFRb2[EGF,Sos,0,Sos]\>"]\)[t] - 
              k11d*\(c["\<EGFRb2[EGF,SosP,0,Sos]\>"]\)[t], \n
          r1615 -> k11*\(c["\<ERKPP\>"]\)[
                  t]*\(c["\<EGFRb2[EGF,Sos,0,SosP]\>"]\)[t] - 
              k11d*\(c["\<EGFRb2[EGF,SosP,0,SosP]\>"]\)[t], \n
          r1616 -> k11*\(c["\<ERKPP\>"]\)[t]*\(c["\<EGFRb2[EGF,Sos,0,p]\>"]\)[
                  t] - k11d*\(c["\<EGFRb2[EGF,SosP,0,p]\>"]\)[t], \n
          r1617 -> k11*\(c["\<ERKPP\>"]\)[
                  t]*\(c["\<EGFRb2[EGF,Sos,EGF,0]\>"]\)[t] - 
              k11d*\(c["\<EGFRb2[EGF,SosP,EGF,0]\>"]\)[t], \n
          r1618 -> k11*\(c["\<ERKPP\>"]\)[
                  t]*\(c["\<EGFRb2[EGF,Sos,EGF,Grb2]\>"]\)[t] - 
              k11d*\(c["\<EGFRb2[EGF,SosP,EGF,Grb2]\>"]\)[t], \n
          r1619 -> k11*\(c["\<ERKPP\>"]\)[
                  t]*\(c["\<EGFRb2[EGF,Sos,EGF,Sos]\>"]\)[t] - 
              k11d*\(c["\<EGFRb2[EGF,SosP,EGF,Sos]\>"]\)[t], \n
          r1620 -> k11*\(c["\<ERKPP\>"]\)[
                  t]*\(c["\<EGFRb2[EGF,Sos,EGF,SosP]\>"]\)[t] - 
              k11d*\(c["\<EGFRb2[EGF,SosP,EGF,SosP]\>"]\)[t], \n
          r1621 -> k11*\(c["\<ERKPP\>"]\)[
                  t]*\(c["\<EGFRb2[EGF,Sos,EGF,p]\>"]\)[t] - 
              k11d*\(c["\<EGFRb2[EGF,SosP,EGF,p]\>"]\)[t], \n
          r1622 -> k30*\(c["\<EGFRb2[0,0,0,0]\>"]\)[t]*\(c["\<EGF\>"]\)[t] - 
              k30d*\(c["\<EGFRb2[0,0,EGF,0]\>"]\)[t], \n
          r1623 -> k30*\(c["\<EGFRb2[0,0,0,Grb2]\>"]\)[t]*\(c["\<EGF\>"]\)[
                  t] - k30d*\(c["\<EGFRb2[0,0,EGF,Grb2]\>"]\)[t], \n
          r1624 -> k30*\(c["\<EGFRb2[0,0,0,Sos]\>"]\)[t]*\(c["\<EGF\>"]\)[
                  t] - k30d*\(c["\<EGFRb2[0,0,EGF,Sos]\>"]\)[t], \n
          r1625 -> k30*\(c["\<EGFRb2[0,0,0,SosP]\>"]\)[t]*\(c["\<EGF\>"]\)[
                  t] - k30d*\(c["\<EGFRb2[0,0,EGF,SosP]\>"]\)[t], \n
          r1626 -> 
            k30*\(c["\<EGFRb2[0,0,0,p]\>"]\)[t]*\(c["\<EGF\>"]\)[t] - 
              k30d*\(c["\<EGFRb2[0,0,EGF,p]\>"]\)[t], \n
          r1627 -> k30*\(c["\<EGFRb2[0,Grb2,0,0]\>"]\)[t]*\(c["\<EGF\>"]\)[
                  t] - k30d*\(c["\<EGFRb2[0,Grb2,EGF,0]\>"]\)[t], \n
          r1628 -> k30*\(c["\<EGFRb2[0,Grb2,0,Grb2]\>"]\)[t]*\(c["\<EGF\>"]\)[
                  t] - k30d*\(c["\<EGFRb2[0,Grb2,EGF,Grb2]\>"]\)[t], \n
          r1629 -> k30*\(c["\<EGFRb2[0,Grb2,0,Sos]\>"]\)[t]*\(c["\<EGF\>"]\)[
                  t] - k30d*\(c["\<EGFRb2[0,Grb2,EGF,Sos]\>"]\)[t], \n
          r1630 -> k30*\(c["\<EGFRb2[0,Grb2,0,SosP]\>"]\)[t]*\(c["\<EGF\>"]\)[
                  t] - k30d*\(c["\<EGFRb2[0,Grb2,EGF,SosP]\>"]\)[t], \n
          r1631 -> k30*\(c["\<EGFRb2[0,Grb2,0,p]\>"]\)[t]*\(c["\<EGF\>"]\)[
                  t] - k30d*\(c["\<EGFRb2[0,Grb2,EGF,p]\>"]\)[t], \n
          r1632 -> k30*\(c["\<EGFRb2[0,Sos,0,0]\>"]\)[t]*\(c["\<EGF\>"]\)[
                  t] - k30d*\(c["\<EGFRb2[0,Sos,EGF,0]\>"]\)[t], \n
          r1633 -> k30*\(c["\<EGFRb2[0,Sos,0,Grb2]\>"]\)[t]*\(c["\<EGF\>"]\)[
                  t] - k30d*\(c["\<EGFRb2[0,Sos,EGF,Grb2]\>"]\)[t], \n
          r1634 -> k30*\(c["\<EGFRb2[0,Sos,0,Sos]\>"]\)[t]*\(c["\<EGF\>"]\)[
                  t] - k30d*\(c["\<EGFRb2[0,Sos,EGF,Sos]\>"]\)[t], \n
          r1635 -> k30*\(c["\<EGFRb2[0,Sos,0,SosP]\>"]\)[t]*\(c["\<EGF\>"]\)[
                  t] - k30d*\(c["\<EGFRb2[0,Sos,EGF,SosP]\>"]\)[t], \n
          r1636 -> k30*\(c["\<EGFRb2[0,Sos,0,p]\>"]\)[t]*\(c["\<EGF\>"]\)[
                  t] - k30d*\(c["\<EGFRb2[0,Sos,EGF,p]\>"]\)[t], \n
          r1637 -> k30*\(c["\<EGFRb2[0,SosP,0,0]\>"]\)[t]*\(c["\<EGF\>"]\)[
                  t] - k30d*\(c["\<EGFRb2[0,SosP,EGF,0]\>"]\)[t], \n
          r1638 -> k30*\(c["\<EGFRb2[0,SosP,0,Grb2]\>"]\)[t]*\(c["\<EGF\>"]\)[
                  t] - k30d*\(c["\<EGFRb2[0,SosP,EGF,Grb2]\>"]\)[t], \n
          r1639 -> k30*\(c["\<EGFRb2[0,SosP,0,Sos]\>"]\)[t]*\(c["\<EGF\>"]\)[
                  t] - k30d*\(c["\<EGFRb2[0,SosP,EGF,Sos]\>"]\)[t], \n
          r1640 -> k30*\(c["\<EGFRb2[0,SosP,0,SosP]\>"]\)[t]*\(c["\<EGF\>"]\)[
                  t] - k30d*\(c["\<EGFRb2[0,SosP,EGF,SosP]\>"]\)[t], \n
          r1641 -> k30*\(c["\<EGFRb2[0,SosP,0,p]\>"]\)[t]*\(c["\<EGF\>"]\)[
                  t] - k30d*\(c["\<EGFRb2[0,SosP,EGF,p]\>"]\)[t], \n
          r1642 -> 
            k30*\(c["\<EGFRb2[0,p,0,0]\>"]\)[t]*\(c["\<EGF\>"]\)[t] - 
              k30d*\(c["\<EGFRb2[0,p,EGF,0]\>"]\)[t], \n
          r1643 -> k30*\(c["\<EGFRb2[0,p,0,Grb2]\>"]\)[t]*\(c["\<EGF\>"]\)[
                  t] - k30d*\(c["\<EGFRb2[0,p,EGF,Grb2]\>"]\)[t], \n
          r1644 -> k30*\(c["\<EGFRb2[0,p,0,Sos]\>"]\)[t]*\(c["\<EGF\>"]\)[
                  t] - k30d*\(c["\<EGFRb2[0,p,EGF,Sos]\>"]\)[t], \n
          r1645 -> k30*\(c["\<EGFRb2[0,p,0,SosP]\>"]\)[t]*\(c["\<EGF\>"]\)[
                  t] - k30d*\(c["\<EGFRb2[0,p,EGF,SosP]\>"]\)[t], \n
          r1646 -> k30*\(c["\<EGFRb2[0,p,0,p]\>"]\)[t]*\(c["\<EGF\>"]\)[t] - 
              k30d*\(c["\<EGFRb2[0,p,EGF,p]\>"]\)[t], \n
          r1647 -> k30*\(c["\<EGFRb2[EGF,0,0,0]\>"]\)[t]*\(c["\<EGF\>"]\)[
                  t] - k30d*\(c["\<EGFRb2[EGF,0,EGF,0]\>"]\)[t], \n
          r1648 -> k30*\(c["\<EGFRb2[EGF,0,0,Grb2]\>"]\)[t]*\(c["\<EGF\>"]\)[
                  t] - k30d*\(c["\<EGFRb2[EGF,0,EGF,Grb2]\>"]\)[t], \n
          r1649 -> k30*\(c["\<EGFRb2[EGF,0,0,Sos]\>"]\)[t]*\(c["\<EGF\>"]\)[
                  t] - k30d*\(c["\<EGFRb2[EGF,0,EGF,Sos]\>"]\)[t], \n
          r1650 -> k30*\(c["\<EGFRb2[EGF,0,0,SosP]\>"]\)[t]*\(c["\<EGF\>"]\)[
                  t] - k30d*\(c["\<EGFRb2[EGF,0,EGF,SosP]\>"]\)[t], \n
          r1651 -> k30*\(c["\<EGFRb2[EGF,0,0,p]\>"]\)[t]*\(c["\<EGF\>"]\)[
                  t] - k30d*\(c["\<EGFRb2[EGF,0,EGF,p]\>"]\)[t], \n
          r1652 -> k30*\(c["\<EGFRb2[EGF,Grb2,0,0]\>"]\)[t]*\(c["\<EGF\>"]\)[
                  t] - k30d*\(c["\<EGFRb2[EGF,Grb2,EGF,0]\>"]\)[t], \n
          r1653 -> k30*\(c["\<EGFRb2[EGF,Grb2,0,Grb2]\>"]\)[
                  t]*\(c["\<EGF\>"]\)[t] - 
              k30d*\(c["\<EGFRb2[EGF,Grb2,EGF,Grb2]\>"]\)[t], \n
          r1654 -> k30*\(c["\<EGFRb2[EGF,Grb2,0,Sos]\>"]\)[
                  t]*\(c["\<EGF\>"]\)[t] - 
              k30d*\(c["\<EGFRb2[EGF,Grb2,EGF,Sos]\>"]\)[t], \n
          r1655 -> k30*\(c["\<EGFRb2[EGF,Grb2,0,SosP]\>"]\)[
                  t]*\(c["\<EGF\>"]\)[t] - 
              k30d*\(c["\<EGFRb2[EGF,Grb2,EGF,SosP]\>"]\)[t], \n
          r1656 -> k30*\(c["\<EGFRb2[EGF,Grb2,0,p]\>"]\)[t]*\(c["\<EGF\>"]\)[
                  t] - k30d*\(c["\<EGFRb2[EGF,Grb2,EGF,p]\>"]\)[t], \n
          r1657 -> k30*\(c["\<EGFRb2[EGF,Sos,0,0]\>"]\)[t]*\(c["\<EGF\>"]\)[
                  t] - k30d*\(c["\<EGFRb2[EGF,Sos,EGF,0]\>"]\)[t], \n
          r1658 -> 
            k30*\(c["\<EGFRb2[EGF,Sos,0,Grb2]\>"]\)[t]*\(c["\<EGF\>"]\)[t] - 
              k30d*\(c["\<EGFRb2[EGF,Sos,EGF,Grb2]\>"]\)[t], \n
          r1659 -> k30*\(c["\<EGFRb2[EGF,Sos,0,Sos]\>"]\)[t]*\(c["\<EGF\>"]\)[
                  t] - k30d*\(c["\<EGFRb2[EGF,Sos,EGF,Sos]\>"]\)[t], \n
          r1660 -> k30*\(c["\<EGFRb2[EGF,Sos,0,SosP]\>"]\)[
                  t]*\(c["\<EGF\>"]\)[t] - 
              k30d*\(c["\<EGFRb2[EGF,Sos,EGF,SosP]\>"]\)[t], \n
          r1661 -> k30*\(c["\<EGFRb2[EGF,Sos,0,p]\>"]\)[t]*\(c["\<EGF\>"]\)[
                  t] - k30d*\(c["\<EGFRb2[EGF,Sos,EGF,p]\>"]\)[t], \n
          r1662 -> k30*\(c["\<EGFRb2[EGF,SosP,0,0]\>"]\)[t]*\(c["\<EGF\>"]\)[
                  t] - k30d*\(c["\<EGFRb2[EGF,SosP,EGF,0]\>"]\)[t], \n
          r1663 -> k30*\(c["\<EGFRb2[EGF,SosP,0,Grb2]\>"]\)[
                  t]*\(c["\<EGF\>"]\)[t] - 
              k30d*\(c["\<EGFRb2[EGF,SosP,EGF,Grb2]\>"]\)[t], \n
          r1664 -> k30*\(c["\<EGFRb2[EGF,SosP,0,Sos]\>"]\)[
                  t]*\(c["\<EGF\>"]\)[t] - 
              k30d*\(c["\<EGFRb2[EGF,SosP,EGF,Sos]\>"]\)[t], \n
          r1665 -> k30*\(c["\<EGFRb2[EGF,SosP,0,SosP]\>"]\)[
                  t]*\(c["\<EGF\>"]\)[t] - 
              k30d*\(c["\<EGFRb2[EGF,SosP,EGF,SosP]\>"]\)[t], \n
          r1666 -> k30*\(c["\<EGFRb2[EGF,SosP,0,p]\>"]\)[t]*\(c["\<EGF\>"]\)[
                  t] - k30d*\(c["\<EGFRb2[EGF,SosP,EGF,p]\>"]\)[t], \n
          r1667 -> k30*\(c["\<EGFRb2[EGF,p,0,0]\>"]\)[t]*\(c["\<EGF\>"]\)[
                  t] - k30d*\(c["\<EGFRb2[EGF,p,EGF,0]\>"]\)[t], \n
          r1668 -> k30*\(c["\<EGFRb2[EGF,p,0,Grb2]\>"]\)[t]*\(c["\<EGF\>"]\)[
                  t] - k30d*\(c["\<EGFRb2[EGF,p,EGF,Grb2]\>"]\)[t], \n
          r1669 -> k30*\(c["\<EGFRb2[EGF,p,0,Sos]\>"]\)[t]*\(c["\<EGF\>"]\)[
                  t] - k30d*\(c["\<EGFRb2[EGF,p,EGF,Sos]\>"]\)[t], \n
          r1670 -> k30*\(c["\<EGFRb2[EGF,p,0,SosP]\>"]\)[t]*\(c["\<EGF\>"]\)[
                  t] - k30d*\(c["\<EGFRb2[EGF,p,EGF,SosP]\>"]\)[t], \n
          r1671 -> k30*\(c["\<EGFRb2[EGF,p,0,p]\>"]\)[t]*\(c["\<EGF\>"]\)[
                  t] - k30d*\(c["\<EGFRb2[EGF,p,EGF,p]\>"]\)[t], \n
          r1672 -> k33*\(c["\<EGFRb2[0,0,0,0]\>"]\)[t] - 
              k33d*\(c["\<EGFRb2[0,0,0,p]\>"]\)[t], \n
          r1673 -> k33*\(c["\<EGFRb2[0,0,EGF,0]\>"]\)[t] - 
              k33d*\(c["\<EGFRb2[0,0,EGF,p]\>"]\)[t], \n
          r1674 -> 
            k33*\(c["\<EGFRb2[0,Grb2,0,0]\>"]\)[t] - 
              k33d*\(c["\<EGFRb2[0,Grb2,0,p]\>"]\)[t], \n
          r1675 -> k33*\(c["\<EGFRb2[0,Grb2,EGF,0]\>"]\)[t] - 
              k33d*\(c["\<EGFRb2[0,Grb2,EGF,p]\>"]\)[t], \n
          r1676 -> k33*\(c["\<EGFRb2[0,Sos,0,0]\>"]\)[t] - 
              k33d*\(c["\<EGFRb2[0,Sos,0,p]\>"]\)[t], \n
          r1677 -> k33*\(c["\<EGFRb2[0,Sos,EGF,0]\>"]\)[t] - 
              k33d*\(c["\<EGFRb2[0,Sos,EGF,p]\>"]\)[t], \n
          r1678 -> k33*\(c["\<EGFRb2[0,SosP,0,0]\>"]\)[t] - 
              k33d*\(c["\<EGFRb2[0,SosP,0,p]\>"]\)[t], \n
          r1679 -> k33*\(c["\<EGFRb2[0,SosP,EGF,0]\>"]\)[t] - 
              k33d*\(c["\<EGFRb2[0,SosP,EGF,p]\>"]\)[t], \n
          r1680 -> k33*\(c["\<EGFRb2[0,p,0,0]\>"]\)[t] - 
              k33d*\(c["\<EGFRb2[0,p,0,p]\>"]\)[t], \n
          r1681 -> k33*\(c["\<EGFRb2[0,p,EGF,0]\>"]\)[t] - 
              k33d*\(c["\<EGFRb2[0,p,EGF,p]\>"]\)[t], \n
          r1682 -> k33*\(c["\<EGFRb2[EGF,0,0,0]\>"]\)[t] - 
              k33d*\(c["\<EGFRb2[EGF,0,0,p]\>"]\)[t], \n
          r1683 -> k33*\(c["\<EGFRb2[EGF,0,EGF,0]\>"]\)[t] - 
              k33d*\(c["\<EGFRb2[EGF,0,EGF,p]\>"]\)[t], \n
          r1684 -> k33*\(c["\<EGFRb2[EGF,Grb2,0,0]\>"]\)[t] - 
              k33d*\(c["\<EGFRb2[EGF,Grb2,0,p]\>"]\)[t], \n
          r1685 -> k33*\(c["\<EGFRb2[EGF,Grb2,EGF,0]\>"]\)[t] - 
              k33d*\(c["\<EGFRb2[EGF,Grb2,EGF,p]\>"]\)[t], \n
          r1686 -> k33*\(c["\<EGFRb2[EGF,Sos,0,0]\>"]\)[t] - 
              k33d*\(c["\<EGFRb2[EGF,Sos,0,p]\>"]\)[t], \n
          r1687 -> k33*\(c["\<EGFRb2[EGF,Sos,EGF,0]\>"]\)[t] - 
              k33d*\(c["\<EGFRb2[EGF,Sos,EGF,p]\>"]\)[t], \n
          r1688 -> k33*\(c["\<EGFRb2[EGF,SosP,0,0]\>"]\)[t] - 
              k33d*\(c["\<EGFRb2[EGF,SosP,0,p]\>"]\)[t], \n
          r1689 -> k33*\(c["\<EGFRb2[EGF,SosP,EGF,0]\>"]\)[t] - 
              k33d*\(c["\<EGFRb2[EGF,SosP,EGF,p]\>"]\)[t], \n
          r1690 -> k33*\(c["\<EGFRb2[EGF,p,0,0]\>"]\)[t] - 
              k33d*\(c["\<EGFRb2[EGF,p,0,p]\>"]\)[t], \n
          r1691 -> k33*\(c["\<EGFRb2[EGF,p,EGF,0]\>"]\)[t] - 
              k33d*\(c["\<EGFRb2[EGF,p,EGF,p]\>"]\)[t], \n
          r1692 -> k34*\(c["\<EGFRb2[0,0,0,p]\>"]\)[t]*\(c["\<Grb2[0]\>"]\)[
                  t] - k34d*\(c["\<EGFRb2[0,0,0,Grb2]\>"]\)[t], \n
          r1693 -> k34*\(c["\<EGFRb2[0,0,EGF,p]\>"]\)[t]*\(c["\<Grb2[0]\>"]\)[
                  t] - k34d*\(c["\<EGFRb2[0,0,EGF,Grb2]\>"]\)[t], \n
          r1694 -> k34*\(c["\<EGFRb2[0,Grb2,0,p]\>"]\)[
                  t]*\(c["\<Grb2[0]\>"]\)[t] - 
              k34d*\(c["\<EGFRb2[0,Grb2,0,Grb2]\>"]\)[t], \n
          r1695 -> k34*\(c["\<EGFRb2[0,Grb2,EGF,p]\>"]\)[
                  t]*\(c["\<Grb2[0]\>"]\)[t] - 
              k34d*\(c["\<EGFRb2[0,Grb2,EGF,Grb2]\>"]\)[t], \n
          r1696 -> k34*\(c["\<EGFRb2[0,Sos,0,p]\>"]\)[t]*\(c["\<Grb2[0]\>"]\)[
                  t] - k34d*\(c["\<EGFRb2[0,Sos,0,Grb2]\>"]\)[t], \n
          r1697 -> k34*\(c["\<EGFRb2[0,Sos,EGF,p]\>"]\)[
                  t]*\(c["\<Grb2[0]\>"]\)[t] - 
              k34d*\(c["\<EGFRb2[0,Sos,EGF,Grb2]\>"]\)[t], \n
          r1698 -> k34*\(c["\<EGFRb2[0,SosP,0,p]\>"]\)[
                  t]*\(c["\<Grb2[0]\>"]\)[t] - 
              k34d*\(c["\<EGFRb2[0,SosP,0,Grb2]\>"]\)[t], \n
          r1699 -> k34*\(c["\<EGFRb2[0,SosP,EGF,p]\>"]\)[
                  t]*\(c["\<Grb2[0]\>"]\)[t] - 
              k34d*\(c["\<EGFRb2[0,SosP,EGF,Grb2]\>"]\)[t], \n
          r1700 -> k34*\(c["\<EGFRb2[0,p,0,p]\>"]\)[t]*\(c["\<Grb2[0]\>"]\)[
                  t] - k34d*\(c["\<EGFRb2[0,p,0,Grb2]\>"]\)[t], \n
          r1701 -> k34*\(c["\<EGFRb2[0,p,EGF,p]\>"]\)[t]*\(c["\<Grb2[0]\>"]\)[
                  t] - k34d*\(c["\<EGFRb2[0,p,EGF,Grb2]\>"]\)[t], \n
          r1702 -> k34*\(c["\<EGFRb2[EGF,0,0,p]\>"]\)[t]*\(c["\<Grb2[0]\>"]\)[
                  t] - k34d*\(c["\<EGFRb2[EGF,0,0,Grb2]\>"]\)[t], \n
          r1703 -> k34*\(c["\<EGFRb2[EGF,0,EGF,p]\>"]\)[
                  t]*\(c["\<Grb2[0]\>"]\)[t] - 
              k34d*\(c["\<EGFRb2[EGF,0,EGF,Grb2]\>"]\)[t], \n
          r1704 -> k34*\(c["\<EGFRb2[EGF,Grb2,0,p]\>"]\)[
                  t]*\(c["\<Grb2[0]\>"]\)[t] - 
              k34d*\(c["\<EGFRb2[EGF,Grb2,0,Grb2]\>"]\)[t], \n
          r1705 -> k34*\(c["\<EGFRb2[EGF,Grb2,EGF,p]\>"]\)[
                  t]*\(c["\<Grb2[0]\>"]\)[t] - 
              k34d*\(c["\<EGFRb2[EGF,Grb2,EGF,Grb2]\>"]\)[t], \n
          r1706 -> k34*\(c["\<EGFRb2[EGF,Sos,0,p]\>"]\)[
                  t]*\(c["\<Grb2[0]\>"]\)[t] - 
              k34d*\(c["\<EGFRb2[EGF,Sos,0,Grb2]\>"]\)[t], \n
          r1707 -> k34*\(c["\<EGFRb2[EGF,Sos,EGF,p]\>"]\)[
                  t]*\(c["\<Grb2[0]\>"]\)[t] - 
              k34d*\(c["\<EGFRb2[EGF,Sos,EGF,Grb2]\>"]\)[t], \n
          r1708 -> k34*\(c["\<EGFRb2[EGF,SosP,0,p]\>"]\)[
                  t]*\(c["\<Grb2[0]\>"]\)[t] - 
              k34d*\(c["\<EGFRb2[EGF,SosP,0,Grb2]\>"]\)[t], \n
          r1709 -> 
            k34*\(c["\<EGFRb2[EGF,SosP,EGF,p]\>"]\)[t]*\(c["\<Grb2[0]\>"]\)[
                  t] - k34d*\(c["\<EGFRb2[EGF,SosP,EGF,Grb2]\>"]\)[t], \n
          r1710 -> k34*\(c["\<EGFRb2[EGF,p,0,p]\>"]\)[t]*\(c["\<Grb2[0]\>"]\)[
                  t] - k34d*\(c["\<EGFRb2[EGF,p,0,Grb2]\>"]\)[t], \n
          r1711 -> k34*\(c["\<EGFRb2[EGF,p,EGF,p]\>"]\)[
                  t]*\(c["\<Grb2[0]\>"]\)[t] - 
              k34d*\(c["\<EGFRb2[EGF,p,EGF,Grb2]\>"]\)[t], \n
          r1712 -> k34*\(c["\<EGFRb2[0,0,0,p]\>"]\)[t]*\(c["\<Grb2[Sos]\>"]\)[
                  t] - k34d*\(c["\<EGFRb2[0,0,0,Sos]\>"]\)[t], \n
          r1713 -> k34*\(c["\<EGFRb2[0,0,EGF,p]\>"]\)[
                  t]*\(c["\<Grb2[Sos]\>"]\)[t] - 
              k34d*\(c["\<EGFRb2[0,0,EGF,Sos]\>"]\)[t], \n
          r1714 -> k34*\(c["\<EGFRb2[0,Grb2,0,p]\>"]\)[
                  t]*\(c["\<Grb2[Sos]\>"]\)[t] - 
              k34d*\(c["\<EGFRb2[0,Grb2,0,Sos]\>"]\)[t], \n
          r1715 -> k34*\(c["\<EGFRb2[0,Grb2,EGF,p]\>"]\)[
                  t]*\(c["\<Grb2[Sos]\>"]\)[t] - 
              k34d*\(c["\<EGFRb2[0,Grb2,EGF,Sos]\>"]\)[t], \n
          r1716 -> k34*\(c["\<EGFRb2[0,Sos,0,p]\>"]\)[
                  t]*\(c["\<Grb2[Sos]\>"]\)[t] - 
              k34d*\(c["\<EGFRb2[0,Sos,0,Sos]\>"]\)[t], \n
          r1717 -> k34*\(c["\<EGFRb2[0,Sos,EGF,p]\>"]\)[
                  t]*\(c["\<Grb2[Sos]\>"]\)[t] - 
              k34d*\(c["\<EGFRb2[0,Sos,EGF,Sos]\>"]\)[t], \n
          r1718 -> k34*\(c["\<EGFRb2[0,SosP,0,p]\>"]\)[
                  t]*\(c["\<Grb2[Sos]\>"]\)[t] - 
              k34d*\(c["\<EGFRb2[0,SosP,0,Sos]\>"]\)[t], \n
          r1719 -> k34*\(c["\<EGFRb2[0,SosP,EGF,p]\>"]\)[
                  t]*\(c["\<Grb2[Sos]\>"]\)[t] - 
              k34d*\(c["\<EGFRb2[0,SosP,EGF,Sos]\>"]\)[t], \n
          r1720 -> k34*\(c["\<EGFRb2[0,p,0,p]\>"]\)[t]*\(c["\<Grb2[Sos]\>"]\)[
                  t] - k34d*\(c["\<EGFRb2[0,p,0,Sos]\>"]\)[t], \n
          r1721 -> k34*\(c["\<EGFRb2[0,p,EGF,p]\>"]\)[
                  t]*\(c["\<Grb2[Sos]\>"]\)[t] - 
              k34d*\(c["\<EGFRb2[0,p,EGF,Sos]\>"]\)[t], \n
          r1722 -> k34*\(c["\<EGFRb2[EGF,0,0,p]\>"]\)[
                  t]*\(c["\<Grb2[Sos]\>"]\)[t] - 
              k34d*\(c["\<EGFRb2[EGF,0,0,Sos]\>"]\)[t], \n
          r1723 -> k34*\(c["\<EGFRb2[EGF,0,EGF,p]\>"]\)[
                  t]*\(c["\<Grb2[Sos]\>"]\)[t] - 
              k34d*\(c["\<EGFRb2[EGF,0,EGF,Sos]\>"]\)[t], \n
          r1724 -> k34*\(c["\<EGFRb2[EGF,Grb2,0,p]\>"]\)[
                  t]*\(c["\<Grb2[Sos]\>"]\)[t] - 
              k34d*\(c["\<EGFRb2[EGF,Grb2,0,Sos]\>"]\)[t], \n
          r1725 -> k34*\(c["\<EGFRb2[EGF,Grb2,EGF,p]\>"]\)[
                  t]*\(c["\<Grb2[Sos]\>"]\)[t] - 
              k34d*\(c["\<EGFRb2[EGF,Grb2,EGF,Sos]\>"]\)[t], \n
          r1726 -> k34*\(c["\<EGFRb2[EGF,Sos,0,p]\>"]\)[
                  t]*\(c["\<Grb2[Sos]\>"]\)[t] - 
              k34d*\(c["\<EGFRb2[EGF,Sos,0,Sos]\>"]\)[t], \n
          r1727 -> k34*\(c["\<EGFRb2[EGF,Sos,EGF,p]\>"]\)[
                  t]*\(c["\<Grb2[Sos]\>"]\)[t] - 
              k34d*\(c["\<EGFRb2[EGF,Sos,EGF,Sos]\>"]\)[t], \n
          r1728 -> k34*\(c["\<EGFRb2[EGF,SosP,0,p]\>"]\)[
                  t]*\(c["\<Grb2[Sos]\>"]\)[t] - 
              k34d*\(c["\<EGFRb2[EGF,SosP,0,Sos]\>"]\)[t], \n
          r1729 -> k34*\(c["\<EGFRb2[EGF,SosP,EGF,p]\>"]\)[
                  t]*\(c["\<Grb2[Sos]\>"]\)[t] - 
              k34d*\(c["\<EGFRb2[EGF,SosP,EGF,Sos]\>"]\)[t], \n
          r1730 -> k34*\(c["\<EGFRb2[EGF,p,0,p]\>"]\)[
                  t]*\(c["\<Grb2[Sos]\>"]\)[t] - 
              k34d*\(c["\<EGFRb2[EGF,p,0,Sos]\>"]\)[t], \n
          r1731 -> k34*\(c["\<EGFRb2[EGF,p,EGF,p]\>"]\)[
                  t]*\(c["\<Grb2[Sos]\>"]\)[t] - 
              k34d*\(c["\<EGFRb2[EGF,p,EGF,Sos]\>"]\)[t], \n
          r1732 -> k34*\(c["\<EGFRb2[0,0,0,p]\>"]\)[
                  t]*\(c["\<Grb2[SosP]\>"]\)[t] - 
              k34d*\(c["\<EGFRb2[0,0,0,SosP]\>"]\)[t], \n
          r1733 -> k34*\(c["\<EGFRb2[0,0,EGF,p]\>"]\)[
                  t]*\(c["\<Grb2[SosP]\>"]\)[t] - 
              k34d*\(c["\<EGFRb2[0,0,EGF,SosP]\>"]\)[t], \n
          r1734 -> k34*\(c["\<EGFRb2[0,Grb2,0,p]\>"]\)[
                  t]*\(c["\<Grb2[SosP]\>"]\)[t] - 
              k34d*\(c["\<EGFRb2[0,Grb2,0,SosP]\>"]\)[t], \n
          r1735 -> k34*\(c["\<EGFRb2[0,Grb2,EGF,p]\>"]\)[
                  t]*\(c["\<Grb2[SosP]\>"]\)[t] - 
              k34d*\(c["\<EGFRb2[0,Grb2,EGF,SosP]\>"]\)[t], \n
          r1736 -> k34*\(c["\<EGFRb2[0,Sos,0,p]\>"]\)[
                  t]*\(c["\<Grb2[SosP]\>"]\)[t] - 
              k34d*\(c["\<EGFRb2[0,Sos,0,SosP]\>"]\)[t], \n
          r1737 -> k34*\(c["\<EGFRb2[0,Sos,EGF,p]\>"]\)[
                  t]*\(c["\<Grb2[SosP]\>"]\)[t] - 
              k34d*\(c["\<EGFRb2[0,Sos,EGF,SosP]\>"]\)[t], \n
          r1738 -> k34*\(c["\<EGFRb2[0,SosP,0,p]\>"]\)[
                  t]*\(c["\<Grb2[SosP]\>"]\)[t] - 
              k34d*\(c["\<EGFRb2[0,SosP,0,SosP]\>"]\)[t], \n
          r1739 -> k34*\(c["\<EGFRb2[0,SosP,EGF,p]\>"]\)[
                  t]*\(c["\<Grb2[SosP]\>"]\)[t] - 
              k34d*\(c["\<EGFRb2[0,SosP,EGF,SosP]\>"]\)[t], \n
          r1740 -> k34*\(c["\<EGFRb2[0,p,0,p]\>"]\)[
                  t]*\(c["\<Grb2[SosP]\>"]\)[t] - 
              k34d*\(c["\<EGFRb2[0,p,0,SosP]\>"]\)[t], \n
          r1741 -> k34*\(c["\<EGFRb2[0,p,EGF,p]\>"]\)[
                  t]*\(c["\<Grb2[SosP]\>"]\)[t] - 
              k34d*\(c["\<EGFRb2[0,p,EGF,SosP]\>"]\)[t], \n
          r1742 -> k34*\(c["\<EGFRb2[EGF,0,0,p]\>"]\)[
                  t]*\(c["\<Grb2[SosP]\>"]\)[t] - 
              k34d*\(c["\<EGFRb2[EGF,0,0,SosP]\>"]\)[t], \n
          r1743 -> k34*\(c["\<EGFRb2[EGF,0,EGF,p]\>"]\)[
                  t]*\(c["\<Grb2[SosP]\>"]\)[t] - 
              k34d*\(c["\<EGFRb2[EGF,0,EGF,SosP]\>"]\)[t], \n
          r1744 -> k34*\(c["\<EGFRb2[EGF,Grb2,0,p]\>"]\)[
                  t]*\(c["\<Grb2[SosP]\>"]\)[t] - 
              k34d*\(c["\<EGFRb2[EGF,Grb2,0,SosP]\>"]\)[t], \n
          r1745 -> k34*\(c["\<EGFRb2[EGF,Grb2,EGF,p]\>"]\)[
                  t]*\(c["\<Grb2[SosP]\>"]\)[t] - 
              k34d*\(c["\<EGFRb2[EGF,Grb2,EGF,SosP]\>"]\)[t], \n
          r1746 -> k34*\(c["\<EGFRb2[EGF,Sos,0,p]\>"]\)[
                  t]*\(c["\<Grb2[SosP]\>"]\)[t] - 
              k34d*\(c["\<EGFRb2[EGF,Sos,0,SosP]\>"]\)[t], \n
          r1747 -> k34*\(c["\<EGFRb2[EGF,Sos,EGF,p]\>"]\)[
                  t]*\(c["\<Grb2[SosP]\>"]\)[t] - 
              k34d*\(c["\<EGFRb2[EGF,Sos,EGF,SosP]\>"]\)[t], \n
          r1748 -> k34*\(c["\<EGFRb2[EGF,SosP,0,p]\>"]\)[
                  t]*\(c["\<Grb2[SosP]\>"]\)[t] - 
              k34d*\(c["\<EGFRb2[EGF,SosP,0,SosP]\>"]\)[t], \n
          r1749 -> k34*\(c["\<EGFRb2[EGF,SosP,EGF,p]\>"]\)[
                  t]*\(c["\<Grb2[SosP]\>"]\)[t] - 
              k34d*\(c["\<EGFRb2[EGF,SosP,EGF,SosP]\>"]\)[t], \n
          r1750 -> k34*\(c["\<EGFRb2[EGF,p,0,p]\>"]\)[
                  t]*\(c["\<Grb2[SosP]\>"]\)[t] - 
              k34d*\(c["\<EGFRb2[EGF,p,0,SosP]\>"]\)[t], \n
          r1751 -> k34*\(c["\<EGFRb2[EGF,p,EGF,p]\>"]\)[
                  t]*\(c["\<Grb2[SosP]\>"]\)[t] - 
              k34d*\(c["\<EGFRb2[EGF,p,EGF,SosP]\>"]\)[t], \n
          r1752 -> k9*\(c["\<EGFRb2[0,0,0,Grb2]\>"]\)[t]*\(c["\<Sos[0]\>"]\)[
                  t] - k9d*\(c["\<EGFRb2[0,0,0,Sos]\>"]\)[t], \n
          r1753 -> k9*\(c["\<EGFRb2[0,0,EGF,Grb2]\>"]\)[
                  t]*\(c["\<Sos[0]\>"]\)[t] - 
              k9d*\(c["\<EGFRb2[0,0,EGF,Sos]\>"]\)[t], \n
          r1754 -> k9*\(c["\<EGFRb2[0,Grb2,0,Grb2]\>"]\)[
                  t]*\(c["\<Sos[0]\>"]\)[t] - 
              k9d*\(c["\<EGFRb2[0,Grb2,0,Sos]\>"]\)[t], \n
          r1755 -> k9*\(c["\<EGFRb2[0,Grb2,EGF,Grb2]\>"]\)[
                  t]*\(c["\<Sos[0]\>"]\)[t] - 
              k9d*\(c["\<EGFRb2[0,Grb2,EGF,Sos]\>"]\)[t], \n
          r1756 -> k9*\(c["\<EGFRb2[0,Sos,0,Grb2]\>"]\)[
                  t]*\(c["\<Sos[0]\>"]\)[t] - 
              k9d*\(c["\<EGFRb2[0,Sos,0,Sos]\>"]\)[t], \n
          r1757 -> k9*\(c["\<EGFRb2[0,Sos,EGF,Grb2]\>"]\)[
                  t]*\(c["\<Sos[0]\>"]\)[t] - 
              k9d*\(c["\<EGFRb2[0,Sos,EGF,Sos]\>"]\)[t], \n
          r1758 -> k9*\(c["\<EGFRb2[0,SosP,0,Grb2]\>"]\)[
                  t]*\(c["\<Sos[0]\>"]\)[t] - 
              k9d*\(c["\<EGFRb2[0,SosP,0,Sos]\>"]\)[t], \n
          r1759 -> k9*\(c["\<EGFRb2[0,SosP,EGF,Grb2]\>"]\)[
                  t]*\(c["\<Sos[0]\>"]\)[t] - 
              k9d*\(c["\<EGFRb2[0,SosP,EGF,Sos]\>"]\)[t], \n
          r1760 -> k9*\(c["\<EGFRb2[0,p,0,Grb2]\>"]\)[t]*\(c["\<Sos[0]\>"]\)[
                  t] - k9d*\(c["\<EGFRb2[0,p,0,Sos]\>"]\)[t], \n
          r1761 -> k9*\(c["\<EGFRb2[0,p,EGF,Grb2]\>"]\)[
                  t]*\(c["\<Sos[0]\>"]\)[t] - 
              k9d*\(c["\<EGFRb2[0,p,EGF,Sos]\>"]\)[t], \n
          r1762 -> k9*\(c["\<EGFRb2[EGF,0,0,Grb2]\>"]\)[
                  t]*\(c["\<Sos[0]\>"]\)[t] - 
              k9d*\(c["\<EGFRb2[EGF,0,0,Sos]\>"]\)[t], \n
          r1763 -> k9*\(c["\<EGFRb2[EGF,0,EGF,Grb2]\>"]\)[
                  t]*\(c["\<Sos[0]\>"]\)[t] - 
              k9d*\(c["\<EGFRb2[EGF,0,EGF,Sos]\>"]\)[t], \n
          r1764 -> k9*\(c["\<EGFRb2[EGF,Grb2,0,Grb2]\>"]\)[
                  t]*\(c["\<Sos[0]\>"]\)[t] - 
              k9d*\(c["\<EGFRb2[EGF,Grb2,0,Sos]\>"]\)[t], \n
          r1765 -> k9*\(c["\<EGFRb2[EGF,Grb2,EGF,Grb2]\>"]\)[
                  t]*\(c["\<Sos[0]\>"]\)[t] - 
              k9d*\(c["\<EGFRb2[EGF,Grb2,EGF,Sos]\>"]\)[t], \n
          r1766 -> k9*\(c["\<EGFRb2[EGF,Sos,0,Grb2]\>"]\)[
                  t]*\(c["\<Sos[0]\>"]\)[t] - 
              k9d*\(c["\<EGFRb2[EGF,Sos,0,Sos]\>"]\)[t], \n
          r1767 -> k9*\(c["\<EGFRb2[EGF,Sos,EGF,Grb2]\>"]\)[
                  t]*\(c["\<Sos[0]\>"]\)[t] - 
              k9d*\(c["\<EGFRb2[EGF,Sos,EGF,Sos]\>"]\)[t], \n
          r1768 -> k9*\(c["\<EGFRb2[EGF,SosP,0,Grb2]\>"]\)[
                  t]*\(c["\<Sos[0]\>"]\)[t] - 
              k9d*\(c["\<EGFRb2[EGF,SosP,0,Sos]\>"]\)[t], \n
          r1769 -> k9*\(c["\<EGFRb2[EGF,SosP,EGF,Grb2]\>"]\)[
                  t]*\(c["\<Sos[0]\>"]\)[t] - 
              k9d*\(c["\<EGFRb2[EGF,SosP,EGF,Sos]\>"]\)[t], \n
          r1770 -> 
            k9*\(c["\<EGFRb2[EGF,p,0,Grb2]\>"]\)[t]*\(c["\<Sos[0]\>"]\)[t] - 
              k9d*\(c["\<EGFRb2[EGF,p,0,Sos]\>"]\)[t], \n
          r1771 -> k9*\(c["\<EGFRb2[EGF,p,EGF,Grb2]\>"]\)[
                  t]*\(c["\<Sos[0]\>"]\)[t] - 
              k9d*\(c["\<EGFRb2[EGF,p,EGF,Sos]\>"]\)[t], \n
          r1772 -> k10*\(c["\<EGFRb2[0,0,0,Grb2]\>"]\)[t]*\(c["\<Sos[p]\>"]\)[
                  t] - k10d*\(c["\<EGFRb2[0,0,0,SosP]\>"]\)[t], \n
          r1773 -> k10*\(c["\<EGFRb2[0,0,EGF,Grb2]\>"]\)[
                  t]*\(c["\<Sos[p]\>"]\)[t] - 
              k10d*\(c["\<EGFRb2[0,0,EGF,SosP]\>"]\)[t], \n
          r1774 -> k10*\(c["\<EGFRb2[0,Grb2,0,Grb2]\>"]\)[
                  t]*\(c["\<Sos[p]\>"]\)[t] - 
              k10d*\(c["\<EGFRb2[0,Grb2,0,SosP]\>"]\)[t], \n
          r1775 -> k10*\(c["\<EGFRb2[0,Grb2,EGF,Grb2]\>"]\)[
                  t]*\(c["\<Sos[p]\>"]\)[t] - 
              k10d*\(c["\<EGFRb2[0,Grb2,EGF,SosP]\>"]\)[t], \n
          r1776 -> k10*\(c["\<EGFRb2[0,Sos,0,Grb2]\>"]\)[
                  t]*\(c["\<Sos[p]\>"]\)[t] - 
              k10d*\(c["\<EGFRb2[0,Sos,0,SosP]\>"]\)[t], \n
          r1777 -> k10*\(c["\<EGFRb2[0,Sos,EGF,Grb2]\>"]\)[
                  t]*\(c["\<Sos[p]\>"]\)[t] - 
              k10d*\(c["\<EGFRb2[0,Sos,EGF,SosP]\>"]\)[t], \n
          r1778 -> k10*\(c["\<EGFRb2[0,SosP,0,Grb2]\>"]\)[
                  t]*\(c["\<Sos[p]\>"]\)[t] - 
              k10d*\(c["\<EGFRb2[0,SosP,0,SosP]\>"]\)[t], \n
          r1779 -> k10*\(c["\<EGFRb2[0,SosP,EGF,Grb2]\>"]\)[
                  t]*\(c["\<Sos[p]\>"]\)[t] - 
              k10d*\(c["\<EGFRb2[0,SosP,EGF,SosP]\>"]\)[t], \n
          r1780 -> k10*\(c["\<EGFRb2[0,p,0,Grb2]\>"]\)[t]*\(c["\<Sos[p]\>"]\)[
                  t] - k10d*\(c["\<EGFRb2[0,p,0,SosP]\>"]\)[t], \n
          r1781 -> k10*\(c["\<EGFRb2[0,p,EGF,Grb2]\>"]\)[
                  t]*\(c["\<Sos[p]\>"]\)[t] - 
              k10d*\(c["\<EGFRb2[0,p,EGF,SosP]\>"]\)[t], \n
          r1782 -> k10*\(c["\<EGFRb2[EGF,0,0,Grb2]\>"]\)[
                  t]*\(c["\<Sos[p]\>"]\)[t] - 
              k10d*\(c["\<EGFRb2[EGF,0,0,SosP]\>"]\)[t], \n
          r1783 -> k10*\(c["\<EGFRb2[EGF,0,EGF,Grb2]\>"]\)[
                  t]*\(c["\<Sos[p]\>"]\)[t] - 
              k10d*\(c["\<EGFRb2[EGF,0,EGF,SosP]\>"]\)[t], \n
          r1784 -> k10*\(c["\<EGFRb2[EGF,Grb2,0,Grb2]\>"]\)[
                  t]*\(c["\<Sos[p]\>"]\)[t] - 
              k10d*\(c["\<EGFRb2[EGF,Grb2,0,SosP]\>"]\)[t], \n
          r1785 -> k10*\(c["\<EGFRb2[EGF,Grb2,EGF,Grb2]\>"]\)[
                  t]*\(c["\<Sos[p]\>"]\)[t] - 
              k10d*\(c["\<EGFRb2[EGF,Grb2,EGF,SosP]\>"]\)[t], \n
          r1786 -> k10*\(c["\<EGFRb2[EGF,Sos,0,Grb2]\>"]\)[
                  t]*\(c["\<Sos[p]\>"]\)[t] - 
              k10d*\(c["\<EGFRb2[EGF,Sos,0,SosP]\>"]\)[t], \n
          r1787 -> k10*\(c["\<EGFRb2[EGF,Sos,EGF,Grb2]\>"]\)[
                  t]*\(c["\<Sos[p]\>"]\)[t] - 
              k10d*\(c["\<EGFRb2[EGF,Sos,EGF,SosP]\>"]\)[t], \n
          r1788 -> k10*\(c["\<EGFRb2[EGF,SosP,0,Grb2]\>"]\)[
                  t]*\(c["\<Sos[p]\>"]\)[t] - 
              k10d*\(c["\<EGFRb2[EGF,SosP,0,SosP]\>"]\)[t], \n
          r1789 -> k10*\(c["\<EGFRb2[EGF,SosP,EGF,Grb2]\>"]\)[
                  t]*\(c["\<Sos[p]\>"]\)[t] - 
              k10d*\(c["\<EGFRb2[EGF,SosP,EGF,SosP]\>"]\)[t], \n
          r1790 -> k10*\(c["\<EGFRb2[EGF,p,0,Grb2]\>"]\)[
                  t]*\(c["\<Sos[p]\>"]\)[t] - 
              k10d*\(c["\<EGFRb2[EGF,p,0,SosP]\>"]\)[t], \n
          r1791 -> k10*\(c["\<EGFRb2[EGF,p,EGF,Grb2]\>"]\)[
                  t]*\(c["\<Sos[p]\>"]\)[t] - 
              k10d*\(c["\<EGFRb2[EGF,p,EGF,SosP]\>"]\)[t], \n
          r1792 -> k11*\(c["\<ERKPP\>"]\)[t]*\(c["\<EGFRb2[0,0,0,Sos]\>"]\)[
                  t] - k11d*\(c["\<EGFRb2[0,0,0,SosP]\>"]\)[t], \n
          r1793 -> k11*\(c["\<ERKPP\>"]\)[t]*\(c["\<EGFRb2[0,0,EGF,Sos]\>"]\)[
                  t] - k11d*\(c["\<EGFRb2[0,0,EGF,SosP]\>"]\)[t], \n
          r1794 -> k11*\(c["\<ERKPP\>"]\)[
                  t]*\(c["\<EGFRb2[0,Grb2,0,Sos]\>"]\)[t] - 
              k11d*\(c["\<EGFRb2[0,Grb2,0,SosP]\>"]\)[t], \n
          r1795 -> k11*\(c["\<ERKPP\>"]\)[
                  t]*\(c["\<EGFRb2[0,Grb2,EGF,Sos]\>"]\)[t] - 
              k11d*\(c["\<EGFRb2[0,Grb2,EGF,SosP]\>"]\)[t], \n
          r1796 -> k11*\(c["\<ERKPP\>"]\)[t]*\(c["\<EGFRb2[0,Sos,0,Sos]\>"]\)[
                  t] - k11d*\(c["\<EGFRb2[0,Sos,0,SosP]\>"]\)[t], \n
          r1797 -> k11*\(c["\<ERKPP\>"]\)[
                  t]*\(c["\<EGFRb2[0,Sos,EGF,Sos]\>"]\)[t] - 
              k11d*\(c["\<EGFRb2[0,Sos,EGF,SosP]\>"]\)[t], \n
          r1798 -> k11*\(c["\<ERKPP\>"]\)[
                  t]*\(c["\<EGFRb2[0,SosP,0,Sos]\>"]\)[t] - 
              k11d*\(c["\<EGFRb2[0,SosP,0,SosP]\>"]\)[t], \n
          r1799 -> k11*\(c["\<ERKPP\>"]\)[
                  t]*\(c["\<EGFRb2[0,SosP,EGF,Sos]\>"]\)[t] - 
              k11d*\(c["\<EGFRb2[0,SosP,EGF,SosP]\>"]\)[t], \n
          r1800 -> k11*\(c["\<ERKPP\>"]\)[t]*\(c["\<EGFRb2[0,p,0,Sos]\>"]\)[
                  t] - k11d*\(c["\<EGFRb2[0,p,0,SosP]\>"]\)[t], \n
          r1801 -> k11*\(c["\<ERKPP\>"]\)[t]*\(c["\<EGFRb2[0,p,EGF,Sos]\>"]\)[
                  t] - k11d*\(c["\<EGFRb2[0,p,EGF,SosP]\>"]\)[t], \n
          r1802 -> k11*\(c["\<ERKPP\>"]\)[t]*\(c["\<EGFRb2[EGF,0,0,Sos]\>"]\)[
                  t] - k11d*\(c["\<EGFRb2[EGF,0,0,SosP]\>"]\)[t], \n
          r1803 -> k11*\(c["\<ERKPP\>"]\)[
                  t]*\(c["\<EGFRb2[EGF,0,EGF,Sos]\>"]\)[t] - 
              k11d*\(c["\<EGFRb2[EGF,0,EGF,SosP]\>"]\)[t], \n
          r1804 -> k11*\(c["\<ERKPP\>"]\)[
                  t]*\(c["\<EGFRb2[EGF,Grb2,0,Sos]\>"]\)[t] - 
              k11d*\(c["\<EGFRb2[EGF,Grb2,0,SosP]\>"]\)[t], \n
          r1805 -> k11*\(c["\<ERKPP\>"]\)[
                  t]*\(c["\<EGFRb2[EGF,Grb2,EGF,Sos]\>"]\)[t] - 
              k11d*\(c["\<EGFRb2[EGF,Grb2,EGF,SosP]\>"]\)[t], \n
          r1806 -> k11*\(c["\<ERKPP\>"]\)[
                  t]*\(c["\<EGFRb2[EGF,Sos,0,Sos]\>"]\)[t] - 
              k11d*\(c["\<EGFRb2[EGF,Sos,0,SosP]\>"]\)[t], \n
          r1807 -> k11*\(c["\<ERKPP\>"]\)[
                  t]*\(c["\<EGFRb2[EGF,Sos,EGF,Sos]\>"]\)[t] - 
              k11d*\(c["\<EGFRb2[EGF,Sos,EGF,SosP]\>"]\)[t], \n
          r1808 -> k11*\(c["\<ERKPP\>"]\)[
                  t]*\(c["\<EGFRb2[EGF,SosP,0,Sos]\>"]\)[t] - 
              k11d*\(c["\<EGFRb2[EGF,SosP,0,SosP]\>"]\)[t], \n
          r1809 -> k11*\(c["\<ERKPP\>"]\)[
                  t]*\(c["\<EGFRb2[EGF,SosP,EGF,Sos]\>"]\)[t] - 
              k11d*\(c["\<EGFRb2[EGF,SosP,EGF,SosP]\>"]\)[t], \n
          r1810 -> k11*\(c["\<ERKPP\>"]\)[t]*\(c["\<EGFRb2[EGF,p,0,Sos]\>"]\)[
                  t] - k11d*\(c["\<EGFRb2[EGF,p,0,SosP]\>"]\)[t], \n
          r1811 -> k11*\(c["\<ERKPP\>"]\)[
                  t]*\(c["\<EGFRb2[EGF,p,EGF,Sos]\>"]\)[t] - 
              k11d*\(c["\<EGFRb2[EGF,p,EGF,SosP]\>"]\)[t], \n
          r1812 -> k18*\(c["\<Shc[0]\>"]\)[t] - 
              k18d*\(c["\<Shc[p]\>"]\)[t], \n
          r1813 -> k8*\(c["\<Shc[p]\>"]\)[t]*\(c["\<Grb2[0]\>"]\)[t] - 
              k8d*\(c["\<Shc[Grb2]\>"]\)[t], \n
          r1814 -> k8*\(c["\<Shc[p]\>"]\)[t]*\(c["\<Grb2[Sos]\>"]\)[t] - 
              k8d*\(c["\<Shc[Sos]\>"]\)[t], \n
          r1815 -> k8*\(c["\<Shc[p]\>"]\)[t]*\(c["\<Grb2[SosP]\>"]\)[t] - 
              k8d*\(c["\<Shc[SosP]\>"]\)[t], \n
          r1816 -> k9*\(c["\<Grb2[0]\>"]\)[t]*\(c["\<Sos[0]\>"]\)[t] - 
              k9d*\(c["\<Grb2[Sos]\>"]\)[t], \n
          r1817 -> 
            k10*\(c["\<Grb2[0]\>"]\)[t]*\(c["\<Sos[p]\>"]\)[t] - 
              k10d*\(c["\<Grb2[SosP]\>"]\)[t], \n
          r1818 -> k19*\(c["\<ERKPP\>"]\)[t]*\(c["\<Sos[0]\>"]\)[t] - 
              k19d*\(c["\<Sos[p]\>"]\)[t], \n
          r1819 -> k11*\(c["\<ERKPP\>"]\)[t]*\(c["\<Grb2[Sos]\>"]\)[t] - 
              k11d*\(c["\<Grb2[SosP]\>"]\)[t], \n
          r1820 -> k11*\(c["\<ERKPP\>"]\)[t]*\(c["\<Shc[Sos]\>"]\)[t] - 
              k11d*\(c["\<Shc[SosP]\>"]\)[t], \n
          r1821 -> k20*\(c["\<IRS[0]\>"]\)[t] - 
              k20d*\(c["\<IRS[p]\>"]\)[t], \n
          r1822 -> k17*\(c["\<IRS[p]\>"]\)[t]*\(c["\<Grb2[0]\>"]\)[t] - 
              k17d*\(c["\<IRS[Grb2]\>"]\)[t], \n
          r1823 -> k17*\(c["\<IRS[p]\>"]\)[t]*\(c["\<Grb2[Sos]\>"]\)[t] - 
              k17d*\(c["\<IRS[Sos]\>"]\)[t], \n
          r1824 -> k17*\(c["\<IRS[p]\>"]\)[t]*\(c["\<Grb2[SosP]\>"]\)[t] - 
              k17d*\(c["\<IRS[SosP]\>"]\)[t], \n
          r1825 -> k11*\(c["\<ERKPP\>"]\)[t]*\(c["\<IRS[Sos]\>"]\)[t] - 
              k11d*\(c["\<IRS[SosP]\>"]\)[t]};\)\(\n\)
    \)\)\)], "Input"],

Cell[BoxData[
    \(\(\( (*ODEs*) \)\(\n\)\(\(AllModelODEs = {\n\
\(c["\<EGFR2[0,0,0,0]\>"]'\)[t] == 
            r310 - r508 - r606 - r704 - 
              r732, \n\(c["\<EGFR2[0,0,0,Grb2]\>"]'\)[t] == 
            r311 - r509 - r607 - r705 + r956 + r1264 - r1348 - 
              r1376, \n\(c["\<EGFR2[0,0,0,ShcP]\>"]'\)[t] == 
            r313 - r511 - r609 - r707 + r928 + r1236 - r1264 - r1292 - 
              r1320, \n\(c["\<EGFR2[0,0,0,Shc]\>"]'\)[t] == 
            r312 - r510 - r608 - r706 + r900 - 
              r1236, \n\(c["\<EGFR2[0,0,0,SosP]\>"]'\)[t] == 
            r315 - r513 - r611 - r709 + r1012 + r1320 + r1376 + 
              r1404, \n\(c["\<EGFR2[0,0,0,Sos]\>"]'\)[t] == 
            r314 - r512 - r610 - r708 + r984 + r1292 + r1348 - 
              r1404, \n\(c["\<EGFR2[0,0,0,p]\>"]'\)[t] == 
            r316 - r514 - r612 - r710 + r732 - r900 - r928 - r956 - r984 - 
              r1012, \n\(c["\<EGFR2[0,0,EGF,0]\>"]'\)[t] == 
            r261 - r515 + r606 - r711 - 
              r733, \n\(c["\<EGFR2[0,0,EGF,Grb2]\>"]'\)[t] == 
            r262 - r516 + r607 - r712 + r957 + r1265 - r1349 - 
              r1377, \n\(c["\<EGFR2[0,0,EGF,ShcP]\>"]'\)[t] == 
            r264 - r518 + r609 - r714 + r929 + r1237 - r1265 - r1293 - 
              r1321, \n\(c["\<EGFR2[0,0,EGF,Shc]\>"]'\)[t] == 
            r263 - r517 + r608 - r713 + r901 - 
              r1237, \n\(c["\<EGFR2[0,0,EGF,SosP]\>"]'\)[t] == 
            r266 - r520 + r611 - r716 + r1013 + r1321 + r1377 + 
              r1405, \n\(c["\<EGFR2[0,0,EGF,Sos]\>"]'\)[t] == 
            r265 - r519 + r610 - r715 + r985 + r1293 + r1349 - 
              r1405, \n\(c["\<EGFR2[0,0,EGF,p]\>"]'\)[t] == 
            r267 - r521 + r612 - r717 + r733 - r901 - r929 - r957 - r985 - 
              r1013, \n\(c["\<EGFR2[0,Grb2,0,0]\>"]'\)[t] == 
            r317 - r522 - r613 - r734 + r816 + r1068 - r1152 - 
              r1180, \n\(c["\<EGFR2[0,Grb2,0,Grb2]\>"]'\)[t] == 
            r318 - r523 - r614 + r817 + r958 + r1069 - r1153 - r1181 + 
              r1266 - r1350 - r1378, \n\(c["\<EGFR2[0,Grb2,0,ShcP]\>"]'\)[t] == 
            r320 - r525 - r616 + r819 + r930 + r1071 - r1155 - r1183 + 
              r1238 - r1266 - r1294 - 
              r1322, \n\(c["\<EGFR2[0,Grb2,0,Shc]\>"]'\)[t] == 
            r319 - r524 - r615 + r818 + r902 + r1070 - r1154 - r1182 - 
              r1238, \n\(c["\<EGFR2[0,Grb2,0,SosP]\>"]'\)[t] == 
            r322 - r527 - r618 + r821 + r1014 + r1073 - r1157 - r1185 + 
              r1322 + r1378 + r1406, \n\(c["\<EGFR2[0,Grb2,0,Sos]\>"]'\)[t] == 
            r321 - r526 - r617 + r820 + r986 + r1072 - r1156 - r1184 + 
              r1294 + r1350 - r1406, \n\(c["\<EGFR2[0,Grb2,0,p]\>"]'\)[t] == 
            r323 - r528 - r619 + r734 + r822 - r902 - r930 - r958 - r986 - 
              r1014 + r1074 - r1158 - 
              r1186, \n\(c["\<EGFR2[0,Grb2,EGF,0]\>"]'\)[t] == 
            r268 - r529 + r613 - r735 + r823 + r1075 - r1159 - 
              r1187, \n\(c["\<EGFR2[0,Grb2,EGF,Grb2]\>"]'\)[t] == 
            r269 - r530 + r614 + r824 + r959 + r1076 - r1160 - r1188 + 
              r1267 - r1351 - r1379, \n\(c["\<EGFR2[0,Grb2,EGF,ShcP]\>"]'\)[
              t] == r271 - r532 + r616 + r826 + r931 + r1078 - r1162 - 
              r1190 + r1239 - r1267 - r1295 - 
              r1323, \n\(c["\<EGFR2[0,Grb2,EGF,Shc]\>"]'\)[t] == 
            r270 - r531 + r615 + r825 + r903 + r1077 - r1161 - r1189 - 
              r1239, \n\(c["\<EGFR2[0,Grb2,EGF,SosP]\>"]'\)[t] == 
            r273 - r534 + r618 + r828 + r1015 + r1080 - r1164 - r1192 + 
              r1323 + r1379 + r1407, \n\(c["\<EGFR2[0,Grb2,EGF,Sos]\>"]'\)[
              t] == r272 - r533 + r617 + r827 + r987 + r1079 - r1163 - 
              r1191 + r1295 + r1351 - 
              r1407, \n\(c["\<EGFR2[0,Grb2,EGF,p]\>"]'\)[t] == 
            r274 - r535 + r619 + r735 + r829 - r903 - r931 - r959 - r987 - 
              r1015 + r1081 - r1165 - r1193, \n\(c["\<EGFR2[0,Shc,0,0]\>"]'\)[
              t] == r324 - r536 - r620 - r736 + r760 - 
              r1040, \n\(c["\<EGFR2[0,Shc,0,Grb2]\>"]'\)[t] == 
            r325 - r537 - r621 + r761 + r960 - r1041 + r1268 - r1352 - 
              r1380, \n\(c["\<EGFR2[0,Shc,0,ShcP]\>"]'\)[t] == 
            r327 - r539 - r623 + r763 + r932 - r1043 + r1240 - r1268 - 
              r1296 - r1324, \n\(c["\<EGFR2[0,Shc,0,Shc]\>"]'\)[t] == 
            r326 - r538 - r622 + r762 + r904 - r1042 - 
              r1240, \n\(c["\<EGFR2[0,Shc,0,SosP]\>"]'\)[t] == 
            r329 - r541 - r625 + r765 + r1016 - r1045 + r1324 + r1380 + 
              r1408, \n\(c["\<EGFR2[0,Shc,0,Sos]\>"]'\)[t] == 
            r328 - r540 - r624 + r764 + r988 - r1044 + r1296 + r1352 - 
              r1408, \n\(c["\<EGFR2[0,Shc,0,p]\>"]'\)[t] == 
            r330 - r542 - r626 + r736 + r766 - r904 - r932 - r960 - r988 - 
              r1016 - r1046, \n\(c["\<EGFR2[0,Shc,EGF,0]\>"]'\)[t] == 
            r275 - r543 + r620 - r737 + r767 - 
              r1047, \n\(c["\<EGFR2[0,Shc,EGF,Grb2]\>"]'\)[t] == 
            r276 - r544 + r621 + r768 + r961 - r1048 + r1269 - r1353 - 
              r1381, \n\(c["\<EGFR2[0,Shc,EGF,ShcP]\>"]'\)[t] == 
            r278 - r546 + r623 + r770 + r933 - r1050 + r1241 - r1269 - 
              r1297 - r1325, \n\(c["\<EGFR2[0,Shc,EGF,Shc]\>"]'\)[t] == 
            r277 - r545 + r622 + r769 + r905 - r1049 - 
              r1241, \n\(c["\<EGFR2[0,Shc,EGF,SosP]\>"]'\)[t] == 
            r280 - r548 + r625 + r772 + r1017 - r1052 + r1325 + r1381 + 
              r1409, \n\(c["\<EGFR2[0,Shc,EGF,Sos]\>"]'\)[t] == 
            r279 - r547 + r624 + r771 + r989 - r1051 + r1297 + r1353 - 
              r1409, \n\(c["\<EGFR2[0,Shc,EGF,p]\>"]'\)[t] == 
            r281 - r549 + r626 + r737 + r773 - r905 - r933 - r961 - r989 - 
              r1017 - r1053, \n\(c["\<EGFR2[0,ShcP,0,0]\>"]'\)[t] == 
            r331 - r550 - r627 - r738 + r788 + r1040 - r1068 - r1096 - 
              r1124, \n\(c["\<EGFR2[0,ShcP,0,Grb2]\>"]'\)[t] == 
            r332 - r551 - r628 + r789 + r962 + r1041 - r1069 - r1097 - 
              r1125 + r1270 - r1354 - 
              r1382, \n\(c["\<EGFR2[0,ShcP,0,ShcP]\>"]'\)[t] == 
            r334 - r553 - r630 + r791 + r934 + r1043 - r1071 - r1099 - 
              r1127 + r1242 - r1270 - r1298 - 
              r1326, \n\(c["\<EGFR2[0,ShcP,0,Shc]\>"]'\)[t] == 
            r333 - r552 - r629 + r790 + r906 + r1042 - r1070 - r1098 - 
              r1126 - r1242, \n\(c["\<EGFR2[0,ShcP,0,SosP]\>"]'\)[t] == 
            r336 - r555 - r632 + r793 + r1018 + r1045 - r1073 - r1101 - 
              r1129 + r1326 + r1382 + 
              r1410, \n\(c["\<EGFR2[0,ShcP,0,Sos]\>"]'\)[t] == 
            r335 - r554 - r631 + r792 + r990 + r1044 - r1072 - r1100 - 
              r1128 + r1298 + r1354 - 
              r1410, \n\(c["\<EGFR2[0,ShcP,0,p]\>"]'\)[t] == 
            r337 - r556 - r633 + r738 + r794 - r906 - r934 - r962 - r990 - 
              r1018 + r1046 - r1074 - r1102 - 
              r1130, \n\(c["\<EGFR2[0,ShcP,EGF,0]\>"]'\)[t] == 
            r282 - r557 + r627 - r739 + r795 + r1047 - r1075 - r1103 - 
              r1131, \n\(c["\<EGFR2[0,ShcP,EGF,Grb2]\>"]'\)[t] == 
            r283 - r558 + r628 + r796 + r963 + r1048 - r1076 - r1104 - 
              r1132 + r1271 - r1355 - 
              r1383, \n\(c["\<EGFR2[0,ShcP,EGF,ShcP]\>"]'\)[t] == 
            r285 - r560 + r630 + r798 + r935 + r1050 - r1078 - r1106 - 
              r1134 + r1243 - r1271 - r1299 - 
              r1327, \n\(c["\<EGFR2[0,ShcP,EGF,Shc]\>"]'\)[t] == 
            r284 - r559 + r629 + r797 + r907 + r1049 - r1077 - r1105 - 
              r1133 - r1243, \n\(c["\<EGFR2[0,ShcP,EGF,SosP]\>"]'\)[t] == 
            r287 - r562 + r632 + r800 + r1019 + r1052 - r1080 - r1108 - 
              r1136 + r1327 + r1383 + 
              r1411, \n\(c["\<EGFR2[0,ShcP,EGF,Sos]\>"]'\)[t] == 
            r286 - r561 + r631 + r799 + r991 + r1051 - r1079 - r1107 - 
              r1135 + r1299 + r1355 - 
              r1411, \n\(c["\<EGFR2[0,ShcP,EGF,p]\>"]'\)[t] == 
            r288 - r563 + r633 + r739 + r801 - r907 - r935 - r963 - r991 - 
              r1019 + r1053 - r1081 - r1109 - 
              r1137, \n\(c["\<EGFR2[0,Sos,0,0]\>"]'\)[t] == 
            r338 - r564 - r634 - r740 + r844 + r1096 + r1152 - 
              r1208, \n\(c["\<EGFR2[0,Sos,0,Grb2]\>"]'\)[t] == 
            r339 - r565 - r635 + r845 + r964 + r1097 + r1153 - r1209 + 
              r1272 - r1356 - r1384, \n\(c["\<EGFR2[0,Sos,0,ShcP]\>"]'\)[t] == 
            r341 - r567 - r637 + r847 + r936 + r1099 + r1155 - r1211 + 
              r1244 - r1272 - r1300 - 
              r1328, \n\(c["\<EGFR2[0,Sos,0,Shc]\>"]'\)[t] == 
            r340 - r566 - r636 + r846 + r908 + r1098 + r1154 - r1210 - 
              r1244, \n\(c["\<EGFR2[0,Sos,0,SosP]\>"]'\)[t] == 
            r343 - r569 - r639 + r849 + r1020 + r1101 + r1157 - r1213 + 
              r1328 + r1384 + r1412, \n\(c["\<EGFR2[0,Sos,0,Sos]\>"]'\)[t] == 
            r342 - r568 - r638 + r848 + r992 + r1100 + r1156 - r1212 + 
              r1300 + r1356 - r1412, \n\(c["\<EGFR2[0,Sos,0,p]\>"]'\)[t] == 
            r344 - r570 - r640 + r740 + r850 - r908 - r936 - r964 - r992 - 
              r1020 + r1102 + r1158 - 
              r1214, \n\(c["\<EGFR2[0,Sos,EGF,0]\>"]'\)[t] == 
            r289 - r571 + r634 - r741 + r851 + r1103 + r1159 - 
              r1215, \n\(c["\<EGFR2[0,Sos,EGF,Grb2]\>"]'\)[t] == 
            r290 - r572 + r635 + r852 + r965 + r1104 + r1160 - r1216 + 
              r1273 - r1357 - r1385, \n\(c["\<EGFR2[0,Sos,EGF,ShcP]\>"]'\)[
              t] == 
            r292 - r574 + r637 + r854 + r937 + r1106 + r1162 - r1218 + 
              r1245 - r1273 - r1301 - 
              r1329, \n\(c["\<EGFR2[0,Sos,EGF,Shc]\>"]'\)[t] == 
            r291 - r573 + r636 + r853 + r909 + r1105 + r1161 - r1217 - 
              r1245, \n\(c["\<EGFR2[0,Sos,EGF,SosP]\>"]'\)[t] == 
            r294 - r576 + r639 + r856 + r1021 + r1108 + r1164 - r1220 + 
              r1329 + r1385 + r1413, \n\(c["\<EGFR2[0,Sos,EGF,Sos]\>"]'\)[t] == 
            r293 - r575 + r638 + r855 + r993 + r1107 + r1163 - r1219 + 
              r1301 + r1357 - r1413, \n\(c["\<EGFR2[0,Sos,EGF,p]\>"]'\)[t] == 
            r295 - r577 + r640 + r741 + r857 - r909 - r937 - r965 - r993 - 
              r1021 + r1109 + r1165 - 
              r1221, \n\(c["\<EGFR2[0,SosP,0,0]\>"]'\)[t] == 
            r345 - r578 - r641 - r742 + r872 + r1124 + r1180 + 
              r1208, \n\(c["\<EGFR2[0,SosP,0,Grb2]\>"]'\)[t] == 
            r346 - r579 - r642 + r873 + r966 + r1125 + r1181 + r1209 + 
              r1274 - r1358 - r1386, \n\(c["\<EGFR2[0,SosP,0,ShcP]\>"]'\)[t] == 
            r348 - r581 - r644 + r875 + r938 + r1127 + r1183 + r1211 + 
              r1246 - r1274 - r1302 - 
              r1330, \n\(c["\<EGFR2[0,SosP,0,Shc]\>"]'\)[t] == 
            r347 - r580 - r643 + r874 + r910 + r1126 + r1182 + r1210 - 
              r1246, \n\(c["\<EGFR2[0,SosP,0,SosP]\>"]'\)[t] == 
            r350 - r583 - r646 + r877 + r1022 + r1129 + r1185 + r1213 + 
              r1330 + r1386 + r1414, \n\(c["\<EGFR2[0,SosP,0,Sos]\>"]'\)[t] == 
            r349 - r582 - r645 + r876 + r994 + r1128 + r1184 + r1212 + 
              r1302 + r1358 - r1414, \n\(c["\<EGFR2[0,SosP,0,p]\>"]'\)[t] == 
            r351 - r584 - r647 + r742 + r878 - r910 - r938 - r966 - r994 - 
              r1022 + r1130 + r1186 + 
              r1214, \n\(c["\<EGFR2[0,SosP,EGF,0]\>"]'\)[t] == 
            r296 - r585 + r641 - r743 + r879 + r1131 + r1187 + 
              r1215, \n\(c["\<EGFR2[0,SosP,EGF,Grb2]\>"]'\)[t] == 
            r297 - r586 + r642 + r880 + r967 + r1132 + r1188 + r1216 + 
              r1275 - r1359 - r1387, \n\(c["\<EGFR2[0,SosP,EGF,ShcP]\>"]'\)[
              t] == r299 - r588 + r644 + r882 + r939 + r1134 + r1190 + 
              r1218 + r1247 - r1275 - r1303 - 
              r1331, \n\(c["\<EGFR2[0,SosP,EGF,Shc]\>"]'\)[t] == 
            r298 - r587 + r643 + r881 + r911 + r1133 + r1189 + r1217 - 
              r1247, \n\(c["\<EGFR2[0,SosP,EGF,SosP]\>"]'\)[t] == 
            r301 - r590 + r646 + r884 + r1023 + r1136 + r1192 + r1220 + 
              r1331 + r1387 + r1415, \n\(c["\<EGFR2[0,SosP,EGF,Sos]\>"]'\)[
              t] == r300 - r589 + r645 + r883 + r995 + r1135 + r1191 + 
              r1219 + r1303 + r1359 - 
              r1415, \n\(c["\<EGFR2[0,SosP,EGF,p]\>"]'\)[t] == 
            r302 - r591 + r647 + r743 + r885 - r911 - r939 - r967 - r995 - 
              r1023 + r1137 + r1193 + r1221, \n\(c["\<EGFR2[0,p,0,0]\>"]'\)[
              t] == r352 - r592 - r648 + r704 - r744 - r760 - r788 - r816 - 
              r844 - r872, \n\(c["\<EGFR2[0,p,0,Grb2]\>"]'\)[t] == 
            r353 - r593 - r649 + r705 - r761 - r789 - r817 - r845 - r873 + 
              r968 + r1276 - r1360 - r1388, \n\(c["\<EGFR2[0,p,0,ShcP]\>"]'\)[
              t] == r355 - r595 - r651 + r707 - r763 - r791 - r819 - r847 - 
              r875 + r940 + r1248 - r1276 - r1304 - 
              r1332, \n\(c["\<EGFR2[0,p,0,Shc]\>"]'\)[t] == 
            r354 - r594 - r650 + r706 - r762 - r790 - r818 - r846 - r874 + 
              r912 - r1248, \n\(c["\<EGFR2[0,p,0,SosP]\>"]'\)[t] == 
            r357 - r597 - r653 + r709 - r765 - r793 - r821 - r849 - r877 + 
              r1024 + r1332 + r1388 + r1416, \n\(c["\<EGFR2[0,p,0,Sos]\>"]'\)[
              t] == r356 - r596 - r652 + r708 - r764 - r792 - r820 - r848 - 
              r876 + r996 + r1304 + r1360 - 
              r1416, \n\(c["\<EGFR2[0,p,0,p]\>"]'\)[t] == 
            r358 - r598 - r654 + r710 + r744 - r766 - r794 - r822 - r850 - 
              r878 - r912 - r940 - r968 - r996 - 
              r1024, \n\(c["\<EGFR2[0,p,EGF,0]\>"]'\)[t] == 
            r303 - r599 + r648 + r711 - r745 - r767 - r795 - r823 - r851 - 
              r879, \n\(c["\<EGFR2[0,p,EGF,Grb2]\>"]'\)[t] == 
            r304 - r600 + r649 + r712 - r768 - r796 - r824 - r852 - r880 + 
              r969 + r1277 - r1361 - 
              r1389, \n\(c["\<EGFR2[0,p,EGF,ShcP]\>"]'\)[t] == 
            r306 - r602 + r651 + r714 - r770 - r798 - r826 - r854 - r882 + 
              r941 + r1249 - r1277 - r1305 - 
              r1333, \n\(c["\<EGFR2[0,p,EGF,Shc]\>"]'\)[t] == 
            r305 - r601 + r650 + r713 - r769 - r797 - r825 - r853 - r881 + 
              r913 - r1249, \n\(c["\<EGFR2[0,p,EGF,SosP]\>"]'\)[t] == 
            r308 - r604 + r653 + r716 - r772 - r800 - r828 - r856 - r884 + 
              r1025 + r1333 + r1389 + 
              r1417, \n\(c["\<EGFR2[0,p,EGF,Sos]\>"]'\)[t] == 
            r307 - r603 + r652 + r715 - r771 - r799 - r827 - r855 - r883 + 
              r997 + r1305 + r1361 - r1417, \n\(c["\<EGFR2[0,p,EGF,p]\>"]'\)[
              t] == r309 - r605 + r654 + r717 + r745 - r773 - r801 - r829 - 
              r857 - r885 - r913 - r941 - r969 - r997 - 
              r1025, \n\(c["\<EGFR2[EGF,0,0,0]\>"]'\)[t] == 
            r212 + r508 - r655 - r718 - 
              r746, \n\(c["\<EGFR2[EGF,0,0,Grb2]\>"]'\)[t] == 
            r213 + r509 - r656 - r719 + r970 + r1278 - r1362 - 
              r1390, \n\(c["\<EGFR2[EGF,0,0,ShcP]\>"]'\)[t] == 
            r215 + r511 - r658 - r721 + r942 + r1250 - r1278 - r1306 - 
              r1334, \n\(c["\<EGFR2[EGF,0,0,Shc]\>"]'\)[t] == 
            r214 + r510 - r657 - r720 + r914 - 
              r1250, \n\(c["\<EGFR2[EGF,0,0,SosP]\>"]'\)[t] == 
            r217 + r513 - r660 - r723 + r1026 + r1334 + r1390 + 
              r1418, \n\(c["\<EGFR2[EGF,0,0,Sos]\>"]'\)[t] == 
            r216 + r512 - r659 - r722 + r998 + r1306 + r1362 - 
              r1418, \n\(c["\<EGFR2[EGF,0,0,p]\>"]'\)[t] == 
            r218 + r514 - r661 - r724 + r746 - r914 - r942 - r970 - r998 - 
              r1026, \n\(c["\<EGFR2[EGF,0,EGF,0]\>"]'\)[t] == 
            r359 + r515 + r655 - r725 - 
              r747, \n\(c["\<EGFR2[EGF,0,EGF,Grb2]\>"]'\)[t] == 
            r360 + r516 + r656 - r726 + r971 + r1279 - r1363 - 
              r1391, \n\(c["\<EGFR2[EGF,0,EGF,ShcP]\>"]'\)[t] == 
            r362 + r518 + r658 - r728 + r943 + r1251 - r1279 - r1307 - 
              r1335, \n\(c["\<EGFR2[EGF,0,EGF,Shc]\>"]'\)[t] == 
            r361 + r517 + r657 - r727 + r915 - 
              r1251, \n\(c["\<EGFR2[EGF,0,EGF,SosP]\>"]'\)[t] == 
            r364 + r520 + r660 - r730 + r1027 + r1335 + r1391 + 
              r1419, \n\(c["\<EGFR2[EGF,0,EGF,Sos]\>"]'\)[t] == 
            r363 + r519 + r659 - r729 + r999 + r1307 + r1363 - 
              r1419, \n\(c["\<EGFR2[EGF,0,EGF,p]\>"]'\)[t] == 
            r365 + r521 + r661 - r731 + r747 - r915 - r943 - r971 - r999 - 
              r1027, \n\(c["\<EGFR2[EGF,Grb2,0,0]\>"]'\)[t] == 
            r219 + r522 - r662 - r748 + r830 + r1082 - r1166 - 
              r1194, \n\(c["\<EGFR2[EGF,Grb2,0,Grb2]\>"]'\)[t] == 
            r220 + r523 - r663 + r831 + r972 + r1083 - r1167 - r1195 + 
              r1280 - r1364 - r1392, \n\(c["\<EGFR2[EGF,Grb2,0,ShcP]\>"]'\)[
              t] == r222 + r525 - r665 + r833 + r944 + r1085 - r1169 - 
              r1197 + r1252 - r1280 - r1308 - 
              r1336, \n\(c["\<EGFR2[EGF,Grb2,0,Shc]\>"]'\)[t] == 
            r221 + r524 - r664 + r832 + r916 + r1084 - r1168 - r1196 - 
              r1252, \n\(c["\<EGFR2[EGF,Grb2,0,SosP]\>"]'\)[t] == 
            r224 + r527 - r667 + r835 + r1028 + r1087 - r1171 - r1199 + 
              r1336 + r1392 + r1420, \n\(c["\<EGFR2[EGF,Grb2,0,Sos]\>"]'\)[
              t] == r223 + r526 - r666 + r834 + r1000 + r1086 - r1170 - 
              r1198 + r1308 + r1364 - 
              r1420, \n\(c["\<EGFR2[EGF,Grb2,0,p]\>"]'\)[t] == 
            r225 + r528 - r668 + r748 + r836 - r916 - r944 - r972 - r1000 - 
              r1028 + r1088 - r1172 - 
              r1200, \n\(c["\<EGFR2[EGF,Grb2,EGF,0]\>"]'\)[t] == 
            r366 + r529 + r662 - r749 + r837 + r1089 - r1173 - 
              r1201, \n\(c["\<EGFR2[EGF,Grb2,EGF,Grb2]\>"]'\)[t] == 
            r367 + r530 + r663 + r838 + r973 + r1090 - r1174 - r1202 + 
              r1281 - r1365 - r1393, \n\(c["\<EGFR2[EGF,Grb2,EGF,ShcP]\>"]'\)[
              t] == r369 + r532 + r665 + r840 + r945 + r1092 - r1176 - 
              r1204 + r1253 - r1281 - r1309 - 
              r1337, \n\(c["\<EGFR2[EGF,Grb2,EGF,Shc]\>"]'\)[t] == 
            r368 + r531 + r664 + r839 + r917 + r1091 - r1175 - r1203 - 
              r1253, \n\(c["\<EGFR2[EGF,Grb2,EGF,SosP]\>"]'\)[t] == 
            r371 + r534 + r667 + r842 + r1029 + r1094 - r1178 - r1206 + 
              r1337 + r1393 + r1421, \n\(c["\<EGFR2[EGF,Grb2,EGF,Sos]\>"]'\)[
              t] == r370 + r533 + r666 + r841 + r1001 + r1093 - r1177 - 
              r1205 + r1309 + r1365 - 
              r1421, \n\(c["\<EGFR2[EGF,Grb2,EGF,p]\>"]'\)[t] == 
            r372 + r535 + r668 + r749 + r843 - r917 - r945 - r973 - r1001 - 
              r1029 + r1095 - r1179 - 
              r1207, \n\(c["\<EGFR2[EGF,Shc,0,0]\>"]'\)[t] == 
            r226 + r536 - r669 - r750 + r774 - 
              r1054, \n\(c["\<EGFR2[EGF,Shc,0,Grb2]\>"]'\)[t] == 
            r227 + r537 - r670 + r775 + r974 - r1055 + r1282 - r1366 - 
              r1394, \n\(c["\<EGFR2[EGF,Shc,0,ShcP]\>"]'\)[t] == 
            r229 + r539 - r672 + r777 + r946 - r1057 + r1254 - r1282 - 
              r1310 - r1338, \n\(c["\<EGFR2[EGF,Shc,0,Shc]\>"]'\)[t] == 
            r228 + r538 - r671 + r776 + r918 - r1056 - 
              r1254, \n\(c["\<EGFR2[EGF,Shc,0,SosP]\>"]'\)[t] == 
            r231 + r541 - r674 + r779 + r1030 - r1059 + r1338 + r1394 + 
              r1422, \n\(c["\<EGFR2[EGF,Shc,0,Sos]\>"]'\)[t] == 
            r230 + r540 - r673 + r778 + r1002 - r1058 + r1310 + r1366 - 
              r1422, \n\(c["\<EGFR2[EGF,Shc,0,p]\>"]'\)[t] == 
            r232 + r542 - r675 + r750 + r780 - r918 - r946 - r974 - r1002 - 
              r1030 - r1060, \n\(c["\<EGFR2[EGF,Shc,EGF,0]\>"]'\)[t] == 
            r373 + r543 + r669 - r751 + r781 - 
              r1061, \n\(c["\<EGFR2[EGF,Shc,EGF,Grb2]\>"]'\)[t] == 
            r374 + r544 + r670 + r782 + r975 - r1062 + r1283 - r1367 - 
              r1395, \n\(c["\<EGFR2[EGF,Shc,EGF,ShcP]\>"]'\)[t] == 
            r376 + r546 + r672 + r784 + r947 - r1064 + r1255 - r1283 - 
              r1311 - r1339, \n\(c["\<EGFR2[EGF,Shc,EGF,Shc]\>"]'\)[t] == 
            r375 + r545 + r671 + r783 + r919 - r1063 - 
              r1255, \n\(c["\<EGFR2[EGF,Shc,EGF,SosP]\>"]'\)[t] == 
            r378 + r548 + r674 + r786 + r1031 - r1066 + r1339 + r1395 + 
              r1423, \n\(c["\<EGFR2[EGF,Shc,EGF,Sos]\>"]'\)[t] == 
            r377 + r547 + r673 + r785 + r1003 - r1065 + r1311 + r1367 - 
              r1423, \n\(c["\<EGFR2[EGF,Shc,EGF,p]\>"]'\)[t] == 
            r379 + r549 + r675 + r751 + r787 - r919 - r947 - r975 - r1003 - 
              r1031 - r1067, \n\(c["\<EGFR2[EGF,ShcP,0,0]\>"]'\)[t] == 
            r233 + r550 - r676 - r752 + r802 + r1054 - r1082 - r1110 - 
              r1138, \n\(c["\<EGFR2[EGF,ShcP,0,Grb2]\>"]'\)[t] == 
            r234 + r551 - r677 + r803 + r976 + r1055 - r1083 - r1111 - 
              r1139 + r1284 - r1368 - 
              r1396, \n\(c["\<EGFR2[EGF,ShcP,0,ShcP]\>"]'\)[t] == 
            r236 + r553 - r679 + r805 + r948 + r1057 - r1085 - r1113 - 
              r1141 + r1256 - r1284 - r1312 - 
              r1340, \n\(c["\<EGFR2[EGF,ShcP,0,Shc]\>"]'\)[t] == 
            r235 + r552 - r678 + r804 + r920 + r1056 - r1084 - r1112 - 
              r1140 - r1256, \n\(c["\<EGFR2[EGF,ShcP,0,SosP]\>"]'\)[t] == 
            r238 + r555 - r681 + r807 + r1032 + r1059 - r1087 - r1115 - 
              r1143 + r1340 + r1396 + 
              r1424, \n\(c["\<EGFR2[EGF,ShcP,0,Sos]\>"]'\)[t] == 
            r237 + r554 - r680 + r806 + r1004 + r1058 - r1086 - r1114 - 
              r1142 + r1312 + r1368 - 
              r1424, \n\(c["\<EGFR2[EGF,ShcP,0,p]\>"]'\)[t] == 
            r239 + r556 - r682 + r752 + r808 - r920 - r948 - r976 - r1004 - 
              r1032 + r1060 - r1088 - r1116 - 
              r1144, \n\(c["\<EGFR2[EGF,ShcP,EGF,0]\>"]'\)[t] == 
            r380 + r557 + r676 - r753 + r809 + r1061 - r1089 - r1117 - 
              r1145, \n\(c["\<EGFR2[EGF,ShcP,EGF,Grb2]\>"]'\)[t] == 
            r381 + r558 + r677 + r810 + r977 + r1062 - r1090 - r1118 - 
              r1146 + r1285 - r1369 - 
              r1397, \n\(c["\<EGFR2[EGF,ShcP,EGF,ShcP]\>"]'\)[t] == 
            r383 + r560 + r679 + r812 + r949 + r1064 - r1092 - r1120 - 
              r1148 + r1257 - r1285 - r1313 - 
              r1341, \n\(c["\<EGFR2[EGF,ShcP,EGF,Shc]\>"]'\)[t] == 
            r382 + r559 + r678 + r811 + r921 + r1063 - r1091 - r1119 - 
              r1147 - r1257, \n\(c["\<EGFR2[EGF,ShcP,EGF,SosP]\>"]'\)[t] == 
            r385 + r562 + r681 + r814 + r1033 + r1066 - r1094 - r1122 - 
              r1150 + r1341 + r1397 + 
              r1425, \n\(c["\<EGFR2[EGF,ShcP,EGF,Sos]\>"]'\)[t] == 
            r384 + r561 + r680 + r813 + r1005 + r1065 - r1093 - r1121 - 
              r1149 + r1313 + r1369 - 
              r1425, \n\(c["\<EGFR2[EGF,ShcP,EGF,p]\>"]'\)[t] == 
            r386 + r563 + r682 + r753 + r815 - r921 - r949 - r977 - r1005 - 
              r1033 + r1067 - r1095 - r1123 - 
              r1151, \n\(c["\<EGFR2[EGF,Sos,0,0]\>"]'\)[t] == 
            r240 + r564 - r683 - r754 + r858 + r1110 + r1166 - 
              r1222, \n\(c["\<EGFR2[EGF,Sos,0,Grb2]\>"]'\)[t] == 
            r241 + r565 - r684 + r859 + r978 + r1111 + r1167 - r1223 + 
              r1286 - r1370 - r1398, \n\(c["\<EGFR2[EGF,Sos,0,ShcP]\>"]'\)[
              t] == r243 + r567 - r686 + r861 + r950 + r1113 + r1169 - 
              r1225 + r1258 - r1286 - r1314 - 
              r1342, \n\(c["\<EGFR2[EGF,Sos,0,Shc]\>"]'\)[t] == 
            r242 + r566 - r685 + r860 + r922 + r1112 + r1168 - r1224 - 
              r1258, \n\(c["\<EGFR2[EGF,Sos,0,SosP]\>"]'\)[t] == 
            r245 + r569 - r688 + r863 + r1034 + r1115 + r1171 - r1227 + 
              r1342 + r1398 + r1426, \n\(c["\<EGFR2[EGF,Sos,0,Sos]\>"]'\)[t] == 
            r244 + r568 - r687 + r862 + r1006 + r1114 + r1170 - r1226 + 
              r1314 + r1370 - r1426, \n\(c["\<EGFR2[EGF,Sos,0,p]\>"]'\)[t] == 
            r246 + r570 - r689 + r754 + r864 - r922 - r950 - r978 - r1006 - 
              r1034 + r1116 + r1172 - 
              r1228, \n\(c["\<EGFR2[EGF,Sos,EGF,0]\>"]'\)[t] == 
            r387 + r571 + r683 - r755 + r865 + r1117 + r1173 - 
              r1229, \n\(c["\<EGFR2[EGF,Sos,EGF,Grb2]\>"]'\)[t] == 
            r388 + r572 + r684 + r866 + r979 + r1118 + r1174 - r1230 + 
              r1287 - r1371 - r1399, \n\(c["\<EGFR2[EGF,Sos,EGF,ShcP]\>"]'\)[
              t] == r390 + r574 + r686 + r868 + r951 + r1120 + r1176 - 
              r1232 + r1259 - r1287 - r1315 - 
              r1343, \n\(c["\<EGFR2[EGF,Sos,EGF,Shc]\>"]'\)[t] == 
            r389 + r573 + r685 + r867 + r923 + r1119 + r1175 - r1231 - 
              r1259, \n\(c["\<EGFR2[EGF,Sos,EGF,SosP]\>"]'\)[t] == 
            r392 + r576 + r688 + r870 + r1035 + r1122 + r1178 - r1234 + 
              r1343 + r1399 + r1427, \n\(c["\<EGFR2[EGF,Sos,EGF,Sos]\>"]'\)[
              t] == r391 + r575 + r687 + r869 + r1007 + r1121 + r1177 - 
              r1233 + r1315 + r1371 - 
              r1427, \n\(c["\<EGFR2[EGF,Sos,EGF,p]\>"]'\)[t] == 
            r393 + r577 + r689 + r755 + r871 - r923 - r951 - r979 - r1007 - 
              r1035 + r1123 + r1179 - 
              r1235, \n\(c["\<EGFR2[EGF,SosP,0,0]\>"]'\)[t] == 
            r247 + r578 - r690 - r756 + r886 + r1138 + r1194 + 
              r1222, \n\(c["\<EGFR2[EGF,SosP,0,Grb2]\>"]'\)[t] == 
            r248 + r579 - r691 + r887 + r980 + r1139 + r1195 + r1223 + 
              r1288 - r1372 - r1400, \n\(c["\<EGFR2[EGF,SosP,0,ShcP]\>"]'\)[
              t] == r250 + r581 - r693 + r889 + r952 + r1141 + r1197 + 
              r1225 + r1260 - r1288 - r1316 - 
              r1344, \n\(c["\<EGFR2[EGF,SosP,0,Shc]\>"]'\)[t] == 
            r249 + r580 - r692 + r888 + r924 + r1140 + r1196 + r1224 - 
              r1260, \n\(c["\<EGFR2[EGF,SosP,0,SosP]\>"]'\)[t] == 
            r252 + r583 - r695 + r891 + r1036 + r1143 + r1199 + r1227 + 
              r1344 + r1400 + r1428, \n\(c["\<EGFR2[EGF,SosP,0,Sos]\>"]'\)[
              t] == r251 + r582 - r694 + r890 + r1008 + r1142 + r1198 + 
              r1226 + r1316 + r1372 - 
              r1428, \n\(c["\<EGFR2[EGF,SosP,0,p]\>"]'\)[t] == 
            r253 + r584 - r696 + r756 + r892 - r924 - r952 - r980 - r1008 - 
              r1036 + r1144 + r1200 + 
              r1228, \n\(c["\<EGFR2[EGF,SosP,EGF,0]\>"]'\)[t] == 
            r394 + r585 + r690 - r757 + r893 + r1145 + r1201 + 
              r1229, \n\(c["\<EGFR2[EGF,SosP,EGF,Grb2]\>"]'\)[t] == 
            r395 + r586 + r691 + r894 + r981 + r1146 + r1202 + r1230 + 
              r1289 - r1373 - r1401, \n\(c["\<EGFR2[EGF,SosP,EGF,ShcP]\>"]'\)[
              t] == r397 + r588 + r693 + r896 + r953 + r1148 + r1204 + 
              r1232 + r1261 - r1289 - r1317 - 
              r1345, \n\(c["\<EGFR2[EGF,SosP,EGF,Shc]\>"]'\)[t] == 
            r396 + r587 + r692 + r895 + r925 + r1147 + r1203 + r1231 - 
              r1261, \n\(c["\<EGFR2[EGF,SosP,EGF,SosP]\>"]'\)[t] == 
            r399 + r590 + r695 + r898 + r1037 + r1150 + r1206 + r1234 + 
              r1345 + r1401 + r1429, \n\(c["\<EGFR2[EGF,SosP,EGF,Sos]\>"]'\)[
              t] == r398 + r589 + r694 + r897 + r1009 + r1149 + r1205 + 
              r1233 + r1317 + r1373 - 
              r1429, \n\(c["\<EGFR2[EGF,SosP,EGF,p]\>"]'\)[t] == 
            r400 + r591 + r696 + r757 + r899 - r925 - r953 - r981 - r1009 - 
              r1037 + r1151 + r1207 + r1235, \n\(c["\<EGFR2[EGF,p,0,0]\>"]'\)[
              t] == r254 + r592 - r697 + r718 - r758 - r774 - r802 - r830 - 
              r858 - r886, \n\(c["\<EGFR2[EGF,p,0,Grb2]\>"]'\)[t] == 
            r255 + r593 - r698 + r719 - r775 - r803 - r831 - r859 - r887 + 
              r982 + r1290 - r1374 - 
              r1402, \n\(c["\<EGFR2[EGF,p,0,ShcP]\>"]'\)[t] == 
            r257 + r595 - r700 + r721 - r777 - r805 - r833 - r861 - r889 + 
              r954 + r1262 - r1290 - r1318 - 
              r1346, \n\(c["\<EGFR2[EGF,p,0,Shc]\>"]'\)[t] == 
            r256 + r594 - r699 + r720 - r776 - r804 - r832 - r860 - r888 + 
              r926 - r1262, \n\(c["\<EGFR2[EGF,p,0,SosP]\>"]'\)[t] == 
            r259 + r597 - r702 + r723 - r779 - r807 - r835 - r863 - r891 + 
              r1038 + r1346 + r1402 + 
              r1430, \n\(c["\<EGFR2[EGF,p,0,Sos]\>"]'\)[t] == 
            r258 + r596 - r701 + r722 - r778 - r806 - r834 - r862 - r890 + 
              r1010 + r1318 + r1374 - r1430, \n\(c["\<EGFR2[EGF,p,0,p]\>"]'\)[
              t] == r260 + r598 - r703 + r724 + r758 - r780 - r808 - r836 - 
              r864 - r892 - r926 - r954 - r982 - r1010 - 
              r1038, \n\(c["\<EGFR2[EGF,p,EGF,0]\>"]'\)[t] == 
            r401 + r599 + r697 + r725 - r759 - r781 - r809 - r837 - r865 - 
              r893, \n\(c["\<EGFR2[EGF,p,EGF,Grb2]\>"]'\)[t] == 
            r402 + r600 + r698 + r726 - r782 - r810 - r838 - r866 - r894 + 
              r983 + r1291 - r1375 - 
              r1403, \n\(c["\<EGFR2[EGF,p,EGF,ShcP]\>"]'\)[t] == 
            r404 + r602 + r700 + r728 - r784 - r812 - r840 - r868 - r896 + 
              r955 + r1263 - r1291 - r1319 - 
              r1347, \n\(c["\<EGFR2[EGF,p,EGF,Shc]\>"]'\)[t] == 
            r403 + r601 + r699 + r727 - r783 - r811 - r839 - r867 - r895 + 
              r927 - r1263, \n\(c["\<EGFR2[EGF,p,EGF,SosP]\>"]'\)[t] == 
            r406 + r604 + r702 + r730 - r786 - r814 - r842 - r870 - r898 + 
              r1039 + r1347 + r1403 + 
              r1431, \n\(c["\<EGFR2[EGF,p,EGF,Sos]\>"]'\)[t] == 
            r405 + r603 + r701 + r729 - r785 - r813 - r841 - r869 - r897 + 
              r1011 + r1319 + r1375 - 
              r1431, \n\(c["\<EGFR2[EGF,p,EGF,p]\>"]'\)[t] == 
            r407 + r605 + r703 + r731 + r759 - r787 - r815 - r843 - r871 - 
              r899 - r927 - r955 - r983 - r1011 - 
              r1039, \n\(c["\<EGFR[0,0]\>"]'\)[t] == \(-r160\) - r167 - 
              r212 - r219 - r226 - r233 - r240 - r247 - r254 - r261 - r262 - 
              r263 - r264 - r265 - r266 - r267 - 2*r310 - r311 - r312 - 
              r313 - r314 - r315 - r316 - r317 - r324 - r331 - r338 - r345 - 
              r352, \n\(c["\<EGFR[0,Grb2]\>"]'\)[t] == \(-r161\) + r173 + 
              r181 - r187 - r189 - r213 - r220 - r227 - r234 - r241 - r248 - 
              r255 - r268 - r269 - r270 - r271 - r272 - r273 - r274 - r311 - 
              r317 - 2*r318 - r319 - r320 - r321 - r322 - r323 - r325 - 
              r332 - r339 - r346 - r353, \n\(c["\<EGFR[0,ShcP]\>"]'\)[
              t] == \(-r163\) + r171 + r179 - r181 - r183 - r185 - r215 - 
              r222 - r229 - r236 - r243 - r250 - r257 - r282 - r283 - r284 - 
              r285 - r286 - r287 - r288 - r313 - r320 - r327 - r331 - r332 - 
              r333 - 2*r334 - r335 - r336 - r337 - r341 - r348 - 
              r355, \n\(c["\<EGFR[0,Shc]\>"]'\)[t] == \(-r162\) + r169 - 
              r179 - r214 - r221 - r228 - r235 - r242 - r249 - r256 - r275 - 
              r276 - r277 - r278 - r279 - r280 - r281 - r312 - r319 - r324 - 
              r325 - 2*r326 - r327 - r328 - r329 - r330 - r333 - r340 - 
              r347 - r354, \n\(c["\<EGFR[0,SosP]\>"]'\)[t] == \(-r165\) + 
              r177 + r185 + r189 + r191 - r217 - r224 - r231 - r238 - r245 - 
              r252 - r259 - r296 - r297 - r298 - r299 - r300 - r301 - r302 - 
              r315 - r322 - r329 - r336 - r343 - r345 - r346 - r347 - r348 - 
              r349 - 2*r350 - r351 - r357, \n\(c["\<EGFR[0,Sos]\>"]'\)[
              t] == \(-r164\) + r175 + r183 + r187 - r191 - r216 - r223 - 
              r230 - r237 - r244 - r251 - r258 - r289 - r290 - r291 - r292 - 
              r293 - r294 - r295 - r314 - r321 - r328 - r335 - r338 - r339 - 
              r340 - r341 - 2*r342 - r343 - r344 - r349 - 
              r356, \n\(c["\<EGFR[0,p]\>"]'\)[t] == \(-r166\) + r167 - r169 - 
              r171 - r173 - r175 - r177 - r218 - r225 - r232 - r239 - r246 - 
              r253 - r260 - r303 - r304 - r305 - r306 - r307 - r308 - r309 - 
              r316 - r323 - r330 - r337 - r344 - r351 - r352 - r353 - r354 - 
              r355 - r356 - r357 - 2*r358, \n\(c["\<EGFR[EGF,0]\>"]'\)[t] == 
            r160 - r168 - r212 - r213 - r214 - r215 - r216 - r217 - r218 - 
              r261 - r268 - r275 - r282 - r289 - r296 - r303 - 2*r359 - 
              r360 - r361 - r362 - r363 - r364 - r365 - r366 - r373 - r380 - 
              r387 - r394 - r401, \n\(c["\<EGFR[EGF,Grb2]\>"]'\)[t] == 
            r161 + r174 + r182 - r188 - r190 - r219 - r220 - r221 - r222 - 
              r223 - r224 - r225 - r262 - r269 - r276 - r283 - r290 - r297 - 
              r304 - r360 - r366 - 2*r367 - r368 - r369 - r370 - r371 - 
              r372 - r374 - r381 - r388 - r395 - 
              r402, \n\(c["\<EGFR[EGF,ShcP]\>"]'\)[t] == 
            r163 + r172 + r180 - r182 - r184 - r186 - r233 - r234 - r235 - 
              r236 - r237 - r238 - r239 - r264 - r271 - r278 - r285 - r292 - 
              r299 - r306 - r362 - r369 - r376 - r380 - r381 - r382 - 
              2*r383 - r384 - r385 - r386 - r390 - r397 - 
              r404, \n\(c["\<EGFR[EGF,Shc]\>"]'\)[t] == 
            r162 + r170 - r180 - r226 - r227 - r228 - r229 - r230 - r231 - 
              r232 - r263 - r270 - r277 - r284 - r291 - r298 - r305 - r361 - 
              r368 - r373 - r374 - 2*r375 - r376 - r377 - r378 - r379 - 
              r382 - r389 - r396 - r403, \n\(c["\<EGFR[EGF,SosP]\>"]'\)[t] == 
            r165 + r178 + r186 + r190 + r192 - r247 - r248 - r249 - r250 - 
              r251 - r252 - r253 - r266 - r273 - r280 - r287 - r294 - r301 - 
              r308 - r364 - r371 - r378 - r385 - r392 - r394 - r395 - r396 - 
              r397 - r398 - 2*r399 - r400 - 
              r406, \n\(c["\<EGFR[EGF,Sos]\>"]'\)[t] == 
            r164 + r176 + r184 + r188 - r192 - r240 - r241 - r242 - r243 - 
              r244 - r245 - r246 - r265 - r272 - r279 - r286 - r293 - r300 - 
              r307 - r363 - r370 - r377 - r384 - r387 - r388 - r389 - r390 - 
              2*r391 - r392 - r393 - r398 - r405, \n\(c["\<EGFR[EGF,p]\>"]'\)[
              t] == r166 + r168 - r170 - r172 - r174 - r176 - r178 - r254 - 
              r255 - r256 - r257 - r258 - r259 - r260 - r267 - r274 - r281 - 
              r288 - r295 - r302 - r309 - r365 - r372 - r379 - r386 - r393 - 
              r400 - r401 - r402 - r403 - r404 - r405 - r406 - 
              2*r407, \n\(c["\<EGFRb2[0,0,0,0]\>"]'\)[t] == 
            r458 - r1432 - r1482 - r1622 - 
              r1672, \n\(c["\<EGFRb2[0,0,0,Grb2]\>"]'\)[t] == 
            r459 - r1433 - r1483 - r1623 + r1692 - r1752 - 
              r1772, \n\(c["\<EGFRb2[0,0,0,SosP]\>"]'\)[t] == 
            r461 - r1435 - r1485 - r1625 + r1732 + r1772 + 
              r1792, \n\(c["\<EGFRb2[0,0,0,Sos]\>"]'\)[t] == 
            r460 - r1434 - r1484 - r1624 + r1712 + r1752 - 
              r1792, \n\(c["\<EGFRb2[0,0,0,p]\>"]'\)[t] == 
            r462 - r1436 - r1486 - r1626 + r1672 - r1692 - r1712 - 
              r1732, \n\(c["\<EGFRb2[0,0,EGF,0]\>"]'\)[t] == 
            r433 - r1437 - r1487 + r1622 - 
              r1673, \n\(c["\<EGFRb2[0,0,EGF,Grb2]\>"]'\)[t] == 
            r434 - r1438 - r1488 + r1623 + r1693 - r1753 - 
              r1773, \n\(c["\<EGFRb2[0,0,EGF,SosP]\>"]'\)[t] == 
            r436 - r1440 - r1490 + r1625 + r1733 + r1773 + 
              r1793, \n\(c["\<EGFRb2[0,0,EGF,Sos]\>"]'\)[t] == 
            r435 - r1439 - r1489 + r1624 + r1713 + r1753 - 
              r1793, \n\(c["\<EGFRb2[0,0,EGF,p]\>"]'\)[t] == 
            r437 - r1441 - r1491 + r1626 + r1673 - r1693 - r1713 - 
              r1733, \n\(c["\<EGFRb2[0,Grb2,0,0]\>"]'\)[t] == 
            r463 - r1442 + r1502 - r1562 - r1582 - r1627 - 
              r1674, \n\(c["\<EGFRb2[0,Grb2,0,Grb2]\>"]'\)[t] == 
            r464 - r1443 + r1503 - r1563 - r1583 - r1628 + r1694 - r1754 - 
              r1774, \n\(c["\<EGFRb2[0,Grb2,0,SosP]\>"]'\)[t] == 
            r466 - r1445 + r1505 - r1565 - r1585 - r1630 + r1734 + r1774 + 
              r1794, \n\(c["\<EGFRb2[0,Grb2,0,Sos]\>"]'\)[t] == 
            r465 - r1444 + r1504 - r1564 - r1584 - r1629 + r1714 + r1754 - 
              r1794, \n\(c["\<EGFRb2[0,Grb2,0,p]\>"]'\)[t] == 
            r467 - r1446 + r1506 - r1566 - r1586 - r1631 + r1674 - r1694 - 
              r1714 - r1734, \n\(c["\<EGFRb2[0,Grb2,EGF,0]\>"]'\)[t] == 
            r438 - r1447 + r1507 - r1567 - r1587 + r1627 - 
              r1675, \n\(c["\<EGFRb2[0,Grb2,EGF,Grb2]\>"]'\)[t] == 
            r439 - r1448 + r1508 - r1568 - r1588 + r1628 + r1695 - r1755 - 
              r1775, \n\(c["\<EGFRb2[0,Grb2,EGF,SosP]\>"]'\)[t] == 
            r441 - r1450 + r1510 - r1570 - r1590 + r1630 + r1735 + r1775 + 
              r1795, \n\(c["\<EGFRb2[0,Grb2,EGF,Sos]\>"]'\)[t] == 
            r440 - r1449 + r1509 - r1569 - r1589 + r1629 + r1715 + r1755 - 
              r1795, \n\(c["\<EGFRb2[0,Grb2,EGF,p]\>"]'\)[t] == 
            r442 - r1451 + r1511 - r1571 - r1591 + r1631 + r1675 - r1695 - 
              r1715 - r1735, \n\(c["\<EGFRb2[0,Sos,0,0]\>"]'\)[t] == 
            r468 - r1452 + r1522 + r1562 - r1602 - r1632 - 
              r1676, \n\(c["\<EGFRb2[0,Sos,0,Grb2]\>"]'\)[t] == 
            r469 - r1453 + r1523 + r1563 - r1603 - r1633 + r1696 - r1756 - 
              r1776, \n\(c["\<EGFRb2[0,Sos,0,SosP]\>"]'\)[t] == 
            r471 - r1455 + r1525 + r1565 - r1605 - r1635 + r1736 + r1776 + 
              r1796, \n\(c["\<EGFRb2[0,Sos,0,Sos]\>"]'\)[t] == 
            r470 - r1454 + r1524 + r1564 - r1604 - r1634 + r1716 + r1756 - 
              r1796, \n\(c["\<EGFRb2[0,Sos,0,p]\>"]'\)[t] == 
            r472 - r1456 + r1526 + r1566 - r1606 - r1636 + r1676 - r1696 - 
              r1716 - r1736, \n\(c["\<EGFRb2[0,Sos,EGF,0]\>"]'\)[t] == 
            r443 - r1457 + r1527 + r1567 - r1607 + r1632 - 
              r1677, \n\(c["\<EGFRb2[0,Sos,EGF,Grb2]\>"]'\)[t] == 
            r444 - r1458 + r1528 + r1568 - r1608 + r1633 + r1697 - r1757 - 
              r1777, \n\(c["\<EGFRb2[0,Sos,EGF,SosP]\>"]'\)[t] == 
            r446 - r1460 + r1530 + r1570 - r1610 + r1635 + r1737 + r1777 + 
              r1797, \n\(c["\<EGFRb2[0,Sos,EGF,Sos]\>"]'\)[t] == 
            r445 - r1459 + r1529 + r1569 - r1609 + r1634 + r1717 + r1757 - 
              r1797, \n\(c["\<EGFRb2[0,Sos,EGF,p]\>"]'\)[t] == 
            r447 - r1461 + r1531 + r1571 - r1611 + r1636 + r1677 - r1697 - 
              r1717 - r1737, \n\(c["\<EGFRb2[0,SosP,0,0]\>"]'\)[t] == 
            r473 - r1462 + r1542 + r1582 + r1602 - r1637 - 
              r1678, \n\(c["\<EGFRb2[0,SosP,0,Grb2]\>"]'\)[t] == 
            r474 - r1463 + r1543 + r1583 + r1603 - r1638 + r1698 - r1758 - 
              r1778, \n\(c["\<EGFRb2[0,SosP,0,SosP]\>"]'\)[t] == 
            r476 - r1465 + r1545 + r1585 + r1605 - r1640 + r1738 + r1778 + 
              r1798, \n\(c["\<EGFRb2[0,SosP,0,Sos]\>"]'\)[t] == 
            r475 - r1464 + r1544 + r1584 + r1604 - r1639 + r1718 + r1758 - 
              r1798, \n\(c["\<EGFRb2[0,SosP,0,p]\>"]'\)[t] == 
            r477 - r1466 + r1546 + r1586 + r1606 - r1641 + r1678 - r1698 - 
              r1718 - r1738, \n\(c["\<EGFRb2[0,SosP,EGF,0]\>"]'\)[t] == 
            r448 - r1467 + r1547 + r1587 + r1607 + r1637 - 
              r1679, \n\(c["\<EGFRb2[0,SosP,EGF,Grb2]\>"]'\)[t] == 
            r449 - r1468 + r1548 + r1588 + r1608 + r1638 + r1699 - r1759 - 
              r1779, \n\(c["\<EGFRb2[0,SosP,EGF,SosP]\>"]'\)[t] == 
            r451 - r1470 + r1550 + r1590 + r1610 + r1640 + r1739 + r1779 + 
              r1799, \n\(c["\<EGFRb2[0,SosP,EGF,Sos]\>"]'\)[t] == 
            r450 - r1469 + r1549 + r1589 + r1609 + r1639 + r1719 + r1759 - 
              r1799, \n\(c["\<EGFRb2[0,SosP,EGF,p]\>"]'\)[t] == 
            r452 - r1471 + r1551 + r1591 + r1611 + r1641 + r1679 - r1699 - 
              r1719 - r1739, \n\(c["\<EGFRb2[0,p,0,0]\>"]'\)[t] == 
            r478 - r1472 + r1482 - r1502 - r1522 - r1542 - r1642 - 
              r1680, \n\(c["\<EGFRb2[0,p,0,Grb2]\>"]'\)[t] == 
            r479 - r1473 + r1483 - r1503 - r1523 - r1543 - r1643 + r1700 - 
              r1760 - r1780, \n\(c["\<EGFRb2[0,p,0,SosP]\>"]'\)[t] == 
            r481 - r1475 + r1485 - r1505 - r1525 - r1545 - r1645 + r1740 + 
              r1780 + r1800, \n\(c["\<EGFRb2[0,p,0,Sos]\>"]'\)[t] == 
            r480 - r1474 + r1484 - r1504 - r1524 - r1544 - r1644 + r1720 + 
              r1760 - r1800, \n\(c["\<EGFRb2[0,p,0,p]\>"]'\)[t] == 
            r482 - r1476 + r1486 - r1506 - r1526 - r1546 - r1646 + r1680 - 
              r1700 - r1720 - r1740, \n\(c["\<EGFRb2[0,p,EGF,0]\>"]'\)[t] == 
            r453 - r1477 + r1487 - r1507 - r1527 - r1547 + r1642 - 
              r1681, \n\(c["\<EGFRb2[0,p,EGF,Grb2]\>"]'\)[t] == 
            r454 - r1478 + r1488 - r1508 - r1528 - r1548 + r1643 + r1701 - 
              r1761 - r1781, \n\(c["\<EGFRb2[0,p,EGF,SosP]\>"]'\)[t] == 
            r456 - r1480 + r1490 - r1510 - r1530 - r1550 + r1645 + r1741 + 
              r1781 + r1801, \n\(c["\<EGFRb2[0,p,EGF,Sos]\>"]'\)[t] == 
            r455 - r1479 + r1489 - r1509 - r1529 - r1549 + r1644 + r1721 + 
              r1761 - r1801, \n\(c["\<EGFRb2[0,p,EGF,p]\>"]'\)[t] == 
            r457 - r1481 + r1491 - r1511 - r1531 - r1551 + r1646 + r1681 - 
              r1701 - r1721 - r1741, \n\(c["\<EGFRb2[EGF,0,0,0]\>"]'\)[t] == 
            r408 + r1432 - r1492 - r1647 - 
              r1682, \n\(c["\<EGFRb2[EGF,0,0,Grb2]\>"]'\)[t] == 
            r409 + r1433 - r1493 - r1648 + r1702 - r1762 - 
              r1782, \n\(c["\<EGFRb2[EGF,0,0,SosP]\>"]'\)[t] == 
            r411 + r1435 - r1495 - r1650 + r1742 + r1782 + 
              r1802, \n\(c["\<EGFRb2[EGF,0,0,Sos]\>"]'\)[t] == 
            r410 + r1434 - r1494 - r1649 + r1722 + r1762 - 
              r1802, \n\(c["\<EGFRb2[EGF,0,0,p]\>"]'\)[t] == 
            r412 + r1436 - r1496 - r1651 + r1682 - r1702 - r1722 - 
              r1742, \n\(c["\<EGFRb2[EGF,0,EGF,0]\>"]'\)[t] == 
            r483 + r1437 - r1497 + r1647 - 
              r1683, \n\(c["\<EGFRb2[EGF,0,EGF,Grb2]\>"]'\)[t] == 
            r484 + r1438 - r1498 + r1648 + r1703 - r1763 - 
              r1783, \n\(c["\<EGFRb2[EGF,0,EGF,SosP]\>"]'\)[t] == 
            r486 + r1440 - r1500 + r1650 + r1743 + r1783 + 
              r1803, \n\(c["\<EGFRb2[EGF,0,EGF,Sos]\>"]'\)[t] == 
            r485 + r1439 - r1499 + r1649 + r1723 + r1763 - 
              r1803, \n\(c["\<EGFRb2[EGF,0,EGF,p]\>"]'\)[t] == 
            r487 + r1441 - r1501 + r1651 + r1683 - r1703 - r1723 - 
              r1743, \n\(c["\<EGFRb2[EGF,Grb2,0,0]\>"]'\)[t] == 
            r413 + r1442 + r1512 - r1572 - r1592 - r1652 - 
              r1684, \n\(c["\<EGFRb2[EGF,Grb2,0,Grb2]\>"]'\)[t] == 
            r414 + r1443 + r1513 - r1573 - r1593 - r1653 + r1704 - r1764 - 
              r1784, \n\(c["\<EGFRb2[EGF,Grb2,0,SosP]\>"]'\)[t] == 
            r416 + r1445 + r1515 - r1575 - r1595 - r1655 + r1744 + r1784 + 
              r1804, \n\(c["\<EGFRb2[EGF,Grb2,0,Sos]\>"]'\)[t] == 
            r415 + r1444 + r1514 - r1574 - r1594 - r1654 + r1724 + r1764 - 
              r1804, \n\(c["\<EGFRb2[EGF,Grb2,0,p]\>"]'\)[t] == 
            r417 + r1446 + r1516 - r1576 - r1596 - r1656 + r1684 - r1704 - 
              r1724 - r1744, \n\(c["\<EGFRb2[EGF,Grb2,EGF,0]\>"]'\)[t] == 
            r488 + r1447 + r1517 - r1577 - r1597 + r1652 - 
              r1685, \n\(c["\<EGFRb2[EGF,Grb2,EGF,Grb2]\>"]'\)[t] == 
            r489 + r1448 + r1518 - r1578 - r1598 + r1653 + r1705 - r1765 - 
              r1785, \n\(c["\<EGFRb2[EGF,Grb2,EGF,SosP]\>"]'\)[t] == 
            r491 + r1450 + r1520 - r1580 - r1600 + r1655 + r1745 + r1785 + 
              r1805, \n\(c["\<EGFRb2[EGF,Grb2,EGF,Sos]\>"]'\)[t] == 
            r490 + r1449 + r1519 - r1579 - r1599 + r1654 + r1725 + r1765 - 
              r1805, \n\(c["\<EGFRb2[EGF,Grb2,EGF,p]\>"]'\)[t] == 
            r492 + r1451 + r1521 - r1581 - r1601 + r1656 + r1685 - r1705 - 
              r1725 - r1745, \n\(c["\<EGFRb2[EGF,Sos,0,0]\>"]'\)[t] == 
            r418 + r1452 + r1532 + r1572 - r1612 - r1657 - 
              r1686, \n\(c["\<EGFRb2[EGF,Sos,0,Grb2]\>"]'\)[t] == 
            r419 + r1453 + r1533 + r1573 - r1613 - r1658 + r1706 - r1766 - 
              r1786, \n\(c["\<EGFRb2[EGF,Sos,0,SosP]\>"]'\)[t] == 
            r421 + r1455 + r1535 + r1575 - r1615 - r1660 + r1746 + r1786 + 
              r1806, \n\(c["\<EGFRb2[EGF,Sos,0,Sos]\>"]'\)[t] == 
            r420 + r1454 + r1534 + r1574 - r1614 - r1659 + r1726 + r1766 - 
              r1806, \n\(c["\<EGFRb2[EGF,Sos,0,p]\>"]'\)[t] == 
            r422 + r1456 + r1536 + r1576 - r1616 - r1661 + r1686 - r1706 - 
              r1726 - r1746, \n\(c["\<EGFRb2[EGF,Sos,EGF,0]\>"]'\)[t] == 
            r493 + r1457 + r1537 + r1577 - r1617 + r1657 - 
              r1687, \n\(c["\<EGFRb2[EGF,Sos,EGF,Grb2]\>"]'\)[t] == 
            r494 + r1458 + r1538 + r1578 - r1618 + r1658 + r1707 - r1767 - 
              r1787, \n\(c["\<EGFRb2[EGF,Sos,EGF,SosP]\>"]'\)[t] == 
            r496 + r1460 + r1540 + r1580 - r1620 + r1660 + r1747 + r1787 + 
              r1807, \n\(c["\<EGFRb2[EGF,Sos,EGF,Sos]\>"]'\)[t] == 
            r495 + r1459 + r1539 + r1579 - r1619 + r1659 + r1727 + r1767 - 
              r1807, \n\(c["\<EGFRb2[EGF,Sos,EGF,p]\>"]'\)[t] == 
            r497 + r1461 + r1541 + r1581 - r1621 + r1661 + r1687 - r1707 - 
              r1727 - r1747, \n\(c["\<EGFRb2[EGF,SosP,0,0]\>"]'\)[t] == 
            r423 + r1462 + r1552 + r1592 + r1612 - r1662 - 
              r1688, \n\(c["\<EGFRb2[EGF,SosP,0,Grb2]\>"]'\)[t] == 
            r424 + r1463 + r1553 + r1593 + r1613 - r1663 + r1708 - r1768 - 
              r1788, \n\(c["\<EGFRb2[EGF,SosP,0,SosP]\>"]'\)[t] == 
            r426 + r1465 + r1555 + r1595 + r1615 - r1665 + r1748 + r1788 + 
              r1808, \n\(c["\<EGFRb2[EGF,SosP,0,Sos]\>"]'\)[t] == 
            r425 + r1464 + r1554 + r1594 + r1614 - r1664 + r1728 + r1768 - 
              r1808, \n\(c["\<EGFRb2[EGF,SosP,0,p]\>"]'\)[t] == 
            r427 + r1466 + r1556 + r1596 + r1616 - r1666 + r1688 - r1708 - 
              r1728 - r1748, \n\(c["\<EGFRb2[EGF,SosP,EGF,0]\>"]'\)[t] == 
            r498 + r1467 + r1557 + r1597 + r1617 + r1662 - 
              r1689, \n\(c["\<EGFRb2[EGF,SosP,EGF,Grb2]\>"]'\)[t] == 
            r499 + r1468 + r1558 + r1598 + r1618 + r1663 + r1709 - r1769 - 
              r1789, \n\(c["\<EGFRb2[EGF,SosP,EGF,SosP]\>"]'\)[t] == 
            r501 + r1470 + r1560 + r1600 + r1620 + r1665 + r1749 + r1789 + 
              r1809, \n\(c["\<EGFRb2[EGF,SosP,EGF,Sos]\>"]'\)[t] == 
            r500 + r1469 + r1559 + r1599 + r1619 + r1664 + r1729 + r1769 - 
              r1809, \n\(c["\<EGFRb2[EGF,SosP,EGF,p]\>"]'\)[t] == 
            r502 + r1471 + r1561 + r1601 + r1621 + r1666 + r1689 - r1709 - 
              r1729 - r1749, \n\(c["\<EGFRb2[EGF,p,0,0]\>"]'\)[t] == 
            r428 + r1472 + r1492 - r1512 - r1532 - r1552 - r1667 - 
              r1690, \n\(c["\<EGFRb2[EGF,p,0,Grb2]\>"]'\)[t] == 
            r429 + r1473 + r1493 - r1513 - r1533 - r1553 - r1668 + r1710 - 
              r1770 - r1790, \n\(c["\<EGFRb2[EGF,p,0,SosP]\>"]'\)[t] == 
            r431 + r1475 + r1495 - r1515 - r1535 - r1555 - r1670 + r1750 + 
              r1790 + r1810, \n\(c["\<EGFRb2[EGF,p,0,Sos]\>"]'\)[t] == 
            r430 + r1474 + r1494 - r1514 - r1534 - r1554 - r1669 + r1730 + 
              r1770 - r1810, \n\(c["\<EGFRb2[EGF,p,0,p]\>"]'\)[t] == 
            r432 + r1476 + r1496 - r1516 - r1536 - r1556 - r1671 + r1690 - 
              r1710 - r1730 - r1750, \n\(c["\<EGFRb2[EGF,p,EGF,0]\>"]'\)[t] == 
            r503 + r1477 + r1497 - r1517 - r1537 - r1557 + r1667 - 
              r1691, \n\(c["\<EGFRb2[EGF,p,EGF,Grb2]\>"]'\)[t] == 
            r504 + r1478 + r1498 - r1518 - r1538 - r1558 + r1668 + r1711 - 
              r1771 - r1791, \n\(c["\<EGFRb2[EGF,p,EGF,SosP]\>"]'\)[t] == 
            r506 + r1480 + r1500 - r1520 - r1540 - r1560 + r1670 + r1751 + 
              r1791 + r1811, \n\(c["\<EGFRb2[EGF,p,EGF,Sos]\>"]'\)[t] == 
            r505 + r1479 + r1499 - r1519 - r1539 - r1559 + r1669 + r1731 + 
              r1771 - r1811, \n\(c["\<EGFRb2[EGF,p,EGF,p]\>"]'\)[t] == 
            r507 + r1481 + r1501 - r1521 - r1541 - r1561 + r1671 + r1691 - 
              r1711 - r1731 - r1751, \n\(c["\<EGFRb[0,0]\>"]'\)[
              t] == \(-r193\) - r198 - r408 - r413 - r418 - r423 - r428 - 
              r433 - r434 - r435 - r436 - r437 - 2*r458 - r459 - r460 - 
              r461 - r462 - r463 - r468 - r473 - 
              r478, \n\(c["\<EGFRb[0,Grb2]\>"]'\)[t] == \(-r194\) + r200 - 
              r206 - r208 - r409 - r414 - r419 - r424 - r429 - r438 - r439 - 
              r440 - r441 - r442 - r459 - r463 - 2*r464 - r465 - r466 - 
              r467 - r469 - r474 - r479, \n\(c["\<EGFRb[0,SosP]\>"]'\)[
              t] == \(-r196\) + r204 + r208 + r210 - r411 - r416 - r421 - 
              r426 - r431 - r448 - r449 - r450 - r451 - r452 - r461 - r466 - 
              r471 - r473 - r474 - r475 - 2*r476 - r477 - 
              r481, \n\(c["\<EGFRb[0,Sos]\>"]'\)[t] == \(-r195\) + r202 + 
              r206 - r210 - r410 - r415 - r420 - r425 - r430 - r443 - r444 - 
              r445 - r446 - r447 - r460 - r465 - r468 - r469 - 2*r470 - 
              r471 - r472 - r475 - r480, \n\(c["\<EGFRb[0,p]\>"]'\)[
              t] == \(-r197\) + r198 - r200 - r202 - r204 - r412 - r417 - 
              r422 - r427 - r432 - r453 - r454 - r455 - r456 - r457 - r462 - 
              r467 - r472 - r477 - r478 - r479 - r480 - r481 - 
              2*r482, \n\(c["\<EGFRb[EGF,0]\>"]'\)[t] == 
            r193 - r199 - r408 - r409 - r410 - r411 - r412 - r433 - r438 - 
              r443 - r448 - r453 - 2*r483 - r484 - r485 - r486 - r487 - 
              r488 - r493 - r498 - r503, \n\(c["\<EGFRb[EGF,Grb2]\>"]'\)[t] == 
            r194 + r201 - r207 - r209 - r413 - r414 - r415 - r416 - r417 - 
              r434 - r439 - r444 - r449 - r454 - r484 - r488 - 2*r489 - 
              r490 - r491 - r492 - r494 - r499 - 
              r504, \n\(c["\<EGFRb[EGF,SosP]\>"]'\)[t] == 
            r196 + r205 + r209 + r211 - r423 - r424 - r425 - r426 - r427 - 
              r436 - r441 - r446 - r451 - r456 - r486 - r491 - r496 - r498 - 
              r499 - r500 - 2*r501 - r502 - 
              r506, \n\(c["\<EGFRb[EGF,Sos]\>"]'\)[t] == 
            r195 + r203 + r207 - r211 - r418 - r419 - r420 - r421 - r422 - 
              r435 - r440 - r445 - r450 - r455 - r485 - r490 - r493 - r494 - 
              2*r495 - r496 - r497 - r500 - 
              r505, \n\(c["\<EGFRb[EGF,p]\>"]'\)[t] == 
            r197 + r199 - r201 - r203 - r205 - r428 - r429 - r430 - r431 - 
              r432 - r437 - r442 - r447 - r452 - r457 - r487 - r492 - r497 - 
              r502 - r503 - r504 - r505 - r506 - 
              2*r507, \n\(c["\<Grb2[0]\>"]'\)[t] == \(-r56\) - r57 - r58 - 
              r59 - r136 - r137 - r138 - r139 - r181 - r182 - r200 - r201 - 
              r1068 - r1069 - r1070 - r1071 - r1072 - r1073 - r1074 - r1075 - 
              r1076 - r1077 - r1078 - r1079 - r1080 - r1081 - r1082 - r1083 - 
              r1084 - r1085 - r1086 - r1087 - r1088 - r1089 - r1090 - r1091 - 
              r1092 - r1093 - r1094 - r1095 - r1264 - r1265 - r1266 - r1267 - 
              r1268 - r1269 - r1270 - r1271 - r1272 - r1273 - r1274 - r1275 - 
              r1276 - r1277 - r1278 - r1279 - r1280 - r1281 - r1282 - r1283 - 
              r1284 - r1285 - r1286 - r1287 - r1288 - r1289 - r1290 - r1291 - 
              r1502 - r1503 - r1504 - r1505 - r1506 - r1507 - r1508 - r1509 - 
              r1510 - r1511 - r1512 - r1513 - r1514 - r1515 - r1516 - r1517 - 
              r1518 - r1519 - r1520 - r1521 - r1692 - r1693 - r1694 - r1695 - 
              r1696 - r1697 - r1698 - r1699 - r1700 - r1701 - r1702 - r1703 - 
              r1704 - r1705 - r1706 - r1707 - r1708 - r1709 - r1710 - r1711 - 
              r1813 - r1816 - r1817 - r1822, \n\(c["\<Grb2[SosP]\>"]'\)[
              t] == \(-r64\) - r65 - r66 - r67 - r144 - r145 - r146 - r147 - 
              r185 - r186 - r204 - r205 - r1124 - r1125 - r1126 - r1127 - 
              r1128 - r1129 - r1130 - r1131 - r1132 - r1133 - r1134 - r1135 - 
              r1136 - r1137 - r1138 - r1139 - r1140 - r1141 - r1142 - r1143 - 
              r1144 - r1145 - r1146 - r1147 - r1148 - r1149 - r1150 - r1151 - 
              r1320 - r1321 - r1322 - r1323 - r1324 - r1325 - r1326 - r1327 - 
              r1328 - r1329 - r1330 - r1331 - r1332 - r1333 - r1334 - r1335 - 
              r1336 - r1337 - r1338 - r1339 - r1340 - r1341 - r1342 - r1343 - 
              r1344 - r1345 - r1346 - r1347 - r1542 - r1543 - r1544 - r1545 - 
              r1546 - r1547 - r1548 - r1549 - r1550 - r1551 - r1552 - r1553 - 
              r1554 - r1555 - r1556 - r1557 - r1558 - r1559 - r1560 - r1561 - 
              r1732 - r1733 - r1734 - r1735 - r1736 - r1737 - r1738 - r1739 - 
              r1740 - r1741 - r1742 - r1743 - r1744 - r1745 - r1746 - r1747 - 
              r1748 - r1749 - r1750 - r1751 - r1815 + r1817 + r1819 - 
              r1824, \n\(c["\<Grb2[Sos]\>"]'\)[t] == \(-r60\) - r61 - r62 - 
              r63 - r140 - r141 - r142 - r143 - r183 - r184 - r202 - r203 - 
              r1096 - r1097 - r1098 - r1099 - r1100 - r1101 - r1102 - r1103 - 
              r1104 - r1105 - r1106 - r1107 - r1108 - r1109 - r1110 - r1111 - 
              r1112 - r1113 - r1114 - r1115 - r1116 - r1117 - r1118 - r1119 - 
              r1120 - r1121 - r1122 - r1123 - r1292 - r1293 - r1294 - r1295 - 
              r1296 - r1297 - r1298 - r1299 - r1300 - r1301 - r1302 - r1303 - 
              r1304 - r1305 - r1306 - r1307 - r1308 - r1309 - r1310 - r1311 - 
              r1312 - r1313 - r1314 - r1315 - r1316 - r1317 - r1318 - r1319 - 
              r1522 - r1523 - r1524 - r1525 - r1526 - r1527 - r1528 - r1529 - 
              r1530 - r1531 - r1532 - r1533 - r1534 - r1535 - r1536 - r1537 - 
              r1538 - r1539 - r1540 - r1541 - r1712 - r1713 - r1714 - r1715 - 
              r1716 - r1717 - r1718 - r1719 - r1720 - r1721 - r1722 - r1723 - 
              r1724 - r1725 - r1726 - r1727 - r1728 - r1729 - r1730 - r1731 - 
              r1814 + r1816 - r1819 - r1823, \n\(c["\<IRS[0]\>"]'\)[
              t] == \(-r112\) - r113 - r114 - r115 - 
              r1821, \n\(c["\<IRS[Grb2]\>"]'\)[t] == \(-r120\) - r121 - 
              r122 - r123 + r1822, \n\(c["\<IRS[SosP]\>"]'\)[
              t] == \(-r128\) - r129 - r130 - r131 + r1824 + 
              r1825, \n\(c["\<IRS[Sos]\>"]'\)[t] == \(-r124\) - r125 - r126 - 
              r127 + r1823 - r1825, \n\(c["\<IRS[p]\>"]'\)[t] == \(-r116\) - 
              r117 - r118 - r119 + r1821 - r1822 - r1823 - 
              r1824, \n\(c["\<IR[0,0,0]\>"]'\)[t] == \(-r0\) - r7 - 
              r28, \n\(c["\<IR[0,0,Grb2]\>"]'\)[t] == \(-r1\) - r8 + r40 + 
              r56 - r68 - r72, \n\(c["\<IR[0,0,ShcP]\>"]'\)[t] == \(-r3\) - 
              r10 + r36 + r52 - r56 - r60 - r64, \n\(c["\<IR[0,0,Shc]\>"]'\)[
              t] == \(-r2\) - r9 + r32 - r52, \n\(c["\<IR[0,0,SosP]\>"]'\)[
              t] == \(-r5\) - r12 + r48 + r64 + r72 + 
              r76, \n\(c["\<IR[0,0,Sos]\>"]'\)[t] == \(-r4\) - r11 + r44 + 
              r60 + r68 - r76, \n\(c["\<IR[0,0,p]\>"]'\)[t] == \(-r6\) - 
              r13 + r28 - r32 - r36 - r40 - r44 - 
              r48, \n\(c["\<IR[0,I,0]\>"]'\)[t] == 
            r7 - r21 - r30, \n\(c["\<IR[0,I,Grb2]\>"]'\)[t] == 
            r8 - r22 + r41 + r57 - r69 - r73, \n\(c["\<IR[0,I,ShcP]\>"]'\)[
              t] == r10 - r24 + r37 + r53 - r57 - r61 - 
              r65, \n\(c["\<IR[0,I,Shc]\>"]'\)[t] == 
            r9 - r23 + r33 - r53, \n\(c["\<IR[0,I,SosP]\>"]'\)[t] == 
            r12 - r26 + r49 + r65 + r73 + r77, \n\(c["\<IR[0,I,Sos]\>"]'\)[
              t] == r11 - r25 + r45 + r61 + r69 - 
              r77, \n\(c["\<IR[0,I,p]\>"]'\)[t] == 
            r13 - r27 + r30 - r33 - r37 - r41 - r45 - 
              r49, \n\(c["\<IR[I,0,0]\>"]'\)[t] == 
            r0 - r14 - r29, \n\(c["\<IR[I,0,Grb2]\>"]'\)[t] == 
            r1 - r15 + r42 + r58 - r70 - r74, \n\(c["\<IR[I,0,ShcP]\>"]'\)[
              t] == r3 - r17 + r38 + r54 - r58 - r62 - 
              r66, \n\(c["\<IR[I,0,Shc]\>"]'\)[t] == 
            r2 - r16 + r34 - r54, \n\(c["\<IR[I,0,SosP]\>"]'\)[t] == 
            r5 - r19 + r50 + r66 + r74 + r78, \n\(c["\<IR[I,0,Sos]\>"]'\)[t] == 
            r4 - r18 + r46 + r62 + r70 - r78, \n\(c["\<IR[I,0,p]\>"]'\)[t] == 
            r6 - r20 + r29 - r34 - r38 - r42 - r46 - 
              r50, \n\(c["\<IR[I,I,0]\>"]'\)[t] == 
            r14 + r21 - r31, \n\(c["\<IR[I,I,Grb2]\>"]'\)[t] == 
            r15 + r22 + r43 + r59 - r71 - r75, \n\(c["\<IR[I,I,ShcP]\>"]'\)[
              t] == r17 + r24 + r39 + r55 - r59 - r63 - 
              r67, \n\(c["\<IR[I,I,Shc]\>"]'\)[t] == 
            r16 + r23 + r35 - r55, \n\(c["\<IR[I,I,SosP]\>"]'\)[t] == 
            r19 + r26 + r51 + r67 + r75 + r79, \n\(c["\<IR[I,I,Sos]\>"]'\)[
              t] == r18 + r25 + r47 + r63 + r71 - 
              r79, \n\(c["\<IR[I,I,p]\>"]'\)[t] == 
            r20 + r27 + r31 - r35 - r39 - r43 - r47 - 
              r51, \n\(c["\<IRb[0,0,0]\>"]'\)[t] == \(-r80\) - r87 - 
              r108, \n\(c["\<IRb[0,0,Grb2]\>"]'\)[t] == \(-r81\) - r88 + 
              r120 + r136 - r148 - r152, \n\(c["\<IRb[0,0,IRSP]\>"]'\)[
              t] == \(-r83\) - r90 + r116 + r132 - r136 - r140 - 
              r144, \n\(c["\<IRb[0,0,IRS]\>"]'\)[t] == \(-r82\) - r89 + 
              r112 - r132, \n\(c["\<IRb[0,0,SosP]\>"]'\)[t] == \(-r85\) - 
              r92 + r128 + r144 + r152 + r156, \n\(c["\<IRb[0,0,Sos]\>"]'\)[
              t] == \(-r84\) - r91 + r124 + r140 + r148 - 
              r156, \n\(c["\<IRb[0,0,p]\>"]'\)[t] == \(-r86\) - r93 + r108 - 
              r112 - r116 - r120 - r124 - r128, \n\(c["\<IRb[0,I,0]\>"]'\)[
              t] == r87 - r101 - r110, \n\(c["\<IRb[0,I,Grb2]\>"]'\)[t] == 
            r88 - r102 + r121 + r137 - r149 - 
              r153, \n\(c["\<IRb[0,I,IRSP]\>"]'\)[t] == 
            r90 - r104 + r117 + r133 - r137 - r141 - 
              r145, \n\(c["\<IRb[0,I,IRS]\>"]'\)[t] == 
            r89 - r103 + r113 - r133, \n\(c["\<IRb[0,I,SosP]\>"]'\)[t] == 
            r92 - r106 + r129 + r145 + r153 + 
              r157, \n\(c["\<IRb[0,I,Sos]\>"]'\)[t] == 
            r91 - r105 + r125 + r141 + r149 - 
              r157, \n\(c["\<IRb[0,I,p]\>"]'\)[t] == 
            r93 - r107 + r110 - r113 - r117 - r121 - r125 - 
              r129, \n\(c["\<IRb[I,0,0]\>"]'\)[t] == 
            r80 - r94 - r109, \n\(c["\<IRb[I,0,Grb2]\>"]'\)[t] == 
            r81 - r95 + r122 + r138 - r150 - 
              r154, \n\(c["\<IRb[I,0,IRSP]\>"]'\)[t] == 
            r83 - r97 + r118 + r134 - r138 - r142 - 
              r146, \n\(c["\<IRb[I,0,IRS]\>"]'\)[t] == 
            r82 - r96 + r114 - r134, \n\(c["\<IRb[I,0,SosP]\>"]'\)[t] == 
            r85 - r99 + r130 + r146 + r154 + 
              r158, \n\(c["\<IRb[I,0,Sos]\>"]'\)[t] == 
            r84 - r98 + r126 + r142 + r150 - r158, \n\(c["\<IRb[I,0,p]\>"]'\)[
              t] == r86 - r100 + r109 - r114 - r118 - r122 - r126 - 
              r130, \n\(c["\<IRb[I,I,0]\>"]'\)[t] == 
            r94 + r101 - r111, \n\(c["\<IRb[I,I,Grb2]\>"]'\)[t] == 
            r95 + r102 + r123 + r139 - r151 - 
              r155, \n\(c["\<IRb[I,I,IRSP]\>"]'\)[t] == 
            r97 + r104 + r119 + r135 - r139 - r143 - 
              r147, \n\(c["\<IRb[I,I,IRS]\>"]'\)[t] == 
            r96 + r103 + r115 - r135, \n\(c["\<IRb[I,I,SosP]\>"]'\)[t] == 
            r99 + r106 + r131 + r147 + r155 + 
              r159, \n\(c["\<IRb[I,I,Sos]\>"]'\)[t] == 
            r98 + r105 + r127 + r143 + r151 - 
              r159, \n\(c["\<IRb[I,I,p]\>"]'\)[t] == 
            r100 + r107 + r111 - r115 - r119 - r123 - r127 - 
              r131, \n\(c["\<Shc[0]\>"]'\)[t] == \(-r32\) - r33 - r34 - r35 - 
              r169 - r170 - r760 - r761 - r762 - r763 - r764 - r765 - r766 - 
              r767 - r768 - r769 - r770 - r771 - r772 - r773 - r774 - r775 - 
              r776 - r777 - r778 - r779 - r780 - r781 - r782 - r783 - r784 - 
              r785 - r786 - r787 - r900 - r901 - r902 - r903 - r904 - r905 - 
              r906 - r907 - r908 - r909 - r910 - r911 - r912 - r913 - r914 - 
              r915 - r916 - r917 - r918 - r919 - r920 - r921 - r922 - r923 - 
              r924 - r925 - r926 - r927 - r1812, \n\(c["\<Shc[Grb2]\>"]'\)[
              t] == \(-r40\) - r41 - r42 - r43 - r173 - r174 - r816 - r817 - 
              r818 - r819 - r820 - r821 - r822 - r823 - r824 - r825 - r826 - 
              r827 - r828 - r829 - r830 - r831 - r832 - r833 - r834 - r835 - 
              r836 - r837 - r838 - r839 - r840 - r841 - r842 - r843 - r956 - 
              r957 - r958 - r959 - r960 - r961 - r962 - r963 - r964 - r965 - 
              r966 - r967 - r968 - r969 - r970 - r971 - r972 - r973 - r974 - 
              r975 - r976 - r977 - r978 - r979 - r980 - r981 - r982 - r983 + 
              r1813, \n\(c["\<Shc[SosP]\>"]'\)[t] == \(-r48\) - r49 - r50 - 
              r51 - r177 - r178 - r872 - r873 - r874 - r875 - r876 - r877 - 
              r878 - r879 - r880 - r881 - r882 - r883 - r884 - r885 - r886 - 
              r887 - r888 - r889 - r890 - r891 - r892 - r893 - r894 - r895 - 
              r896 - r897 - r898 - r899 - r1012 - r1013 - r1014 - r1015 - 
              r1016 - r1017 - r1018 - r1019 - r1020 - r1021 - r1022 - r1023 - 
              r1024 - r1025 - r1026 - r1027 - r1028 - r1029 - r1030 - r1031 - 
              r1032 - r1033 - r1034 - r1035 - r1036 - r1037 - r1038 - r1039 + 
              r1815 + r1820, \n\(c["\<Shc[Sos]\>"]'\)[t] == \(-r44\) - r45 - 
              r46 - r47 - r175 - r176 - r844 - r845 - r846 - r847 - r848 - 
              r849 - r850 - r851 - r852 - r853 - r854 - r855 - r856 - r857 - 
              r858 - r859 - r860 - r861 - r862 - r863 - r864 - r865 - r866 - 
              r867 - r868 - r869 - r870 - r871 - r984 - r985 - r986 - r987 - 
              r988 - r989 - r990 - r991 - r992 - r993 - r994 - r995 - r996 - 
              r997 - r998 - r999 - r1000 - r1001 - r1002 - r1003 - r1004 - 
              r1005 - r1006 - r1007 - r1008 - r1009 - r1010 - r1011 + r1814 - 
              r1820, \n\(c["\<Shc[p]\>"]'\)[t] == \(-r36\) - r37 - r38 - 
              r39 - r171 - r172 - r788 - r789 - r790 - r791 - r792 - r793 - 
              r794 - r795 - r796 - r797 - r798 - r799 - r800 - r801 - r802 - 
              r803 - r804 - r805 - r806 - r807 - r808 - r809 - r810 - r811 - 
              r812 - r813 - r814 - r815 - r928 - r929 - r930 - r931 - r932 - 
              r933 - r934 - r935 - r936 - r937 - r938 - r939 - r940 - r941 - 
              r942 - r943 - r944 - r945 - r946 - r947 - r948 - r949 - r950 - 
              r951 - r952 - r953 - r954 - r955 + r1812 - r1813 - r1814 - 
              r1815, \n\(c["\<Sos[0]\>"]'\)[t] == \(-r68\) - r69 - r70 - 
              r71 - r148 - r149 - r150 - r151 - r187 - r188 - r206 - r207 - 
              r1152 - r1153 - r1154 - r1155 - r1156 - r1157 - r1158 - r1159 - 
              r1160 - r1161 - r1162 - r1163 - r1164 - r1165 - r1166 - r1167 - 
              r1168 - r1169 - r1170 - r1171 - r1172 - r1173 - r1174 - r1175 - 
              r1176 - r1177 - r1178 - r1179 - r1348 - r1349 - r1350 - r1351 - 
              r1352 - r1353 - r1354 - r1355 - r1356 - r1357 - r1358 - r1359 - 
              r1360 - r1361 - r1362 - r1363 - r1364 - r1365 - r1366 - r1367 - 
              r1368 - r1369 - r1370 - r1371 - r1372 - r1373 - r1374 - r1375 - 
              r1562 - r1563 - r1564 - r1565 - r1566 - r1567 - r1568 - r1569 - 
              r1570 - r1571 - r1572 - r1573 - r1574 - r1575 - r1576 - r1577 - 
              r1578 - r1579 - r1580 - r1581 - r1752 - r1753 - r1754 - r1755 - 
              r1756 - r1757 - r1758 - r1759 - r1760 - r1761 - r1762 - r1763 - 
              r1764 - r1765 - r1766 - r1767 - r1768 - r1769 - r1770 - r1771 - 
              r1816 - r1818, \n\(c["\<Sos[p]\>"]'\)[t] == \(-r72\) - r73 - 
              r74 - r75 - r152 - r153 - r154 - r155 - r189 - r190 - r208 - 
              r209 - r1180 - r1181 - r1182 - r1183 - r1184 - r1185 - r1186 - 
              r1187 - r1188 - r1189 - r1190 - r1191 - r1192 - r1193 - r1194 - 
              r1195 - r1196 - r1197 - r1198 - r1199 - r1200 - r1201 - r1202 - 
              r1203 - r1204 - r1205 - r1206 - r1207 - r1376 - r1377 - r1378 - 
              r1379 - r1380 - r1381 - r1382 - r1383 - r1384 - r1385 - r1386 - 
              r1387 - r1388 - r1389 - r1390 - r1391 - r1392 - r1393 - r1394 - 
              r1395 - r1396 - r1397 - r1398 - r1399 - r1400 - r1401 - r1402 - 
              r1403 - r1582 - r1583 - r1584 - r1585 - r1586 - r1587 - r1588 - 
              r1589 - r1590 - r1591 - r1592 - r1593 - r1594 - r1595 - r1596 - 
              r1597 - r1598 - r1599 - r1600 - r1601 - r1772 - r1773 - r1774 - 
              r1775 - r1776 - r1777 - r1778 - r1779 - r1780 - r1781 - r1782 - 
              r1783 - r1784 - r1785 - r1786 - r1787 - r1788 - r1789 - r1790 - 
              r1791 - r1817 + r1818};\)\(\n\)
    \)\)\)], "Input"],

Cell[CellGroupData[{

Cell[BoxData[
    \(\(\( (*\ 
      Definition\ of\ lists\ including\ all\ variables\ and\ all\ ODEs\ *) \)\
\(\n\)\(\[IndentingNewLine]\)\(\(OldVars = 
        Integrate[Cases[AllModelODEs, x_ \[Equal] y_ \[RuleDelayed] x], 
          t];\)\[IndentingNewLine]
    \(ODEsReq = 
        Cases[AllModelODEs, 
          x_ \[Equal] y_ \[RuleDelayed] y];\)\[IndentingNewLine]
    Length[OldVars]\[IndentingNewLine]
    Length[ODEsReq]\)\)\)], "Input"],

Cell[BoxData[
    \(391\)], "Output"],

Cell[BoxData[
    \(391\)], "Output"]
}, Open  ]],

Cell[CellGroupData[{

Cell[BoxData[
    \(\(\( (*\ 
      Definition\ of\ functions\ that\ are\ required\ to\ generate\ macro - 
        states\ and\ to\ dissect\ the\ ODEs\ into\ retroactive - 
        free\ modules\ \
*) \)\(\[IndentingNewLine]\)\(\[IndentingNewLine]\)\(\(GenerateMacroState[
          Vars_, Cond_] := 
        Module[{ListOfStates}, \[IndentingNewLine]ListOfStates = \
\(ToExpression[\(Head[#]\)[\([1]\)]] &\) /@ 
              Vars; \[IndentingNewLine]HelpVar1 = \(Vars[\([#]\)] &\) /@ 
              Flatten[Position[ListOfStates, 
                  x_[y___] /; 
                    x \[Equal] 
                      Cond[\([1, 
                          1]\)]]]; \[IndentingNewLine]HelpVar2 = \
\(ListOfStates[\([#]\)] &\) /@ 
              Flatten[Position[ListOfStates, 
                  x_[y___] /; 
                    x \[Equal] 
                      Cond[\([1, 1]\)]]]; \[IndentingNewLine]HelpVar3 = 
            Flatten[Position[Cond[\([2]\)], y_ /; y =!= Var[X], 1, 
                Heads \[Rule] False]]; \[IndentingNewLine]For[i = 1, \ 
            i \[LessEqual] 
              Length[HelpVar3], \(i++\), \[IndentingNewLine]HelpVar1 = 
              Flatten[\(HelpVar1[\([#]\)] &\) /@ \((\(Flatten[
                          Position[HelpVar2, 
                            x_[y___] /; {y}[\([HelpVar3[\([i]\)]]\)] === #, 
                            1]] &\) /@ \((List @@ 
                          Cond[\([2, 
                              HelpVar3[\([i]\)]]\)])\))\)]; \
\[IndentingNewLine]HelpVar2 = 
              Flatten[\(HelpVar2[\([#]\)] &\) /@ \((\(Flatten[
                          Position[HelpVar2, 
                            x_[y___] /; {y}[\([HelpVar3[\([i]\)]]\)] === #, 
                            1]] &\) /@ \((List @@ 
                          Cond[\([2, 
                              HelpVar3[\([i]\)]]\)])\))\)];\[IndentingNewLine]\
]; \[IndentingNewLine]HelpVar5 = \(If[#[\([1]\)] === 0, X, #[\([1]\)]] &\) /@ 
              Cond[\([2]\)]; \[IndentingNewLine]\(c[
                ToString[\(Cond[\([1, 1]\)]\)[Sequence @@ HelpVar5]]]\)[
              t] \[Rule] 
            Plus @@ HelpVar1\[IndentingNewLine]];\)\[IndentingNewLine]\
\[IndentingNewLine]
    \(ModuleFinding[Eqn_, Vars_, Pos_] := 
        Module[{DoneEqn, ToDoEqn, modulefound, CompModule, 
            Pos2}, \[IndentingNewLine]DoneEqn = {}; \
\[IndentingNewLine]CompModule = {}; \[IndentingNewLine]ToDoEqn = {Pos}; \
\[IndentingNewLine]\[IndentingNewLine]While[
            Length[ToDoEqn] > 0, \[IndentingNewLine]Pos2 = 
              ToDoEqn[\([1]\)]; \[IndentingNewLine]modulefound = 
              Complement[Range[Length[Vars]], 
                Flatten[
                  Position[
                    Flatten[
                      FullSimplify[
                        Outer[D, {Simplify[Eqn[\([Pos2]\)]]}, Vars]]], 
                    x_ /; x === 0, 1]]]; \[IndentingNewLine]CompModule = 
              Union[CompModule, modulefound]; \[IndentingNewLine]DoneEqn = 
              Join[DoneEqn, {Pos2}]; \[IndentingNewLine]ToDoEqn = 
              Complement[CompModule, 
                DoneEqn];\[IndentingNewLine]]; \[IndentingNewLine]DoneEqn\
\[IndentingNewLine]];\)\[IndentingNewLine]\[IndentingNewLine]
    \(Ins = ToExpression["\<I\>"];\)\[IndentingNewLine]
    \(ConditionTest = {{IR}, {Var[X], Var[X], 
            Var[p, Shc, ShcP, Grb2, Sos, 
              SosP]}};\)\[IndentingNewLine]\[IndentingNewLine]
    GenerateMacroState[OldVars, ConditionTest]\)\)\)], "Input"],

Cell[BoxData[
    \(\(c["IR[X, X, p]"]\)[
        t] \[Rule] \(c["IR[0,0,Grb2]"]\)[t] + \(c["IR[0,0,p]"]\)[
          t] + \(c["IR[0,0,Shc]"]\)[t] + \(c["IR[0,0,ShcP]"]\)[
          t] + \(c["IR[0,0,Sos]"]\)[t] + \(c["IR[0,0,SosP]"]\)[
          t] + \(c["IR[0,I,Grb2]"]\)[t] + \(c["IR[0,I,p]"]\)[
          t] + \(c["IR[0,I,Shc]"]\)[t] + \(c["IR[0,I,ShcP]"]\)[
          t] + \(c["IR[0,I,Sos]"]\)[t] + \(c["IR[0,I,SosP]"]\)[
          t] + \(c["IR[I,0,Grb2]"]\)[t] + \(c["IR[I,0,p]"]\)[
          t] + \(c["IR[I,0,Shc]"]\)[t] + \(c["IR[I,0,ShcP]"]\)[
          t] + \(c["IR[I,0,Sos]"]\)[t] + \(c["IR[I,0,SosP]"]\)[
          t] + \(c["IR[I,I,Grb2]"]\)[t] + \(c["IR[I,I,p]"]\)[
          t] + \(c["IR[I,I,Shc]"]\)[t] + \(c["IR[I,I,ShcP]"]\)[
          t] + \(c["IR[I,I,Sos]"]\)[t] + \(c["IR[I,I,SosP]"]\)[t]\)], "Output"]
}, Open  ]],

Cell[CellGroupData[{

Cell[BoxData[
    \(\(\(\[IndentingNewLine]\)\( (*\ 
      Transformation\ of\ first\ insulin\ submodel\ \
*) \)\(\[IndentingNewLine]\)\(\(IRModel1 = 
        Flatten[Outer[
            List, {Var[X], Var[Ins]}, {Var[X], Var[Ins]}, {Var[X], 
              Var[p, Shc, ShcP, Grb2, Sos, SosP], 
              Var[Shc, ShcP, Grb2, Sos, SosP], Var[ShcP, Grb2, Sos, SosP], 
              Var[Grb2, Sos, SosP], Var[Sos, SosP], Var[SosP]}], 
          2];\)\[IndentingNewLine]\[IndentingNewLine]
    \(IRMacroStateDescription = \({{IR}, #} &\) /@ 
          IRModel1;\)\[IndentingNewLine]\[IndentingNewLine]
    \(IRMacroStates = \(GenerateMacroState[OldVars, #] &\) /@ 
          IRMacroStateDescription;\)\[IndentingNewLine]\[IndentingNewLine]
    \(RenameState[Var_] := 
        Module[{State, 
            OutputVar}, \[IndentingNewLine]State = \(\(ToExpression[\(Head[
                        Var]\)[\([1]\)]]\)[\([#]\)] &\) /@ 
              Range[Length[
                  ToExpression[\(Head[
                        Var]\)[\([1]\)]]]]; \[IndentingNewLine]OutputVar = \
\(c[ToString[IR[State[\([1]\)], State[\([2]\)], State[\([3]\)], X]]]\)[
              t]; \[IndentingNewLine]OutputVar\[IndentingNewLine]];\)\
\[IndentingNewLine]\[IndentingNewLine]
    \(Trafo1 = IRMacroStates;\)\[IndentingNewLine]
    \(NewVarsMod1Old = 
        Cases[Trafo1, Rule[x_, y_] \[RuleDelayed] x];\)\[IndentingNewLine]
    \(NewVarsMod1 = \(RenameState[#] &\) /@ 
          NewVarsMod1Old;\)\[IndentingNewLine]
    \(TMatrix = 
        Outer[D, NewVarsMod1Old /. Trafo1, OldVars];\)\[IndentingNewLine]
    \(VarsModel1 = \(OldVars[\([#]\)] &\) /@ \((Union[\(#[\([2]\)] &\) /@ 
                Position[TMatrix, 1]])\);\)\[IndentingNewLine]
    \(ODEsModel1 = \(ODEsReq[\([#]\)] &\) /@ \((Union[\(#[\([2]\)] &\) /@ 
                Position[TMatrix, 1]])\);\)\[IndentingNewLine]
    \(TMatrixMod1 = 
        Outer[D, NewVarsMod1Old /. Trafo1, 
          VarsModel1];\)\[IndentingNewLine]\[IndentingNewLine]
    \(InvTMatrixMod1 = Inverse[TMatrixMod1];\)\[IndentingNewLine]
    \(InvTrafoMod1 = \(VarsModel1[\([#]\)] \[Rule] \((InvTMatrixMod1 . 
                    NewVarsMod1)\)[\([#]\)] &\) /@ 
          Range[Length[NewVarsMod1]];\)\[IndentingNewLine]
    \(TransformedEqnMod1 = \(TMatrixMod1 . ODEsModel1 /. ReactionRates\) /. 
          InvTrafoMod1;\)\[IndentingNewLine]\[IndentingNewLine]
    InsulineModule = 
      ModuleFinding[TransformedEqnMod1, NewVarsMod1, 8]\[IndentingNewLine]
    PhosphorylationModule = 
      Complement[ModuleFinding[TransformedEqnMod1, NewVarsMod1, 2], 
        InsulineModule]\[IndentingNewLine]
    ShcPModule = 
      Complement[ModuleFinding[TransformedEqnMod1, NewVarsMod1, 4], 
        PhosphorylationModule, InsulineModule]\[IndentingNewLine]
    SosModule = 
      Complement[ModuleFinding[TransformedEqnMod1, NewVarsMod1, 6], 
        PhosphorylationModule, InsulineModule, ShcPModule]\)\)\)], "Input"],

Cell[BoxData[
    \({8, 1, 15, 22}\)], "Output"],

Cell[BoxData[
    \({2, 3, 9, 10, 16, 17, 23, 24}\)], "Output"],

Cell[BoxData[
    \({4, 5}\)], "Output"],

Cell[BoxData[
    \({6, 7}\)], "Output"]
}, Open  ]],

Cell[CellGroupData[{

Cell[BoxData[
    \(\(\( (*\ 
      Transformation\ of\ second\ insulin\ submodel\ *) \)\(\
\[IndentingNewLine]\)\(\[IndentingNewLine]\)\(\(IRModel2 = 
        Flatten[Outer[
            List, {Var[X], Var[Ins]}, {Var[X], Var[Ins]}, {Var[X], 
              Var[p, IRS, IRSP, Grb2, Sos, SosP], 
              Var[IRS, IRSP, Grb2, Sos, SosP], Var[IRSP, Grb2, Sos, SosP], 
              Var[Grb2, Sos, SosP], Var[Sos, SosP], Var[SosP]}], 
          2];\)\[IndentingNewLine]\[IndentingNewLine]
    \(IRbMacroStateDescription = \({{IRb}, #} &\) /@ 
          IRModel2;\)\[IndentingNewLine]\[IndentingNewLine]
    \(IRbMacroStates = \(GenerateMacroState[OldVars, #] &\) /@ 
          IRbMacroStateDescription;\)\[IndentingNewLine]\[IndentingNewLine]
    \(RenameState[Var_] := 
        Module[{State, 
            OutputVar}, \[IndentingNewLine]State = \(\(ToExpression[\(Head[
                        Var]\)[\([1]\)]]\)[\([#]\)] &\) /@ 
              Range[Length[
                  ToExpression[\(Head[
                        Var]\)[\([1]\)]]]]; \[IndentingNewLine]OutputVar = \
\(c[ToString[IR[State[\([1]\)], State[\([2]\)], X, State[\([3]\)]]]]\)[
              t]; \[IndentingNewLine]OutputVar\[IndentingNewLine]];\)\
\[IndentingNewLine]\[IndentingNewLine]
    \(Trafo2 = IRbMacroStates;\)\[IndentingNewLine]
    \(NewVarsMod2Old = 
        Cases[Trafo2, Rule[x_, y_] \[RuleDelayed] x];\)\[IndentingNewLine]
    NewVarsMod2 = \(RenameState[#] &\) /@ NewVarsMod2Old\[IndentingNewLine]
    \(TMatrix = 
        Outer[D, NewVarsMod2Old /. Trafo2, OldVars];\)\[IndentingNewLine]
    \(VarsModel2 = \(OldVars[\([#]\)] &\) /@ \((Union[\(#[\([2]\)] &\) /@ 
                Position[TMatrix, 1]])\);\)\[IndentingNewLine]
    \(ODEsModel2 = \(ODEsReq[\([#]\)] &\) /@ \((Union[\(#[\([2]\)] &\) /@ 
                Position[TMatrix, 1]])\);\)\[IndentingNewLine]
    \(TMatrixMod2 = 
        Outer[D, NewVarsMod2Old /. Trafo2, 
          VarsModel2];\)\[IndentingNewLine]\[IndentingNewLine]
    \(InvTMatrixMod2 = Inverse[TMatrixMod2];\)\[IndentingNewLine]
    \(InvTrafoMod2 = \(VarsModel2[\([#]\)] \[Rule] \((InvTMatrixMod2 . 
                    NewVarsMod2)\)[\([#]\)] &\) /@ 
          Range[Length[NewVarsMod2]];\)\[IndentingNewLine]
    \(TransformedEqnMod2 = \(TMatrixMod2 . ODEsModel2 /. ReactionRates\) /. 
          InvTrafoMod2;\)\[IndentingNewLine]\[IndentingNewLine]
    InsulineModule2 = 
      ModuleFinding[TransformedEqnMod2, NewVarsMod2, 8]\[IndentingNewLine]
    PhosphorylationModule2 = 
      Complement[ModuleFinding[TransformedEqnMod2, NewVarsMod2, 2], 
        InsulineModule2]\[IndentingNewLine]
    ShcPModule2 = 
      Complement[ModuleFinding[TransformedEqnMod2, NewVarsMod2, 4], 
        PhosphorylationModule2, InsulineModule2]\[IndentingNewLine]
    SosModule2 = 
      Complement[ModuleFinding[TransformedEqnMod2, NewVarsMod2, 6], 
        PhosphorylationModule2, InsulineModule2, ShcPModule2]\)\)\)], "Input"],

Cell[BoxData[
    \({\(c["IR[X, X, X, X]"]\)[t], \(c["IR[X, X, X, p]"]\)[
        t], \(c["IR[X, X, X, IRS]"]\)[t], \(c["IR[X, X, X, IRSP]"]\)[
        t], \(c["IR[X, X, X, Grb2]"]\)[t], \(c["IR[X, X, X, Sos]"]\)[
        t], \(c["IR[X, X, X, SosP]"]\)[t], \(c["IR[X, I, X, X]"]\)[
        t], \(c["IR[X, I, X, p]"]\)[t], \(c["IR[X, I, X, IRS]"]\)[
        t], \(c["IR[X, I, X, IRSP]"]\)[t], \(c["IR[X, I, X, Grb2]"]\)[
        t], \(c["IR[X, I, X, Sos]"]\)[t], \(c["IR[X, I, X, SosP]"]\)[
        t], \(c["IR[I, X, X, X]"]\)[t], \(c["IR[I, X, X, p]"]\)[
        t], \(c["IR[I, X, X, IRS]"]\)[t], \(c["IR[I, X, X, IRSP]"]\)[
        t], \(c["IR[I, X, X, Grb2]"]\)[t], \(c["IR[I, X, X, Sos]"]\)[
        t], \(c["IR[I, X, X, SosP]"]\)[t], \(c["IR[I, I, X, X]"]\)[
        t], \(c["IR[I, I, X, p]"]\)[t], \(c["IR[I, I, X, IRS]"]\)[
        t], \(c["IR[I, I, X, IRSP]"]\)[t], \(c["IR[I, I, X, Grb2]"]\)[
        t], \(c["IR[I, I, X, Sos]"]\)[t], \(c["IR[I, I, X, SosP]"]\)[
        t]}\)], "Output"],

Cell[BoxData[
    \({8, 1, 15, 22}\)], "Output"],

Cell[BoxData[
    \({2, 3, 9, 10, 16, 17, 23, 24}\)], "Output"],

Cell[BoxData[
    \({4, 5}\)], "Output"],

Cell[BoxData[
    \({6, 7}\)], "Output"]
}, Open  ]],

Cell[CellGroupData[{

Cell[BoxData[
    \(\(\( (*\ 
      Transformation\ of\ first\ EGF\ submodel\ \
*) \)\(\[IndentingNewLine]\)\(\(EGFRModel1 = 
        Flatten[Outer[
            List, {Var[X], Var[EGF]}, {Var[X], 
              Var[p, Shc, ShcP, Grb2, Sos, SosP], 
              Var[Shc, ShcP, Grb2, Sos, SosP], Var[ShcP, Grb2, Sos, SosP], 
              Var[Grb2, Sos, SosP], Var[Sos, SosP], Var[SosP]}], 
          1];\)\[IndentingNewLine]\[IndentingNewLine]
    \(EGFRMacroStateDescription = \({{EGFR}, #} &\) /@ 
          EGFRModel1;\)\[IndentingNewLine]\[IndentingNewLine]
    \(EGFR2Model1 = 
        Flatten[Outer[
            List, {Var[X], Var[EGF]}, {Var[X], 
              Var[p, Shc, ShcP, Grb2, Sos, SosP], 
              Var[Shc, ShcP, Grb2, Sos, SosP], Var[ShcP, Grb2, Sos, SosP], 
              Var[Grb2, Sos, SosP], Var[Sos, SosP], Var[SosP]}, {Var[X], 
              Var[EGF]}, {Var[X], Var[p, Shc, ShcP, Grb2, Sos, SosP], 
              Var[Shc, ShcP, Grb2, Sos, SosP], Var[ShcP, Grb2, Sos, SosP], 
              Var[Grb2, Sos, SosP], Var[Sos, SosP], Var[SosP]}], 
          3];\)\[IndentingNewLine]\[IndentingNewLine]
    \(EGFR2MacroStateDescription = \({{EGFR2}, #} &\) /@ 
          EGFR2Model1;\)\[IndentingNewLine]\[IndentingNewLine]
    \(EGFRMacroStateDescriptionAll = 
        Union[EGFRMacroStateDescription, \ 
          EGFR2MacroStateDescription];\)\[IndentingNewLine]\[IndentingNewLine]\

    \(EGFRMacroStates1 = \(GenerateMacroState[OldVars, #] &\) /@ 
          EGFRMacroStateDescriptionAll;\)\[IndentingNewLine]\
\[IndentingNewLine]
    \(RenameState[Var_] := 
        Module[{State, 
            OutputVar}, \[IndentingNewLine]State = \(\(ToExpression[\(Head[
                        Var]\)[\([1]\)]]\)[\([#]\)] &\) /@ 
              Range[Length[
                  ToExpression[\(Head[
                        Var]\)[\([1]\)]]]]; \[IndentingNewLine]If[
            Head[ToExpression[\(Head[Var]\)[\([1]\)]]] === 
              EGFR, \[IndentingNewLine]\(OutputVar = \(c[
                    ToString[EGFR[State[\([1]\)], State[\([2]\)], X]]]\)[
                  t];\), \[IndentingNewLine]\(OutputVar = \(c[
                    ToString[
                      EGFR2[State[\([1]\)], State[\([2]\)], X, 
                        State[\([3]\)], State[\([4]\)], X]]]\)[
                  t];\)\[IndentingNewLine]]; \[IndentingNewLine]OutputVar\
\[IndentingNewLine]];\)\[IndentingNewLine]\[IndentingNewLine]
    \(Trafo3 = EGFRMacroStates1;\)\[IndentingNewLine]
    \(NewVarsMod3Old = 
        Cases[Trafo3, Rule[x_, y_] \[RuleDelayed] x];\)\[IndentingNewLine]
    \(NewVarsMod3 = \(RenameState[#] &\) /@ 
          NewVarsMod3Old;\)\[IndentingNewLine]
    \(TMatrix = 
        Outer[D, NewVarsMod3Old /. Trafo3, OldVars];\)\[IndentingNewLine]
    \(VarsModel3 = \(OldVars[\([#]\)] &\) /@ \((Union[\(#[\([2]\)] &\) /@ 
                Position[TMatrix, 1]])\);\)\[IndentingNewLine]
    \(ODEsModel3 = \(ODEsReq[\([#]\)] &\) /@ \((Union[\(#[\([2]\)] &\) /@ 
                Position[TMatrix, 1]])\);\)\[IndentingNewLine]
    \(TMatrixMod3 = 
        Outer[D, NewVarsMod3Old /. Trafo3, 
          VarsModel3];\)\[IndentingNewLine]\[IndentingNewLine]
    Dimensions[TMatrixMod3]\[IndentingNewLine]
    MatrixRank[TMatrixMod3]\[IndentingNewLine]
    \)\)\)], "Input"],

Cell[BoxData[
    \({210, 210}\)], "Output"],

Cell[BoxData[
    \(210\)], "Output"]
}, Open  ]],

Cell[BoxData[{
    \(\(InvTMatrixMod3 = Inverse[TMatrixMod3];\)\), "\[IndentingNewLine]", 
    \(\(InvTrafoMod3 = \(VarsModel3[\([#]\)] \[Rule] \((InvTMatrixMod3 . 
                    NewVarsMod3)\)[\([#]\)] &\) /@ 
          Range[Length[NewVarsMod3]];\)\), "\[IndentingNewLine]", 
    \(\(TransformedEqnMod3 = \(TMatrixMod3 . ODEsModel3 /. ReactionRates\) /. 
          InvTrafoMod3;\)\)}], "Input"],

Cell[CellGroupData[{

Cell[BoxData[
    \(\(\(\[IndentingNewLine]\)\(EGFModule1 = 
      ModuleFinding[TransformedEqnMod3, NewVarsMod3, 2]\[IndentingNewLine]
    EGFRPhosphorylationModule1 = 
      Complement[ModuleFinding[TransformedEqnMod3, NewVarsMod3, 14], 
        EGFModule1]\[IndentingNewLine]
    EGFRShcPModule1 = 
      Complement[ModuleFinding[TransformedEqnMod3, NewVarsMod3, 12], 
        EGFRPhosphorylationModule1, EGFModule1]\[IndentingNewLine]
    EGFRSosModule1 = 
      Complement[ModuleFinding[TransformedEqnMod3, NewVarsMod3, 10], 
        EGFRPhosphorylationModule1, EGFModule1, 
        EGFRShcPModule1]\[IndentingNewLine]\[IndentingNewLine]
    \)\)\)], "Input"],

Cell[BoxData[
    \({2, 9, 30, 37, 128, 135}\)], "Output"],

Cell[BoxData[
    \({6, 7, 13, 14, 34, 35, 41, 42, 86, 93, 100, 107, 132, 133, 139, 140, 
      184, 191, 198, 205}\)], "Output"],

Cell[BoxData[
    \({4, 5, 11, 12, 32, 33, 39, 40, 58, 65, 72, 79, 130, 131, 137, 138, 156, 
      163, 170, 177}\)], "Output"],

Cell[BoxData[
    \({1, 3, 8, 10, 16, 23, 29, 31, 36, 38, 44, 51, 114, 121, 127, 129, 134, 
      136, 142, 149}\)], "Output"]
}, Open  ]],

Cell[CellGroupData[{

Cell[BoxData[
    \(\(\(\[IndentingNewLine]\)\( (*Transformation\ of\ second\ EGF\ submodel\
\ *) \)\(\[IndentingNewLine]\)\(\(EGFRbModel2 = 
        Flatten[Outer[
            List, {Var[X], Var[EGF]}, {Var[X], Var[p, Grb2, Sos, SosP], 
              Var[Grb2, Sos, SosP], Var[Sos, SosP], Var[SosP]}], 
          1];\)\[IndentingNewLine]\[IndentingNewLine]
    \(EGFRbMacroStateDescription = \({{EGFRb}, #} &\) /@ 
          EGFRbModel2;\)\[IndentingNewLine]\[IndentingNewLine]
    \(EGFRb2Model2 = 
        Flatten[Outer[
            List, {Var[X], Var[EGF]}, {Var[X], Var[p, Grb2, Sos, SosP], 
              Var[Grb2, Sos, SosP], Var[Sos, SosP], Var[SosP]}, {Var[X], 
              Var[EGF]}, {Var[X], Var[p, Grb2, Sos, SosP], 
              Var[Grb2, Sos, SosP], Var[Sos, SosP], Var[SosP]}], 
          3];\)\[IndentingNewLine]\[IndentingNewLine]
    \(EGFRb2MacroStateDescription = \({{EGFRb2}, #} &\) /@ 
          EGFRb2Model2;\)\[IndentingNewLine]\[IndentingNewLine]
    \(EGFRbMacroStateDescriptionAll = 
        Union[EGFRbMacroStateDescription, \ 
          EGFRb2MacroStateDescription];\)\[IndentingNewLine]\
\[IndentingNewLine]
    \(EGFRbMacroStates2 = \(GenerateMacroState[OldVars, #] &\) /@ 
          EGFRbMacroStateDescriptionAll;\)\[IndentingNewLine]\
\[IndentingNewLine]
    \(RenameState[Var_] := 
        Module[{State, 
            OutputVar}, \[IndentingNewLine]State = \(\(ToExpression[\(Head[
                        Var]\)[\([1]\)]]\)[\([#]\)] &\) /@ 
              Range[Length[
                  ToExpression[\(Head[
                        Var]\)[\([1]\)]]]]; \[IndentingNewLine]If[
            Head[ToExpression[\(Head[Var]\)[\([1]\)]]] === 
              EGFRb, \[IndentingNewLine]\(OutputVar = \(c[
                    ToString[EGFR[State[\([1]\)], X, State[\([2]\)]]]]\)[
                  t];\), \[IndentingNewLine]\(OutputVar = \(c[
                    ToString[
                      EGFR2[State[\([1]\)], X, State[\([2]\)], 
                        State[\([3]\)], X, State[\([4]\)]]]]\)[
                  t];\)\[IndentingNewLine]]; \[IndentingNewLine]OutputVar\
\[IndentingNewLine]];\)\[IndentingNewLine]\[IndentingNewLine]
    \(Trafo4 = EGFRbMacroStates2;\)\[IndentingNewLine]
    \(NewVarsMod4Old = 
        Cases[Trafo4, Rule[x_, y_] \[RuleDelayed] x];\)\[IndentingNewLine]
    \(NewVarsMod4 = \(RenameState[#] &\) /@ 
          NewVarsMod4Old;\)\[IndentingNewLine]
    \(TMatrix = 
        Outer[D, NewVarsMod4Old /. Trafo4, OldVars];\)\[IndentingNewLine]
    \(VarsModel4 = \(OldVars[\([#]\)] &\) /@ \((Union[\(#[\([2]\)] &\) /@ 
                Position[TMatrix, 1]])\);\)\[IndentingNewLine]
    \(ODEsModel4 = \(ODEsReq[\([#]\)] &\) /@ \((Union[\(#[\([2]\)] &\) /@ 
                Position[TMatrix, 1]])\);\)\[IndentingNewLine]
    \(TMatrixMod4 = 
        Outer[D, NewVarsMod4Old /. Trafo4, 
          VarsModel4];\)\[IndentingNewLine]\[IndentingNewLine]
    Dimensions[TMatrixMod4]\[IndentingNewLine]
    MatrixRank[TMatrixMod4]\[IndentingNewLine]
    \)\)\)], "Input"],

Cell[BoxData[
    \({110, 110}\)], "Output"],

Cell[BoxData[
    \(110\)], "Output"]
}, Open  ]],

Cell[BoxData[
    \(\(\(\[IndentingNewLine]\)\(\(InvTMatrixMod4 = 
        Inverse[TMatrixMod4];\)\[IndentingNewLine]
    \(InvTrafoMod4 = \(VarsModel4[\([#]\)] \[Rule] \((InvTMatrixMod4 . 
                    NewVarsMod4)\)[\([#]\)] &\) /@ 
          Range[Length[NewVarsMod4]];\)\[IndentingNewLine]
    \(TransformedEqnMod4 = \(TMatrixMod4 . ODEsModel4 /. ReactionRates\) /. 
          InvTrafoMod4;\)\)\)\)], "Input"],

Cell[CellGroupData[{

Cell[BoxData[
    \(\(\(\[IndentingNewLine]\)\(EGFModule2 = 
      ModuleFinding[TransformedEqnMod4, NewVarsMod4, 2]\[IndentingNewLine]
    EGFRPhosphorylationModule2 = 
      Complement[ModuleFinding[TransformedEqnMod4, NewVarsMod4, 10], 
        EGFModule2]\[IndentingNewLine]
    EGFRSosModule2 = 
      Complement[ModuleFinding[TransformedEqnMod4, NewVarsMod4, 8], 
        EGFRPhosphorylationModule2, EGFModule2]\[IndentingNewLine]
    \)\)\)], "Input"],

Cell[BoxData[
    \({2, 7, 22, 27, 72, 77}\)], "Output"],

Cell[BoxData[
    \({4, 5, 9, 10, 24, 25, 29, 30, 42, 47, 52, 57, 74, 75, 79, 80, 92, 97, 
      102, 107}\)], "Output"],

Cell[BoxData[
    \({1, 3, 6, 8, 12, 17, 21, 23, 26, 28, 32, 37, 62, 67, 71, 73, 76, 78, 
      82, 87}\)], "Output"]
}, Open  ]],

Cell[BoxData[
    \(\(\( (*\ 
      Transformation\ to\ all\ non - receptor\ macro - 
        states\ *) \)\(\[IndentingNewLine]\)\(\[IndentingNewLine]\)\(\(\
OtherVars = {Shc[X, 
              X] \[Rule] \(GenerateMacroState[
                  OldVars, {{Shc}, {Var[
                        X]}}]\)[\([2]\)] + \(GenerateMacroState[
                  OldVars, {{IR}, {Var[X], Var[X], 
                      Var[Shc, ShcP, Grb2, Sos, 
                        SosP]}}]\)[\([2]\)] + \(GenerateMacroState[
                  OldVars, {{EGFR}, {Var[X], 
                      Var[Shc, ShcP, Grb2, Sos, 
                        SosP]}}]\)[\([2]\)] + \(GenerateMacroState[
                  OldVars, {{EGFR2}, {Var[X], 
                      Var[Shc, ShcP, Grb2, Sos, SosP], Var[X], 
                      Var[X]}}]\)[\([2]\)] + \(GenerateMacroState[
                  OldVars, {{EGFR2}, {Var[X], Var[X], Var[X], 
                      Var[Shc, ShcP, Grb2, Sos, 
                        SosP]}}]\)[\([2]\)], \[IndentingNewLine]IRS[X, 
              X] \[Rule] \(GenerateMacroState[
                  OldVars, {{IRS}, {Var[
                        X]}}]\)[\([2]\)] + \(GenerateMacroState[
                  OldVars, {{IRb}, {Var[X], Var[X], 
                      Var[IRS, IRSP, Grb2, Sos, 
                        SosP]}}]\)[\([2]\)], \[IndentingNewLine]Grb2[X, 
              X] -> \(GenerateMacroState[
                  OldVars, {{Grb2}, {Var[
                        X]}}]\)[\([2]\)] + \(c["\<Shc[Grb2]\>"]\)[
                t] + \(c["\<Shc[Sos]\>"]\)[t] + \(c["\<Shc[SosP]\>"]\)[
                t] + \(c["\<IRS[Grb2]\>"]\)[t] + \(c["\<IRS[Sos]\>"]\)[
                t] + \(c["\<IRS[SosP]\>"]\)[
                t] + \(GenerateMacroState[
                  OldVars, {{IR}, {Var[X], Var[X], 
                      Var[Grb2, Sos, 
                        SosP]}}]\)[\([2]\)] + \
\[IndentingNewLine]\(GenerateMacroState[
                  OldVars, {{IRb}, {Var[X], Var[X], 
                      Var[Grb2, Sos, 
                        SosP]}}]\)[\([2]\)] + \(GenerateMacroState[
                  OldVars, {{EGFR}, {Var[X], 
                      Var[Grb2, Sos, 
                        SosP]}}]\)[\([2]\)] + \
\[IndentingNewLine]\(GenerateMacroState[
                  OldVars, {{EGFRb}, {Var[X], 
                      Var[Grb2, Sos, 
                        SosP]}}]\)[\([2]\)] + \(GenerateMacroState[
                  OldVars, {{EGFR2}, {Var[X], Var[Grb2, Sos, SosP], Var[X], 
                      Var[X]}}]\)[\([2]\)] + \(GenerateMacroState[
                  OldVars, {{EGFR2}, {Var[X], Var[X], Var[X], 
                      Var[Grb2, Sos, 
                        SosP]}}]\)[\([2]\)] + \
\[IndentingNewLine]\(GenerateMacroState[
                  OldVars, {{EGFRb2}, {Var[X], Var[Grb2, Sos, SosP], Var[X], 
                      Var[X]}}]\)[\([2]\)] + \(GenerateMacroState[
                  OldVars, {{EGFRb2}, {Var[X], Var[X], Var[X], 
                      Var[Grb2, Sos, 
                        SosP]}}]\)[\([2]\)], \[IndentingNewLine]Sos[X, 
              X] -> \(GenerateMacroState[
                  OldVars, {{Sos}, {Var[
                        X]}}]\)[\([2]\)] + \(c["\<Shc[Sos]\>"]\)[
                t] + \(c["\<Shc[SosP]\>"]\)[t] + \(c["\<IRS[Sos]\>"]\)[
                t] + \(c["\<IRS[SosP]\>"]\)[t] + \(c["\<Grb2[Sos]\>"]\)[
                t] + \(c["\<Grb2[SosP]\>"]\)[
                t] + \(GenerateMacroState[
                  OldVars, {{IR}, {Var[X], Var[X], 
                      Var[Sos, 
                        SosP]}}]\)[\([2]\)] + \
\[IndentingNewLine]\(GenerateMacroState[
                  OldVars, {{IRb}, {Var[X], Var[X], 
                      Var[Sos, SosP]}}]\)[\([2]\)] + \(GenerateMacroState[
                  OldVars, {{EGFR}, {Var[X], 
                      Var[Sos, 
                        SosP]}}]\)[\([2]\)] + \
\[IndentingNewLine]\(GenerateMacroState[
                  OldVars, {{EGFRb}, {Var[X], 
                      Var[Sos, SosP]}}]\)[\([2]\)] + \(GenerateMacroState[
                  OldVars, {{EGFR2}, {Var[X], Var[Sos, SosP], Var[X], 
                      Var[X]}}]\)[\([2]\)] + \(GenerateMacroState[
                  OldVars, {{EGFR2}, {Var[X], Var[X], Var[X], 
                      Var[Sos, 
                        SosP]}}]\)[\([2]\)] + \
\[IndentingNewLine]\(GenerateMacroState[
                  OldVars, {{EGFRb2}, {Var[X], Var[Sos, SosP], Var[X], 
                      Var[X]}}]\)[\([2]\)] + \(GenerateMacroState[
                  OldVars, {{EGFRb2}, {Var[X], Var[X], Var[X], 
                      Var[Sos, SosP]}}]\)[\([2]\)], \[IndentingNewLine]Shc[X, 
              P] \[Rule] \(GenerateMacroState[
                  OldVars, {{Shc}, {Var[p, Grb2, Sos, 
                        SosP]}}]\)[\([2]\)] + \(GenerateMacroState[
                  OldVars, {{IR}, {Var[X], Var[X], 
                      Var[ShcP, Grb2, Sos, 
                        SosP]}}]\)[\([2]\)] + \(GenerateMacroState[
                  OldVars, {{EGFR}, {Var[X], 
                      Var[ShcP, Grb2, Sos, 
                        SosP]}}]\)[\([2]\)] + \(GenerateMacroState[
                  OldVars, {{EGFR2}, {Var[X], Var[ShcP, Grb2, Sos, SosP], 
                      Var[X], Var[X]}}]\)[\([2]\)] + \(GenerateMacroState[
                  OldVars, {{EGFR2}, {Var[X], Var[X], Var[X], 
                      Var[ShcP, Grb2, Sos, 
                        SosP]}}]\)[\([2]\)], \[IndentingNewLine]Grb2[X, 
              Sos] -> \(GenerateMacroState[
                  OldVars, {{Grb2}, {Var[Sos, 
                        SosP]}}]\)[\([2]\)] + \(c["\<Shc[Sos]\>"]\)[
                t] + \(c["\<Shc[SosP]\>"]\)[t] + \(c["\<IRS[Sos]\>"]\)[
                t] + \(c["\<IRS[SosP]\>"]\)[
                t] + \(GenerateMacroState[
                  OldVars, {{IR}, {Var[X], Var[X], 
                      Var[Sos, 
                        SosP]}}]\)[\([2]\)] + \
\[IndentingNewLine]\(GenerateMacroState[
                  OldVars, {{IRb}, {Var[X], Var[X], 
                      Var[Sos, SosP]}}]\)[\([2]\)] + \(GenerateMacroState[
                  OldVars, {{EGFR}, {Var[X], 
                      Var[Sos, 
                        SosP]}}]\)[\([2]\)] + \
\[IndentingNewLine]\(GenerateMacroState[
                  OldVars, {{EGFRb}, {Var[X], 
                      Var[Sos, SosP]}}]\)[\([2]\)] + \(GenerateMacroState[
                  OldVars, {{EGFR2}, {Var[X], Var[Sos, SosP], Var[X], 
                      Var[X]}}]\)[\([2]\)] + \(GenerateMacroState[
                  OldVars, {{EGFR2}, {Var[X], Var[X], Var[X], 
                      Var[Sos, 
                        SosP]}}]\)[\([2]\)] + \
\[IndentingNewLine]\(GenerateMacroState[
                  OldVars, {{EGFRb2}, {Var[X], Var[Sos, SosP], Var[X], 
                      Var[X]}}]\)[\([2]\)] + \(GenerateMacroState[
                  OldVars, {{EGFRb2}, {Var[X], Var[X], Var[X], 
                      Var[Sos, SosP]}}]\)[\([2]\)], 
          Sos[X, P] -> \(GenerateMacroState[
                  OldVars, {{Sos}, {Var[
                        p]}}]\)[\([2]\)] + \
\[IndentingNewLine]\(c["\<Shc[SosP]\>"]\)[t] + \(c["\<IRS[SosP]\>"]\)[
                t] + \(c["\<Grb2[SosP]\>"]\)[
                t] + \(GenerateMacroState[
                  OldVars, {{IR}, {Var[X], Var[X], 
                      Var[SosP]}}]\)[\([2]\)] + \
\[IndentingNewLine]\(GenerateMacroState[
                  OldVars, {{IRb}, {Var[X], Var[X], 
                      Var[SosP]}}]\)[\([2]\)] + \(GenerateMacroState[
                  OldVars, {{EGFR}, {Var[X], 
                      Var[SosP]}}]\)[\([2]\)] + \
\[IndentingNewLine]\(GenerateMacroState[
                  OldVars, {{EGFRb}, {Var[X], 
                      Var[SosP]}}]\)[\([2]\)] + \(GenerateMacroState[
                  OldVars, {{EGFR2}, {Var[X], Var[SosP], Var[X], 
                      Var[X]}}]\)[\([2]\)] + \(GenerateMacroState[
                  OldVars, {{EGFR2}, {Var[X], Var[X], Var[X], 
                      Var[SosP]}}]\)[\([2]\)] + \
\[IndentingNewLine]\(GenerateMacroState[
                  OldVars, {{EGFRb2}, {Var[X], Var[SosP], Var[X], 
                      Var[X]}}]\)[\([2]\)] + \(GenerateMacroState[
                  OldVars, {{EGFRb2}, {Var[X], Var[X], Var[X], 
                      Var[SosP]}}]\)[\([2]\)], 
          IRS[X, P] \[Rule] \(GenerateMacroState[
                  OldVars, {{IRS}, {Var[p, Grb2, Sos, 
                        SosP]}}]\)[\([2]\)] + \(GenerateMacroState[
                  OldVars, {{IRb}, {Var[X], Var[X], 
                      Var[IRSP, Grb2, Sos, SosP]}}]\)[\([2]\)], 
          Shc[X, Grb2] \[Rule] \(GenerateMacroState[
                  OldVars, {{Shc}, {Var[Grb2, Sos, 
                        SosP]}}]\)[\([2]\)] + \(GenerateMacroState[
                  OldVars, {{IR}, {Var[X], Var[X], 
                      Var[Grb2, Sos, 
                        SosP]}}]\)[\([2]\)] + \(GenerateMacroState[
                  OldVars, {{EGFR}, {Var[X], 
                      Var[Grb2, Sos, 
                        SosP]}}]\)[\([2]\)] + \(GenerateMacroState[
                  OldVars, {{EGFR2}, {Var[X], Var[Grb2, Sos, SosP], Var[X], 
                      Var[X]}}]\)[\([2]\)] + \(GenerateMacroState[
                  OldVars, {{EGFR2}, {Var[X], Var[X], Var[X], 
                      Var[Grb2, Sos, 
                        SosP]}}]\)[\([2]\)], \[IndentingNewLine]Grb2[X, 
              SosP] -> \(GenerateMacroState[
                  OldVars, {{Grb2}, {Var[
                        SosP]}}]\)[\([2]\)] + \(c["\<Shc[SosP]\>"]\)[
                t] + \(c["\<IRS[SosP]\>"]\)[
                t] + \(GenerateMacroState[
                  OldVars, {{IR}, {Var[X], Var[X], 
                      Var[SosP]}}]\)[\([2]\)] + \
\[IndentingNewLine]\(GenerateMacroState[
                  OldVars, {{IRb}, {Var[X], Var[X], 
                      Var[SosP]}}]\)[\([2]\)] + \(GenerateMacroState[
                  OldVars, {{EGFR}, {Var[X], 
                      Var[SosP]}}]\)[\([2]\)] + \
\[IndentingNewLine]\(GenerateMacroState[
                  OldVars, {{EGFRb}, {Var[X], 
                      Var[SosP]}}]\)[\([2]\)] + \(GenerateMacroState[
                  OldVars, {{EGFR2}, {Var[X], Var[SosP], Var[X], 
                      Var[X]}}]\)[\([2]\)] + \(GenerateMacroState[
                  OldVars, {{EGFR2}, {Var[X], Var[X], Var[X], 
                      Var[SosP]}}]\)[\([2]\)] + \
\[IndentingNewLine]\(GenerateMacroState[
                  OldVars, {{EGFRb2}, {Var[X], Var[SosP], Var[X], 
                      Var[X]}}]\)[\([2]\)] + \(GenerateMacroState[
                  OldVars, {{EGFRb2}, {Var[X], Var[X], Var[X], 
                      Var[SosP]}}]\)[\([2]\)], 
          IRS[X, Grb2] \[Rule] \(GenerateMacroState[
                  OldVars, {{IRS}, {Var[Grb2, Sos, 
                        SosP]}}]\)[\([2]\)] + \(GenerateMacroState[
                  OldVars, {{IRb}, {Var[X], Var[X], 
                      Var[Grb2, Sos, 
                        SosP]}}]\)[\([2]\)], \[IndentingNewLine]Shc[X, 
              Sos] \[Rule] \(GenerateMacroState[
                  OldVars, {{Shc}, {Var[Sos, 
                        SosP]}}]\)[\([2]\)] + \(GenerateMacroState[
                  OldVars, {{IR}, {Var[X], Var[X], 
                      Var[Sos, SosP]}}]\)[\([2]\)] + \(GenerateMacroState[
                  OldVars, {{EGFR}, {Var[X], 
                      Var[Sos, SosP]}}]\)[\([2]\)] + \(GenerateMacroState[
                  OldVars, {{EGFR2}, {Var[X], Var[Sos, SosP], Var[X], 
                      Var[X]}}]\)[\([2]\)] + \(GenerateMacroState[
                  OldVars, {{EGFR2}, {Var[X], Var[X], Var[X], 
                      Var[Sos, SosP]}}]\)[\([2]\)], \[IndentingNewLine]IRS[X, 
              Sos] \[Rule] \(GenerateMacroState[
                  OldVars, {{IRS}, {Var[Sos, 
                        SosP]}}]\)[\([2]\)] + \(GenerateMacroState[
                  OldVars, {{IRb}, {Var[X], Var[X], 
                      Var[Sos, SosP]}}]\)[\([2]\)], \[IndentingNewLine]Shc[X, 
              SosP] \[Rule] \(GenerateMacroState[
                  OldVars, {{Shc}, {Var[
                        SosP]}}]\)[\([2]\)] + \(GenerateMacroState[
                  OldVars, {{IR}, {Var[X], Var[X], 
                      Var[SosP]}}]\)[\([2]\)] + \(GenerateMacroState[
                  OldVars, {{EGFR}, {Var[X], 
                      Var[SosP]}}]\)[\([2]\)] + \(GenerateMacroState[
                  OldVars, {{EGFR2}, {Var[X], Var[SosP], Var[X], 
                      Var[X]}}]\)[\([2]\)] + \(GenerateMacroState[
                  OldVars, {{EGFR2}, {Var[X], Var[X], Var[X], 
                      Var[SosP]}}]\)[\([2]\)], \[IndentingNewLine]IRS[X, 
              SosP] \[Rule] \(GenerateMacroState[
                  OldVars, {{IRS}, {Var[
                        SosP]}}]\)[\([2]\)] + \(GenerateMacroState[
                  OldVars, {{IRb}, {Var[X], Var[X], 
                      Var[SosP]}}]\)[\([2]\)]\[IndentingNewLine]};\)\(\
\[IndentingNewLine]\)\(\[IndentingNewLine]\)
    \)\)\)], "Input"],

Cell[CellGroupData[{

Cell[BoxData[
    \(\(\(\[IndentingNewLine]\)\(\(OtherVarsPartlyTransformed = 
        FullSimplify[\(\(\(OtherVars /. InvTrafoMod1\) /. InvTrafoMod2\) /. 
              InvTrafoMod3\) /. InvTrafoMod4];\)\[IndentingNewLine]
    \(NewVarsMod5 = 
        Cases[OtherVarsPartlyTransformed, 
          Rule[x_, y_] \[RuleDelayed] x];\)\[IndentingNewLine]
    \(TMatrix = 
        Outer[D, NewVarsMod5 /. OtherVarsPartlyTransformed, 
          OldVars];\)\[IndentingNewLine]
    \(OtherVarsOld = \(OldVars[\([#]\)] &\) /@ \((Union[\(#[\([2]\)] &\) /@ 
                Position[TMatrix, 1]])\);\)\[IndentingNewLine]
    \(ODEsModel5 = \(ODEsReq[\([#]\)] &\) /@ \((Union[\(#[\([2]\)] &\) /@ 
                Position[TMatrix, 
                  1]])\);\)\[IndentingNewLine]\[IndentingNewLine]\
\[IndentingNewLine]
    \(TrafoEqnOtherVars = 
        Cases[OtherVarsPartlyTransformed, 
          Rule[x_, y_] \[RuleDelayed] 
            x \[Equal] y];\)\[IndentingNewLine]\[IndentingNewLine]
    \(InvTrafoMod5 = 
        Flatten[Solve[TrafoEqnOtherVars, 
            OtherVarsOld]];\)\[IndentingNewLine]\[IndentingNewLine]
    \(TrafoMatrixOtherVars = 
        Outer[D, Cases[OtherVars, Rule[x_, y_] \[RuleDelayed] y], 
          OldVars];\)\[IndentingNewLine]\[IndentingNewLine]
    Dimensions[TrafoMatrixOtherVars]\)\)\)], "Input"],

Cell[BoxData[
    \({15, 391}\)], "Output"]
}, Open  ]],

Cell[BoxData[
    \(\(InvTrafoAll = 
        Join[InvTrafoMod1, InvTrafoMod2, InvTrafoMod3, InvTrafoMod4, 
          InvTrafoMod5];\)\)], "Input"],

Cell[BoxData[
    \(\(TransformedEqn5 = 
        Simplify[\(\((TrafoMatrixOtherVars . ODEsReq)\) /. ReactionRates\) /. 
            InvTrafoAll];\)\)], "Input"],

Cell[BoxData[
    \(\(\( (*\ 
      All\ model\ equations\ are\ put\ together\ *) \)\(\[IndentingNewLine]\)\
\(\[IndentingNewLine]\)\(\(TransformedEqn = 
        Join[TransformedEqnMod1, TransformedEqnMod2, TransformedEqnMod3, 
            TransformedEqnMod4] /. InvTrafoMod5;\)\[IndentingNewLine]
    \(AllTransformedStates = 
        Join[NewVarsMod1, NewVarsMod2, NewVarsMod3, NewVarsMod4, 
          NewVarsMod5];\)\[IndentingNewLine]
    \(TransformedEqnAll = 
        Join[TransformedEqn, TransformedEqn5];\)\)\)\)], "Input"],

Cell[BoxData[
    \(\(\(\[IndentingNewLine]\)\(\(HelpVar = \(\(Flatten[
                Position[AllTransformedStates, #]]\)[\([1]\)] &\) /@ 
          Union[AllTransformedStates];\)\[IndentingNewLine]
    \(AllTransformedStatesRed = \(AllTransformedStates[\([#]\)] &\) /@ 
          HelpVar;\)\[IndentingNewLine]
    \(TransformedEqnAllRed = \(TransformedEqnAll[\([#]\)] &\) /@ 
          HelpVar;\)\)\)\)], "Input"],

Cell[CellGroupData[{

Cell[BoxData[{
    \(\(QuantitiesOfInterest = {\(c["\<IR[X, I, X, X]\>"]\)[
            t], \(c["\<EGFR[EGF, X, X]\>"]\)[t], \(c["\<IR[X, X, X, p]\>"]\)[
            t], \(c["\<IR[X, X, p, X]\>"]\)[
            t], \(c["\<IR[X, X, Grb2, X]\>"]\)[
            t], \(c["\<IR[X, X, Sos, X]\>"]\)[
            t], \(c["\<EGFR[X, Shc, X]\>"]\)[
            t], \(c["\<EGFR2[X, Shc, X, X, X, X]\>"]\)[
            t], \(c["\<EGFR2[X, X, X, X, Shc, X]\>"]\)[
            t], \(c["\<EGFR[X, Grb2, X]\>"]\)[
            t], \(c["\<EGFR2[X, Grb2, X, X, X, X]\>"]\)[
            t], \(c["\<EGFR2[X, X, X, X, Grb2, X]\>"]\)[
            t], \(c["\<EGFR[X, Sos, X]\>"]\)[
            t], \(c["\<EGFR2[X, Sos, X, X, X, X]\>"]\)[
            t], \(c["\<EGFR2[X, X, X, X, Sos, X]\>"]\)[
            t], \(c["\<EGFR[X, X, Grb2]\>"]\)[
            t], \(c["\<EGFR2[X, X, Grb2, X, X, X]\>"]\)[
            t], \(c["\<EGFR2[X, X, X, X, X, Grb2]\>"]\)[
            t], \(c["\<EGFR[X, X, Sos]\>"]\)[
            t], \(c["\<EGFR2[X, X, Sos, X, X, X]\>"]\)[
            t], \(c["\<EGFR2[X, X, X, X, X, Sos]\>"]\)[
            t]};\)\), "\[IndentingNewLine]", 
    \(QuantitiesOfInterestNumb = 
      Flatten[\(Position[AllTransformedStatesRed, #] &\) /@ 
          QuantitiesOfInterest]\)}], "Input"],

Cell[BoxData[
    \({368, 318, 378, 370, 369, 374, 322, 217, 300, 319, 175, 297, 324, 245, 
      302, 325, 255, 303, 327, 285, 305}\)], "Output"]
}, Open  ]],

Cell[CellGroupData[{

Cell[BoxData[
    \(\(\(\[IndentingNewLine]\)\(\(QuantitiesOfInterest[\([#]\)] &\) /@ {4, 
        7, 8, 9}\)\)\)], "Input"],

Cell[BoxData[
    \({\(c["IR[X, X, p, X]"]\)[t], \(c["EGFR[X, Shc, X]"]\)[
        t], \(c["EGFR2[X, Shc, X, X, X, X]"]\)[
        t], \(c["EGFR2[X, X, X, X, Shc, X]"]\)[t]}\)], "Output"]
}, Open  ]],

Cell[BoxData[
    \(\(\(\[IndentingNewLine]\)\(DissectModelInModules[Eqn_, Vars_, 
          Observables_] := 
        Module[{StatesToConsider, Module, 
            AllModules}, \[IndentingNewLine]StatesToConsider = 
            Observables; \[IndentingNewLine]AllModules = {}; \
\[IndentingNewLine]While[
            Length[StatesToConsider] =!= 0, \[IndentingNewLine]Module = 
              ModuleFinding[Eqn, Vars, 
                StatesToConsider[\([1]\)]]; \[IndentingNewLine]Print[
              Module]; \[IndentingNewLine]StatesToConsider = 
              Complement[
                StatesToConsider, {StatesToConsider[\([1]\)]}]; \
\[IndentingNewLine]AllModules = 
              Join[AllModules, {Module}];\[IndentingNewLine]]; \
\[IndentingNewLine]Union[AllModules]\[IndentingNewLine]];\)\)\)], "Input"],

Cell[CellGroupData[{

Cell[BoxData[{
    \(Length[QuantitiesOfInterestNumb]\), "\[IndentingNewLine]", 
    \(MyModules = 
      DissectModelInModules[TransformedEqnAllRed, AllTransformedStatesRed, 
        QuantitiesOfInterestNumb]\)}], "Input"],

Cell[BoxData[
    \(21\)], "Output"],

Cell[BoxData[
    \({{368, 342, 355, 381}, {318, 150, 161, 296, 307, 329}, {378, 337, 8, 
        339, 342, 350, 352, 355, 363, 365, 368, 376, 381}, {217, 13, 64, 36, 
        43, 71, 150, 161, 182, 189, 210, 296, 300, 143, 141, 152, 154, 287, 
        289, 298, 307, 309, 311, 318, 320, 322, 329, 372, 370, 331, 333, 342, 
        344, 346, 355, 357, 359, 368, 381}, {300, 13, 143, 141, 150, 152, 
        154, 161, 217, 64, 36, 43, 71, 182, 189, 210, 287, 289, 296, 298, 
        307, 309, 311, 318, 320, 322, 329, 372, 370, 331, 333, 342, 344, 346, 
        355, 357, 359, 368, 381}, {322, 13, 64, 36, 43, 71, 143, 141, 150, 
        152, 154, 161, 182, 189, 210, 217, 287, 289, 296, 298, 300, 307, 309, 
        311, 318, 320, 329, 372, 370, 331, 333, 342, 344, 346, 355, 357, 359, 
        368, 381}, {370, 331, 333, 13, 217, 64, 36, 43, 71, 150, 161, 182, 
        189, 210, 296, 300, 143, 141, 152, 154, 287, 289, 298, 307, 309, 311, 
        318, 320, 322, 329, 342, 344, 346, 355, 357, 359, 368, 372, 
        381}, {175, 3, 4, 5, 8, 9, 10, 13, 22, 29, 36, 43, 50, 57, 64, 71, 
        150, 161, 168, 182, 189, 196, 203, 210, 217, 255, 104, 109, 114, 119, 
        250, 260, 265, 296, 297, 140, 141, 142, 143, 151, 152, 153, 154, 286, 
        287, 288, 289, 298, 299, 300, 303, 146, 147, 157, 158, 292, 293, 304, 
        307, 308, 309, 310, 311, 314, 315, 318, 319, 320, 321, 322, 325, 326, 
        329, 369, 370, 331, 333, 342, 344, 346, 355, 357, 359, 368, 371, 372, 
        375, 376, 377, 378, 337, 339, 350, 352, 363, 365, 381}, {255, 3, 4, 
        5, 8, 9, 10, 13, 104, 109, 114, 119, 150, 161, 175, 22, 29, 36, 43, 
        50, 57, 64, 71, 168, 182, 189, 196, 203, 210, 217, 250, 260, 265, 
        296, 297, 140, 141, 142, 143, 151, 152, 153, 154, 286, 287, 288, 289, 
        298, 299, 300, 303, 146, 147, 157, 158, 292, 293, 304, 307, 308, 309, 
        310, 311, 314, 315, 318, 319, 320, 321, 322, 325, 326, 329, 369, 370, 
        331, 333, 342, 344, 346, 355, 357, 359, 368, 371, 372, 375, 376, 377, 
        378, 337, 339, 350, 352, 363, 365, 381}, {297, 3, 4, 5, 8, 9, 10, 13, 
        140, 141, 142, 143, 150, 151, 152, 153, 154, 161, 175, 22, 29, 36, 
        43, 50, 57, 64, 71, 168, 182, 189, 196, 203, 210, 217, 255, 104, 109, 
        114, 119, 250, 260, 265, 286, 287, 288, 289, 296, 298, 299, 300, 303, 
        146, 147, 157, 158, 292, 293, 304, 307, 308, 309, 310, 311, 314, 315, 
        318, 319, 320, 321, 322, 325, 326, 329, 369, 370, 331, 333, 342, 344, 
        346, 355, 357, 359, 368, 371, 372, 375, 376, 377, 378, 337, 339, 350, 
        352, 363, 365, 381}, {303, 3, 4, 5, 8, 9, 10, 13, 146, 147, 150, 157, 
        158, 161, 175, 22, 29, 36, 43, 50, 57, 64, 71, 168, 182, 189, 196, 
        203, 210, 217, 255, 104, 109, 114, 119, 250, 260, 265, 292, 293, 296, 
        297, 140, 141, 142, 143, 151, 152, 153, 154, 286, 287, 288, 289, 298, 
        299, 300, 304, 307, 308, 309, 310, 311, 314, 315, 318, 319, 320, 321, 
        322, 325, 326, 329, 369, 370, 331, 333, 342, 344, 346, 355, 357, 359, 
        368, 371, 372, 375, 376, 377, 378, 337, 339, 350, 352, 363, 365, 
        381}, {319, 3, 4, 5, 8, 9, 10, 13, 22, 29, 36, 43, 50, 57, 64, 71, 
        140, 141, 142, 143, 150, 151, 152, 153, 154, 161, 168, 175, 182, 189, 
        196, 203, 210, 217, 255, 104, 109, 114, 119, 250, 260, 265, 286, 287, 
        288, 289, 296, 297, 298, 299, 300, 303, 146, 147, 157, 158, 292, 293, 
        304, 307, 308, 309, 310, 311, 314, 315, 318, 320, 321, 322, 325, 326, 
        329, 369, 370, 331, 333, 342, 344, 346, 355, 357, 359, 368, 371, 372, 
        375, 376, 377, 378, 337, 339, 350, 352, 363, 365, 381}, {325, 3, 4, 
        5, 8, 9, 10, 13, 104, 109, 114, 119, 146, 147, 150, 157, 158, 161, 
        175, 22, 29, 36, 43, 50, 57, 64, 71, 168, 182, 189, 196, 203, 210, 
        217, 250, 255, 260, 265, 292, 293, 296, 297, 140, 141, 142, 143, 151, 
        152, 153, 154, 286, 287, 288, 289, 298, 299, 300, 303, 304, 307, 308, 
        309, 310, 311, 314, 315, 318, 319, 320, 321, 322, 326, 329, 369, 370, 
        331, 333, 342, 344, 346, 355, 357, 359, 368, 371, 372, 375, 376, 377, 
        378, 337, 339, 350, 352, 363, 365, 381}, {369, 3, 4, 5, 8, 9, 10, 13, 
        175, 22, 29, 36, 43, 50, 57, 64, 71, 150, 161, 168, 182, 189, 196, 
        203, 210, 217, 255, 104, 109, 114, 119, 250, 260, 265, 296, 297, 140, 
        141, 142, 143, 151, 152, 153, 154, 286, 287, 288, 289, 298, 299, 300, 
        303, 146, 147, 157, 158, 292, 293, 304, 307, 308, 309, 310, 311, 314, 
        315, 318, 319, 320, 321, 322, 325, 326, 329, 370, 331, 333, 342, 344, 
        346, 355, 357, 359, 368, 371, 372, 375, 376, 377, 378, 337, 339, 350, 
        352, 363, 365, 381}, {245, 1, 2, 3, 4, 5, 6, 7, 8, 9, 10, 11, 12, 13, 
        14, 15, 92, 22, 29, 36, 43, 50, 57, 64, 71, 78, 85, 99, 150, 161, 
        168, 175, 182, 189, 196, 203, 210, 217, 224, 231, 238, 255, 104, 109, 
        114, 119, 250, 260, 265, 280, 129, 124, 134, 139, 270, 275, 285, 296, 
        297, 140, 141, 142, 143, 151, 152, 153, 154, 286, 287, 288, 289, 298, 
        299, 300, 301, 144, 145, 155, 156, 290, 291, 302, 303, 146, 147, 157, 
        158, 292, 293, 304, 305, 148, 149, 159, 160, 294, 295, 306, 307, 308, 
        309, 310, 311, 312, 313, 314, 315, 316, 317, 318, 319, 320, 321, 322, 
        323, 324, 325, 326, 327, 328, 329, 369, 370, 331, 333, 342, 344, 346, 
        355, 357, 359, 368, 371, 372, 373, 374, 375, 376, 377, 378, 337, 339, 
        350, 352, 363, 365, 379, 380, 381}, {285, 1, 2, 3, 4, 5, 6, 7, 8, 9, 
        10, 11, 12, 13, 14, 15, 124, 104, 109, 114, 119, 129, 134, 139, 150, 
        161, 175, 22, 29, 36, 43, 50, 57, 64, 71, 168, 182, 189, 196, 203, 
        210, 217, 231, 78, 85, 92, 99, 224, 238, 245, 250, 255, 260, 265, 
        270, 275, 280, 296, 297, 140, 141, 142, 143, 151, 152, 153, 154, 286, 
        287, 288, 289, 298, 299, 300, 301, 144, 145, 155, 156, 290, 291, 302, 
        303, 146, 147, 157, 158, 292, 293, 304, 305, 148, 149, 159, 160, 294, 
        295, 306, 307, 308, 309, 310, 311, 312, 313, 314, 315, 316, 317, 318, 
        319, 320, 321, 322, 323, 324, 325, 326, 327, 328, 329, 369, 370, 331, 
        333, 342, 344, 346, 355, 357, 359, 368, 371, 372, 373, 374, 375, 376, 
        377, 378, 337, 339, 350, 352, 363, 365, 379, 380, 381}, {302, 1, 2, 
        3, 4, 5, 6, 7, 8, 9, 10, 11, 12, 13, 14, 15, 145, 140, 141, 142, 143, 
        144, 150, 151, 152, 153, 154, 155, 156, 161, 175, 22, 29, 36, 43, 50, 
        57, 64, 71, 168, 182, 189, 196, 203, 210, 217, 231, 78, 85, 92, 99, 
        224, 238, 245, 255, 104, 109, 114, 119, 250, 260, 265, 280, 129, 124, 
        134, 139, 270, 275, 285, 286, 287, 288, 289, 290, 291, 296, 297, 298, 
        299, 300, 301, 303, 146, 147, 157, 158, 292, 293, 304, 305, 148, 149, 
        159, 160, 294, 295, 306, 307, 308, 309, 310, 311, 312, 313, 314, 315, 
        316, 317, 318, 319, 320, 321, 322, 323, 324, 325, 326, 327, 328, 329, 
        369, 370, 331, 333, 342, 344, 346, 355, 357, 359, 368, 371, 372, 373, 
        374, 375, 376, 377, 378, 337, 339, 350, 352, 363, 365, 379, 380, 
        381}, {305, 1, 2, 3, 4, 5, 6, 7, 8, 9, 10, 11, 12, 13, 14, 15, 148, 
        146, 147, 149, 150, 157, 158, 159, 160, 161, 175, 22, 29, 36, 43, 50, 
        57, 64, 71, 168, 182, 189, 196, 203, 210, 217, 231, 78, 85, 92, 99, 
        224, 238, 245, 255, 104, 109, 114, 119, 250, 260, 265, 280, 129, 124, 
        134, 139, 270, 275, 285, 292, 293, 294, 295, 296, 297, 140, 141, 142, 
        143, 151, 152, 153, 154, 286, 287, 288, 289, 298, 299, 300, 301, 144, 
        145, 155, 156, 290, 291, 302, 303, 304, 306, 307, 308, 309, 310, 311, 
        312, 313, 314, 315, 316, 317, 318, 319, 320, 321, 322, 323, 324, 325, 
        326, 327, 328, 329, 369, 370, 331, 333, 342, 344, 346, 355, 357, 359, 
        368, 371, 372, 373, 374, 375, 376, 377, 378, 337, 339, 350, 352, 363, 
        365, 379, 380, 381}, {324, 1, 2, 3, 4, 5, 6, 7, 8, 9, 10, 11, 12, 13, 
        14, 15, 92, 22, 29, 36, 43, 50, 57, 64, 71, 78, 85, 99, 145, 140, 
        141, 142, 143, 144, 150, 151, 152, 153, 154, 155, 156, 161, 168, 175, 
        182, 189, 196, 203, 210, 217, 224, 231, 238, 245, 255, 104, 109, 114, 
        119, 250, 260, 265, 280, 129, 124, 134, 139, 270, 275, 285, 286, 287, 
        288, 289, 290, 291, 296, 297, 298, 299, 300, 301, 302, 303, 146, 147, 
        157, 158, 292, 293, 304, 305, 148, 149, 159, 160, 294, 295, 306, 307, 
        308, 309, 310, 311, 312, 313, 314, 315, 316, 317, 318, 319, 320, 321, 
        322, 323, 325, 326, 327, 328, 329, 369, 370, 331, 333, 342, 344, 346, 
        355, 357, 359, 368, 371, 372, 373, 374, 375, 376, 377, 378, 337, 339, 
        350, 352, 363, 365, 379, 380, 381}, {327, 1, 2, 3, 4, 5, 6, 7, 8, 9, 
        10, 11, 12, 13, 14, 15, 124, 104, 109, 114, 119, 129, 134, 139, 148, 
        146, 147, 149, 150, 157, 158, 159, 160, 161, 175, 22, 29, 36, 43, 50, 
        57, 64, 71, 168, 182, 189, 196, 203, 210, 217, 231, 78, 85, 92, 99, 
        224, 238, 245, 250, 255, 260, 265, 270, 275, 280, 285, 292, 293, 294, 
        295, 296, 297, 140, 141, 142, 143, 151, 152, 153, 154, 286, 287, 288, 
        289, 298, 299, 300, 301, 144, 145, 155, 156, 290, 291, 302, 303, 304, 
        305, 306, 307, 308, 309, 310, 311, 312, 313, 314, 315, 316, 317, 318, 
        319, 320, 321, 322, 323, 324, 325, 326, 328, 329, 369, 370, 331, 333, 
        342, 344, 346, 355, 357, 359, 368, 371, 372, 373, 374, 375, 376, 377, 
        378, 337, 339, 350, 352, 363, 365, 379, 380, 381}, {374, 1, 2, 3, 4, 
        5, 6, 7, 8, 9, 10, 11, 12, 13, 14, 15, 175, 22, 29, 36, 43, 50, 57, 
        64, 71, 150, 161, 168, 182, 189, 196, 203, 210, 217, 231, 78, 85, 92, 
        99, 224, 238, 245, 255, 104, 109, 114, 119, 250, 260, 265, 280, 129, 
        124, 134, 139, 270, 275, 285, 296, 297, 140, 141, 142, 143, 151, 152, 
        153, 154, 286, 287, 288, 289, 298, 299, 300, 301, 144, 145, 155, 156, 
        290, 291, 302, 303, 146, 147, 157, 158, 292, 293, 304, 305, 148, 149, 
        159, 160, 294, 295, 306, 307, 308, 309, 310, 311, 312, 313, 314, 315, 
        316, 317, 318, 319, 320, 321, 322, 323, 324, 325, 326, 327, 328, 329, 
        369, 370, 331, 333, 342, 344, 346, 355, 357, 359, 368, 371, 372, 373, 
        375, 376, 377, 378, 337, 339, 350, 352, 363, 365, 379, 380, 
        381}}\)], "Output"]
}, Open  ]],

Cell[CellGroupData[{

Cell[BoxData[{
    \(Complement[MyModules[\([8]\)], 
      Union[Flatten[\(MyModules[\([#]\)] &\) /@ {4, 7, 8, 
              9}]]]\), "\[IndentingNewLine]", 
    \(Length[Union[Flatten[MyModules]]]\), "\[IndentingNewLine]", 
    \(Complement[Union[Flatten[MyModules]], 
      Union[Flatten[DistinctModules]]]\)}], "Input"],

Cell[BoxData[
    \({}\)], "Output"],

Cell[BoxData[
    \(149\)], "Output"],

Cell[BoxData[
    \({}\)], "Output"]
}, Open  ]],

Cell[CellGroupData[{

Cell[BoxData[
    \(\(\( (*\ 
      Determination\ of\ the\ retroactive - 
        free\ modules\ and\ their\ size\ \
*) \)\(\[IndentingNewLine]\)\(\(DistinctModules = {MyModules[\([1]\)], \
\[IndentingNewLine]Complement[MyModules[\([2]\)], 
            MyModules[\([1]\)]], \[IndentingNewLine]Complement[
            MyModules[\([3]\)], MyModules[\([1]\)], 
            MyModules[\([2]\)]], \[IndentingNewLine]Complement[
            MyModules[\([4]\)], MyModules[\([3]\)], MyModules[\([1]\)], 
            MyModules[\([2]\)]], \[IndentingNewLine]Complement[
            MyModules[\([5]\)], MyModules[\([4]\)], MyModules[\([3]\)], 
            MyModules[\([1]\)], 
            MyModules[\([2]\)]], \[IndentingNewLine]Complement[
            MyModules[\([6]\)], MyModules[\([5]\)], MyModules[\([4]\)], 
            MyModules[\([3]\)], MyModules[\([1]\)], 
            MyModules[\([2]\)]]};\)\[IndentingNewLine]\[IndentingNewLine]
    \(Length[#] &\) /@ DistinctModules\)\)\)], "Input"],

Cell[BoxData[
    \({4, 6, 9, 29, 49, 52}\)], "Output"]
}, Open  ]],

Cell[BoxData[{
    \(\(Parameters = 
        Join[\(\((ToExpression["\<k\>" <> ToString[#] <> "\<->\>" <> 
                    ToString[\((#^2 + 5)\)]])\) &\) /@ 
            Range[34], \(\((ToExpression["\<k\>" <> ToString[#] <> "\<d->\>" <> 
                    ToString[\((#)\)]])\) &\) /@ 
            Range[34]];\)\[IndentingNewLine]\), "\[IndentingNewLine]", 
    \(\(ObservabilityAnalysis[ConsideredModule_, VarsOfInterest_] := 
        Module[{VarsModule, ODEModule, \ StatesNum, A, cMat, QMat, \ 
            ObsSpace, 
            res}, \[IndentingNewLine]VarsModule = \
\(AllTransformedStatesRed[\([#]\)] &\) /@ 
              ConsideredModule; \[IndentingNewLine]ODEModule = 
            Simplify[\(TransformedEqnAllRed[\([#]\)] &\) /@ 
                ConsideredModule]; 
          StatesNum = \(VarsModule[\([#]\)] \[Rule] # &\) /@ 
              Range[Length[
                  VarsModule]]; \[IndentingNewLine]A = \(\(\(Outer[
                      D, \((ODEModule /. Parameters)\), VarsModule, 1] /. 
                    StatesNum\) /. \(c["\<ERKPP\>"]\)[t] \[Rule] 
                    87\) /. \(c["\<EGF\>"]\)[t] \[Rule] 
                  11\) /. \(c["\<Ins\>"]\)[t] \[Rule] 
                7; \[IndentingNewLine]cMat = 
            Outer[D, VarsOfInterest, VarsModule, 
              1]; \[IndentingNewLine]QMat = cMat; \[IndentingNewLine]res = 
            cMat; \[IndentingNewLine]i = 1; \[IndentingNewLine]While[
            i < Length[VarsModule], \[IndentingNewLine]res = 
              res . A; \[IndentingNewLine]QMat = 
              Join[QMat, 
                res]; \[IndentingNewLine]\(i++\);\[IndentingNewLine]]; \
\[IndentingNewLine]ObsSpace = 
            NullSpace[NullSpace[QMat]] . 
              VarsModule\[IndentingNewLine]];\)\), "\[IndentingNewLine]", 
    \(\)}], "Input"],

Cell[BoxData[
    \(\(\( (*\ 
      Definition\ of\ all\ variables\ of\ interest\ and\ elimination\ of\ all\
\ states\ that\ are\ unobservable\ if\ this\ output\ is\ chosen\ *) \)\(\
\[IndentingNewLine]\)\(VarsOfInterestAll = {\(c["\<IR[X, I, X, X]\>"]\)[
              t] + \(c["\<IR[I, X, X, X]\>"]\)[
              t], \(c["\<EGFR2[X, X, X, X, X, X]\>"]\)[
            t], \(c["\<IR[X, X, X, IRS]\>"]\)[
              t] + \(c["\<IR[X, X, X, Grb2]\>"]\)[
              t], \(c["\<IR[X, X, X, Sos]\>"]\)[
            t], \(c["\<IR[X, X, Shc, X]\>"]\)[
            t], \(c["\<IR[X, X, Grb2, X]\>"]\)[
            t], \(c["\<IR[X, X, Sos, X]\>"]\)[
            t], \(c["\<EGFR[X, Shc, X]\>"]\)[
              t] + \(c["\<EGFR2[X, Shc, X, X, X, X]\>"]\)[
              t] + \(c["\<EGFR2[X, X, X, X, Shc, X]\>"]\)[
              t], \(c["\<EGFR[X, Grb2, X]\>"]\)[
              t] + \(c["\<EGFR2[X, Grb2, X, X, X, X]\>"]\)[
              t] + \(c["\<EGFR2[X, X, X, X, Grb2, X]\>"]\)[
              t], \(c["\<EGFR[X, Sos, X]\>"]\)[
              t] + \(c["\<EGFR2[X, Sos, X, X, X, X]\>"]\)[
              t] + \(c["\<EGFR2[X, X, X, X, Sos, X]\>"]\)[
              t], \(c["\<EGFR[X, X, Grb2]\>"]\)[
              t] + \(c["\<EGFR2[X, X, Grb2, X, X, X]\>"]\)[
              t] + \(c["\<EGFR2[X, X, X, X, X, Grb2]\>"]\)[
              t], \(c["\<EGFR[X, X, Sos]\>"]\)[
              t] + \(c["\<EGFR2[X, X, Sos, X, X, X]\>"]\)[
              t] + \(c["\<EGFR2[X, X, X, X, X, Sos]\>"]\)[t]};\)\)\)], "Input"],

Cell[CellGroupData[{

Cell[BoxData[
    \(\(\(\[IndentingNewLine]\)\(CompletelyRedSystem = 
      ObservabilityAnalysis[Union[Flatten[DistinctModules]], 
        VarsOfInterestAll]\[IndentingNewLine]
    Length[CompletelyRedSystem]\[IndentingNewLine]\[IndentingNewLine]
    \)\)\)], "Input"],

Cell[BoxData[
    \({\(c["IR[X, X, X, X]"]\)[t], \(c["IR[X, X, X, SosP]"]\)[
        t], \(c["IR[X, X, X, Sos]"]\)[t], \(c["IR[X, X, X, p]"]\)[
        t], \(c["IR[X, X, X, IRSP]"]\)[t], \(c["IR[X, X, X, IRS]"]\)[
        t], \(c["IR[X, X, X, Grb2]"]\)[t], \(c["IR[X, X, Sos, X]"]\)[
        t], \(c["IR[X, X, SosP, X]"]\)[t], \(c["IR[X, X, Shc, X]"]\)[
        t], \(c["IR[X, X, ShcP, X]"]\)[t], \(c["IR[X, X, p, X]"]\)[
        t], \(c["IR[X, X, Grb2, X]"]\)[
        t], \(c["IR[I, X, X, X]"]\)[t] + \(c["IR[X, I, X, X]"]\)[
          t], \(c["IR[I, X, X, p]"]\)[t] + \(c["IR[X, I, X, p]"]\)[
          t], \(c["IR[I, X, X, IRS]"]\)[t] + \(c["IR[X, I, X, IRS]"]\)[
          t], \(c["IR[I, X, Shc, X]"]\)[t] + \(c["IR[X, I, Shc, X]"]\)[
          t], \(c["IR[I, X, p, X]"]\)[t] + \(c["IR[X, I, p, X]"]\)[t], \(c[
          "IR[I, I, X, X]"]\)[t], \(c["IR[I, I, X, p]"]\)[
        t], \(c["IR[I, I, X, IRS]"]\)[t], \(c["IR[I, I, Shc, X]"]\)[
        t], \(c["IR[I, I, p, X]"]\)[t], \(c["EGFR[X, X, X]"]\)[
        t], \(c["EGFR[X, X, SosP]"]\)[t], \(c["EGFR[X, X, Sos]"]\)[
        t], \(c["EGFR[X, X, p]"]\)[t], \(c["EGFR[X, X, Grb2]"]\)[
        t], \(c["EGFR2[X, Sos, X, X, X, X]"]\)[
          t] + \(c["EGFR2[X, X, X, X, Sos, X]"]\)[
          t] + \(c["EGFR[X, Sos, X]"]\)[
          t], \(c["EGFR2[X, SosP, X, X, X, X]"]\)[
          t] + \(c["EGFR2[X, X, X, X, SosP, X]"]\)[
          t] + \(c["EGFR[X, SosP, X]"]\)[t], \(c["EGFR[X, Shc, X]"]\)[
        t], \(c["EGFR[X, ShcP, X]"]\)[t], \(c["EGFR[X, p, X]"]\)[
        t], \(c["EGFR[X, Grb2, X]"]\)[t], \(c["EGFR[EGF, X, X]"]\)[
        t], \(c["EGFR[EGF, X, SosP]"]\)[t], \(c["EGFR[EGF, X, Sos]"]\)[
        t], \(c["EGFR[EGF, X, p]"]\)[t], \(c["EGFR[EGF, X, Grb2]"]\)[
        t], \(c["EGFR[EGF, Shc, X]"]\)[t], \(c["EGFR[EGF, ShcP, X]"]\)[
        t], \(c["EGFR[EGF, p, X]"]\)[t], \(c["EGFR[EGF, Grb2, X]"]\)[
        t], \(c["EGFR2[X, X, X, X, X, X]"]\)[
        t], \(c["EGFR2[X, X, SosP, X, X, X]"]\)[
          t] + \(c["EGFR2[X, X, X, X, X, SosP]"]\)[
          t], \(c["EGFR2[X, X, Sos, X, X, X]"]\)[
          t] + \(c["EGFR2[X, X, X, X, X, Sos]"]\)[
          t], \(c["EGFR2[X, X, p, X, X, X]"]\)[
          t] + \(c["EGFR2[X, X, X, X, X, p]"]\)[
          t], \(c["EGFR2[X, X, Grb2, X, X, X]"]\)[
          t] + \(c["EGFR2[X, X, X, X, X, Grb2]"]\)[
          t], \(c["EGFR2[X, Shc, X, X, X, X]"]\)[
          t] + \(c["EGFR2[X, X, X, X, Shc, X]"]\)[
          t], \(c["EGFR2[X, ShcP, X, X, X, X]"]\)[
          t] + \(c["EGFR2[X, X, X, X, ShcP, X]"]\)[
          t], \(c["EGFR2[X, p, X, X, X, X]"]\)[
          t] + \(c["EGFR2[X, X, X, X, p, X]"]\)[
          t], \(c["EGFR2[X, Grb2, X, X, X, X]"]\)[
          t] + \(c["EGFR2[X, X, X, X, Grb2, X]"]\)[
[truncated: 21,260 more chars]
