# Supplementary material for: Exact model reduction of combinatorial reaction networks
Source: BMC Syst Biol. 2008 Aug 28;2:78. doi: 10.1186/1752-0509-2-78 (PMC2570670; doi:10.1186/1752-0509-2-78)
Supplement: Additional file 4 — Matlab simulation file for the reduced ODE model of EGF and insulin receptor crosstalk. [file 1752-0509-2-78-S4.m]

% Simulate the model by executing this file

function ModelInsEGF
close all;

opt=odeset('RelTol',1e-8,'AbsTol',1e-8);

[t,x] = ode15s(@generated_model_equations,[0 120],zeros(1,87),opt);

IR_1I_X_X=x(:,1);
IR_2I_X_X=x(:,2);
EGFR_EGF_X_X=x(:,3);
EGFR_X_X_X__EGFR_X_X_X=x(:,4);
EGFR_EGF_X_X__EGFR=x(:,5);
EGFR2_EGF_X_X__EGFR_EGF_X_X=x(:,6);
IR_X_X_p=x(:,7);
IR_X_X_IRS=x(:,8);
IR_1I_X_p=x(:,9);
IR_1I_X_IRS=x(:,10);
IR_2I_X_p=x(:,11);
IR_2I_X_IRS=x(:,12);
IR_X_Shc_X=x(:,13);
IR_X_p_X=x(:,14);
IR_1I_Shc_X=x(:,15);
IR_1I_p_X=x(:,16);
IR_2I_Shc_X=x(:,17);
IR_2I_p_X=x(:,18);
EGFR_X_Shc_X=x(:,19);
EGFR_X_p_X=x(:,20);
EGFR_EGF_Shc_X=x(:,21);
EGFR_EGF_p_X=x(:,22);
EGFR_X_Shc_X__EGFR=x(:,23);
EGFR_X_p_X__EGFR=x(:,24);
EGFR_EGF_Shc_X__EGFR=x(:,25);
EGFR_EGF_p_X__EGFR=x(:,26);
EGFR_EGF_X_X__EGFR_X_Shc_X=x(:,27);
EGFR_EGF_X_X__EGFR_X_p_X=x(:,28);
EGFR_EGF_Shc_X__EGFR_EGF_X_X=x(:,29);
EGFR_EGF_p_X__EGFR_EGF_X_X=x(:,30);
Shc_X_p=x(:,31);
Shc_X_Grb2=x(:,32);
IR_X_X_IRSP=x(:,33);
IR_X_X_Grb2=x(:,34);
IR_X_ShcP_X=x(:,35);
IR_X_Grb2_X=x(:,36);
IRS_X_p=x(:,37);
IRS_X_Grb2=x(:,38);
EGFR_X_X_p=x(:,39);
EGFR_X_X_Grb2=x(:,40);
EGFR_X_ShcP_X=x(:,41);
EGFR_X_Grb2_X=x(:,42);
EGFR_EGF_X_p=x(:,43);
EGFR_EGF_X_Grb2=x(:,44);
EGFR_EGF_X_ShcP=x(:,45);
EGFR_EGF_Grb2_X=x(:,46);
EGFR_X_X_p__EGFR=x(:,47);
EGFR_X_X_Grb2__EGFR=x(:,48);
EGFR_X_ShcP_X__EGFR=x(:,49);
EGFR_X_Grb2_X__EGFR=x(:,50);
EGFR_EGF_X_p__EGFR=x(:,51);
EGFR_EGF_X_Grb2__EGFR=x(:,52);
EGFR_EGF_ShcP_X__EGFR=x(:,53);
EGFR_EGF_Grb2_X__EGFR=x(:,54);
EGFR_EGF_X_X__EGFR_X_X_p=x(:,55);
EGFR_EGF_X_X__EGFR_X_X_Grb2=x(:,56);
EGFR_EGF_X_X__EGFR_X_ShcP_X=x(:,57);
EGFR_EGF_X_X__EGFR_X_Grb2_X=x(:,58);
EGFR_EGF_X_p__EGFR_EGF_X_X=x(:,59);
EGFR_EGF_X_Grb2__EGFR_EGF_X_X=x(:,60);
EGFR_EGF_ShcP_X__EGFR_EGF_X_X=x(:,61);
EGFR_EGF_Grb2_X__EGFR_EGF_X_X=x(:,62);
Sos_X_p=x(:,63);
Shc_X_SosP=x(:,64);
Shc_X_Sos=x(:,65);
IR_X_X_SosP=x(:,66);
IR_X_X_Sos=x(:,67);
IR_X_Sos_X=x(:,68);
IR_X_SosP_X=x(:,69);
IRS_X_SosP=x(:,70);
IRS_X_Sos=x(:,71);
Grb2_X_SosP=x(:,72);
Grb2_X_Sos=x(:,73);
EGFR_X_X_SosP=x(:,74);
EGFR_X_X_Sos=x(:,75);
EGFR_X_Sos_X__X=x(:,76);
EGFR_X_SosP_X__X=x(:,77);
EGFR_EGF_X_SosP=x(:,78);
EGFR_EGF_X_Sos=x(:,79);
EGFR_X_X_SosP__EGFR=x(:,80);
EGFR_X_X_Sos__EGFR=x(:,81);
EGFR_X_X_SosP__EGFR=x(:,82);
EGFR_EGF_X_Sos__EGFR=x(:,83);
EGFR_EGF_X_X__EGFR_X_X_SosP=x(:,84);
EGFR_EGF_X_X__EGFR_X_X_Sos=x(:,85);
EGFR_EGF_X_SosP__EGFR_EGF_X_X=x(:,86);
EGFR_EGF_X_Sos__EGFR_EGF_X_X=x(:,87);

subplot431=IR_1I_X_X;
subplot432=EGFR_EGF_X_X__EGFR+EGFR_EGF_X_X;
subplot433=EGFR_X_X_X__EGFR_X_X_X;
subplot434=IR_X_Shc_X;
subplot435=IR_X_Grb2_X;
subplot436=IR_X_X_IRS;
subplot437=IR_X_X_Grb2;
subplot438=EGFR_X_Shc_X+EGFR_X_Shc_X__EGFR;
subplot439=EGFR_X_Grb2_X+EGFR_X_Grb2_X__EGFR;
subplot4310=EGFR_X_X_Grb2+EGFR_X_X_Grb2__EGFR;

figure;
	subplot(4,3,1); plot(t,subplot431); legend('IR[1I,X,X]');
	subplot(4,3,2); plot(t,subplot432); legend('EGFR[EGF,X,X].X');
	subplot(4,3,3); plot(t,subplot433); legend('EGFR[X,X,X].EGFR[X,X,X]');
	subplot(4,3,4); plot(t,subplot434); legend('IR[X,Shc,X]');
	subplot(4,3,5); plot(t,subplot435); legend('IR[X,Grb2,X]');
	subplot(4,3,6); plot(t,subplot436); legend('IR[X,X,IRS]');
	subplot(4,3,7); plot(t,subplot437); legend('IR[X,Grb2,X]');
    subplot(4,3,8); plot(t,subplot438); legend('EGFR[X,Shc,X].X');
    subplot(4,3,9); plot(t,subplot439); legend('EGFR[X,Grb2,X].X');
	subplot(4,3,10); plot(t,subplot4310); legend('EGFR[X,X,Grb2].X');
  
    
subplot321=IR_X_Sos_X;    
subplot322=IR_X_X_Sos;
subplot323=IR_X_X_Sos+IR_X_Sos_X;
subplot324=EGFR_X_Sos_X__X;
subplot325=EGFR_X_X_Sos+EGFR_X_X_Sos__EGFR;

figure; 
	subplot(3,2,1); plot(t,subplot321); legend('IR[X,Sos,X]');	
    subplot(3,2,2); plot(t,subplot322); legend('IR[X,X,Sos]');
    subplot(3,2,3); plot(t,subplot323); legend('IR[X,X,Sos]+IR[X,Sos,X]');	
    subplot(3,2,4); plot(t,subplot324); legend('EGFR[X,Sos,X].X');
	subplot(3,2,5); plot(t,subplot325); legend('EGFR[X,X,Sos].X');

save MacroStatesReducedSim t subplot431 subplot432 subplot433 subplot434 subplot435 subplot436 subplot437 subplot438 subplot439 subplot4310 subplot321 subplot322 subplot323 subplot324 subplot325


function dxdt = generated_model_equations(t,x)

%%%%% parameters %%%%%
k1=0.454545E0;
k2=0.909091E-2;
k3=0.9999E-4;
k4=0.125E1;
k5=(40/21);
k6=0.5E-1;
k7=0.47619E0;
k8=0.2E0;
k9=0.333333E-2;
k10=0.999001E-3;
k11=0.363636E0;
k12=0.1998E-2;
k13=(5/6);
k14=0.47619E0;
k15=0.4E-1;
k16=0.380952E0;
k17=0.25E0;
k18=0.990099E-4;
k19=0.4995E-4;
k20=0.990099E-4;
k21=0.727273E-1;
k22=0.39996E-4;
k23=(1/5);
k24=0.285714E0;
k25=0.19998E-4;
k26=0.6E-1;
k27=0.196262E-1;
k28=0.109989E-4;
k29=0.727273E0;
k30=(10/11);
k31=(10/11);
k32=0.380952E0;
k33=0.28125E0;
k34=0.133333E0;
k1d=0.454545E-1;
k2d=0.909091E-1;
k3d=0.9999E0;
k4d=0.25E0;
k5d=(2/21);
k6d=0.5E-1;
k7d=0.238095E-1;
k8d=1.E-1;
k9d=0.666667E-2;
k10d=0.999001E0;
k11d=0.363636E-1;
k12d=0.1998E1;
k13d=(1/6);
k14d=0.238095E-1;
k15d=0.4E-1;
k16d=0.190476E-1;
k17d=0.25E0;
k18d=0.990099E-2;
k19d=0.4995E-1;
k20d=0.990099E-2;
k21d=0.727273E0;
k22d=0.39996E0;
k23d=(4/5);
k24d=0.142857E-1;
k25d=0.19998E0;
k26d=0.3E-1;
k27d=0.280374E0;
k28d=0.109989E0;
k29d=0.727273E-1;
k30d=(1/11);
k31d=(1/11);
k32d=0.190476E-1;
k33d=0.1875E-1;
k34d=0.666667E-1;


Insulin=2;
EGF=2;
ERKPP=400000*t^3/(10000 + t^4)^2;
EGFRtot=100;
IRtot=100;
Shctot=100;
IRStot=100;
Sostot=100;
Grb2tot=100;

%%%%% ODEs %%%%%
dxdt(1)=2.*Insulin.*IRtot.*k1+((-1).*k1d+(-1).*Insulin.*(2.*k1+(-1).*k2)).*x(1)+ ...
  2.*(k1d+Insulin.*(k1+(-1).*k2)+(-1).*k2d).*x(2);
dxdt(2)=Insulin.*k2.*x(1)+(-2).*(Insulin.*k2+k2d).*x(2);
dxdt(3)=EGF.*k21.*(EGFRtot+(-1).*x(3)+(-2).*x(4))+x(3).*((-1).*k21d+(-2).* ...
  EGFRtot.*k27+2.*(k27+(-1).*k29).*x(3)+4.*k27.*x(4))+k27d.*x(5)+(-2).*( ...
  k27d+(-1).*k29d).*x(6);
dxdt(4)=((-2).*k27+k28+k29).*x(3).^2+2.*(k27+(-1).*k28).*x(3).*(EGFRtot+(-2).*x( ...
  4))+k28.*(EGFRtot+(-2).*x(4)).^2+(-1).*k28d.*x(4)+((-1).*k27d+k28d).*x( ...
  5)+(2.*k27d+(-1).*k28d+(-1).*k29d).*x(6);
dxdt(5)=2.*(EGF.*k30.*x(4)+x(3).*(EGFRtot.*k27+((-1).*k27+k29).*x(3)+(-2).*k27.* ...
  x(4)))+(-1).*(k27d+EGF.*k30+k30d).*x(5)+2.*(k27d+(-1).*k29d).*x(6);
dxdt(6)=k29.*x(3).^2+EGF.*k30.*x(5)+((-1).*k29d+(-2).*EGF.*k30+(-2).*k30d).*x(6) ...
  ;
dxdt(7)=IRtot.*k12+(-1).*k12.*x(1)+k13.*x(1)+k12.*x(2)+(-2).*k13.*x(2)+k14.*x(2) ...
  +(-1).*k12.*x(7)+(-1).*k12d.*x(7)+k12d.*x(8)+(k12+k12d+(-1).*k13+(-1).* ...
  k13d).*x(9)+((-1).*k12d+k13d).*x(10)+(-1).*k12.*x(11)+(-1).*k12d.*x(11)+ ...
  2.*k13.*x(11)+2.*k13d.*x(11)+(-1).*k14.*x(11)+(-1).*k14d.*x(11)+(k12d+( ...
  -2).*k13d+k14d).*x(12);
dxdt(8)=IRStot.*k15.*x(7)+(-1).*(k15d+k15.*(IRStot+x(7))).*x(8)+k15.*x(8).^2;
dxdt(9)=(-1).*(k13d+k1d+Insulin.*(2.*k1+(-1).*k2)).*x(9)+k13d.*x(10)+k13.*(x(1)+ ...
  (-2).*x(2)+(-1).*x(9)+2.*x(11))+2.*(k14.*x(2)+Insulin.*k1.*x(7)+(k13d+( ...
  -1).*k14+(-1).*k14d+k1d+Insulin.*(k1+(-1).*k2)+(-1).*k2d).*x(11)+((-1).* ...
  k13d+k14d).*x(12));
dxdt(10)=2.*Insulin.*k1.*x(8)+k15.*(IRStot+(-1).*x(8)).*x(9)+(-1).*(IRStot.*k15+ ...
  k15d+k1d+Insulin.*(2.*k1+(-1).*k2)+(-1).*k15.*x(8)).*x(10)+2.*(k1d+ ...
  Insulin.*(k1+(-1).*k2)+(-1).*k2d).*x(12);
dxdt(11)=k14.*x(2)+Insulin.*k2.*(x(9)+(-2).*x(11))+(-1).*(k14+k14d+2.*k2d).*x(11) ...
  +k14d.*x(12);
dxdt(12)=Insulin.*k2.*(x(10)+(-2).*x(12))+(-1).*(k15d+2.*k2d).*x(12)+k15.*((-1).* ...
  IRStot+x(8)).*((-1).*x(11)+x(12));
dxdt(13)=(-1).*k6d.*x(13)+(-1).*k6.*((-1).*x(13)+x(14)).*((-1).*Shctot+x(13)+x( ...
  19)+x(23));
dxdt(14)=((-1).*k3+k4).*x(1)+(-2).*k4.*x(2)+k5.*x(2)+k3d.*x(13)+(-1).*k3d.*x(14)+ ...
  ((-1).*k3d+k4d).*x(15)+(k3+k3d+(-1).*k4+(-1).*k4d).*x(16)+k3d.*x(17)+( ...
  -2).*k4d.*x(17)+k5d.*x(17)+k3.*(IRtot+x(2)+(-1).*x(14)+(-1).*x(18))+(-1) ...
  .*k3d.*x(18)+2.*k4.*x(18)+2.*k4d.*x(18)+(-1).*k5.*x(18)+(-1).*k5d.*x(18) ...
  ;
dxdt(15)=2.*Insulin.*k1.*x(13)+(-2).*Insulin.*k1.*x(15)+Insulin.*k2.*x(15)+((-1) ...
  .*k1d+(-1).*k6d).*x(15)+k6.*x(13).*x(15)+(-1).*k6.*x(13).*x(16)+k6.* ...
  Shctot.*((-1).*x(15)+x(16))+2.*Insulin.*k1.*x(17)+(-2).*Insulin.*k2.*x( ...
  17)+2.*(k1d+(-1).*k2d).*x(17)+k6.*(x(15)+(-1).*x(16)).*x(19)+k6.*(x(15)+ ...
  (-1).*x(16)).*x(23);
dxdt(16)=k4.*x(1)+(-2).*k4.*x(2)+k4d.*x(15)+((-1).*k1d+(-1).*Insulin.*(2.*k1+(-1) ...
  .*k2)+(-1).*k4+(-1).*k4d).*x(16)+2.*(k1d+(-1).*k2d+k4).*x(18)+2.*(k5.*x( ...
  2)+Insulin.*k1.*x(14)+((-1).*k4d+k5d).*x(17)+(Insulin.*(k1+(-1).*k2)+ ...
  k4d+(-1).*k5+(-1).*k5d).*x(18));
dxdt(17)=Insulin.*k2.*(x(15)+(-2).*x(17))+(-1).*(2.*k2d+k6d).*x(17)+(-1).*k6.*(( ...
  -1).*x(17)+x(18)).*((-1).*Shctot+x(13)+x(19)+x(23));
dxdt(18)=k5.*x(2)+k5d.*x(17)+Insulin.*k2.*(x(16)+(-2).*x(18))+(-1).*(2.*k2d+k5+ ...
  k5d).*x(18);
dxdt(19)=(-2).*k28.*(EGFRtot+(-2).*x(4)).*x(19)+k23.*x(13).*x(19)+(-1).*k23.*x( ...
  13).*x(20)+k23.*Shctot.*((-1).*x(19)+x(20))+x(19).*((-1).*k23d+2.*((-1) ...
  .*k27+k28).*x(3)+k23.*x(19)+(-1).*k23.*x(20))+2.*((2.*k27+(-1).*k28+(-1) ...
  .*k29).*x(3)+((-1).*k27+k28).*(EGFRtot+(-2).*x(4))).*x(21)+k28d.*x(23)+ ...
  k23.*x(19).*x(23)+(-1).*k23.*x(20).*x(23)+(k27d+(-1).*k28d).*x(25)+ ...
  k27d.*x(27)+(-1).*k28d.*x(27)+((-2).*k27d+k28d+k29d).*x(29);
dxdt(20)=k22.*(EGFRtot+(-2).*x(4))+k22d.*x(19)+(-1).*(k22+k22d+2.*EGFRtot.*k28+ ...
  2.*(k27+(-1).*k28).*x(3)+(-4).*k28.*x(4)).*x(20)+2.*((2.*k27+(-1).*k28+( ...
  -1).*k29).*x(3)+((-1).*k27+k28).*(EGFRtot+(-2).*x(4))).*x(22)+k28d.*x( ...
  24)+(k27d+(-1).*k28d).*(x(26)+x(28))+((-2).*k27d+k28d+k29d).*x(30);
dxdt(21)=EGF.*k21.*x(19)+(-1).*k23.*x(22).*((-1).*Shctot+x(13)+x(19)+x(23))+(-1) ...
  .*x(21).*(EGF.*k21+k21d+k23d+2.*EGFRtot.*k27+(-2).*(k27+(-1).*k29).*x(3) ...
  +(-4).*k27.*x(4)+(-1).*k23.*((-1).*Shctot+x(13)+x(19)+x(23)))+k27d.*x( ...
  25)+((-1).*k27d+k29d).*x(29);
dxdt(22)=k22.*x(3)+EGF.*k21.*x(20)+k22d.*x(21)+(-1).*(EGF.*k21+k21d+k22+k22d+2.* ...
  EGFRtot.*k27+(-2).*(k27+(-1).*k29).*x(3)+(-4).*k27.*x(4)).*x(22)+k27d.* ...
  x(26)+((-1).*k27d+k29d).*x(30);
dxdt(23)=2.*k28.*(EGFRtot+(-2).*x(4)).*x(19)+2.*(((-2).*k27+k28+k29).*x(3)+(k27+( ...
  -1).*k28).*(EGFRtot+(-2).*x(4))).*x(21)+(-1).*k23d.*x(23)+(-1).*k28d.*x( ...
  23)+k23.*x(13).*x(23)+k23.*x(19).*x(23)+k23.*x(23).^2+(-1).*k23.*x(13).* ...
  x(24)+(-1).*k23.*x(23).*x(24)+k23.*Shctot.*((-1).*x(23)+x(24))+x(19).*( ...
  2.*(k27+(-1).*k28).*x(3)+(-1).*k23.*x(24))+((-1).*k27d+k28d).*x(25)+(-1) ...
  .*k27d.*x(27)+k28d.*x(27)+(2.*k27d+(-1).*k28d+(-1).*k29d).*x(29);
dxdt(24)=2.*k31.*x(4)+2.*(EGFRtot+(-2).*x(4)).*(k28.*x(20)+(k27+(-1).*k28).*x(22) ...
  )+2.*x(3).*((k27+(-1).*k28).*x(20)+((-2).*k27+k28+k29).*x(22))+k31d.*x( ...
  23)+(-1).*k28d.*x(24)+(-1).*(k31+k31d).*x(24)+(-1).*(k27d+(-1).*k28d).*( ...
  x(26)+x(28))+(2.*k27d+(-1).*k28d+(-1).*k29d).*x(30);
dxdt(25)=2.*(EGFRtot.*k27+((-1).*k27+k29).*x(3)+(-2).*k27.*x(4)).*x(21)+EGF.* ...
  k30.*x(23)+(-1).*(k23d+k27d+EGF.*k30+k30d+(-1).*k23.*((-1).*Shctot+x(13) ...
  +x(19)+x(23))).*x(25)+(-1).*k23.*((-1).*Shctot+x(13)+x(19)+x(23)).*x(26) ...
  +(k27d+(-1).*k29d).*x(29);
dxdt(26)=k31.*x(5)+2.*(EGFRtot.*k27+((-1).*k27+k29).*x(3)+(-2).*k27.*x(4)).*x(22) ...
  +EGF.*k30.*x(24)+k31d.*x(25)+(-1).*(k27d+EGF.*k30+k30d+k31+k31d).*x(26)+ ...
  (k27d+(-1).*k29d).*x(30);
dxdt(27)=(-2).*(k27+(-1).*k29).*x(3).*x(21)+EGF.*k30.*x(23)+(-1).*k23d.*x(27)+( ...
  -1).*(k27d+EGF.*k30+k30d+(-1).*k23.*((-1).*Shctot+x(13)+x(19)+x(23))).* ...
  x(27)+k23.*Shctot.*x(28)+(-1).*k23.*x(13).*x(28)+(-1).*k23.*x(23).*x(28) ...
  +x(19).*(2.*k27.*x(3)+(-1).*k23.*x(28))+(k27d+(-1).*k29d).*x(29);
dxdt(28)=k31.*x(5)+2.*x(3).*(k27.*x(20)+((-1).*k27+k29).*x(22))+EGF.*k30.*x(24)+ ...
  k31d.*x(27)+(-1).*(k27d+EGF.*k30+k30d+k31+k31d).*x(28)+(k27d+(-1).*k29d) ...
  .*x(30);
dxdt(29)=2.*k29.*x(3).*x(21)+EGF.*k30.*(x(25)+x(27))+(-1).*(k23d+k29d+2.*EGF.* ...
  k30+2.*k30d+(-1).*k23.*((-1).*Shctot+x(13)+x(19)+x(23))).*x(29)+(-1).* ...
  k23.*((-1).*Shctot+x(13)+x(19)+x(23)).*x(30);
dxdt(30)=2.*k31.*x(6)+2.*k29.*x(3).*x(22)+EGF.*k30.*(x(26)+x(28))+k31d.*x(29)+( ...
  -1).*(k29d+2.*EGF.*k30+2.*k30d+k31+k31d).*x(30);
dxdt(31)=k7.*x(13)+k24.*x(19)+k32.*x(23)+(-1).*k18d.*x(31)+k18d.*x(32)+k18d.*x( ...
  35)+(-1).*k7.*x(35)+(-1).*k7d.*x(35)+(-1).*k18d.*x(36)+k7d.*x(36)+k18d.* ...
  x(41)+(-1).*k24.*x(41)+(-1).*k24d.*x(41)+((-1).*k18d+k24d).*x(42)+k18d.* ...
  x(49)+(-1).*k32.*x(49)+(-1).*k32d.*x(49)+k18.*(Shctot+(-1).*x(13)+(-1).* ...
  x(19)+(-1).*x(23)+(-1).*x(31)+x(35)+x(41)+x(49))+((-1).*k18d+k32d).*x( ...
  50);
dxdt(32)=(-1).*k8.*x(31).*((-1).*Grb2tot+x(32)+x(38)+x(40)+x(48))+x(32).*((-1).* ...
  k8d+k8.*((-1).*Grb2tot+x(32)+x(38)+x(40)+x(48)));
dxdt(33)=(-1).*(k15d+k16+k16d+k15.*x(7)).*x(33)+k16d.*x(34)+k15.*x(7).*x(37)+x(8) ...
  .*(k16+k15.*x(33)+(-1).*k15.*x(37));
dxdt(34)=(-1).*((-1).*k15.*x(7)+k15.*x(8)+k17.*x(33)).*x(38)+(-1).*k17.*x(33).*(( ...
  -1).*Grb2tot+x(32)+x(40)+x(48))+x(34).*((-1).*k15d+(-1).*k17d+(-1).* ...
  k15.*x(7)+k15.*x(8)+k17.*((-1).*Grb2tot+x(32)+x(38)+x(40)+x(48)));
dxdt(35)=k7.*x(13)+(-1).*(k6d+k7+k7d).*x(35)+k7d.*x(36)+(-1).*k6.*((-1).*x(13)+x( ...
  14)).*((-1).*x(31)+x(35)+x(41)+x(49));
dxdt(36)=x(32).*((-1).*k6.*x(13)+k6.*x(14)+(-1).*k8.*x(35))+(-1).*k8.*x(35).*(( ...
  -1).*Grb2tot+x(38)+x(40)+x(48))+x(36).*((-1).*k6d+(-1).*k8d+k6.*x(13)+( ...
  -1).*k6.*x(14)+k8.*((-1).*Grb2tot+x(32)+x(38)+x(40)+x(48)))+(-1).*k6.*(( ...
  -1).*x(13)+x(14)).*(x(42)+x(50));
dxdt(37)=IRStot.*k20+k16.*x(8)+(-1).*k20.*x(8)+((-1).*k16+(-1).*k16d+k20+k20d).* ...
  x(33)+k16d.*x(34)+(-1).*k20d.*x(34)+(-1).*(k20+k20d).*x(37)+k20d.*x(38); ...
  
dxdt(38)=k17.*x(38).^2+(-1).*k17.*x(37).*((-1).*Grb2tot+x(32)+x(40)+x(48))+x(38) ...
  .*((-1).*k17d+k17.*((-1).*Grb2tot+x(32)+(-1).*x(37)+x(40)+x(48)));
dxdt(39)=(-1).*(k25+k25d+2.*(k27+(-1).*k28).*x(3)).*x(39)+(EGFRtot+(-2).*x(4)).*( ...
  k25+(-2).*k28.*x(39))+k25d.*x(40)+2.*((2.*k27+(-1).*k28+(-1).*k29).*x(3) ...
  +((-1).*k27+k28).*(EGFRtot+(-2).*x(4))).*x(43)+k28d.*x(47)+(k27d+(-1).* ...
  k28d).*(x(51)+x(55))+((-2).*k27d+k28d+k29d).*x(59);
dxdt(40)=Grb2tot.*k26.*x(39)+(-1).*k26.*x(38).*x(39)+(-1).*Grb2tot.*k26.*x(40)+( ...
  -2).*k28.*(EGFRtot+(-2).*x(4)).*x(40)+k26.*x(38).*x(40)+(-1).*k26.*x(39) ...
  .*x(40)+k26.*x(32).*((-1).*x(39)+x(40))+x(40).*((-1).*k26d+2.*((-1).* ...
  k27+k28).*x(3)+k26.*x(40))+2.*((2.*k27+(-1).*k28+(-1).*k29).*x(3)+((-1) ...
  .*k27+k28).*(EGFRtot+(-2).*x(4))).*x(44)+k28d.*x(48)+(-1).*k26.*x(39).* ...
  x(48)+k26.*x(40).*x(48)+(k27d+(-1).*k28d).*x(52)+k27d.*x(56)+(-1).* ...
  k28d.*x(56)+((-2).*k27d+k28d+k29d).*x(60);
dxdt(41)=k24.*x(19)+k23.*((-1).*x(19)+x(20)).*x(31)+k23.*x(19).*x(35)+(-1).*k23.* ...
  x(20).*x(35)+(-2).*k28.*(EGFRtot+(-2).*x(4)).*x(41)+k23.*x(19).*x(41)+( ...
  -1).*(k23d+k24+k24d+2.*(k27+(-1).*k28).*x(3)+k23.*x(20)).*x(41)+k24d.*x( ...
  42)+2.*((2.*k27+(-1).*k28+(-1).*k29).*x(3)+((-1).*k27+k28).*(EGFRtot+( ...
  -2).*x(4))).*x(45)+k28d.*x(49)+k23.*x(19).*x(49)+(-1).*k23.*x(20).*x(49) ...
  +(k27d+(-1).*k28d).*x(53)+k27d.*x(57)+(-1).*k28d.*x(57)+((-2).*k27d+ ...
  k28d+k29d).*x(61);
dxdt(42)=k23.*x(19).*x(36)+(-1).*k23.*x(20).*x(36)+Grb2tot.*k8.*x(41)+(-1).*k8.* ...
  x(38).*x(41)+(-1).*k8.*x(40).*x(41)+(-1).*Grb2tot.*k8.*x(42)+(-2).*k28.* ...
  (EGFRtot+(-2).*x(4)).*x(42)+k23.*x(19).*x(42)+(-1).*(k23d+k8d+2.*(k27+( ...
  -1).*k28).*x(3)+k23.*x(20)).*x(42)+k8.*x(38).*x(42)+k8.*x(40).*x(42)+x( ...
  32).*((-1).*k23.*x(19)+k23.*x(20)+(-1).*k8.*x(41)+k8.*x(42))+2.*((2.* ...
  k27+(-1).*k28+(-1).*k29).*x(3)+((-1).*k27+k28).*(EGFRtot+(-2).*x(4))).* ...
  x(46)+(-1).*k8.*x(41).*x(48)+k8.*x(42).*x(48)+k28d.*x(50)+k23.*x(19).*x( ...
  50)+(-1).*k23.*x(20).*x(50)+(k27d+(-1).*k28d).*x(54)+k27d.*x(58)+(-1).* ...
  k28d.*x(58)+((-2).*k27d+k28d+k29d).*x(62);
dxdt(43)=k25.*x(3)+EGF.*k21.*x(39)+(-1).*(EGF.*k21+k21d+k25+k25d+2.*EGFRtot.*k27+ ...
  (-2).*(k27+(-1).*k29).*x(3)+(-4).*k27.*x(4)).*x(43)+k25d.*x(44)+k27d.*x( ...
  51)+((-1).*k27d+k29d).*x(59);
dxdt(44)=EGF.*k21.*x(40)+(-1).*k26.*x(43).*((-1).*Grb2tot+x(32)+x(38)+x(40)+x(48) ...
  )+(-1).*x(44).*(EGF.*k21+k21d+k26d+2.*EGFRtot.*k27+(-2).*(k27+(-1).*k29) ...
  .*x(3)+(-4).*k27.*x(4)+(-1).*k26.*((-1).*Grb2tot+x(32)+x(38)+x(40)+x(48) ...
  ))+k27d.*x(52)+((-1).*k27d+k29d).*x(60);
dxdt(45)=k24.*x(21)+k23.*((-1).*x(21)+x(22)).*x(31)+k23.*x(21).*x(35)+(-1).*k23.* ...
  x(22).*x(35)+k23.*x(21).*x(41)+(EGF.*k21+(-1).*k23.*x(22)).*x(41)+(-1).* ...
  (EGF.*k21+k21d+k23d+k24+k24d+2.*EGFRtot.*k27+(-2).*(k27+(-1).*k29).*x(3) ...
  +(-4).*k27.*x(4)).*x(45)+k24d.*x(46)+k23.*x(21).*x(49)+(-1).*k23.*x(22) ...
  .*x(49)+k27d.*x(53)+((-1).*k27d+k29d).*x(61);
dxdt(46)=EGF.*k21.*x(42)+x(32).*((-1).*k23.*x(21)+k23.*x(22)+(-1).*k8.*x(45))+( ...
  -1).*k8.*x(45).*((-1).*Grb2tot+x(38)+x(40)+x(48))+(-1).*x(46).*(EGF.* ...
  k21+k21d+k23d+2.*EGFRtot.*k27+k8d+(-2).*(k27+(-1).*k29).*x(3)+(-4).* ...
  k27.*x(4)+(-1).*k8.*((-1).*Grb2tot+x(32)+x(38)+x(40)+x(48)))+(-1).*k23.* ...
  ((-1).*x(21)+x(22)).*(x(36)+x(42)+x(50))+k27d.*x(54)+((-1).*k27d+k29d).* ...
  x(62);
dxdt(47)=2.*k33.*x(4)+2.*(EGFRtot+(-2).*x(4)).*(k28.*x(39)+(k27+(-1).*k28).*x(43) ...
  )+2.*x(3).*((k27+(-1).*k28).*x(39)+((-2).*k27+k28+k29).*x(43))+(-1).*( ...
  k28d+k33+k33d).*x(47)+k33d.*x(48)+(-1).*(k27d+(-1).*k28d).*(x(51)+x(55)) ...
  +(2.*k27d+(-1).*k28d+(-1).*k29d).*x(59);
dxdt(48)=2.*k28.*(EGFRtot+(-2).*x(4)).*x(40)+2.*(k27+(-1).*k28).*(EGFRtot+(-2).* ...
  x(4)).*x(44)+2.*x(3).*((k27+(-1).*k28).*x(40)+((-2).*k27+k28+k29).*x(44) ...
  )+Grb2tot.*k34.*x(47)+(-1).*k34.*x(38).*x(47)+(-1).*k34.*x(40).*x(47)+( ...
  -1).*k28d.*x(48)+(-1).*Grb2tot.*k34.*x(48)+(-1).*k34d.*x(48)+k34.*x(38) ...
  .*x(48)+k34.*x(40).*x(48)+(-1).*k34.*x(47).*x(48)+k34.*x(48).^2+k34.*x( ...
  32).*((-1).*x(47)+x(48))+((-1).*k27d+k28d).*x(52)+(-1).*k27d.*x(56)+ ...
  k28d.*x(56)+(2.*k27d+(-1).*k28d+(-1).*k29d).*x(60);
dxdt(49)=k32.*x(23)+k23.*((-1).*x(23)+x(24)).*x(31)+k23.*x(23).*x(35)+(-1).*k23.* ...
  x(24).*x(35)+2.*k28.*(EGFRtot+(-2).*x(4)).*x(41)+k23.*x(23).*x(41)+(2.*( ...
  k27+(-1).*k28).*x(3)+(-1).*k23.*x(24)).*x(41)+2.*(((-2).*k27+k28+k29).* ...
  x(3)+(k27+(-1).*k28).*(EGFRtot+(-2).*x(4))).*x(45)+(-1).*k23d.*x(49)+( ...
  -1).*k28d.*x(49)+(-1).*k32.*x(49)+(-1).*k32d.*x(49)+k23.*x(23).*x(49)+( ...
  -1).*k23.*x(24).*x(49)+k32d.*x(50)+((-1).*k27d+k28d).*x(53)+(-1).*k27d.* ...
  x(57)+k28d.*x(57)+(2.*k27d+(-1).*k28d+(-1).*k29d).*x(61);
dxdt(50)=k23.*x(23).*x(36)+(-1).*k23.*x(24).*x(36)+2.*EGFRtot.*k28.*x(42)+2.* ...
  k27.*x(3).*x(42)+(-2).*k28.*x(3).*x(42)+k23.*x(23).*x(42)+(-1).*k23.*x( ...
  24).*x(42)+2.*(EGFRtot.*(k27+(-1).*k28)+((-2).*k27+k28+k29).*x(3)).*x( ...
  46)+(-4).*x(4).*(k28.*x(42)+(k27+(-1).*k28).*x(46))+Grb2tot.*k8.*x(49)+( ...
  -1).*k8.*x(38).*x(49)+(-1).*k8.*x(40).*x(49)+(-1).*k8.*x(48).*x(49)+(-1) ...
  .*Grb2tot.*k8.*x(50)+(-1).*(k23d+k28d+k8d).*x(50)+k23.*x(23).*x(50)+(-1) ...
  .*k23.*x(24).*x(50)+k8.*x(38).*x(50)+k8.*x(40).*x(50)+k8.*x(48).*x(50)+ ...
  x(32).*((-1).*k23.*x(23)+k23.*x(24)+(-1).*k8.*x(49)+k8.*x(50))+(-1).*( ...
  k27d+(-1).*k28d).*(x(54)+x(58))+(2.*k27d+(-1).*k28d+(-1).*k29d).*x(62); ...
  
dxdt(51)=k33.*x(5)+2.*(EGFRtot.*k27+((-1).*k27+k29).*x(3)+(-2).*k27.*x(4)).*x(43) ...
  +EGF.*k30.*x(47)+(-1).*(k27d+k30d+k33).*x(51)+(-1).*(EGF.*k30+k33d).*x( ...
  51)+k33d.*x(52)+(k27d+(-1).*k29d).*x(59);
dxdt(52)=2.*(EGFRtot.*k27+((-1).*k27+k29).*x(3)+(-2).*k27.*x(4)).*x(44)+EGF.* ...
  k30.*x(48)+(-1).*k34.*((-1).*Grb2tot+x(32)+x(38)+x(40)+x(48)).*x(51)+( ...
  -1).*(k27d+EGF.*k30+k30d+k34d+(-1).*k34.*((-1).*Grb2tot+x(32)+x(38)+x( ...
  40)+x(48))).*x(52)+(k27d+(-1).*k29d).*x(60);
dxdt(53)=k32.*x(25)+k23.*((-1).*x(25)+x(26)).*x(31)+k23.*x(25).*x(35)+(-1).*k23.* ...
  x(26).*x(35)+k23.*(x(25)+(-1).*x(26)).*x(41)+2.*(EGFRtot.*k27+((-1).* ...
  k27+k29).*x(3)+(-2).*k27.*x(4)).*x(45)+EGF.*k30.*x(49)+k23.*x(25).*x(49) ...
  +(-1).*k23.*x(26).*x(49)+(-1).*(k23d+k27d+k30d+k32).*x(53)+(-1).*(EGF.* ...
  k30+k32d).*x(53)+k32d.*x(54)+(k27d+(-1).*k29d).*x(61);
dxdt(54)=2.*(EGFRtot.*k27+((-1).*k27+k29).*x(3)+(-2).*k27.*x(4)).*x(46)+EGF.* ...
  k30.*x(50)+(-1).*k23.*((-1).*x(25)+x(26)).*(x(36)+x(42)+x(50))+(-1).* ...
  k8.*((-1).*Grb2tot+x(38)+x(40)+x(48)).*x(53)+x(32).*((-1).*k23.*x(25)+ ...
  k23.*x(26)+(-1).*k8.*x(53))+(-1).*(k23d+k27d+EGF.*k30+k30d+k8d+(-1).* ...
  k8.*((-1).*Grb2tot+x(32)+x(38)+x(40)+x(48))).*x(54)+(k27d+(-1).*k29d).* ...
  x(62);
dxdt(55)=k33.*x(5)+2.*x(3).*(k27.*x(39)+((-1).*k27+k29).*x(43))+EGF.*k30.*x(47)+( ...
  -1).*(k27d+EGF.*k30+k30d+k33+k33d).*x(55)+k33d.*x(56)+(k27d+(-1).*k29d) ...
  .*x(59);
dxdt(56)=2.*x(3).*(k27.*x(40)+((-1).*k27+k29).*x(44))+EGF.*k30.*x(48)+(-1).*k34.* ...
  ((-1).*Grb2tot+x(32)+x(38)+x(40)+x(48)).*x(55)+(-1).*(k27d+EGF.*k30+ ...
  k30d+k34d+(-1).*k34.*((-1).*Grb2tot+x(32)+x(38)+x(40)+x(48))).*x(56)+( ...
  k27d+(-1).*k29d).*x(60);
dxdt(57)=k32.*x(27)+k23.*((-1).*x(27)+x(28)).*x(31)+k23.*x(27).*x(35)+(-1).*k23.* ...
  x(28).*x(35)+k23.*x(27).*x(41)+(2.*k27.*x(3)+(-1).*k23.*x(28)).*x(41)+( ...
  -2).*(k27+(-1).*k29).*x(3).*x(45)+EGF.*k30.*x(49)+k23.*x(27).*x(49)+(-1) ...
  .*k23.*x(28).*x(49)+(-1).*k23d.*x(57)+(-1).*(k27d+EGF.*k30+k30d+k32+ ...
  k32d).*x(57)+k32d.*x(58)+(k27d+(-1).*k29d).*x(61);
dxdt(58)=k23.*x(27).*x(36)+(-1).*k23.*x(28).*x(36)+2.*k27.*x(3).*x(42)+k23.*x(27) ...
  .*x(42)+(-1).*k23.*x(28).*x(42)+(-2).*(k27+(-1).*k29).*x(3).*x(46)+EGF.* ...
  k30.*x(50)+k23.*x(27).*x(50)+(-1).*k23.*x(28).*x(50)+(-1).*k8.*((-1).* ...
  Grb2tot+x(38)+x(40)+x(48)).*x(57)+x(32).*((-1).*k23.*x(27)+k23.*x(28)+( ...
  -1).*k8.*x(57))+(-1).*(k23d+k27d+EGF.*k30+k30d+k8d+(-1).*k8.*((-1).* ...
  Grb2tot+x(32)+x(38)+x(40)+x(48))).*x(58)+(k27d+(-1).*k29d).*x(62);
dxdt(59)=2.*k33.*x(6)+2.*k29.*x(3).*x(43)+EGF.*k30.*(x(51)+x(55))+(-1).*(k29d+2.* ...
  k30d).*x(59)+(-1).*(2.*EGF.*k30+k33+k33d).*x(59)+k33d.*x(60);
dxdt(60)=2.*k29.*x(3).*x(44)+EGF.*k30.*(x(52)+x(56))+(-1).*k34.*((-1).*Grb2tot+x( ...
  32)+x(38)+x(40)+x(48)).*x(59)+(-1).*(k29d+2.*EGF.*k30+2.*k30d+k34d+(-1) ...
  .*k34.*((-1).*Grb2tot+x(32)+x(38)+x(40)+x(48))).*x(60);
dxdt(61)=2.*k29.*x(3).*x(45)+(-1).*k23.*x(30).*((-1).*x(31)+x(35)+x(41)+x(49))+x( ...
  29).*(k32+k23.*((-1).*x(31)+x(35)+x(41)+x(49)))+EGF.*k30.*(x(53)+x(57))+ ...
  (-1).*(k23d+k29d+2.*k30d+k32).*x(61)+(-1).*(2.*EGF.*k30+k32d).*x(61)+ ...
  k32d.*x(62);
dxdt(62)=k23.*((-1).*x(29)+x(30)).*x(32)+2.*k29.*x(3).*x(46)+(-1).*k23.*((-1).*x( ...
  29)+x(30)).*(x(36)+x(42)+x(50))+EGF.*k30.*(x(54)+x(58))+(-1).*k8.*((-1) ...
  .*Grb2tot+x(32)+x(38)+x(40)+x(48)).*x(61)+(-1).*(k23d+k29d+2.*EGF.*k30+ ...
  2.*k30d+k8d+(-1).*k8.*((-1).*Grb2tot+x(32)+x(38)+x(40)+x(48))).*x(62);
dxdt(63)=(-1).*k19d.*x(63)+((-1).*k11d+k19d).*x(72)+ERKPP.*(k19.*(Sostot+(-1).*x( ...
  63))+((-1).*k11+k19).*x(72)+(k11+(-1).*k19).*x(73));
dxdt(64)=(-1).*(ERKPP.*k11+k11d+k8d).*x(64)+(-1).*k8.*x(31).*x(64)+k8.*x(32).*x( ...
  64)+ERKPP.*k11.*x(65)+(-1).*k8.*x(31).*x(70)+k8.*x(32).*x(70)+k8.*x(31) ...
  .*x(72)+(-1).*k8.*x(32).*x(72)+(-1).*k10.*x(36).*x(72)+(-1).*k10.*x(42) ...
  .*x(72)+(-1).*k10.*x(50).*x(72)+k10.*x(68).*x(72)+(-1).*k8.*x(31).*x(74) ...
  +k10.*x(63).*(x(36)+x(42)+x(50)+(-1).*x(68)+(-1).*x(76))+k10.*x(72).*x( ...
  76)+(-1).*k10d.*(x(69)+x(77))+(-1).*k8.*x(31).*x(80)+k8.*x(32).*(x(74)+ ...
  x(80));
dxdt(65)=k10.*x(36).*x(63)+(-1).*k9.*x(36).*x(63)+k10.*x(42).*x(63)+(-1).*k9.*x( ...
  42).*x(63)+k10.*x(50).*x(63)+(-1).*k9.*x(50).*x(63)+(-1).*k8d.*x(65)+( ...
  -1).*k8.*x(31).*x(65)+k8.*x(32).*x(65)+k9.*Sostot.*(x(36)+x(42)+x(50)+( ...
  -1).*x(68))+(-1).*k9d.*x(68)+(-1).*k10.*x(63).*x(68)+k9.*x(63).*x(68)+( ...
  -1).*k10d.*x(69)+k9d.*x(69)+(-1).*k8.*x(31).*x(71)+k8.*x(32).*x(71)+(-1) ...
  .*k10.*x(36).*x(72)+k9.*x(36).*x(72)+(-1).*k10.*x(42).*x(72)+k9.*x(42).* ...
  x(72)+(-1).*k10.*x(50).*x(72)+k9.*x(50).*x(72)+k10.*x(68).*x(72)+(-1).* ...
  k9.*x(68).*x(72)+k8.*x(31).*x(73)+(-1).*k8.*x(32).*x(73)+(-1).*k9.*x(36) ...
  .*x(73)+(-1).*k9.*(x(42)+x(50)).*x(73)+k9.*x(68).*x(73)+(-1).*k8.*x(31) ...
  .*x(75)+(-1).*(k9d+k9.*Sostot+(-1).*(k10+(-1).*k9).*((-1).*x(63)+x(72))+ ...
  (-1).*k9.*x(73)).*x(76)+((-1).*k10d+k9d).*x(77)+(-1).*k8.*x(31).*x(81)+ ...
  k8.*x(32).*(x(75)+x(81));
dxdt(66)=(-1).*k17.*x(33).*x(64)+k17.*x(34).*x(64)+(-1).*(k10d+ERKPP.*k11+k11d+ ...
  k15d+k17d).*x(66)+(-1).*k15.*x(7).*x(66)+k15.*x(8).*x(66)+k10.*x(63).*( ...
  x(34)+(-1).*x(67))+ERKPP.*k11.*x(67)+k15.*x(7).*x(70)+(-1).*k15.*x(8).* ...
  x(70)+(-1).*k17.*x(33).*x(70)+k17.*x(34).*x(70)+k17.*x(33).*x(72)+(-1).* ...
  k10.*x(34).*x(72)+(-1).*k17.*x(34).*x(72)+k10.*x(67).*x(72)+k17.*((-1).* ...
  x(33)+x(34)).*x(74)+k17.*((-1).*x(33)+x(34)).*x(80);
dxdt(67)=k10.*x(34).*x(63)+(-1).*k9.*x(34).*x(63)+(-1).*k17.*x(33).*x(65)+k17.*x( ...
  34).*x(65)+((-1).*k10d+k9d).*x(66)+k9.*Sostot.*(x(34)+(-1).*x(67))+(-1) ...
  .*(k15d+k17d+k9d).*x(67)+(-1).*k15.*x(7).*x(67)+k15.*x(8).*x(67)+(-1).* ...
  k10.*x(63).*x(67)+k9.*x(63).*x(67)+k15.*x(7).*x(71)+(-1).*k15.*x(8).*x( ...
  71)+(-1).*k17.*x(33).*x(71)+k17.*x(34).*x(71)+(-1).*k10.*x(34).*x(72)+ ...
  k9.*x(34).*x(72)+k10.*x(67).*x(72)+(-1).*k9.*x(67).*x(72)+k17.*x(33).*x( ...
  73)+(-1).*k17.*x(34).*x(73)+(-1).*k9.*x(34).*x(73)+k9.*x(67).*x(73)+ ...
  k17.*((-1).*x(33)+x(34)).*x(75)+k17.*((-1).*x(33)+x(34)).*x(81);
dxdt(68)=k10.*x(36).*x(63)+(-1).*k9.*x(36).*x(63)+(-1).*k6.*x(13).*x(65)+k6.*x( ...
  14).*x(65)+(-1).*k8.*x(35).*x(65)+k8.*x(36).*x(65)+k9.*Sostot.*(x(36)+( ...
  -1).*x(68))+(-1).*(k6d+k8d+k9d).*x(68)+k6.*x(13).*x(68)+(-1).*k6.*x(14) ...
  .*x(68)+(-1).*k10.*x(63).*x(68)+k9.*x(63).*x(68)+((-1).*k10d+k9d).*x(69) ...
  +(-1).*k8.*x(35).*x(71)+k8.*x(36).*x(71)+(-1).*k10.*x(36).*x(72)+k9.*x( ...
  36).*x(72)+k10.*x(68).*x(72)+(-1).*k9.*x(68).*x(72)+k8.*x(35).*x(73)+( ...
  -1).*k8.*x(36).*x(73)+(-1).*k9.*x(36).*x(73)+k9.*x(68).*x(73)+k8.*((-1) ...
  .*x(35)+x(36)).*x(75)+k6.*(x(13)+(-1).*x(14)).*x(76)+k8.*((-1).*x(35)+x( ...
  36)).*x(81);
dxdt(69)=(-1).*k6.*x(13).*x(64)+k6.*x(14).*x(64)+(-1).*k8.*x(35).*x(64)+k8.*x(36) ...
  .*x(64)+k10.*x(63).*(x(36)+(-1).*x(68))+ERKPP.*k11.*x(68)+(-1).*(k10d+ ...
  ERKPP.*k11+k11d+k6d+k8d).*x(69)+(-1).*k8.*x(35).*x(70)+k8.*x(36).*x(70)+ ...
  k8.*x(35).*x(72)+(-1).*k10.*x(36).*x(72)+(-1).*k8.*x(36).*x(72)+k10.*x( ...
  68).*x(72)+k8.*((-1).*x(35)+x(36)).*x(74)+(-1).*k6.*((-1).*x(13)+x(14)) ...
  .*(x(69)+x(77))+k8.*((-1).*x(35)+x(36)).*x(80);
dxdt(70)=(-1).*k17.*x(37).*x(64)+k17.*x(38).*x(64)+(-1).*k10d.*x(66)+k10.*x(63).* ...
  (x(34)+(-1).*x(67))+(-1).*(k11d+k17d).*x(70)+(-1).*k17.*x(37).*x(70)+ ...
  k17.*x(38).*x(70)+ERKPP.*k11.*((-1).*x(70)+x(71))+(-1).*k10.*x(34).*x( ...
  72)+k17.*x(37).*x(72)+(-1).*k17.*x(38).*x(72)+k10.*x(67).*x(72)+k17.*(( ...
  -1).*x(37)+x(38)).*x(74)+k17.*((-1).*x(37)+x(38)).*x(80);
dxdt(71)=k10.*x(34).*x(63)+(-1).*k9.*x(34).*x(63)+(-1).*k17.*x(37).*x(65)+k17.*x( ...
  38).*x(65)+((-1).*k10d+k9d).*x(66)+k9.*Sostot.*(x(34)+(-1).*x(67))+(-1) ...
  .*k9d.*x(67)+(-1).*k10.*x(63).*x(67)+k9.*x(63).*x(67)+(-1).*k17d.*x(71)+ ...
  (-1).*k17.*x(37).*x(71)+k17.*x(38).*x(71)+(-1).*k10.*x(34).*x(72)+k9.*x( ...
  34).*x(72)+k10.*x(67).*x(72)+(-1).*k9.*x(67).*x(72)+(-1).*k9.*x(34).*x( ...
  73)+k17.*x(37).*x(73)+(-1).*k17.*x(38).*x(73)+k9.*x(67).*x(73)+k17.*(( ...
  -1).*x(37)+x(38)).*x(75)+k17.*((-1).*x(37)+x(38)).*x(81);
dxdt(72)=k10d.*(x(64)+(-1).*x(66)+(-1).*x(69)+x(70))+ERKPP.*k11.*x(73)+(-1).*x( ...
  72).*(k10d+ERKPP.*k11+k11d+k10.*(Grb2tot+(-1).*x(32)+x(34)+x(36)+(-1).* ...
  x(38)+x(42)+x(50)+x(65)+(-1).*x(67)+(-1).*x(68)+x(71)+(-1).*x(73)+(-1).* ...
  x(76)))+k10.*x(63).*(Grb2tot+(-1).*x(32)+x(34)+x(36)+(-1).*x(38)+x(42)+ ...
  x(50)+x(65)+(-1).*x(67)+(-1).*x(68)+x(71)+(-1).*x(73)+(-1).*x(76))+(-1) ...
  .*k10d.*x(77);
dxdt(73)=Grb2tot.*k10.*x(63)+(-1).*Grb2tot.*k9.*x(63)+(-1).*k10.*x(32).*x(63)+ ...
  k9.*x(32).*x(63)+k10.*x(34).*x(63)+(-1).*k9.*x(34).*x(63)+k10.*x(36).*x( ...
  63)+(-1).*k9.*x(36).*x(63)+(-1).*k10.*x(38).*x(63)+k9.*x(38).*x(63)+ ...
  k10.*x(42).*x(63)+(-1).*k9.*x(42).*x(63)+k10.*x(50).*x(63)+(-1).*k9.*x( ...
  50).*x(63)+(-1).*k9d.*x(64)+k9d.*x(65)+k10.*x(63).*x(65)+(-1).*k9.*x(63) ...
  .*x(65)+k9d.*x(66)+(-1).*k9d.*x(67)+(-1).*k10.*x(63).*x(67)+k9.*x(63).* ...
  x(67)+(-1).*k9d.*x(68)+(-1).*k10.*x(63).*x(68)+k9.*x(63).*x(68)+k9d.*x( ...
  69)+(-1).*k9d.*x(70)+k9d.*x(71)+k10.*x(63).*x(71)+(-1).*k9.*x(63).*x(71) ...
  +(-1).*Grb2tot.*k10.*x(72)+Grb2tot.*k9.*x(72)+k9d.*x(72)+k10.*x(32).*x( ...
  72)+(-1).*k9.*x(32).*x(72)+(-1).*k10.*x(34).*x(72)+k9.*x(34).*x(72)+(-1) ...
  .*k10.*x(36).*x(72)+k9.*x(36).*x(72)+k10.*x(38).*x(72)+(-1).*k9.*x(38).* ...
  x(72)+(-1).*k10.*x(42).*x(72)+k9.*x(42).*x(72)+(-1).*k10.*x(50).*x(72)+ ...
  k9.*x(50).*x(72)+(-1).*k10.*x(65).*x(72)+k9.*x(65).*x(72)+k10.*x(67).*x( ...
  72)+(-1).*k9.*x(67).*x(72)+k10.*x(68).*x(72)+(-1).*k9.*x(68).*x(72)+(-1) ...
  .*k10.*x(71).*x(72)+k9.*x(71).*x(72)+(-1).*k10d.*((-1).*x(64)+x(66)+x( ...
  69)+(-1).*x(70)+x(72))+k9.*Sostot.*(Grb2tot+(-1).*x(32)+x(34)+x(36)+(-1) ...
  .*x(38)+x(42)+x(50)+x(65)+(-1).*x(67)+(-1).*x(68)+x(71)+(-1).*x(73))+( ...
  -1).*Grb2tot.*k9.*x(73)+(-1).*k9d.*x(73)+k9.*x(32).*x(73)+(-1).*k9.*x( ...
  34).*x(73)+(-1).*k9.*x(36).*x(73)+k9.*x(38).*x(73)+(-1).*k9.*x(42).*x( ...
  73)+(-1).*k9.*x(50).*x(73)+(-1).*k10.*x(63).*x(73)+k9.*x(63).*x(73)+(-1) ...
  .*k9.*x(65).*x(73)+k9.*x(67).*x(73)+k9.*x(68).*x(73)+(-1).*k9.*x(71).*x( ...
  73)+k10.*x(72).*x(73)+(-1).*k9.*x(72).*x(73)+k9.*x(73).^2+(-1).*(k9d+ ...
  k9.*Sostot+(-1).*(k10+(-1).*k9).*((-1).*x(63)+x(72))+(-1).*k9.*x(73)).* ...
  x(76)+((-1).*k10d+k9d).*x(77);
dxdt(74)=(-1).*k26.*x(39).*x(64)+k26.*x(40).*x(64)+(-1).*k26.*x(39).*x(70)+k26.* ...
  x(40).*x(70)+k26.*x(39).*x(72)+(-1).*k10.*x(40).*x(72)+(-1).*k26.*x(40) ...
  .*x(72)+(-1).*(k10d+ERKPP.*k11+k11d+k26d+2.*EGFRtot.*k28+2.*(k27+(-1).* ...
  k28).*x(3)+(-4).*k28.*x(4)+k26.*x(39)+(-1).*k26.*x(40)).*x(74)+k10.*x( ...
  63).*(x(40)+(-1).*x(75))+ERKPP.*k11.*x(75)+k10.*x(72).*x(75)+2.*((2.* ...
  k27+(-1).*k28+(-1).*k29).*x(3)+((-1).*k27+k28).*(EGFRtot+(-2).*x(4))).* ...
  x(78)+k28d.*x(80)+(-1).*k26.*x(39).*x(80)+k26.*x(40).*x(80)+(k27d+(-1).* ...
  k28d).*x(82)+k27d.*x(84)+(-1).*k28d.*x(84)+((-2).*k27d+k28d+k29d).*x(86) ...
  ;
dxdt(75)=k10.*x(40).*x(63)+(-1).*k9.*x(40).*x(63)+(-1).*k26.*x(39).*x(65)+k26.*x( ...
  40).*x(65)+(-1).*k26.*x(39).*x(71)+k26.*x(40).*x(71)+(-1).*k10.*x(40).* ...
  x(72)+k9.*x(40).*x(72)+k26.*x(39).*x(73)+(-1).*k26.*x(40).*x(73)+(-1).* ...
  k9.*x(40).*x(73)+((-1).*k10d+k9d).*x(74)+k9.*Sostot.*(x(40)+(-1).*x(75)) ...
  +(-1).*(k26d+2.*EGFRtot.*k28+k9d+2.*(k27+(-1).*k28).*x(3)+(-4).*k28.*x( ...
  4)+k26.*x(39)+(-1).*k26.*x(40)).*x(75)+(-1).*k10.*x(63).*x(75)+k9.*x(63) ...
  .*x(75)+k10.*x(72).*x(75)+(-1).*k9.*x(72).*x(75)+k9.*x(73).*x(75)+2.*(( ...
  2.*k27+(-1).*k28+(-1).*k29).*x(3)+((-1).*k27+k28).*(EGFRtot+(-2).*x(4))) ...
  .*x(79)+k28d.*x(81)+(-1).*k26.*x(39).*x(81)+k26.*x(40).*x(81)+(k27d+(-1) ...
  .*k28d).*x(83)+k27d.*x(85)+(-1).*k28d.*x(85)+((-2).*k27d+k28d+k29d).*x( ...
  87);
dxdt(76)=k9.*Sostot.*(x(42)+x(50))+k10.*x(42).*x(63)+(-1).*k9.*x(42).*x(63)+k10.* ...
  x(50).*x(63)+(-1).*k9.*x(50).*x(63)+(-1).*k23.*x(19).*x(65)+k23.*x(20).* ...
  x(65)+(-1).*k23.*x(23).*x(65)+k23.*x(24).*x(65)+(-1).*k8.*x(41).*x(65)+ ...
  k8.*x(42).*x(65)+(-1).*k8.*x(49).*x(65)+k8.*x(50).*x(65)+k23.*(x(19)+( ...
  -1).*x(20)+x(23)+(-1).*x(24)).*x(68)+(-1).*k8.*x(41).*x(71)+k8.*x(42).* ...
  x(71)+(-1).*k8.*x(49).*x(71)+k8.*x(50).*x(71)+k9.*x(42).*x(72)+(-1).* ...
  k10.*x(50).*x(72)+k9.*x(50).*x(72)+(-1).*((-1).*k8.*(x(41)+x(49))+(k8+ ...
  k9).*x(50)).*x(73)+(-1).*(k23d+k8d+k9d+k9.*Sostot+k23.*((-1).*x(19)+x( ...
  20)+(-1).*x(23)+x(24))+(-1).*(k10+(-1).*k9).*((-1).*x(63)+x(72))+(-1).* ...
  k9.*x(73)).*x(76)+((-1).*k10d+k9d).*x(77)+k8.*((-1).*x(41)+(-1).*x(49)+ ...
  x(50)).*(x(75)+x(81))+x(42).*((-1).*k10.*x(72)+(-1).*(k8+k9).*x(73)+k8.* ...
  (x(75)+x(81)));
dxdt(77)=(k23.*x(20)+(-1).*k23.*(x(19)+x(23))+k23.*x(24)+(-1).*k8.*(x(41)+x(49))) ...
  .*x(64)+(-1).*k23.*((-1).*x(19)+x(20)+(-1).*x(23)+x(24)).*x(69)+k10.*x( ...
  63).*(x(42)+x(50)+(-1).*x(76))+(ERKPP.*k11+k10.*x(72)).*x(76)+(-1).*( ...
  k10d+ERKPP.*k11+k11d+k23d+k8d+k23.*x(20)+(-1).*k23.*(x(19)+x(23))+k23.* ...
  x(24)).*x(77)+(-1).*k8.*(x(41)+x(49)).*(x(70)+(-1).*x(72)+x(74)+x(80))+ ...
  x(42).*((-1).*k10.*x(72)+k8.*(x(64)+x(70)+(-1).*x(72)+x(74)+x(80)))+x( ...
  50).*((-1).*k10.*x(72)+k8.*(x(64)+x(70)+(-1).*x(72)+x(74)+x(80)));
dxdt(78)=(-1).*k26.*x(43).*x(64)+k26.*x(44).*x(64)+(-1).*k26.*x(43).*x(70)+k26.* ...
  x(44).*x(70)+k26.*x(43).*x(72)+(-1).*k10.*x(44).*x(72)+(-1).*k26.*x(44) ...
  .*x(72)+EGF.*k21.*x(74)+(-1).*k26.*x(43).*x(74)+k26.*x(44).*x(74)+(-1).* ...
  (k10d+ERKPP.*k11+k11d+EGF.*k21+k21d+k26d+2.*EGFRtot.*k27+(-2).*(k27+(-1) ...
  .*k29).*x(3)+(-4).*k27.*x(4)).*x(78)+k10.*x(63).*(x(44)+(-1).*x(79))+ ...
  ERKPP.*k11.*x(79)+k10.*x(72).*x(79)+(-1).*k26.*x(43).*x(80)+k26.*x(44).* ...
  x(80)+k27d.*x(82)+((-1).*k27d+k29d).*x(86);
dxdt(79)=k9.*Sostot.*x(44)+k10.*x(44).*x(63)+(-1).*k9.*x(44).*x(63)+(-1).*k26.*x( ...
  43).*x(65)+k26.*x(44).*x(65)+(-1).*k26.*x(43).*x(71)+k26.*x(44).*x(71)+( ...
  -1).*k10.*x(44).*x(72)+k9.*x(44).*x(72)+k26.*x(43).*x(73)+(-1).*k26.*x( ...
  44).*x(73)+(-1).*k9.*x(44).*x(73)+EGF.*k21.*x(75)+(-1).*k26.*x(43).*x( ...
  75)+k26.*x(44).*x(75)+((-1).*k10d+k9d).*x(78)+(-1).*(EGF.*k21+k21d+k26d+ ...
  2.*EGFRtot.*k27+k9d+k9.*Sostot+(-2).*(k27+(-1).*k29).*x(3)+(-4).*k27.*x( ...
  4)+(-1).*(k10+(-1).*k9).*((-1).*x(63)+x(72))+(-1).*k9.*x(73)).*x(79)+( ...
  -1).*k26.*x(43).*x(81)+k26.*x(44).*x(81)+k27d.*x(83)+((-1).*k27d+k29d).* ...
  x(87);
dxdt(80)=(-1).*k34.*x(47).*x(64)+k34.*x(48).*x(64)+(-1).*k34.*x(47).*x(70)+k34.* ...
  x(48).*x(70)+k34.*x(47).*x(72)+(-1).*k10.*x(48).*x(72)+(-1).*k34.*x(48) ...
  .*x(72)+(2.*EGFRtot.*k28+2.*(k27+(-1).*k28).*x(3)+(-4).*k28.*x(4)+(-1).* ...
  k34.*x(47)+k34.*x(48)).*x(74)+2.*(((-2).*k27+k28+k29).*x(3)+(k27+(-1).* ...
  k28).*(EGFRtot+(-2).*x(4))).*x(78)+(-1).*ERKPP.*k11.*x(80)+(-1).*(k10d+ ...
  k11d).*x(80)+(-1).*k28d.*x(80)+(-1).*k34d.*x(80)+(-1).*k34.*x(47).*x(80) ...
  +k34.*x(48).*x(80)+k10.*x(63).*(x(48)+(-1).*x(81))+ERKPP.*k11.*x(81)+ ...
  k10.*x(72).*x(81)+((-1).*k27d+k28d).*x(82)+(-1).*k27d.*x(84)+k28d.*x(84) ...
  +(2.*k27d+(-1).*k28d+(-1).*k29d).*x(86);
dxdt(81)=k10.*x(48).*x(63)+(-1).*k9.*x(48).*x(63)+(-1).*k34.*x(47).*x(65)+k34.*x( ...
  48).*x(65)+(-1).*k34.*x(47).*x(71)+k34.*x(48).*x(71)+(-1).*k10.*x(48).* ...
  x(72)+k9.*x(48).*x(72)+k34.*x(47).*x(73)+(-1).*k34.*x(48).*x(73)+(-1).* ...
  k9.*x(48).*x(73)+(2.*EGFRtot.*k28+2.*(k27+(-1).*k28).*x(3)+(-4).*k28.*x( ...
  4)+(-1).*k34.*x(47)+k34.*x(48)).*x(75)+2.*(((-2).*k27+k28+k29).*x(3)+( ...
  k27+(-1).*k28).*(EGFRtot+(-2).*x(4))).*x(79)+(-1).*k10d.*x(80)+k9d.*x( ...
  80)+k9.*Sostot.*(x(48)+(-1).*x(81))+(-1).*k28d.*x(81)+(-1).*k34d.*x(81)+ ...
  (-1).*k9d.*x(81)+(-1).*k34.*x(47).*x(81)+k34.*x(48).*x(81)+(-1).*k10.*x( ...
  63).*x(81)+k9.*x(63).*x(81)+k10.*x(72).*x(81)+(-1).*k9.*x(72).*x(81)+ ...
  k9.*x(73).*x(81)+((-1).*k27d+k28d).*x(83)+(-1).*k27d.*x(85)+k28d.*x(85)+ ...
  (2.*k27d+(-1).*k28d+(-1).*k29d).*x(87);
dxdt(82)=(-1).*k34.*x(51).*x(64)+k34.*x(52).*x(64)+(-1).*k34.*x(51).*x(70)+k34.* ...
  x(52).*x(70)+k34.*x(51).*x(72)+(-1).*k10.*x(52).*x(72)+(-1).*k34.*x(52) ...
  .*x(72)+k34.*((-1).*x(51)+x(52)).*x(74)+2.*(EGFRtot.*k27+((-1).*k27+k29) ...
  .*x(3)+(-2).*k27.*x(4)).*x(78)+EGF.*k30.*x(80)+(-1).*k34.*x(51).*x(80)+ ...
  k34.*x(52).*x(80)+(-1).*(k10d+ERKPP.*k11+k11d+k27d+EGF.*k30+k30d+k34d).* ...
  x(82)+k10.*x(63).*(x(52)+(-1).*x(83))+ERKPP.*k11.*x(83)+k10.*x(72).*x( ...
  83)+(k27d+(-1).*k29d).*x(86);
dxdt(83)=k9.*Sostot.*x(52)+k10.*x(52).*x(63)+(-1).*k9.*x(52).*x(63)+(-1).*k34.*x( ...
  51).*x(65)+k34.*x(52).*x(65)+(-1).*k34.*x(51).*x(71)+k34.*x(52).*x(71)+( ...
  -1).*k10.*x(52).*x(72)+k9.*x(52).*x(72)+k34.*x(51).*x(73)+(-1).*k34.*x( ...
  52).*x(73)+(-1).*k9.*x(52).*x(73)+k34.*((-1).*x(51)+x(52)).*x(75)+2.*( ...
  EGFRtot.*k27+((-1).*k27+k29).*x(3)+(-2).*k27.*x(4)).*x(79)+EGF.*k30.*x( ...
  81)+(-1).*k34.*x(51).*x(81)+k34.*x(52).*x(81)+(-1).*k10d.*x(82)+k9d.*x( ...
  82)+(-1).*(k27d+EGF.*k30+k30d+k34d+k9d+k9.*Sostot+(-1).*(k10+(-1).*k9).* ...
  ((-1).*x(63)+x(72))+(-1).*k9.*x(73)).*x(83)+(k27d+(-1).*k29d).*x(87);
dxdt(84)=(-1).*k34.*x(55).*x(64)+k34.*x(56).*x(64)+(-1).*k34.*x(55).*x(70)+k34.* ...
  x(56).*x(70)+k34.*x(55).*x(72)+(-1).*k10.*x(56).*x(72)+(-1).*k34.*x(56) ...
  .*x(72)+2.*k27.*x(3).*x(74)+(-1).*k34.*x(55).*x(74)+k34.*x(56).*x(74)+( ...
  -2).*(k27+(-1).*k29).*x(3).*x(78)+EGF.*k30.*x(80)+(-1).*k34.*x(55).*x( ...
  80)+k34.*x(56).*x(80)+(-1).*(k10d+ERKPP.*k11+k11d+k27d+EGF.*k30+k30d+ ...
  k34d).*x(84)+k10.*x(63).*(x(56)+(-1).*x(85))+ERKPP.*k11.*x(85)+k10.*x( ...
  72).*x(85)+(k27d+(-1).*k29d).*x(86);
dxdt(85)=k9.*Sostot.*x(56)+k10.*x(56).*x(63)+(-1).*k9.*x(56).*x(63)+(-1).*k34.*x( ...
  55).*x(65)+k34.*x(56).*x(65)+(-1).*k34.*x(55).*x(71)+k34.*x(56).*x(71)+( ...
  -1).*k10.*x(56).*x(72)+k9.*x(56).*x(72)+k34.*x(55).*x(73)+(-1).*k34.*x( ...
  56).*x(73)+(-1).*k9.*x(56).*x(73)+(2.*k27.*x(3)+k34.*((-1).*x(55)+x(56)) ...
  ).*x(75)+(-2).*(k27+(-1).*k29).*x(3).*x(79)+EGF.*k30.*x(81)+(-1).*k34.* ...
  x(55).*x(81)+k34.*x(56).*x(81)+(-1).*k10d.*x(84)+k9d.*x(84)+(-1).*(k27d+ ...
  EGF.*k30+k30d+k34d+k9d+k9.*Sostot+(-1).*(k10+(-1).*k9).*((-1).*x(63)+x( ...
  72))+(-1).*k9.*x(73)).*x(85)+(k27d+(-1).*k29d).*x(87);
dxdt(86)=2.*k29.*x(3).*x(78)+(-1).*k34.*x(59).*(x(64)+x(70)+(-1).*x(72)+x(74)+x( ...
  80))+x(60).*(k10.*(x(63)+(-1).*x(72))+k34.*(x(64)+x(70)+(-1).*x(72)+x( ...
  74)+x(80)))+EGF.*k30.*(x(82)+x(84))+(-1).*(k10d+ERKPP.*k11+k11d+k29d+2.* ...
  EGF.*k30+2.*k30d+k34d).*x(86)+(ERKPP.*k11+k10.*((-1).*x(63)+x(72))).*x( ...
  87);
dxdt(87)=2.*k29.*x(3).*x(79)+(-1).*k34.*x(59).*(x(65)+x(71)+(-1).*x(73)+x(75)+x( ...
  81))+x(60).*(k9.*Sostot+k10.*x(63)+(-1).*k9.*x(63)+k34.*x(65)+k34.*x(71) ...
  +(-1).*k10.*x(72)+k9.*x(72)+(-1).*k34.*x(73)+(-1).*k9.*x(73)+k34.*x(75)+ ...
  k34.*x(81))+EGF.*k30.*(x(83)+x(85))+((-1).*k10d+k9d).*x(86)+(-1).*(k29d+ ...
  2.*EGF.*k30+2.*k30d+k34d+k9d+k9.*Sostot+(-1).*(k10+(-1).*k9).*((-1).*x( ...
  63)+x(72))+(-1).*k9.*x(73)).*x(87);
dxdt=dxdt';
